# Supplementary material for: Design and Evaluation of a Balanced Compliant Laparoscopic Grasper
Source: IEEE J Transl Eng Health Med. 2023 Jul 3;11:451–9. doi: 10.1109/JTEHM.2023.3291925 (PMC10561751; doi:10.1109/JTEHM.2023.3291925)
Supplement: Supplementary materials [file jtehm-3291925-mm.zip]

Archive with 64 entries (58 files):
- Supplemental A - Matlab scripts/
- Supplemental A - Matlab scripts/figure 10/
- Supplemental A - Matlab scripts/figure 10/1_1.mat
- Supplemental A - Matlab scripts/figure 10/1_10.mat
- Supplemental A - Matlab scripts/figure 10/1_2.mat
- Supplemental A - Matlab scripts/figure 10/1_3.mat
- Supplemental A - Matlab scripts/figure 10/1_4.mat
- Supplemental A - Matlab scripts/figure 10/1_5.mat
- Supplemental A - Matlab scripts/figure 10/1_6.mat
- Supplemental A - Matlab scripts/figure 10/1_7.mat
- Supplemental A - Matlab scripts/figure 10/1_8.mat
- Supplemental A - Matlab scripts/figure 10/1_9.mat
- Supplemental A - Matlab scripts/figure 10/a11.mat
- Supplemental A - Matlab scripts/figure 10/a12.mat
- Supplemental A - Matlab scripts/figure 10/a13.mat
- Supplemental A - Matlab scripts/figure 10/a14.mat
- Supplemental A - Matlab scripts/figure 10/a15.mat
- Supplemental A - Matlab scripts/figure 10/conventionalHysteresisLoop.m
- Supplemental A - Matlab scripts/figure 10/figure10.m
- Supplemental A - Matlab scripts/figure 10/u10.mat
- Supplemental A - Matlab scripts/figure 10/u6.mat
- Supplemental A - Matlab scripts/figure 10/u7.mat
- Supplemental A - Matlab scripts/figure 10/u8.mat
- Supplemental A - Matlab scripts/figure 10/u9.mat
- Supplemental A - Matlab scripts/figure 11/
- Supplemental A - Matlab scripts/figure 11/compliantData.mat
- Supplemental A - Matlab scripts/figure 11/figure11.m
- Supplemental A - Matlab scripts/figure 11/figure11.png
- Supplemental A - Matlab scripts/figure 11/handle1.mat
- Supplemental A - Matlab scripts/figure 11/handle2.mat
- Supplemental A - Matlab scripts/figure 11/handleCompliance.mat
- Supplemental A - Matlab scripts/figure 11/handleCompliance2.mat
- Supplemental A - Matlab scripts/figure 11/handlePosition1.mat
- Supplemental A - Matlab scripts/figure 11/handlePosition2.mat
- Supplemental A - Matlab scripts/figure 11/v1SteelFlexure.mat
- Supplemental A - Matlab scripts/figure 12/
- Supplemental A - Matlab scripts/figure 12/figure12.m
- Supplemental A - Matlab scripts/figure 12/figure12.png
- Supplemental A - Matlab scripts/figure 12/Resultaten.xlsx
- Supplemental A - Matlab scripts/figure 2/
- Supplemental A - Matlab scripts/figure 2/2018_12_17_sensordata_240_10_90673_1.tsv
- Supplemental A - Matlab scripts/figure 2/2018_12_17_sensordata_240_10_90673_10.tsv
- Supplemental A - Matlab scripts/figure 2/2018_12_17_sensordata_240_10_90673_10p.tsv
- Supplemental A - Matlab scripts/figure 2/2018_12_17_sensordata_240_10_90673_11.tsv
- Supplemental A - Matlab scripts/figure 2/2018_12_17_sensordata_240_10_90673_2.tsv
- Supplemental A - Matlab scripts/figure 2/2018_12_17_sensordata_240_10_90673_3.tsv
- Supplemental A - Matlab scripts/figure 2/2018_12_17_sensordata_240_10_90673_4.tsv
- Supplemental A - Matlab scripts/figure 2/2018_12_17_sensordata_240_10_90673_5.tsv
- Supplemental A - Matlab scripts/figure 2/2018_12_17_sensordata_240_10_90673_6.tsv
- Supplemental A - Matlab scripts/figure 2/2018_12_17_sensordata_240_10_90673_7.tsv
- Supplemental A - Matlab scripts/figure 2/2018_12_17_sensordata_240_10_90673_7p.tsv
- Supplemental A - Matlab scripts/figure 2/2018_12_17_sensordata_240_10_90673_8.tsv
- Supplemental A - Matlab scripts/figure 2/2018_12_17_sensordata_240_10_90673_9.tsv
- Supplemental A - Matlab scripts/figure 2/dataProcessing.m
- Supplemental A - Matlab scripts/figure 2/figure2.m
- Supplemental A - Matlab scripts/figure 2/figure2.png
- Supplemental A - Matlab scripts/figure 9/
- Supplemental A - Matlab scripts/figure 9/FEMMparameters.csv
- Supplemental A - Matlab scripts/figure 9/figure9.m
- Supplemental A - Matlab scripts/figure 9/figure9.png
- Supplemental A - Matlab scripts/figure 9/output.csv
- Supplemental A - Matlab scripts/runme.m
- Supplemental B - Sensitivity threshold force & Questionnaire results.xlsx
- README.pdf
