# Supplementary material for: Design and Evaluation of a Balanced Compliant Laparoscopic Grasper
Source: IEEE J Transl Eng Health Med. 2023 Jul 3;11:451–9. doi: 10.1109/JTEHM.2023.3291925 (PMC10561751; doi:10.1109/JTEHM.2023.3291925)
Supplement: Supplementary materials [file jtehm-3291925-mm.zip › Supplemental A - Matlab scripts/figure 10/conventionalHysteresisLoop.m]

%% Figure 1 0 - Conventional laparoscopic grasper hysteresis loop
% This script reproduces the graph of the hysteresis loops (Aesculap
% (suffix 'A/a') and unbranded (suffix 'U/u') laparoscopic grasper). After
% plotting, this script also calculates the respective mechanical
% efficiencies.

%% Copyright 2021 Jan-Willem Klok

function figure10()

%% Some constants and conversion
sensorCalibration = 3.819948377;            % sensor calibration [N/V]

pushPullRodConversionA = 13/2.3;            % handle to push pull rod displacement transmission ratio
trueStrokeHandleA = 10;                     % handle displacement during experiment
trueStrokeRodA = 10/pushPullRodConversionA; % push pull rod displacement x during experiment

pushPullRodConversionU = 7/3.8;             % idem for unbranded grasper
trueStrokeHandleU = 4;
trueStrokeRodU = 10/pushPullRodConversionU;

sampleRate = 1/0.002;

%% Load raw data
load('a11.mat'); load('a12.mat'); load('a13.mat'); load('a14.mat'); load('a15.mat') %a1-10 and u1-5 are measurements where the influence of the 
load('u6.mat'); load('u7.mat'); load('u8.mat'); load('u9.mat'); load('u10.mat')

xRawA = [a11.Y(2).Data];
xRawU = [u6.Y(2).Data];

FRawA = [a11.Y(1).Data; a12.Y(1).Data; a13.Y(1).Data; a14.Y(1).Data; a15.Y(1).Data];
FRawU = [u6.Y(1).Data; u7.Y(1).Data; u8.Y(1).Data; u9.Y(1).Data; u10.Y(1).Data];

closeToOpenConversionA = find(a11.Y(4).Data,1,'first');
closeToOpenConversionU = find(u6.Y(4).Data,1,'first');

%% Calculate mean friction force and apply moving average filter
FA = mean(FRawA);
FA = movmean(FA, 20);
FU = mean(FRawU);
FU = movmean(FU, 20);

%% Skim and scale data
xA = xRawA - xRawA(1);          % set starting position to zero
xA = xA/pushPullRodConversionA; % convert from handle displacement to push pull rod displacement

xU = xRawU - xRawU(1);
xU = xU/pushPullRodConversionU;

FA = FA*sensorCalibration;
FU = FU*sensorCalibration;

%% Plot
plot(xA,FA, 'LineStyle', '--', 'Linewidth', 2, 'Color', 'black')
hold on
plot(xU,FU, 'LineStyle', ':', 'Linewidth', 2, 'Color', 'black')
title('Hysteresis loop of laparoscopic graspers')
%%xlabel('Push-pull rod displacement x[mm]')
%ylabel('Force F_{i,f}[N]')

grid on

%% Split x and F in opening and closing vector
xCloseA = xA(1:closeToOpenConversionA);
FCloseA = FA(1:closeToOpenConversionA);
xOpenA = xA(closeToOpenConversionA:end);
FOpenA = FA(closeToOpenConversionA:end);

xCloseU = xU(1:closeToOpenConversionU);
FCloseU = FU(1:closeToOpenConversionU);
xOpenU = xU(closeToOpenConversionU:end);
FOpenU = FU(closeToOpenConversionU:end);

%% Calculate work and efficiency
WOpenA = trapz(xOpenA,FOpenA);
WCloseA = trapz(xCloseA,FCloseA);

WOpenU = trapz(xOpenU,FOpenU);
WCloseU = trapz(xCloseU,FCloseU);

effA = -WOpenA/WCloseA*100;
effU = -WOpenU/WCloseU*100;

end
