# Supplementary material for: Design and Evaluation of a Balanced Compliant Laparoscopic Grasper
Source: IEEE J Transl Eng Health Med. 2023 Jul 3;11:451–9. doi: 10.1109/JTEHM.2023.3291925 (PMC10561751; doi:10.1109/JTEHM.2023.3291925)
Supplement: Supplementary materials [file jtehm-3291925-mm.zip › Supplemental A - Matlab scripts/figure 10/figure10.m]

%% Figure 10 - Residual force
% This script reproduces the graph of the measured balancing error or 
% residual force (F_r) of the balanced compliant grasper.

%% Copyright 2021 Jan-Willem Klok

%% Load data
nTrail = 10;

for i= 1:nTrail
    name = sprintf('1_%d.mat', i);
    %keyboard
    data = load(name);
    rawData(i,:) = data.capture.sensor_V;
end

%% Rearranging and conversion from 
for i=1:nTrail
    filterData1(i,:) = [rawData(i,1) rawData(i,1) rawData(i,1) rawData(i,1) rawData(i,1) rawData(i,1) rawData(i,1) rawData(i,1) rawData(i,1) rawData(i,1) rawData(i,1) rawData(i,1) rawData(i,1) rawData(i,1) rawData(i,1) rawData(i,1) rawData(i,1) rawData(i,1) rawData(i,:) rawData(i,end) rawData(i,end) rawData(i,end) rawData(i,end) rawData(i,end) rawData(i,end) rawData(i,end) rawData(i,end) rawData(i,end) rawData(i,end) rawData(i,end) rawData(i,end) rawData(i,end) rawData(i,end) rawData(i,end) rawData(i,end) rawData(i,end) rawData(i,end) rawData(i,end) rawData(i,end)];
end

filterData1(4,:) = [];
filterData1(6,:) = [];
filterData1(4,:) = [];

sensorConv = 3.802249; % calibrated sensor conversion
sampleRate = 8000;
nSample = length(rawData);

force = filterData1*sensorConv;
forceOpen = force(:,1:380);
forceClose = force(:,381:end);

%% Calculate mean, std
meanForceOpen1 = mean(forceOpen);
sdForceOpen1 = std(forceOpen);

meanForceClose1 = fliplr(mean(forceClose));
sdForceClose1 = std(forceClose);

%% Filtering
fs = 5000;
meanForceOpen1 = lowpass(meanForceOpen1,1,fs);
meanForceClose1 = lowpass(meanForceClose1,1,fs);

meanForceOpen1 = meanForceOpen1(:,19:end);
meanForce1 = meanForceOpen1;
meanForceClose1 = meanForceClose1(:,20:end);

nSampleOpen = length(meanForceOpen1);
nSampleClose = length(meanForceClose1);

sdForce1 = sdForceOpen1(:,19:380);
filterDataOpen1 = filterData1(:,19:380);
filterDataClose1 = filterData1(:,380:end-20);

%% Position
positionOpen1 = -linspace(-0.75, -0.75+1.2,nSampleOpen)-0.75;
position1 = positionOpen1;
positionClose1 = -linspace(-0.75, -0.75+1.2,nSampleClose)-0.75;

%% Plot
figure
positionOpen1 = -positionOpen1;  %correct x vector to comply to conventions
positionClose1 = -positionClose1;

plot([positionOpen1 flip(positionClose1)],[meanForceOpen1-meanForceClose1(1) flip(meanForceClose1-meanForceClose1(1))], 'linewidth', 2, 'color', 'black')
title('Measured residual force (opening and closing cycle)')
xlabel('Push pull rod displacement x [mm]')
ylabel('Internal force F_i [N]')
hold on

conventionalHysteresisLoop()
legend('Compliant grasper (\eta = 43%)', 'Aesculap grasper (\eta = 23%)','Unbranded grasper (\eta = 25%)')
xlim([-0.2 2.2])
ylim([-1 16])

grid on
set(gcf,'position',[300,200,500,400])
