# Supplementary material for: Design and Evaluation of a Balanced Compliant Laparoscopic Grasper
Source: IEEE J Transl Eng Health Med. 2023 Jul 3;11:451–9. doi: 10.1109/JTEHM.2023.3291925 (PMC10561751; doi:10.1109/JTEHM.2023.3291925)
Supplement: Supplementary materials [file jtehm-3291925-mm.zip › Supplemental A - Matlab scripts/figure 11/figure11.m]

%% Figure 11 - Relative balancing force
% This script reproduces the graph of the relative balancing (R_b), using
% handle simulation data (F_i, h) from Solidworks, measurement data from the
% compliant tip (F_i,c) and the measurement data from the residual force
% (F_r). The differently sourced data vectors have different sample sizes,
% but are measured/simulated over the same displacement. Therefore, interpolation
% (function interp1) is performed to enable concatenation of different data
% vectors.

% In this script, the raw measurement/simulation data saved to .mat files
% is used.

%% Copyright 2021 Jan-Willem Klok

%% Preparation
clc
clear all

%% Load residual force data
load('handle1')

%% Load handle force-displacement data from Solidworks FEA simulation
handleCompliance1 = load('handleCompliance'); % compliance is the force (F_i,h) data [N]
handleCompliance2 = load('handleCompliance2'); % due to limitations in Solidworks, the simulation was done in 2 parts
handleCompliance = [flipud(handleCompliance1.ans)' handleCompliance2.ans'];

handlePosition1 = load('handlePosition1'); % displacement x
handlePosition2 = load('handlePosition2');
handlePosition = [handlePosition1.ans'-0.75 handlePosition2.ans2']; % the '-0.75' was needed to correct the first position vector

%% Load compliant test data
compliantData = load('compliantData');          % compliant tip measurement data
compliantPosition = compliantData.meanPosition; % displacement x
compliantForce = compliantData.meanForce;       % compliant force (F_i,c)

%% Load friction force
load('v1SteelFlexure.mat','frictionForce','frictionPosition')   % calculated friction force data
residualForceInterpolation = interp1(frictionPosition, frictionForce, flipud(compliantPosition));

%% Interpolate combined internal forces F_h and F_c
handleComplianceInterpolation = interp1(handlePosition, handleCompliance, compliantPosition);
totalInternalForce = compliantForce+handleComplianceInterpolation+residualForceInterpolation; % add up total internal force (Equation 3)

%% Calculate relative balancing error R
errorInterpolation1 = interp1(position1, meanForce1, compliantPosition);

R1 = -100*(errorInterpolation1-totalInternalForce)./totalInternalForce; % in the paper, this is Equation 8

%% Plot only redesign relative balancing error R
figure
plot(compliantPosition+0.75, R1, 'Linewidth', 2, 'Color', 'black')
hold on

plot(frictionPosition(10:357)+0.75, 100*ones(length(frictionPosition(10:357))),'--',frictionPosition(10:357)+0.75, 80*ones(length(frictionPosition(10:357))),'--', 'Color', 'black') % plot the boundary lines for Requirement 1

ylim([60 120])
grid on

title('Balancing force relative to handle and grasper tip forces (R_b)')
xlabel('Push pull rod displacement x [mm]')
ylabel('R_b [%]')
grid on
