# Supplementary material for: Design and Evaluation of a Balanced Compliant Laparoscopic Grasper
Source: IEEE J Transl Eng Health Med. 2023 Jul 3;11:451–9. doi: 10.1109/JTEHM.2023.3291925 (PMC10561751; doi:10.1109/JTEHM.2023.3291925)
Supplement: Supplementary materials [file jtehm-3291925-mm.zip › Supplemental A - Matlab scripts/figure 12/figure12.m]

%% Figure 12 - Sensitivity threshold
% This script reproduces the graph of the sensitivity threshold of the 3
% graspers (balanced compliant, Aesculap and unbranded). The source file 'Resultaten.xlsx'
% also contains the results of the questionnaire.

%% Copyright 2021 Jan-Willem Klok

%% Preparation
clc
clear all

%% Load results
results = xlsread('Resultaten.xlsx');

%% Convert mass to gravitational force [N]
balanced = 9.81/1000*results(1:25,7);
unnamed = 9.81/1000*results(1:25,5);
aesculap = 9.81/1000*results(1:25,6);

%% ANOVA statistical test
power1 = sampsizepwr('t',[mean(unnamed) std(unnamed)],mean(balanced),[],14);
power2 = sampsizepwr('t',[mean(aesculap) std(aesculap)],mean(unnamed),[],14);
number = sampsizepwr('t',[mean(unnamed) std(unnamed)],mean(balanced),0.95);

res = anova2([balanced unnamed aesculap]);

%% Plot
figure
means = [mean(balanced) mean(aesculap) mean(unnamed)];
stds = [std(balanced) std(aesculap) std(unnamed)];

finalResults = errorbar(means,stds,'o')
set(finalResults                  , ...
  'LineWidth'       , 2           , ...
  'Marker'          , 'o'         , ...
  'MarkerSize'      , 10          , ...
  'MarkerEdgeColor' , [.2 .2 .2]  , ...
  'MarkerFaceColor' , [.7 .7 .7]  );

xticks([1 2 3])
xticklabels({'Balanced','Aesculap','Unbranded'})
xlim([0.5 3.5])
ylim([0 4])

grid on
title('Mean sensitivity threshold')
ylabel('Force F_{st} [N]')
