# Supplementary material for: Design and Evaluation of a Balanced Compliant Laparoscopic Grasper
Source: IEEE J Transl Eng Health Med. 2023 Jul 3;11:451–9. doi: 10.1109/JTEHM.2023.3291925 (PMC10561751; doi:10.1109/JTEHM.2023.3291925)
Supplement: Supplementary materials [file jtehm-3291925-mm.zip › Supplemental A - Matlab scripts/figure 12/Resultaten.xlsx]

## Sheet: Blad1
Participant #	Sex	Age	Dominant hand	Conventional Unn.	Conventional Aesc.	Compliant	Q1	Q2	Q2: category		Category	Count
1	F	28	R	300	450	250	B	At the handle would be nice to have something to support the rest of the instrument.	Handle ergonomics		Handle ergonomics	13
2	M	24	R	250	200	150	C	The movement and position of tweezers at both sides (handle and tip) should always be identical.	Other (excluded)		Weight	7
3	M	24	R	300	200	100	A	The instrument is top heavy	Weight		Center of gravity	7
4	M	27	R	150	100	150	A	Split hold and actuate functions, this will simplify pinch	Handle ergonomics		Other (excluded)	4
5	M	33	R	200	200	50	B	Reduce weight, opening is more difficult with this tweezers handle. Closing is better than pistol handle type.	Weight, handle ergonomics		Experiment (N/A)	2
6	F	25	R	200	150	100	A	Gewichtsverdeling+polshoek teveel supinatie. Handvat te groot voor kleine handen. Handvat zou meer onder een hoek moeten staan dan nu.	Center of gravity, handle ergonomics		N/A	2
7	M	25	R	350	250	100	A	Graspers feels heacy and with the balanced version it is more difficult to keep int he same position as it slides forward, a form or way to get it to stay in your hand like grip behind the hand (along wrist) would maybe improve it.	Weight, center of gravity, handle ergonomics
8	M	26	R	200	250	100	C	Eindstop nodig, graag visueel.	Experiment (N/A)
9	F	28	R	100	200	150	A	The center of gravity feels not good.	Center of gravity
10	M	50	R	250	150	100	A	Pistol grip needed, top heavy.	Handle ergonomics, center of gravity
11	M	30	R	200	200	100	A	Pistol grip would be great for intuitive use	Handle ergonomics
12	F	25	R	150	150	150	A	Pistol grip would be great, duimgreep te klein	Handle ergonomics
13	M	28	R	450	200	200	B	Padding bij vingergreep zou comfortabeler zijn, pistoolgreep zou mooi zijn om het vasthouden makkelijker en intuitiever te maken	Handle ergonomics
14	M	29	L	300	200	150	A	The support of other fingers while holding the instrument, also more options of holding needed.	Handle ergonomics
15	M	30	R	500	250	200	A	Instrument is te zwaar, pistol grip zou mooi zijn, balans tever naar voren	Weigth, handle ergonomics, center of gravity
16	F	25	R	200	150	100	B	Instrument is vrij zwaar	Weight
17	M	18	L	150	350	150	A	Openklappen is niet prettig	Other (excluded)
18	M	20	R	200	150	150	B	Indicatie op handvat van opening zou helpen in dit experiment	Experiment (N/A)
19	M	38	R	250	250	100	A	COG is teveel naar voren, kleur is lelijk	Center of gravity, other (excluded)
20	F	37	R	250	200	200	B	Geen opmerkingen	N/A
21	M	32	R	200	250	150	A	Gewicht (te zwaar), versie voor links en rechtshandigen maken is beter, scherpe randen handvat ronder maken (meer ruimte voor vingers)	Weight, handle ergonomics
22	F	29	L	250	200	150	A	Te zwaar, pistol grip would help in gripping	Weight, handle ergonomics
23	M	39	L	550	250	200	A	Geen opmerkingen	N/A
24	F	39	R	250	250	150	A	Zwaartepunt meer naar hand toe	Center of gravity
25	F	64	R	550	300	100	A	Little feel of control, due to the small stroke, but very precise indeed	Other (excluded)
	MEAN	30.92
	STD	6.7712
