# Supplementary material for: Design and Evaluation of a Balanced Compliant Laparoscopic Grasper
Source: IEEE J Transl Eng Health Med. 2023 Jul 3;11:451–9. doi: 10.1109/JTEHM.2023.3291925 (PMC10561751; doi:10.1109/JTEHM.2023.3291925)
Supplement: Supplementary materials [file jtehm-3291925-mm.zip › Supplemental A - Matlab scripts/figure 2/2018_12_17_sensordata_240_10_90673_1.tsv]

id	timestamp	millisecond_runtime	Cycle	Position	force
0	2018_12_17_11_47_31	26972	0	240	599
1	2018_12_17_11_47_31	26992	0	240	599
2	2018_12_17_11_47_31	27014	0	240	600
3	2018_12_17_11_47_31	27034	0	240	600
4	2018_12_17_11_47_31	27056	0	240	600
5	2018_12_17_11_47_32	27076	0	240	600
6	2018_12_17_11_47_32	27098	0	240	600
7	2018_12_17_11_47_32	27118	0	240	600
8	2018_12_17_11_47_32	27140	0	240	600
9	2018_12_17_11_47_32	27160	0	240	600
10	2018_12_17_11_47_32	27182	0	240	600
11	2018_12_17_11_47_32	27202	0	240	600
12	2018_12_17_11_47_32	27224	0	240	600
13	2018_12_17_11_47_32	27244	0	240	600
14	2018_12_17_11_47_32	27266	0	240	600
15	2018_12_17_11_47_32	27286	0	240	600
16	2018_12_17_11_47_32	27308	0	240	600
17	2018_12_17_11_47_32	27328	0	240	600
18	2018_12_17_11_47_32	27348	0	240	600
19	2018_12_17_11_47_32	27370	0	240	600
20	2018_12_17_11_47_32	27390	0	240	600
21	2018_12_17_11_47_32	27412	0	240	600
22	2018_12_17_11_47_32	27432	0	240	600
23	2018_12_17_11_47_32	27454	0	240	600
24	2018_12_17_11_47_32	27474	0	240	600
25	2018_12_17_11_47_32	27496	0	240	600
26	2018_12_17_11_47_32	27516	0	240	600
27	2018_12_17_11_47_32	27538	0	240	600
28	2018_12_17_11_47_32	27558	0	240	600
29	2018_12_17_11_47_32	27580	0	240	600
30	2018_12_17_11_47_32	27600	0	240	600
31	2018_12_17_11_47_32	27622	0	240	600
32	2018_12_17_11_47_32	27642	0	240	600
33	2018_12_17_11_47_32	27664	0	240	600
34	2018_12_17_11_47_32	27684	0	240	600
35	2018_12_17_11_47_32	27706	0	240	600
36	2018_12_17_11_47_32	27726	0	240	600
37	2018_12_17_11_47_32	27748	0	240	600
38	2018_12_17_11_47_32	27768	0	240	600
39	2018_12_17_11_47_32	27790	0	240	600
40	2018_12_17_11_47_32	27810	0	240	600
41	2018_12_17_11_47_32	27832	0	240	600
42	2018_12_17_11_47_32	27852	0	240	600
43	2018_12_17_11_47_32	27874	0	240	600
44	2018_12_17_11_47_32	27894	0	240	600
45	2018_12_17_11_47_32	27916	0	240	600
46	2018_12_17_11_47_32	27936	0	240	600
47	2018_12_17_11_47_32	27958	0	240	600
48	2018_12_17_11_47_32	27978	0	240	600
49	2018_12_17_11_47_32	28000	0	240	600
50	2018_12_17_11_47_32	28020	0	240	600
51	2018_12_17_11_47_32	28042	0	240	600
52	2018_12_17_11_47_32	28062	0	240	600
53	2018_12_17_11_47_33	28084	0	240	600
54	2018_12_17_11_47_33	28104	0	240	600
55	2018_12_17_11_47_33	28126	0	240	600
56	2018_12_17_11_47_33	28146	0	240	600
57	2018_12_17_11_47_33	28168	0	240	600
58	2018_12_17_11_47_33	28188	0	240	600
59	2018_12_17_11_47_33	28210	0	240	600
60	2018_12_17_11_47_33	28230	0	240	600
61	2018_12_17_11_47_33	28252	0	240	600
62	2018_12_17_11_47_33	28272	0	240	600
63	2018_12_17_11_47_33	28294	0	240	600
64	2018_12_17_11_47_33	28314	0	240	600
65	2018_12_17_11_47_33	28336	0	240	600
66	2018_12_17_11_47_33	28356	0	240	600
67	2018_12_17_11_47_33	28378	0	240	600
68	2018_12_17_11_47_33	28398	0	240	600
69	2018_12_17_11_47_33	28420	0	240	600
70	2018_12_17_11_47_33	28440	0	240	600
71	2018_12_17_11_47_33	28462	0	240	600
72	2018_12_17_11_47_33	28482	0	240	600
73	2018_12_17_11_47_33	28504	0	240	600
74	2018_12_17_11_47_33	28524	0	240	600
75	2018_12_17_11_47_33	28546	0	240	600
76	2018_12_17_11_47_33	28566	0	240	600
77	2018_12_17_11_47_33	28588	0	240	600
78	2018_12_17_11_47_33	28608	0	240	600
79	2018_12_17_11_47_33	28628	0	240	600
80	2018_12_17_11_47_33	28650	0	240	600
81	2018_12_17_11_47_33	28670	0	240	600
82	2018_12_17_11_47_33	28692	0	240	600
83	2018_12_17_11_47_33	28712	0	240	600
84	2018_12_17_11_47_33	28734	0	240	600
85	2018_12_17_11_47_33	28754	0	240	600
86	2018_12_17_11_47_33	28776	0	240	600
87	2018_12_17_11_47_33	28796	0	240	600
88	2018_12_17_11_47_33	28818	0	240	600
89	2018_12_17_11_47_33	28838	0	240	600
90	2018_12_17_11_47_33	28860	0	240	600
91	2018_12_17_11_47_33	28880	0	240	600
92	2018_12_17_11_47_33	28902	0	240	600
93	2018_12_17_11_47_33	28922	0	240	600
94	2018_12_17_11_47_33	28944	0	240	600
95	2018_12_17_11_47_33	28964	0	240	600
96	2018_12_17_11_47_33	28986	0	240	600
97	2018_12_17_11_47_33	29006	0	240	600
98	2018_12_17_11_47_33	29028	0	240	600
99	2018_12_17_11_47_33	29048	0	240	600
100	2018_12_17_11_47_33	29070	0	240	600
101	2018_12_17_11_47_34	29090	0	240	600
102	2018_12_17_11_47_34	29112	0	240	600
103	2018_12_17_11_47_34	29132	0	240	600
104	2018_12_17_11_47_34	29154	0	240	600
105	2018_12_17_11_47_34	29174	0	240	600
106	2018_12_17_11_47_34	29196	0	240	600
107	2018_12_17_11_47_34	29216	0	240	600
108	2018_12_17_11_47_34	29238	0	240	600
109	2018_12_17_11_47_34	29258	0	240	600
110	2018_12_17_11_47_34	29280	0	240	600
111	2018_12_17_11_47_34	29300	0	240	600
112	2018_12_17_11_47_34	29322	0	240	600
113	2018_12_17_11_47_34	29342	0	240	600
114	2018_12_17_11_47_34	29364	0	240	600
115	2018_12_17_11_47_34	29384	0	240	600
116	2018_12_17_11_47_34	29406	0	240	600
117	2018_12_17_11_47_34	29426	0	240	600
118	2018_12_17_11_47_34	29448	0	240	600
119	2018_12_17_11_47_34	29468	0	240	600
120	2018_12_17_11_47_34	29490	0	240	600
121	2018_12_17_11_47_34	29510	0	240	600
122	2018_12_17_11_47_34	29532	0	240	600
123	2018_12_17_11_47_34	29552	0	240	600
124	2018_12_17_11_47_34	29574	0	240	600
125	2018_12_17_11_47_34	29594	0	240	600
126	2018_12_17_11_47_34	29616	0	240	600
127	2018_12_17_11_47_34	29636	0	240	600
128	2018_12_17_11_47_34	29658	0	240	600
129	2018_12_17_11_47_34	29678	0	240	600
130	2018_12_17_11_47_34	29700	0	240	600
131	2018_12_17_11_47_34	29720	0	240	600
132	2018_12_17_11_47_34	29742	0	240	600
133	2018_12_17_11_47_34	29762	0	240	600
134	2018_12_17_11_47_34	29784	0	240	600
135	2018_12_17_11_47_34	29804	0	240	600
136	2018_12_17_11_47_34	29826	0	240	600
137	2018_12_17_11_47_34	29846	0	240	600
138	2018_12_17_11_47_34	29868	0	240	600
139	2018_12_17_11_47_34	29888	0	240	600
140	2018_12_17_11_47_34	29908	0	240	600
141	2018_12_17_11_47_34	29930	0	240	600
142	2018_12_17_11_47_34	29950	0	240	600
143	2018_12_17_11_47_34	29972	0	240	600
144	2018_12_17_11_47_34	29992	0	240	600
145	2018_12_17_11_47_34	30014	0	240	600
146	2018_12_17_11_47_34	30034	0	240	600
147	2018_12_17_11_47_34	30056	0	240	600
148	2018_12_17_11_47_35	30076	0	240	600
149	2018_12_17_11_47_35	30098	0	240	600
150	2018_12_17_11_47_35	30118	0	240	600
151	2018_12_17_11_47_35	30140	0	240	600
152	2018_12_17_11_47_35	30160	0	240	600
153	2018_12_17_11_47_35	30182	0	240	600
154	2018_12_17_11_47_35	30202	0	240	600
155	2018_12_17_11_47_35	30224	0	240	600
156	2018_12_17_11_47_35	30244	0	240	600
157	2018_12_17_11_47_35	30266	0	240	600
158	2018_12_17_11_47_35	30286	0	240	600
159	2018_12_17_11_47_35	30308	0	240	600
160	2018_12_17_11_47_35	30328	0	240	600
161	2018_12_17_11_47_35	30350	0	240	600
162	2018_12_17_11_47_35	30370	0	240	600
163	2018_12_17_11_47_35	30392	0	240	600
164	2018_12_17_11_47_35	30412	0	240	600
165	2018_12_17_11_47_35	30434	0	240	600
166	2018_12_17_11_47_35	30454	0	240	600
167	2018_12_17_11_47_35	30476	0	240	600
168	2018_12_17_11_47_35	30496	0	240	600
169	2018_12_17_11_47_35	30518	0	240	600
170	2018_12_17_11_47_35	30538	0	240	600
171	2018_12_17_11_47_35	30560	0	240	600
172	2018_12_17_11_47_35	30580	0	240	600
173	2018_12_17_11_47_35	30602	0	240	600
174	2018_12_17_11_47_35	30622	0	240	600
175	2018_12_17_11_47_35	30644	0	240	600
176	2018_12_17_11_47_35	30664	0	240	600
177	2018_12_17_11_47_35	30686	0	240	600
178	2018_12_17_11_47_35	30706	0	240	600
179	2018_12_17_11_47_35	30728	0	240	600
180	2018_12_17_11_47_35	30748	0	240	600
181	2018_12_17_11_47_35	30770	0	240	600
182	2018_12_17_11_47_35	30790	0	240	600
183	2018_12_17_11_47_35	30812	0	240	600
184	2018_12_17_11_47_35	30832	0	240	600
185	2018_12_17_11_47_35	30854	0	240	600
186	2018_12_17_11_47_35	30874	0	240	600
187	2018_12_17_11_47_35	30896	0	240	600
188	2018_12_17_11_47_35	30916	0	240	600
189	2018_12_17_11_47_35	30938	0	240	600
190	2018_12_17_11_47_35	30958	0	240	600
191	2018_12_17_11_47_35	30980	0	240	600
192	2018_12_17_11_47_35	31000	0	240	600
193	2018_12_17_11_47_35	31022	0	240	600
194	2018_12_17_11_47_35	31042	0	240	600
195	2018_12_17_11_47_35	31064	0	240	600
196	2018_12_17_11_47_36	31084	0	240	600
197	2018_12_17_11_47_36	31106	0	240	600
198	2018_12_17_11_47_36	31126	0	240	600
199	2018_12_17_11_47_36	31148	0	240	600
200	2018_12_17_11_47_36	31168	0	240	600
201	2018_12_17_11_47_36	31188	0	240	600
202	2018_12_17_11_47_36	31210	0	240	600
203	2018_12_17_11_47_36	31230	0	240	600
204	2018_12_17_11_47_36	31252	0	240	600
205	2018_12_17_11_47_36	31272	0	240	600
206	2018_12_17_11_47_36	31294	0	240	600
207	2018_12_17_11_47_36	31314	0	240	600
208	2018_12_17_11_47_36	31336	0	240	600
209	2018_12_17_11_47_36	31356	0	240	600
210	2018_12_17_11_47_36	31378	0	240	600
211	2018_12_17_11_47_36	31398	0	240	600
212	2018_12_17_11_47_36	31420	0	240	600
213	2018_12_17_11_47_36	31440	0	240	600
214	2018_12_17_11_47_36	31462	0	240	600
215	2018_12_17_11_47_36	31482	0	240	600
216	2018_12_17_11_47_36	31504	0	240	600
217	2018_12_17_11_47_36	31524	0	240	600
218	2018_12_17_11_47_36	31546	0	240	600
219	2018_12_17_11_47_36	31566	0	240	600
220	2018_12_17_11_47_36	31588	0	240	600
221	2018_12_17_11_47_36	31608	0	240	600
222	2018_12_17_11_47_36	31630	0	240	600
223	2018_12_17_11_47_36	31650	0	240	600
224	2018_12_17_11_47_36	31672	0	240	600
225	2018_12_17_11_47_36	31692	0	240	600
226	2018_12_17_11_47_36	31714	0	240	600
227	2018_12_17_11_47_36	31734	0	240	600
228	2018_12_17_11_47_36	31756	0	240	600
229	2018_12_17_11_47_36	31776	0	240	600
230	2018_12_17_11_47_36	31798	0	240	600
231	2018_12_17_11_47_36	31818	0	240	600
232	2018_12_17_11_47_36	31840	0	240	600
233	2018_12_17_11_47_36	31860	0	240	600
234	2018_12_17_11_47_36	31882	0	240	600
235	2018_12_17_11_47_36	31902	0	240	600
236	2018_12_17_11_47_36	31924	0	240	600
237	2018_12_17_11_47_36	31944	0	240	600
238	2018_12_17_11_47_36	31966	0	240	600
239	2018_12_17_11_47_36	31986	0	240	600
240	2018_12_17_11_47_36	32008	0	240	600
241	2018_12_17_11_47_36	32028	0	240	600
242	2018_12_17_11_47_36	32050	0	240	600
243	2018_12_17_11_47_37	32070	0	240	600
244	2018_12_17_11_47_37	32092	0	240	600
245	2018_12_17_11_47_37	32112	0	240	600
246	2018_12_17_11_47_37	32134	0	240	600
247	2018_12_17_11_47_37	32154	0	240	600
248	2018_12_17_11_47_37	32176	0	240	600
249	2018_12_17_11_47_37	32196	0	240	600
250	2018_12_17_11_47_37	32218	0	240	600
251	2018_12_17_11_47_37	32238	0	240	600
252	2018_12_17_11_47_37	32260	0	240	600
253	2018_12_17_11_47_37	32280	0	240	600
254	2018_12_17_11_47_37	32302	0	240	600
255	2018_12_17_11_47_37	32322	0	240	600
256	2018_12_17_11_47_37	32344	0	240	600
257	2018_12_17_11_47_37	32364	0	240	600
258	2018_12_17_11_47_37	32386	0	240	600
259	2018_12_17_11_47_37	32406	0	240	600
260	2018_12_17_11_47_37	32428	0	240	600
261	2018_12_17_11_47_37	32448	0	240	600
262	2018_12_17_11_47_37	32468	0	240	600
263	2018_12_17_11_47_37	32490	0	240	600
264	2018_12_17_11_47_37	32510	0	240	600
265	2018_12_17_11_47_37	32532	0	240	600
266	2018_12_17_11_47_37	32552	0	240	600
267	2018_12_17_11_47_37	32574	0	240	600
268	2018_12_17_11_47_37	32594	0	240	600
269	2018_12_17_11_47_37	32616	0	240	600
270	2018_12_17_11_47_37	32636	0	240	600
271	2018_12_17_11_47_37	32658	0	240	600
272	2018_12_17_11_47_37	32678	0	240	600
273	2018_12_17_11_47_37	32700	0	240	600
274	2018_12_17_11_47_37	32720	0	240	600
275	2018_12_17_11_47_37	32742	0	240	600
276	2018_12_17_11_47_37	32762	0	240	600
277	2018_12_17_11_47_37	32784	0	240	600
278	2018_12_17_11_47_37	32804	0	240	600
279	2018_12_17_11_47_37	32826	0	240	600
280	2018_12_17_11_47_37	32846	0	240	600
281	2018_12_17_11_47_37	32868	0	240	600
282	2018_12_17_11_47_37	32888	0	240	600
283	2018_12_17_11_47_37	32910	0	240	600
284	2018_12_17_11_47_37	32930	0	240	600
285	2018_12_17_11_47_37	32952	0	240	600
286	2018_12_17_11_47_37	32972	0	240	600
287	2018_12_17_11_47_37	32994	0	240	600
288	2018_12_17_11_47_37	33014	0	240	600
289	2018_12_17_11_47_37	33036	0	240	600
290	2018_12_17_11_47_37	33056	0	240	600
291	2018_12_17_11_47_38	33078	0	240	600
292	2018_12_17_11_47_38	33098	0	240	600
293	2018_12_17_11_47_38	33120	0	240	600
294	2018_12_17_11_47_38	33140	0	240	600
295	2018_12_17_11_47_38	33162	0	240	600
296	2018_12_17_11_47_38	33182	0	240	600
297	2018_12_17_11_47_38	33204	0	240	600
298	2018_12_17_11_47_38	33224	0	240	600
299	2018_12_17_11_47_38	33246	0	240	600
300	2018_12_17_11_47_38	33266	0	240	600
301	2018_12_17_11_47_38	33288	0	240	600
302	2018_12_17_11_47_38	33308	0	240	600
303	2018_12_17_11_47_38	33330	0	240	600
304	2018_12_17_11_47_38	33350	0	240	600
305	2018_12_17_11_47_38	33372	0	240	600
306	2018_12_17_11_47_38	33392	0	240	600
307	2018_12_17_11_47_38	33414	0	240	600
308	2018_12_17_11_47_38	33434	0	240	600
309	2018_12_17_11_47_38	33456	0	240	600
310	2018_12_17_11_47_38	33476	0	240	600
311	2018_12_17_11_47_38	33498	0	240	600
312	2018_12_17_11_47_38	33518	0	240	600
313	2018_12_17_11_47_38	33540	0	240	600
314	2018_12_17_11_47_38	33560	0	240	600
315	2018_12_17_11_47_38	33582	0	240	600
316	2018_12_17_11_47_38	33602	0	240	600
317	2018_12_17_11_47_38	33624	0	240	600
318	2018_12_17_11_47_38	33644	0	240	600
319	2018_12_17_11_47_38	33666	0	240	600
320	2018_12_17_11_47_38	33686	0	240	600
321	2018_12_17_11_47_38	33708	0	240	600
322	2018_12_17_11_47_38	33728	0	240	600
323	2018_12_17_11_47_38	33748	0	240	600
324	2018_12_17_11_47_38	33770	0	240	600
325	2018_12_17_11_47_38	33790	0	240	600
326	2018_12_17_11_47_38	33812	0	240	600
327	2018_12_17_11_47_38	33832	0	240	600
328	2018_12_17_11_47_38	33854	0	240	600
329	2018_12_17_11_47_38	33874	0	240	600
330	2018_12_17_11_47_38	33896	0	240	600
331	2018_12_17_11_47_38	33916	0	240	600
332	2018_12_17_11_47_38	33938	0	240	600
333	2018_12_17_11_47_38	33958	0	240	600
334	2018_12_17_11_47_38	33980	0	240	600
335	2018_12_17_11_47_38	34000	0	240	600
336	2018_12_17_11_47_38	34022	0	240	600
337	2018_12_17_11_47_38	34042	0	240	600
338	2018_12_17_11_47_38	34064	0	240	600
339	2018_12_17_11_47_39	34084	0	240	600
340	2018_12_17_11_47_39	34106	0	240	600
341	2018_12_17_11_47_39	34126	0	240	600
342	2018_12_17_11_47_39	34148	0	240	600
343	2018_12_17_11_47_39	34168	0	240	600
344	2018_12_17_11_47_39	34190	0	240	600
345	2018_12_17_11_47_39	34210	0	240	600
346	2018_12_17_11_47_39	34232	0	240	600
347	2018_12_17_11_47_39	34252	0	240	600
348	2018_12_17_11_47_39	34274	0	240	600
349	2018_12_17_11_47_39	34294	0	240	600
350	2018_12_17_11_47_39	34316	0	240	600
351	2018_12_17_11_47_39	34336	0	240	600
352	2018_12_17_11_47_39	34358	0	240	600
353	2018_12_17_11_47_39	34378	0	240	600
354	2018_12_17_11_47_39	34400	0	240	600
355	2018_12_17_11_47_39	34420	0	240	600
356	2018_12_17_11_47_39	34442	0	240	600
357	2018_12_17_11_47_39	34462	0	240	600
358	2018_12_17_11_47_39	34484	0	240	600
359	2018_12_17_11_47_39	34504	0	240	600
360	2018_12_17_11_47_39	34526	0	240	600
361	2018_12_17_11_47_39	34546	0	240	600
362	2018_12_17_11_47_39	34568	0	240	600
363	2018_12_17_11_47_39	34588	0	240	600
364	2018_12_17_11_47_39	34610	0	240	600
365	2018_12_17_11_47_39	34630	0	240	600
366	2018_12_17_11_47_39	34652	0	240	600
367	2018_12_17_11_47_39	34672	0	240	600
368	2018_12_17_11_47_39	34694	0	240	600
369	2018_12_17_11_47_39	34714	0	240	600
370	2018_12_17_11_47_39	34736	0	240	600
371	2018_12_17_11_47_39	34756	0	240	600
372	2018_12_17_11_47_39	34778	0	240	600
373	2018_12_17_11_47_39	34798	0	240	600
374	2018_12_17_11_47_39	34820	0	240	600
375	2018_12_17_11_47_39	34840	0	240	600
376	2018_12_17_11_47_39	34862	0	240	600
377	2018_12_17_11_47_39	34882	0	240	600
378	2018_12_17_11_47_39	34904	0	240	600
379	2018_12_17_11_47_39	34924	0	240	600
380	2018_12_17_11_47_39	34946	0	240	600
381	2018_12_17_11_47_39	34966	0	240	600
382	2018_12_17_11_47_39	34988	0	240	600
383	2018_12_17_11_47_39	35008	0	240	600
384	2018_12_17_11_47_39	35028	0	240	600
385	2018_12_17_11_47_39	35050	0	240	600
386	2018_12_17_11_47_39	35070	0	240	600
387	2018_12_17_11_47_40	35092	0	240	600
388	2018_12_17_11_47_40	35112	0	240	600
389	2018_12_17_11_47_40	35134	0	240	600
390	2018_12_17_11_47_40	35154	0	240	600
391	2018_12_17_11_47_40	35176	0	240	600
392	2018_12_17_11_47_40	35196	0	240	600
393	2018_12_17_11_47_40	35218	0	240	600
394	2018_12_17_11_47_40	35238	0	240	600
395	2018_12_17_11_47_40	35260	0	240	600
396	2018_12_17_11_47_40	35280	0	240	600
397	2018_12_17_11_47_40	35302	0	240	600
398	2018_12_17_11_47_40	35322	0	240	600
399	2018_12_17_11_47_40	35344	0	240	600
400	2018_12_17_11_47_40	35364	0	240	600
401	2018_12_17_11_47_40	35386	0	240	600
402	2018_12_17_11_47_40	35406	0	240	600
403	2018_12_17_11_47_40	35428	0	240	600
404	2018_12_17_11_47_40	35448	0	240	600
405	2018_12_17_11_47_40	35470	0	240	600
406	2018_12_17_11_47_40	35490	0	240	600
407	2018_12_17_11_47_40	35512	0	240	600
408	2018_12_17_11_47_40	35532	0	240	600
409	2018_12_17_11_47_40	35554	0	240	600
410	2018_12_17_11_47_40	35574	0	240	600
411	2018_12_17_11_47_40	35596	0	240	600
412	2018_12_17_11_47_40	35616	0	240	600
413	2018_12_17_11_47_40	35638	0	240	600
414	2018_12_17_11_47_40	35658	0	240	600
415	2018_12_17_11_47_40	35680	0	240	600
416	2018_12_17_11_47_40	35700	0	240	600
417	2018_12_17_11_47_40	35722	0	240	600
418	2018_12_17_11_47_40	35742	0	240	600
419	2018_12_17_11_47_40	35764	0	240	600
420	2018_12_17_11_47_40	35784	0	240	600
421	2018_12_17_11_47_40	35806	0	240	600
422	2018_12_17_11_47_40	35826	0	240	600
423	2018_12_17_11_47_40	35848	0	240	600
424	2018_12_17_11_47_40	35868	0	240	600
425	2018_12_17_11_47_40	35890	0	240	600
426	2018_12_17_11_47_40	35910	0	240	600
427	2018_12_17_11_47_40	35932	0	240	600
428	2018_12_17_11_47_40	35952	0	240	600
429	2018_12_17_11_47_40	35974	0	240	600
430	2018_12_17_11_47_40	35994	0	240	600
431	2018_12_17_11_47_40	36016	0	240	600
432	2018_12_17_11_47_40	36036	0	240	600
433	2018_12_17_11_47_40	36058	0	240	600
434	2018_12_17_11_47_41	36078	0	240	600
435	2018_12_17_11_47_41	36100	0	240	600
436	2018_12_17_11_47_41	36120	0	240	600
437	2018_12_17_11_47_41	36142	0	240	600
438	2018_12_17_11_47_41	36162	0	240	600
439	2018_12_17_11_47_41	36184	0	240	600
440	2018_12_17_11_47_41	36204	0	240	600
441	2018_12_17_11_47_41	36226	0	240	600
442	2018_12_17_11_47_41	36246	0	240	600
443	2018_12_17_11_47_41	36268	0	240	600
444	2018_12_17_11_47_41	36288	0	240	600
445	2018_12_17_11_47_41	36308	0	240	600
446	2018_12_17_11_47_41	36330	0	240	600
447	2018_12_17_11_47_41	36350	0	240	600
448	2018_12_17_11_47_41	36372	0	240	600
449	2018_12_17_11_47_41	36392	0	240	600
450	2018_12_17_11_47_41	36414	0	240	600
451	2018_12_17_11_47_41	36434	0	240	600
452	2018_12_17_11_47_41	36456	0	240	600
453	2018_12_17_11_47_41	36476	0	240	600
454	2018_12_17_11_47_41	36498	0	240	600
455	2018_12_17_11_47_41	36518	0	240	600
456	2018_12_17_11_47_41	36540	0	240	600
457	2018_12_17_11_47_41	36560	0	240	600
458	2018_12_17_11_47_41	36582	0	240	600
459	2018_12_17_11_47_41	36602	0	240	600
460	2018_12_17_11_47_41	36624	0	240	600
461	2018_12_17_11_47_41	36644	0	240	600
462	2018_12_17_11_47_41	36666	0	240	600
463	2018_12_17_11_47_41	36686	0	240	600
464	2018_12_17_11_47_41	36708	0	240	600
465	2018_12_17_11_47_41	36728	0	240	600
466	2018_12_17_11_47_41	36750	0	240	600
467	2018_12_17_11_47_41	36770	0	240	600
468	2018_12_17_11_47_41	36792	0	240	600
469	2018_12_17_11_47_41	36812	0	240	600
470	2018_12_17_11_47_41	36834	0	240	600
471	2018_12_17_11_47_41	36854	0	240	600
472	2018_12_17_11_47_41	36876	0	240	600
473	2018_12_17_11_47_41	36896	0	240	600
474	2018_12_17_11_47_41	36918	0	240	600
475	2018_12_17_11_47_41	36938	0	240	600
476	2018_12_17_11_47_41	36960	0	240	600
477	2018_12_17_11_47_41	36980	0	240	600
478	2018_12_17_11_47_41	37002	0	240	600
479	2018_12_17_11_47_41	37022	0	240	600
480	2018_12_17_11_47_41	37044	0	240	600
481	2018_12_17_11_47_41	37064	0	240	600
482	2018_12_17_11_47_42	37086	0	240	600
483	2018_12_17_11_47_42	37106	0	240	600
484	2018_12_17_11_47_42	37128	0	240	600
485	2018_12_17_11_47_42	37148	0	240	600
486	2018_12_17_11_47_42	37170	0	240	600
487	2018_12_17_11_47_42	37190	0	240	600
488	2018_12_17_11_47_42	37212	0	240	600
489	2018_12_17_11_47_42	37232	0	240	600
490	2018_12_17_11_47_42	37254	0	240	600
491	2018_12_17_11_47_42	37274	0	240	600
492	2018_12_17_11_47_42	37296	0	240	600
493	2018_12_17_11_47_42	37316	0	240	600
494	2018_12_17_11_47_42	37338	0	240	600
495	2018_12_17_11_47_42	37358	0	240	600
496	2018_12_17_11_47_42	37380	0	240	600
497	2018_12_17_11_47_42	37400	0	240	600
498	2018_12_17_11_47_42	37422	0	240	600
499	2018_12_17_11_47_42	37442	0	240	600
500	2018_12_17_11_47_42	37464	0	240	600
501	2018_12_17_11_47_42	37484	0	240	600
502	2018_12_17_11_47_42	37506	0	240	600
503	2018_12_17_11_47_42	37526	0	240	600
504	2018_12_17_11_47_42	37548	0	240	600
505	2018_12_17_11_47_42	37568	0	240	600
506	2018_12_17_11_47_42	37588	0	240	600
507	2018_12_17_11_47_42	37610	0	240	600
508	2018_12_17_11_47_42	37630	0	240	600
509	2018_12_17_11_47_42	37652	0	240	600
510	2018_12_17_11_47_42	37672	0	240	600
511	2018_12_17_11_47_42	37694	0	240	600
512	2018_12_17_11_47_42	37714	0	240	600
513	2018_12_17_11_47_42	37736	0	240	600
514	2018_12_17_11_47_42	37756	0	240	600
515	2018_12_17_11_47_42	37778	0	240	600
516	2018_12_17_11_47_42	37798	0	240	600
517	2018_12_17_11_47_42	37820	0	240	600
518	2018_12_17_11_47_42	37840	0	240	600
519	2018_12_17_11_47_42	37862	0	240	600
520	2018_12_17_11_47_42	37882	0	240	600
521	2018_12_17_11_47_42	37904	0	240	600
522	2018_12_17_11_47_42	37924	0	240	600
523	2018_12_17_11_47_42	37946	0	240	600
524	2018_12_17_11_47_42	37966	0	240	600
525	2018_12_17_11_47_42	37988	0	240	600
526	2018_12_17_11_47_42	38008	0	240	600
527	2018_12_17_11_47_42	38030	0	240	600
528	2018_12_17_11_47_42	38050	0	240	600
529	2018_12_17_11_47_43	38072	0	240	600
530	2018_12_17_11_47_43	38092	0	240	600
531	2018_12_17_11_47_43	38114	0	240	600
532	2018_12_17_11_47_43	38134	0	240	600
533	2018_12_17_11_47_43	38156	0	240	600
534	2018_12_17_11_47_43	38176	0	240	600
535	2018_12_17_11_47_43	38198	0	240	600
536	2018_12_17_11_47_43	38218	0	240	600
537	2018_12_17_11_47_43	38240	0	240	600
538	2018_12_17_11_47_43	38260	0	240	600
539	2018_12_17_11_47_43	38282	0	240	600
540	2018_12_17_11_47_43	38302	0	240	600
541	2018_12_17_11_47_43	38324	0	240	600
542	2018_12_17_11_47_43	38344	0	240	600
543	2018_12_17_11_47_43	38366	0	240	600
544	2018_12_17_11_47_43	38386	0	240	600
545	2018_12_17_11_47_43	38408	0	240	600
546	2018_12_17_11_47_43	38428	0	240	600
547	2018_12_17_11_47_43	38450	0	240	600
548	2018_12_17_11_47_43	38470	0	240	600
549	2018_12_17_11_47_43	38492	0	240	600
550	2018_12_17_11_47_43	38512	0	240	600
551	2018_12_17_11_47_43	38534	0	240	600
552	2018_12_17_11_47_43	38554	0	240	600
553	2018_12_17_11_47_43	38576	0	240	600
554	2018_12_17_11_47_43	38596	0	240	600
555	2018_12_17_11_47_43	38618	0	240	600
556	2018_12_17_11_47_43	38638	0	240	600
557	2018_12_17_11_47_43	38660	0	240	600
558	2018_12_17_11_47_43	38680	0	240	600
559	2018_12_17_11_47_43	38702	0	240	600
560	2018_12_17_11_47_43	38722	0	240	600
561	2018_12_17_11_47_43	38744	0	240	600
562	2018_12_17_11_47_43	38764	0	240	600
563	2018_12_17_11_47_43	38786	0	240	600
564	2018_12_17_11_47_43	38806	0	240	600
565	2018_12_17_11_47_43	38828	0	240	600
566	2018_12_17_11_47_43	38848	0	240	600
567	2018_12_17_11_47_43	38868	0	240	600
568	2018_12_17_11_47_43	38890	0	240	600
569	2018_12_17_11_47_43	38910	0	240	600
570	2018_12_17_11_47_43	38932	0	240	600
571	2018_12_17_11_47_43	38952	0	240	600
572	2018_12_17_11_47_43	38974	0	240	600
573	2018_12_17_11_47_43	38994	0	240	600
574	2018_12_17_11_47_43	39016	0	240	600
575	2018_12_17_11_47_43	39036	0	240	600
576	2018_12_17_11_47_43	39058	0	240	600
577	2018_12_17_11_47_44	39078	0	240	600
578	2018_12_17_11_47_44	39100	0	240	600
579	2018_12_17_11_47_44	39120	0	240	600
580	2018_12_17_11_47_44	39142	0	240	600
581	2018_12_17_11_47_44	39162	0	240	600
582	2018_12_17_11_47_44	39184	0	240	600
583	2018_12_17_11_47_44	39204	0	240	600
584	2018_12_17_11_47_44	39226	0	240	600
585	2018_12_17_11_47_44	39246	0	240	600
586	2018_12_17_11_47_44	39268	0	240	600
587	2018_12_17_11_47_44	39288	0	240	600
588	2018_12_17_11_47_44	39310	0	240	600
589	2018_12_17_11_47_44	39330	0	240	600
590	2018_12_17_11_47_44	39352	0	240	600
591	2018_12_17_11_47_44	39372	0	240	600
592	2018_12_17_11_47_44	39394	0	240	600
593	2018_12_17_11_47_44	39414	0	240	600
594	2018_12_17_11_47_44	39436	0	240	600
595	2018_12_17_11_47_44	39456	0	240	600
596	2018_12_17_11_47_44	39478	0	240	600
597	2018_12_17_11_47_44	39498	0	240	600
598	2018_12_17_11_47_44	39520	0	240	600
599	2018_12_17_11_47_44	39540	0	240	600
600	2018_12_17_11_47_44	39562	0	240	600
601	2018_12_17_11_47_44	39582	0	240	600
602	2018_12_17_11_47_44	39604	0	240	600
603	2018_12_17_11_47_44	39624	0	240	600
604	2018_12_17_11_47_44	39646	0	240	600
605	2018_12_17_11_47_44	39666	0	240	600
606	2018_12_17_11_47_44	39688	0	240	600
607	2018_12_17_11_47_44	39708	0	240	600
608	2018_12_17_11_47_44	39730	0	240	600
609	2018_12_17_11_47_44	39750	0	240	600
610	2018_12_17_11_47_44	39772	0	240	600
611	2018_12_17_11_47_44	39792	0	240	600
612	2018_12_17_11_47_44	39814	0	240	600
613	2018_12_17_11_47_44	39834	0	240	600
614	2018_12_17_11_47_44	39856	0	240	600
615	2018_12_17_11_47_44	39876	0	240	600
616	2018_12_17_11_47_44	39898	0	240	600
617	2018_12_17_11_47_44	39918	0	240	600
618	2018_12_17_11_47_44	39940	0	240	600
619	2018_12_17_11_47_44	39960	0	240	600
620	2018_12_17_11_47_44	39982	0	240	600
621	2018_12_17_11_47_44	40002	0	240	600
622	2018_12_17_11_47_44	40024	0	240	600
623	2018_12_17_11_47_44	40044	0	240	600
624	2018_12_17_11_47_45	40066	0	240	600
625	2018_12_17_11_47_45	40086	0	240	600
626	2018_12_17_11_47_45	40108	0	240	600
627	2018_12_17_11_47_45	40128	0	240	600
628	2018_12_17_11_47_45	40148	0	240	600
629	2018_12_17_11_47_45	40170	0	240	600
630	2018_12_17_11_47_45	40190	0	240	600
631	2018_12_17_11_47_45	40212	0	240	600
632	2018_12_17_11_47_45	40232	0	240	600
633	2018_12_17_11_47_45	40254	0	240	600
634	2018_12_17_11_47_45	40274	0	240	600
635	2018_12_17_11_47_45	40296	0	240	600
636	2018_12_17_11_47_45	40316	0	240	600
637	2018_12_17_11_47_45	40338	0	240	600
638	2018_12_17_11_47_45	40358	0	240	600
639	2018_12_17_11_47_45	40380	0	240	600
640	2018_12_17_11_47_45	40400	0	240	600
641	2018_12_17_11_47_45	40422	0	240	600
642	2018_12_17_11_47_45	40442	0	240	600
643	2018_12_17_11_47_45	40464	0	240	600
644	2018_12_17_11_47_45	40484	0	240	600
645	2018_12_17_11_47_45	40506	0	240	600
646	2018_12_17_11_47_45	40526	0	240	600
647	2018_12_17_11_47_45	40548	0	240	600
648	2018_12_17_11_47_45	40568	0	240	600
649	2018_12_17_11_47_45	40590	0	240	600
650	2018_12_17_11_47_45	40610	0	240	600
651	2018_12_17_11_47_45	40632	0	240	600
652	2018_12_17_11_47_45	40652	0	240	600
653	2018_12_17_11_47_45	40674	0	240	600
654	2018_12_17_11_47_45	40694	0	240	600
655	2018_12_17_11_47_45	40716	0	240	600
656	2018_12_17_11_47_45	40736	0	240	600
657	2018_12_17_11_47_45	40758	0	240	600
658	2018_12_17_11_47_45	40778	0	240	600
659	2018_12_17_11_47_45	40800	0	240	600
660	2018_12_17_11_47_45	40820	0	240	600
661	2018_12_17_11_47_45	40842	0	240	600
662	2018_12_17_11_47_45	40862	0	240	600
663	2018_12_17_11_47_45	40884	0	240	600
664	2018_12_17_11_47_45	40904	0	240	600
665	2018_12_17_11_47_45	40926	0	240	600
666	2018_12_17_11_47_45	40946	0	240	600
667	2018_12_17_11_47_45	40968	0	240	600
668	2018_12_17_11_47_45	40988	0	240	600
669	2018_12_17_11_47_45	41010	0	240	600
670	2018_12_17_11_47_45	41030	0	240	600
671	2018_12_17_11_47_45	41052	0	240	600
672	2018_12_17_11_47_46	41072	0	240	600
673	2018_12_17_11_47_46	41094	0	240	600
674	2018_12_17_11_47_46	41114	0	240	600
675	2018_12_17_11_47_46	41136	0	240	600
676	2018_12_17_11_47_46	41156	0	240	600
677	2018_12_17_11_47_46	41178	0	240	600
678	2018_12_17_11_47_46	41198	0	240	600
679	2018_12_17_11_47_46	41220	0	240	600
680	2018_12_17_11_47_46	41240	0	240	600
681	2018_12_17_11_47_46	41262	0	240	600
682	2018_12_17_11_47_46	41282	0	240	600
683	2018_12_17_11_47_46	41304	0	240	600
684	2018_12_17_11_47_46	41324	0	240	600
685	2018_12_17_11_47_46	41346	0	240	600
686	2018_12_17_11_47_46	41366	0	240	600
687	2018_12_17_11_47_46	41388	0	240	600
688	2018_12_17_11_47_46	41408	0	240	600
689	2018_12_17_11_47_46	41428	0	240	600
690	2018_12_17_11_47_46	41450	0	240	600
691	2018_12_17_11_47_46	41470	0	240	600
692	2018_12_17_11_47_46	41492	0	240	600
693	2018_12_17_11_47_46	41512	0	240	600
694	2018_12_17_11_47_46	41534	0	240	600
695	2018_12_17_11_47_46	41554	0	240	600
696	2018_12_17_11_47_46	41576	0	240	600
697	2018_12_17_11_47_46	41596	0	240	600
698	2018_12_17_11_47_46	41618	0	240	600
699	2018_12_17_11_47_46	41638	0	240	600
700	2018_12_17_11_47_46	41660	0	240	600
701	2018_12_17_11_47_46	41680	0	240	600
702	2018_12_17_11_47_46	41702	0	240	600
703	2018_12_17_11_47_46	41722	0	240	600
704	2018_12_17_11_47_46	41744	0	240	600
705	2018_12_17_11_47_46	41764	0	240	600
706	2018_12_17_11_47_46	41786	0	240	600
707	2018_12_17_11_47_46	41806	0	240	600
708	2018_12_17_11_47_46	41828	0	240	600
709	2018_12_17_11_47_46	41848	0	240	600
710	2018_12_17_11_47_46	41870	0	240	600
711	2018_12_17_11_47_46	41890	0	240	600
712	2018_12_17_11_47_46	41912	0	240	600
713	2018_12_17_11_47_46	41932	0	240	600
714	2018_12_17_11_47_46	41954	0	240	600
715	2018_12_17_11_47_46	41974	0	240	600
716	2018_12_17_11_47_46	41996	0	240	600
717	2018_12_17_11_47_46	42016	0	240	600
718	2018_12_17_11_47_46	42038	0	240	600
719	2018_12_17_11_47_46	42058	0	240	600
720	2018_12_17_11_47_47	42080	0	240	600
721	2018_12_17_11_47_47	42100	0	240	600
722	2018_12_17_11_47_47	42122	0	240	600
723	2018_12_17_11_47_47	42142	0	240	600
724	2018_12_17_11_47_47	42164	0	240	600
725	2018_12_17_11_47_47	42184	0	240	600
726	2018_12_17_11_47_47	42206	0	240	600
727	2018_12_17_11_47_47	42226	0	240	600
728	2018_12_17_11_47_47	42248	0	240	600
729	2018_12_17_11_47_47	42268	0	240	600
730	2018_12_17_11_47_47	42290	0	240	600
731	2018_12_17_11_47_47	42310	0	240	600
732	2018_12_17_11_47_47	42332	0	240	600
733	2018_12_17_11_47_47	42352	0	240	600
734	2018_12_17_11_47_47	42374	0	240	600
735	2018_12_17_11_47_47	42394	0	240	600
736	2018_12_17_11_47_47	42416	0	240	600
737	2018_12_17_11_47_47	42436	0	240	600
738	2018_12_17_11_47_47	42458	0	240	600
739	2018_12_17_11_47_47	42478	0	240	600
740	2018_12_17_11_47_47	42500	0	240	600
741	2018_12_17_11_47_47	42520	0	240	600
742	2018_12_17_11_47_47	42542	0	240	600
743	2018_12_17_11_47_47	42562	0	240	600
744	2018_12_17_11_47_47	42584	0	240	600
745	2018_12_17_11_47_47	42604	0	240	600
746	2018_12_17_11_47_47	42626	0	240	600
747	2018_12_17_11_47_47	42646	0	240	600
748	2018_12_17_11_47_47	42668	0	240	600
749	2018_12_17_11_47_47	42688	0	240	600
750	2018_12_17_11_47_47	42708	0	240	600
751	2018_12_17_11_47_47	42730	0	240	600
752	2018_12_17_11_47_47	42750	0	240	600
753	2018_12_17_11_47_47	42772	0	240	600
754	2018_12_17_11_47_47	42792	0	240	600
755	2018_12_17_11_47_47	42814	0	240	600
756	2018_12_17_11_47_47	42834	0	240	600
757	2018_12_17_11_47_47	42856	0	240	600
758	2018_12_17_11_47_47	42876	0	240	600
759	2018_12_17_11_47_47	42898	0	240	600
760	2018_12_17_11_47_47	42918	0	240	600
761	2018_12_17_11_47_47	42940	0	240	600
762	2018_12_17_11_47_47	42960	0	240	600
763	2018_12_17_11_47_47	42982	0	240	600
764	2018_12_17_11_47_47	43002	0	240	600
765	2018_12_17_11_47_47	43024	0	240	600
766	2018_12_17_11_47_47	43044	0	240	600
767	2018_12_17_11_47_48	43066	0	240	600
768	2018_12_17_11_47_48	43086	0	240	600
769	2018_12_17_11_47_48	43108	0	240	600
770	2018_12_17_11_47_48	43128	0	240	600
771	2018_12_17_11_47_48	43150	0	240	600
772	2018_12_17_11_47_48	43170	0	240	600
773	2018_12_17_11_47_48	43192	0	240	600
774	2018_12_17_11_47_48	43212	0	240	600
775	2018_12_17_11_47_48	43234	0	240	600
776	2018_12_17_11_47_48	43254	0	240	600
777	2018_12_17_11_47_48	43276	0	240	600
778	2018_12_17_11_47_48	43296	0	240	600
779	2018_12_17_11_47_48	43318	0	240	600
780	2018_12_17_11_47_48	43338	0	240	600
781	2018_12_17_11_47_48	43360	0	240	600
782	2018_12_17_11_47_48	43380	0	240	600
783	2018_12_17_11_47_48	43402	0	240	600
784	2018_12_17_11_47_48	43422	0	240	600
785	2018_12_17_11_47_48	43444	0	240	600
786	2018_12_17_11_47_48	43464	0	240	600
787	2018_12_17_11_47_48	43486	0	240	600
788	2018_12_17_11_47_48	43506	0	240	600
789	2018_12_17_11_47_48	43528	0	240	600
790	2018_12_17_11_47_48	43548	0	240	600
791	2018_12_17_11_47_48	43570	0	240	600
792	2018_12_17_11_47_48	43590	0	240	600
793	2018_12_17_11_47_48	43612	0	240	600
794	2018_12_17_11_47_48	43632	0	240	600
795	2018_12_17_11_47_48	43654	0	240	600
796	2018_12_17_11_47_48	43674	0	240	600
797	2018_12_17_11_47_48	43696	0	240	600
798	2018_12_17_11_47_48	43716	0	240	600
799	2018_12_17_11_47_48	43738	0	240	600
800	2018_12_17_11_47_48	43758	0	240	600
801	2018_12_17_11_47_48	43780	0	240	600
802	2018_12_17_11_47_48	43800	0	240	600
803	2018_12_17_11_47_48	43822	0	240	600
804	2018_12_17_11_47_48	43842	0	240	600
805	2018_12_17_11_47_48	43864	0	240	600
806	2018_12_17_11_47_48	43884	0	240	600
807	2018_12_17_11_47_48	43906	0	240	600
808	2018_12_17_11_47_48	43926	0	240	600
809	2018_12_17_11_47_48	43948	0	240	600
810	2018_12_17_11_47_48	43968	0	240	600
811	2018_12_17_11_47_48	43988	0	240	600
812	2018_12_17_11_47_48	44010	0	240	600
813	2018_12_17_11_47_48	44030	0	240	600
814	2018_12_17_11_47_48	44052	0	240	600
815	2018_12_17_11_47_49	44072	0	240	600
816	2018_12_17_11_47_49	44094	0	240	600
817	2018_12_17_11_47_49	44114	0	240	600
818	2018_12_17_11_47_49	44136	0	240	600
819	2018_12_17_11_47_49	44156	0	240	600
820	2018_12_17_11_47_49	44178	0	240	600
821	2018_12_17_11_47_49	44198	0	240	600
822	2018_12_17_11_47_49	44220	0	240	600
823	2018_12_17_11_47_49	44240	0	240	600
824	2018_12_17_11_47_49	44262	0	240	600
825	2018_12_17_11_47_49	44282	0	240	600
826	2018_12_17_11_47_49	44304	0	240	600
827	2018_12_17_11_47_49	44324	0	240	600
828	2018_12_17_11_47_49	44346	0	240	600
829	2018_12_17_11_47_49	44366	0	240	600
830	2018_12_17_11_47_49	44388	0	240	600
831	2018_12_17_11_47_49	44408	0	240	600
832	2018_12_17_11_47_49	44430	0	240	600
833	2018_12_17_11_47_49	44450	0	240	600
834	2018_12_17_11_47_49	44472	0	240	600
835	2018_12_17_11_47_49	44492	0	240	600
836	2018_12_17_11_47_49	44514	0	240	600
837	2018_12_17_11_47_49	44534	0	240	600
838	2018_12_17_11_47_49	44556	0	240	600
839	2018_12_17_11_47_49	44576	0	240	600
840	2018_12_17_11_47_49	44598	0	240	600
841	2018_12_17_11_47_49	44618	0	240	600
842	2018_12_17_11_47_49	44640	0	240	600
843	2018_12_17_11_47_49	44660	0	240	600
844	2018_12_17_11_47_49	44682	0	240	600
845	2018_12_17_11_47_49	44702	0	240	600
846	2018_12_17_11_47_49	44724	0	240	600
847	2018_12_17_11_47_49	44744	0	240	600
848	2018_12_17_11_47_49	44766	0	240	600
849	2018_12_17_11_47_49	44786	0	240	600
850	2018_12_17_11_47_49	44808	0	240	600
851	2018_12_17_11_47_49	44828	0	240	600
852	2018_12_17_11_47_49	44850	0	240	600
853	2018_12_17_11_47_49	44870	0	240	600
854	2018_12_17_11_47_49	44892	0	240	600
855	2018_12_17_11_47_49	44912	0	240	600
856	2018_12_17_11_47_49	44934	0	240	600
857	2018_12_17_11_47_49	44954	0	240	600
858	2018_12_17_11_47_49	44976	0	240	600
859	2018_12_17_11_47_49	44996	0	240	600
860	2018_12_17_11_47_49	45018	0	240	600
861	2018_12_17_11_47_49	45038	0	240	600
862	2018_12_17_11_47_50	45060	0	240	600
863	2018_12_17_11_47_50	45080	0	240	600
864	2018_12_17_11_47_50	45102	0	240	600
865	2018_12_17_11_47_50	45122	0	240	600
866	2018_12_17_11_47_50	45144	0	240	600
867	2018_12_17_11_47_50	45164	0	240	600
868	2018_12_17_11_47_50	45186	0	240	600
869	2018_12_17_11_47_50	45206	0	240	600
870	2018_12_17_11_47_50	45228	0	240	600
871	2018_12_17_11_47_50	45248	0	240	600
872	2018_12_17_11_47_50	45268	0	240	600
873	2018_12_17_11_47_50	45290	0	240	600
874	2018_12_17_11_47_50	45310	0	240	600
875	2018_12_17_11_47_50	45332	0	240	600
876	2018_12_17_11_47_50	45352	0	240	600
877	2018_12_17_11_47_50	45374	0	240	600
878	2018_12_17_11_47_50	45394	0	240	600
879	2018_12_17_11_47_50	45416	0	240	600
880	2018_12_17_11_47_50	45436	0	240	600
881	2018_12_17_11_47_50	45458	0	240	600
882	2018_12_17_11_47_50	45478	0	240	600
883	2018_12_17_11_47_50	45500	0	240	600
884	2018_12_17_11_47_50	45520	0	240	600
885	2018_12_17_11_47_50	45542	0	240	600
886	2018_12_17_11_47_50	45562	0	240	600
887	2018_12_17_11_47_50	45584	0	240	600
888	2018_12_17_11_47_50	45604	0	240	600
889	2018_12_17_11_47_50	45626	0	240	600
890	2018_12_17_11_47_50	45646	0	240	600
891	2018_12_17_11_47_50	45668	0	240	600
892	2018_12_17_11_47_50	45688	0	240	600
893	2018_12_17_11_47_50	45710	0	240	600
894	2018_12_17_11_47_50	45730	0	240	600
895	2018_12_17_11_47_50	45752	0	240	600
896	2018_12_17_11_47_50	45772	0	240	600
897	2018_12_17_11_47_50	45794	0	240	600
898	2018_12_17_11_47_50	45814	0	240	600
899	2018_12_17_11_47_50	45836	0	240	600
900	2018_12_17_11_47_50	45856	0	240	600
901	2018_12_17_11_47_50	45878	0	240	600
902	2018_12_17_11_47_50	45898	0	240	600
903	2018_12_17_11_47_50	45920	0	240	600
904	2018_12_17_11_47_50	45940	0	240	600
905	2018_12_17_11_47_50	45962	0	240	600
906	2018_12_17_11_47_50	45982	0	240	600
907	2018_12_17_11_47_50	46004	0	240	600
908	2018_12_17_11_47_50	46024	0	240	600
909	2018_12_17_11_47_50	46046	0	240	600
910	2018_12_17_11_47_51	46066	0	240	600
911	2018_12_17_11_47_51	46088	0	240	600
912	2018_12_17_11_47_51	46108	0	240	600
913	2018_12_17_11_47_51	46130	0	240	600
914	2018_12_17_11_47_51	46150	0	240	600
915	2018_12_17_11_47_51	46172	0	240	600
916	2018_12_17_11_47_51	46192	0	240	600
917	2018_12_17_11_47_51	46214	0	240	600
918	2018_12_17_11_47_51	46234	0	240	600
919	2018_12_17_11_47_51	46256	0	240	600
920	2018_12_17_11_47_51	46276	0	240	600
921	2018_12_17_11_47_51	46298	0	240	600
922	2018_12_17_11_47_51	46318	0	240	600
923	2018_12_17_11_47_51	46340	0	240	600
924	2018_12_17_11_47_51	46360	0	240	600
925	2018_12_17_11_47_51	46382	0	240	600
926	2018_12_17_11_47_51	46402	0	240	600
927	2018_12_17_11_47_51	46424	0	240	600
928	2018_12_17_11_47_51	46444	0	240	600
929	2018_12_17_11_47_51	46466	0	240	600
930	2018_12_17_11_47_51	46486	0	240	600
931	2018_12_17_11_47_51	46508	0	240	600
932	2018_12_17_11_47_51	46528	0	240	600
933	2018_12_17_11_47_51	46548	0	240	600
934	2018_12_17_11_47_51	46570	0	240	600
935	2018_12_17_11_47_51	46590	0	240	600
936	2018_12_17_11_47_51	46612	0	240	600
937	2018_12_17_11_47_51	46632	0	240	600
938	2018_12_17_11_47_51	46654	0	240	600
939	2018_12_17_11_47_51	46674	0	240	600
940	2018_12_17_11_47_51	46696	0	240	600
941	2018_12_17_11_47_51	46716	0	240	600
942	2018_12_17_11_47_51	46738	0	240	600
943	2018_12_17_11_47_51	46758	0	240	600
944	2018_12_17_11_47_51	46780	0	240	600
945	2018_12_17_11_47_51	46800	0	240	600
946	2018_12_17_11_47_51	46822	0	240	600
947	2018_12_17_11_47_51	46842	0	240	600
948	2018_12_17_11_47_51	46864	0	240	600
949	2018_12_17_11_47_51	46884	0	240	600
950	2018_12_17_11_47_51	46906	0	240	600
951	2018_12_17_11_47_51	46926	0	240	600
952	2018_12_17_11_47_51	46948	0	240	600
953	2018_12_17_11_47_51	46968	0	240	600
954	2018_12_17_11_47_51	46990	0	240	600
955	2018_12_17_11_47_51	47010	0	240	600
956	2018_12_17_11_47_51	47032	0	240	600
957	2018_12_17_11_47_51	47052	0	240	600
958	2018_12_17_11_47_52	47074	0	240	600
959	2018_12_17_11_47_52	47094	0	240	600
960	2018_12_17_11_47_52	47116	0	240	600
961	2018_12_17_11_47_52	47136	0	240	600
962	2018_12_17_11_47_52	47158	0	240	600
963	2018_12_17_11_47_52	47178	0	240	600
964	2018_12_17_11_47_52	47200	0	240	600
965	2018_12_17_11_47_52	47220	0	240	600
966	2018_12_17_11_47_52	47242	0	240	600
967	2018_12_17_11_47_52	47262	0	240	600
968	2018_12_17_11_47_52	47284	0	240	600
969	2018_12_17_11_47_52	47304	0	240	600
970	2018_12_17_11_47_52	47326	0	240	600
971	2018_12_17_11_47_52	47346	0	240	600
972	2018_12_17_11_47_52	47368	0	240	600
973	2018_12_17_11_47_52	47388	0	240	600
974	2018_12_17_11_47_52	47410	0	240	600
975	2018_12_17_11_47_52	47430	0	240	600
976	2018_12_17_11_47_52	47452	0	240	600
977	2018_12_17_11_47_52	47472	0	240	600
978	2018_12_17_11_47_52	47494	0	240	600
979	2018_12_17_11_47_52	47514	0	240	600
980	2018_12_17_11_47_52	47536	0	240	600
981	2018_12_17_11_47_52	47556	0	240	600
982	2018_12_17_11_47_52	47578	0	240	600
983	2018_12_17_11_47_52	47598	0	240	600
984	2018_12_17_11_47_52	47620	0	240	600
985	2018_12_17_11_47_52	47640	0	240	600
986	2018_12_17_11_47_52	47662	0	240	600
987	2018_12_17_11_47_52	47682	0	240	600
988	2018_12_17_11_47_52	47704	0	240	600
989	2018_12_17_11_47_52	47724	0	240	600
990	2018_12_17_11_47_52	47746	0	240	600
991	2018_12_17_11_47_52	47766	0	240	600
992	2018_12_17_11_47_52	47788	0	240	600
993	2018_12_17_11_47_52	47808	0	240	600
994	2018_12_17_11_47_52	47828	0	240	600
995	2018_12_17_11_47_52	47850	0	240	600
996	2018_12_17_11_47_52	47870	0	240	600
997	2018_12_17_11_47_52	47892	0	240	600
998	2018_12_17_11_47_52	47912	0	240	600
999	2018_12_17_11_47_52	47934	0	240	600
1000	2018_12_17_11_47_52	47954	0	240	600
1001	2018_12_17_11_47_52	47976	0	240	600
1002	2018_12_17_11_47_52	47996	0	240	600
1003	2018_12_17_11_47_52	48018	0	240	600
1004	2018_12_17_11_47_52	48038	0	240	600
1005	2018_12_17_11_47_53	48060	0	240	600
1006	2018_12_17_11_47_53	48080	0	240	600
1007	2018_12_17_11_47_53	48102	0	240	600
1008	2018_12_17_11_47_53	48122	0	240	600
1009	2018_12_17_11_47_53	48144	0	240	600
1010	2018_12_17_11_47_53	48164	0	240	600
1011	2018_12_17_11_47_53	48186	0	240	600
1012	2018_12_17_11_47_53	48206	0	240	600
1013	2018_12_17_11_47_53	48228	0	240	600
1014	2018_12_17_11_47_53	48248	0	240	600
1015	2018_12_17_11_47_53	48270	0	240	600
1016	2018_12_17_11_47_53	48290	0	240	600
1017	2018_12_17_11_47_53	48312	0	240	600
1018	2018_12_17_11_47_53	48332	0	240	600
1019	2018_12_17_11_47_53	48354	0	240	600
1020	2018_12_17_11_47_53	48374	0	240	600
1021	2018_12_17_11_47_53	48396	0	240	600
1022	2018_12_17_11_47_53	48416	0	240	600
1023	2018_12_17_11_47_53	48438	0	240	600
1024	2018_12_17_11_47_53	48458	0	240	600
1025	2018_12_17_11_47_53	48480	0	240	600
1026	2018_12_17_11_47_53	48500	0	240	600
1027	2018_12_17_11_47_53	48522	0	240	600
1028	2018_12_17_11_47_53	48542	0	240	600
1029	2018_12_17_11_47_53	48564	0	240	600
1030	2018_12_17_11_47_53	48584	0	240	600
1031	2018_12_17_11_47_53	48606	0	240	600
1032	2018_12_17_11_47_53	48626	0	240	600
1033	2018_12_17_11_47_53	48648	0	240	600
1034	2018_12_17_11_47_53	48668	0	240	600
1035	2018_12_17_11_47_53	48690	0	240	600
1036	2018_12_17_11_47_53	48710	0	240	600
1037	2018_12_17_11_47_53	48732	0	240	600
1038	2018_12_17_11_47_53	48752	0	240	600
1039	2018_12_17_11_47_53	48774	0	240	600
1040	2018_12_17_11_47_53	48794	0	240	600
1041	2018_12_17_11_47_53	48816	0	240	600
1042	2018_12_17_11_47_53	48836	0	240	600
1043	2018_12_17_11_47_53	48858	0	240	600
1044	2018_12_17_11_47_53	48878	0	240	600
1045	2018_12_17_11_47_53	48900	0	240	600
1046	2018_12_17_11_47_53	48920	0	240	600
1047	2018_12_17_11_47_53	48942	0	240	600
1048	2018_12_17_11_47_53	48962	0	240	600
1049	2018_12_17_11_47_53	48984	0	240	600
1050	2018_12_17_11_47_53	49004	0	240	600
1051	2018_12_17_11_47_53	49026	0	240	600
1052	2018_12_17_11_47_53	49046	0	240	600
1053	2018_12_17_11_47_54	49068	0	240	600
1054	2018_12_17_11_47_54	49088	0	240	600
1055	2018_12_17_11_47_54	49108	0	240	600
1056	2018_12_17_11_47_54	49130	0	240	600
1057	2018_12_17_11_47_54	49150	0	240	600
1058	2018_12_17_11_47_54	49172	0	240	600
1059	2018_12_17_11_47_54	49192	0	240	600
1060	2018_12_17_11_47_54	49214	0	240	600
1061	2018_12_17_11_47_54	49234	0	240	600
1062	2018_12_17_11_47_54	49256	0	240	600
1063	2018_12_17_11_47_54	49276	0	240	600
1064	2018_12_17_11_47_54	49298	0	240	600
1065	2018_12_17_11_47_54	49318	0	240	600
1066	2018_12_17_11_47_54	49340	0	240	600
1067	2018_12_17_11_47_54	49360	0	240	600
1068	2018_12_17_11_47_54	49382	0	240	600
1069	2018_12_17_11_47_54	49402	0	240	600
1070	2018_12_17_11_47_54	49424	0	240	600
1071	2018_12_17_11_47_54	49444	0	240	600
1072	2018_12_17_11_47_54	49466	0	240	600
1073	2018_12_17_11_47_54	49486	0	240	600
1074	2018_12_17_11_47_54	49508	0	240	600
1075	2018_12_17_11_47_54	49528	0	240	600
1076	2018_12_17_11_47_54	49550	0	240	600
1077	2018_12_17_11_47_54	49570	0	240	600
1078	2018_12_17_11_47_54	49592	0	240	600
1079	2018_12_17_11_47_54	49612	0	240	600
1080	2018_12_17_11_47_54	49634	0	240	600
1081	2018_12_17_11_47_54	49654	0	240	600
1082	2018_12_17_11_47_54	49676	0	240	600
1083	2018_12_17_11_47_54	49696	0	240	600
1084	2018_12_17_11_47_54	49718	0	240	600
1085	2018_12_17_11_47_54	49738	0	240	600
1086	2018_12_17_11_47_54	49760	0	240	600
1087	2018_12_17_11_47_54	49780	0	240	600
1088	2018_12_17_11_47_54	49802	0	240	600
1089	2018_12_17_11_47_54	49822	0	240	600
1090	2018_12_17_11_47_54	49844	0	240	600
1091	2018_12_17_11_47_54	49864	0	240	600
1092	2018_12_17_11_47_54	49886	0	240	600
1093	2018_12_17_11_47_54	49906	0	240	600
1094	2018_12_17_11_47_54	49928	0	240	600
1095	2018_12_17_11_47_54	49948	0	240	600
1096	2018_12_17_11_47_54	49970	0	240	600
1097	2018_12_17_11_47_54	49990	0	240	600
1098	2018_12_17_11_47_54	50012	0	240	600
1099	2018_12_17_11_47_54	50032	0	240	600
1100	2018_12_17_11_47_55	50054	0	240	600
1101	2018_12_17_11_47_55	50074	0	240	600
1102	2018_12_17_11_47_55	50096	0	240	600
1103	2018_12_17_11_47_55	50116	0	240	600
1104	2018_12_17_11_47_55	50138	0	240	600
1105	2018_12_17_11_47_55	50158	0	240	600
1106	2018_12_17_11_47_55	50180	0	240	600
1107	2018_12_17_11_47_55	50200	0	240	600
1108	2018_12_17_11_47_55	50222	0	240	600
1109	2018_12_17_11_47_55	50242	0	240	600
1110	2018_12_17_11_47_55	50264	0	240	600
1111	2018_12_17_11_47_55	50284	0	240	600
1112	2018_12_17_11_47_55	50306	0	240	600
1113	2018_12_17_11_47_55	50326	0	240	600
1114	2018_12_17_11_47_55	50348	0	240	600
1115	2018_12_17_11_47_55	50368	0	240	600
1116	2018_12_17_11_47_55	50388	0	240	600
1117	2018_12_17_11_47_55	50410	0	240	600
1118	2018_12_17_11_47_55	50430	0	240	600
1119	2018_12_17_11_47_55	50452	0	240	600
1120	2018_12_17_11_47_55	50472	0	240	600
1121	2018_12_17_11_47_55	50494	0	240	600
1122	2018_12_17_11_47_55	50514	0	240	600
1123	2018_12_17_11_47_55	50536	0	240	600
1124	2018_12_17_11_47_55	50556	0	240	600
1125	2018_12_17_11_47_55	50578	0	240	600
1126	2018_12_17_11_47_55	50598	0	240	600
1127	2018_12_17_11_47_55	50620	0	240	600
1128	2018_12_17_11_47_55	50640	0	240	600
1129	2018_12_17_11_47_55	50662	0	240	600
1130	2018_12_17_11_47_55	50682	0	240	600
1131	2018_12_17_11_47_55	50704	0	240	600
1132	2018_12_17_11_47_55	50724	0	240	600
1133	2018_12_17_11_47_55	50746	0	240	600
1134	2018_12_17_11_47_55	50766	0	240	600
1135	2018_12_17_11_47_55	50788	0	240	600
1136	2018_12_17_11_47_55	50808	0	240	600
1137	2018_12_17_11_47_55	50830	0	240	600
1138	2018_12_17_11_47_55	50850	0	240	600
1139	2018_12_17_11_47_55	50872	0	240	600
1140	2018_12_17_11_47_55	50892	0	240	600
1141	2018_12_17_11_47_55	50914	0	240	600
1142	2018_12_17_11_47_55	50934	0	240	600
1143	2018_12_17_11_47_55	50956	0	240	600
1144	2018_12_17_11_47_55	50976	0	240	600
1145	2018_12_17_11_47_55	50998	0	240	600
1146	2018_12_17_11_47_55	51018	0	240	600
1147	2018_12_17_11_47_55	51040	0	240	600
1148	2018_12_17_11_47_56	51060	0	240	600
1149	2018_12_17_11_47_56	51082	0	240	600
1150	2018_12_17_11_47_56	51102	0	240	600
1151	2018_12_17_11_47_56	51124	0	240	600
1152	2018_12_17_11_47_56	51144	0	240	600
1153	2018_12_17_11_47_56	51166	0	240	600
1154	2018_12_17_11_47_56	51186	0	240	600
1155	2018_12_17_11_47_56	51208	0	240	600
1156	2018_12_17_11_47_56	51228	0	240	600
1157	2018_12_17_11_47_56	51250	0	240	600
1158	2018_12_17_11_47_56	51270	0	240	600
1159	2018_12_17_11_47_56	51292	0	240	600
1160	2018_12_17_11_47_56	51312	0	240	600
1161	2018_12_17_11_47_56	51334	0	240	600
1162	2018_12_17_11_47_56	51354	0	240	600
1163	2018_12_17_11_47_56	51376	0	240	600
1164	2018_12_17_11_47_56	51396	0	240	600
1165	2018_12_17_11_47_56	51418	0	240	600
1166	2018_12_17_11_47_56	51438	0	240	600
1167	2018_12_17_11_47_56	51460	0	240	600
1168	2018_12_17_11_47_56	51480	0	240	600
1169	2018_12_17_11_47_56	51502	0	240	600
1170	2018_12_17_11_47_56	51522	0	240	600
1171	2018_12_17_11_47_56	51544	0	240	600
1172	2018_12_17_11_47_56	51564	0	240	600
1173	2018_12_17_11_47_56	51586	0	240	600
1174	2018_12_17_11_47_56	51606	0	240	600
1175	2018_12_17_11_47_56	51628	0	240	600
1176	2018_12_17_11_47_56	51648	0	240	600
1177	2018_12_17_11_47_56	51668	0	240	600
1178	2018_12_17_11_47_56	51690	0	240	600
1179	2018_12_17_11_47_56	51710	0	240	600
1180	2018_12_17_11_47_56	51732	0	240	600
1181	2018_12_17_11_47_56	51752	0	240	600
1182	2018_12_17_11_47_56	51774	0	240	600
1183	2018_12_17_11_47_56	51794	0	240	600
1184	2018_12_17_11_47_56	51816	0	240	600
1185	2018_12_17_11_47_56	51836	0	240	600
1186	2018_12_17_11_47_56	51858	0	240	600
1187	2018_12_17_11_47_56	51878	0	240	600
1188	2018_12_17_11_47_56	51900	0	240	600
1189	2018_12_17_11_47_56	51920	0	240	600
1190	2018_12_17_11_47_56	51942	0	240	600
1191	2018_12_17_11_47_56	51962	0	240	600
1192	2018_12_17_11_47_56	51984	0	240	600
1193	2018_12_17_11_47_56	52004	0	240	600
1194	2018_12_17_11_47_56	52026	0	240	600
1195	2018_12_17_11_47_56	52046	0	240	600
1196	2018_12_17_11_47_57	52068	0	240	600
1197	2018_12_17_11_47_57	52088	0	240	600
1198	2018_12_17_11_47_57	52110	0	240	600
1199	2018_12_17_11_47_57	52130	0	240	600
1200	2018_12_17_11_47_57	52152	0	240	600
1201	2018_12_17_11_47_57	52172	0	240	600
1202	2018_12_17_11_47_57	52194	0	240	600
1203	2018_12_17_11_47_57	52214	0	240	600
1204	2018_12_17_11_47_57	52236	0	240	600
1205	2018_12_17_11_47_57	52256	0	240	600
1206	2018_12_17_11_47_57	52278	0	240	600
1207	2018_12_17_11_47_57	52298	0	240	600
1208	2018_12_17_11_47_57	52320	0	240	600
1209	2018_12_17_11_47_57	52340	0	240	600
1210	2018_12_17_11_47_57	52362	0	240	600
1211	2018_12_17_11_47_57	52382	0	240	600
1212	2018_12_17_11_47_57	52404	0	240	600
1213	2018_12_17_11_47_57	52424	0	240	600
1214	2018_12_17_11_47_57	52446	0	240	600
1215	2018_12_17_11_47_57	52466	0	240	600
1216	2018_12_17_11_47_57	52488	0	240	600
1217	2018_12_17_11_47_57	52508	0	240	600
1218	2018_12_17_11_47_57	52530	0	240	600
1219	2018_12_17_11_47_57	52550	0	240	600
1220	2018_12_17_11_47_57	52572	0	240	600
1221	2018_12_17_11_47_57	52592	0	240	600
1222	2018_12_17_11_47_57	52614	0	240	600
1223	2018_12_17_11_47_57	52634	0	240	600
1224	2018_12_17_11_47_57	52656	0	240	600
1225	2018_12_17_11_47_57	52676	0	240	600
1226	2018_12_17_11_47_57	52698	0	240	600
1227	2018_12_17_11_47_57	52718	0	240	600
1228	2018_12_17_11_47_57	52740	0	240	600
1229	2018_12_17_11_47_57	52760	0	240	600
1230	2018_12_17_11_47_57	52782	0	240	600
1231	2018_12_17_11_47_57	52802	0	240	600
1232	2018_12_17_11_47_57	52824	0	240	600
1233	2018_12_17_11_47_57	52844	0	240	600
1234	2018_12_17_11_47_57	52866	0	240	600
1235	2018_12_17_11_47_57	52886	0	240	600
1236	2018_12_17_11_47_57	52908	0	240	600
1237	2018_12_17_11_47_57	52928	0	240	600
1238	2018_12_17_11_47_57	52948	0	240	600
1239	2018_12_17_11_47_57	52970	0	240	600
1240	2018_12_17_11_47_57	52990	0	240	600
1241	2018_12_17_11_47_57	53012	0	240	600
1242	2018_12_17_11_47_57	53032	0	240	600
1243	2018_12_17_11_47_58	53054	0	240	600
1244	2018_12_17_11_47_58	53074	0	240	600
1245	2018_12_17_11_47_58	53096	0	240	600
1246	2018_12_17_11_47_58	53116	0	240	600
1247	2018_12_17_11_47_58	53138	0	240	600
1248	2018_12_17_11_47_58	53158	0	240	600
1249	2018_12_17_11_47_58	53180	0	240	600
1250	2018_12_17_11_47_58	53200	0	240	600
1251	2018_12_17_11_47_58	53222	0	240	600
1252	2018_12_17_11_47_58	53242	0	240	600
1253	2018_12_17_11_47_58	53264	0	240	600
1254	2018_12_17_11_47_58	53284	0	240	600
1255	2018_12_17_11_47_58	53306	0	240	600
1256	2018_12_17_11_47_58	53326	0	240	600
1257	2018_12_17_11_47_58	53348	0	240	600
1258	2018_12_17_11_47_58	53368	0	240	600
1259	2018_12_17_11_47_58	53390	0	240	600
1260	2018_12_17_11_47_58	53410	0	240	600
1261	2018_12_17_11_47_58	53432	0	240	600
1262	2018_12_17_11_47_58	53452	0	240	600
1263	2018_12_17_11_47_58	53474	0	240	600
1264	2018_12_17_11_47_58	53494	0	240	600
1265	2018_12_17_11_47_58	53516	0	240	600
1266	2018_12_17_11_47_58	53536	0	240	600
1267	2018_12_17_11_47_58	53558	0	240	600
1268	2018_12_17_11_47_58	53578	0	240	600
1269	2018_12_17_11_47_58	53600	0	240	600
1270	2018_12_17_11_47_58	53620	0	240	600
1271	2018_12_17_11_47_58	53642	0	240	600
1272	2018_12_17_11_47_58	53662	0	240	600
1273	2018_12_17_11_47_58	53684	0	240	600
1274	2018_12_17_11_47_58	53704	0	240	600
1275	2018_12_17_11_47_58	53726	0	240	600
1276	2018_12_17_11_47_58	53746	0	240	600
1277	2018_12_17_11_47_58	53768	0	240	600
1278	2018_12_17_11_47_58	53788	0	240	600
1279	2018_12_17_11_47_58	53810	0	240	600
1280	2018_12_17_11_47_58	53830	0	240	600
1281	2018_12_17_11_47_58	53852	0	240	600
1282	2018_12_17_11_47_58	53872	0	240	600
1283	2018_12_17_11_47_58	53894	0	240	600
1284	2018_12_17_11_47_58	53914	0	240	600
1285	2018_12_17_11_47_58	53936	0	240	600
1286	2018_12_17_11_47_58	53956	0	240	600
1287	2018_12_17_11_47_58	53978	0	240	600
1288	2018_12_17_11_47_58	53998	0	240	600
1289	2018_12_17_11_47_58	54020	0	240	600
1290	2018_12_17_11_47_58	54040	0	240	600
1291	2018_12_17_11_47_59	54062	0	240	600
1292	2018_12_17_11_47_59	54082	0	240	600
1293	2018_12_17_11_47_59	54104	0	240	600
1294	2018_12_17_11_47_59	54124	0	240	600
1295	2018_12_17_11_47_59	54146	0	240	600
1296	2018_12_17_11_47_59	54166	0	240	600
1297	2018_12_17_11_47_59	54188	0	240	600
1298	2018_12_17_11_47_59	54208	0	240	600
1299	2018_12_17_11_47_59	54228	0	240	600
1300	2018_12_17_11_47_59	54250	0	240	600
1301	2018_12_17_11_47_59	54270	0	240	600
1302	2018_12_17_11_47_59	54292	0	240	600
1303	2018_12_17_11_47_59	54312	0	240	600
1304	2018_12_17_11_47_59	54334	0	240	600
1305	2018_12_17_11_47_59	54354	0	240	600
1306	2018_12_17_11_47_59	54376	0	240	600
1307	2018_12_17_11_47_59	54396	0	240	600
1308	2018_12_17_11_47_59	54418	0	240	600
1309	2018_12_17_11_47_59	54438	0	240	600
1310	2018_12_17_11_47_59	54460	0	240	600
1311	2018_12_17_11_47_59	54480	0	240	600
1312	2018_12_17_11_47_59	54502	0	240	600
1313	2018_12_17_11_47_59	54522	0	240	600
1314	2018_12_17_11_47_59	54544	0	240	600
1315	2018_12_17_11_47_59	54564	0	240	600
1316	2018_12_17_11_47_59	54586	0	240	600
1317	2018_12_17_11_47_59	54606	0	240	600
1318	2018_12_17_11_47_59	54628	0	240	600
1319	2018_12_17_11_47_59	54648	0	240	600
1320	2018_12_17_11_47_59	54670	0	240	600
1321	2018_12_17_11_47_59	54690	0	240	600
1322	2018_12_17_11_47_59	54712	0	240	600
1323	2018_12_17_11_47_59	54732	0	240	600
1324	2018_12_17_11_47_59	54754	0	240	600
1325	2018_12_17_11_47_59	54774	0	240	600
1326	2018_12_17_11_47_59	54796	0	240	600
1327	2018_12_17_11_47_59	54816	0	240	600
1328	2018_12_17_11_47_59	54838	0	240	600
1329	2018_12_17_11_47_59	54858	0	240	600
1330	2018_12_17_11_47_59	54880	0	240	600
1331	2018_12_17_11_47_59	54900	0	240	600
1332	2018_12_17_11_47_59	54922	0	240	600
1333	2018_12_17_11_47_59	54942	0	240	600
1334	2018_12_17_11_47_59	54964	0	240	600
1335	2018_12_17_11_47_59	54984	0	240	600
1336	2018_12_17_11_47_59	55006	0	240	600
1337	2018_12_17_11_47_59	55026	0	240	600
1338	2018_12_17_11_48_0	55048	0	240	600
1339	2018_12_17_11_48_0	55068	0	240	600
1340	2018_12_17_11_48_0	55090	0	240	600
1341	2018_12_17_11_48_0	55110	0	240	600
1342	2018_12_17_11_48_0	55132	0	240	600
1343	2018_12_17_11_48_0	55152	0	240	600
1344	2018_12_17_11_48_0	55174	0	240	600
1345	2018_12_17_11_48_0	55194	0	240	600
1346	2018_12_17_11_48_0	55216	0	240	600
1347	2018_12_17_11_48_0	55236	0	240	600
1348	2018_12_17_11_48_0	55258	0	240	600
1349	2018_12_17_11_48_0	55278	0	240	600
1350	2018_12_17_11_48_0	55300	0	240	600
1351	2018_12_17_11_48_0	55320	0	240	600
1352	2018_12_17_11_48_0	55342	0	240	600
1353	2018_12_17_11_48_0	55362	0	240	600
1354	2018_12_17_11_48_0	55384	0	240	600
1355	2018_12_17_11_48_0	55404	0	240	600
1356	2018_12_17_11_48_0	55426	0	240	600
1357	2018_12_17_11_48_0	55446	0	240	600
1358	2018_12_17_11_48_0	55468	0	240	600
1359	2018_12_17_11_48_0	55488	0	240	600
1360	2018_12_17_11_48_0	55508	0	240	600
1361	2018_12_17_11_48_0	55530	0	240	600
1362	2018_12_17_11_48_0	55550	0	240	600
1363	2018_12_17_11_48_0	55572	0	240	600
1364	2018_12_17_11_48_0	55592	0	240	600
1365	2018_12_17_11_48_0	55614	0	240	600
1366	2018_12_17_11_48_0	55634	0	240	600
1367	2018_12_17_11_48_0	55656	0	240	600
1368	2018_12_17_11_48_0	55676	0	240	600
1369	2018_12_17_11_48_0	55698	0	240	600
1370	2018_12_17_11_48_0	55718	0	240	600
1371	2018_12_17_11_48_0	55740	0	240	600
1372	2018_12_17_11_48_0	55760	0	240	600
1373	2018_12_17_11_48_0	55782	0	240	600
1374	2018_12_17_11_48_0	55802	0	240	600
1375	2018_12_17_11_48_0	55824	0	240	600
1376	2018_12_17_11_48_0	55844	0	240	600
1377	2018_12_17_11_48_0	55866	0	240	600
1378	2018_12_17_11_48_0	55886	0	240	600
1379	2018_12_17_11_48_0	55908	0	240	600
1380	2018_12_17_11_48_0	55928	0	240	600
1381	2018_12_17_11_48_0	55950	0	240	600
1382	2018_12_17_11_48_0	55970	0	240	600
1383	2018_12_17_11_48_0	55992	0	240	600
1384	2018_12_17_11_48_0	56012	0	240	600
1385	2018_12_17_11_48_0	56034	0	240	600
1386	2018_12_17_11_48_1	56054	0	240	600
1387	2018_12_17_11_48_1	56076	0	240	600
1388	2018_12_17_11_48_1	56096	0	240	600
1389	2018_12_17_11_48_1	56118	0	240	600
1390	2018_12_17_11_48_1	56138	0	240	600
1391	2018_12_17_11_48_1	56160	0	240	600
1392	2018_12_17_11_48_1	56180	0	240	600
1393	2018_12_17_11_48_1	56202	0	240	600
1394	2018_12_17_11_48_1	56222	0	240	600
1395	2018_12_17_11_48_1	56244	0	240	600
1396	2018_12_17_11_48_1	56264	0	240	600
1397	2018_12_17_11_48_1	56286	0	240	600
1398	2018_12_17_11_48_1	56306	0	240	600
1399	2018_12_17_11_48_1	56328	0	240	600
1400	2018_12_17_11_48_1	56348	0	240	600
1401	2018_12_17_11_48_1	56370	0	240	600
1402	2018_12_17_11_48_1	56390	0	240	600
1403	2018_12_17_11_48_1	56412	0	240	600
1404	2018_12_17_11_48_1	56432	0	240	600
1405	2018_12_17_11_48_1	56454	0	240	600
1406	2018_12_17_11_48_1	56474	0	240	600
1407	2018_12_17_11_48_1	56496	0	240	600
1408	2018_12_17_11_48_1	56516	0	240	600
1409	2018_12_17_11_48_1	56538	0	240	600
1410	2018_12_17_11_48_1	56558	0	240	600
1411	2018_12_17_11_48_1	56580	0	240	600
1412	2018_12_17_11_48_1	56600	0	240	600
1413	2018_12_17_11_48_1	56622	0	240	600
1414	2018_12_17_11_48_1	56642	0	240	600
1415	2018_12_17_11_48_1	56664	0	240	600
1416	2018_12_17_11_48_1	56684	0	240	600
1417	2018_12_17_11_48_1	56706	0	240	600
1418	2018_12_17_11_48_1	56726	0	240	600
1419	2018_12_17_11_48_1	56748	0	240	600
1420	2018_12_17_11_48_1	56768	0	240	600
1421	2018_12_17_11_48_1	56788	0	240	600
1422	2018_12_17_11_48_1	56810	0	240	600
1423	2018_12_17_11_48_1	56830	0	240	600
1424	2018_12_17_11_48_1	56852	0	240	600
1425	2018_12_17_11_48_1	56872	0	240	600
1426	2018_12_17_11_48_1	56894	0	240	600
1427	2018_12_17_11_48_1	56914	0	240	600
1428	2018_12_17_11_48_1	56936	0	240	600
1429	2018_12_17_11_48_1	56956	0	240	600
1430	2018_12_17_11_48_1	56978	0	240	600
1431	2018_12_17_11_48_1	56998	0	240	600
1432	2018_12_17_11_48_1	57020	0	240	600
1433	2018_12_17_11_48_1	57040	0	240	600
1434	2018_12_17_11_48_2	57062	0	240	600
1435	2018_12_17_11_48_2	57082	0	240	600
1436	2018_12_17_11_48_2	57104	0	240	600
1437	2018_12_17_11_48_2	57124	0	240	600
1438	2018_12_17_11_48_2	57146	0	240	600
1439	2018_12_17_11_48_2	57166	0	240	600
1440	2018_12_17_11_48_2	57188	0	240	600
1441	2018_12_17_11_48_2	57208	0	240	600
1442	2018_12_17_11_48_2	57230	0	240	600
1443	2018_12_17_11_48_2	57250	0	240	600
1444	2018_12_17_11_48_2	57272	0	240	600
1445	2018_12_17_11_48_2	57292	0	240	600
1446	2018_12_17_11_48_2	57314	0	240	600
1447	2018_12_17_11_48_2	57334	0	240	600
1448	2018_12_17_11_48_2	57356	0	240	600
1449	2018_12_17_11_48_2	57376	0	240	600
1450	2018_12_17_11_48_2	57398	0	240	600
1451	2018_12_17_11_48_2	57418	0	240	600
1452	2018_12_17_11_48_2	57440	0	240	600
1453	2018_12_17_11_48_2	57460	0	240	600
1454	2018_12_17_11_48_2	57482	0	240	600
1455	2018_12_17_11_48_2	57502	0	240	600
1456	2018_12_17_11_48_2	57524	0	240	600
1457	2018_12_17_11_48_2	57544	0	240	600
1458	2018_12_17_11_48_2	57566	0	240	600
1459	2018_12_17_11_48_2	57586	0	240	600
1460	2018_12_17_11_48_2	57608	0	240	600
1461	2018_12_17_11_48_2	57628	0	240	600
1462	2018_12_17_11_48_2	57650	0	240	600
1463	2018_12_17_11_48_2	57670	0	240	600
1464	2018_12_17_11_48_2	57692	0	240	600
1465	2018_12_17_11_48_2	57712	0	240	600
1466	2018_12_17_11_48_2	57734	0	240	600
1467	2018_12_17_11_48_2	57754	0	240	600
1468	2018_12_17_11_48_2	57776	0	240	600
1469	2018_12_17_11_48_2	57796	0	240	600
1470	2018_12_17_11_48_2	57818	0	240	600
1471	2018_12_17_11_48_2	57838	0	240	600
1472	2018_12_17_11_48_2	57860	0	240	600
1473	2018_12_17_11_48_2	57880	0	240	600
1474	2018_12_17_11_48_2	57902	0	240	600
1475	2018_12_17_11_48_2	57922	0	240	600
1476	2018_12_17_11_48_2	57944	0	240	600
1477	2018_12_17_11_48_2	57964	0	240	600
1478	2018_12_17_11_48_2	57986	0	240	600
1479	2018_12_17_11_48_2	58006	0	240	600
1480	2018_12_17_11_48_2	58028	0	240	600
1481	2018_12_17_11_48_3	58048	0	240	600
1482	2018_12_17_11_48_3	58068	0	240	600
1483	2018_12_17_11_48_3	58090	0	240	600
1484	2018_12_17_11_48_3	58110	0	240	600
1485	2018_12_17_11_48_3	58132	0	240	600
1486	2018_12_17_11_48_3	58152	0	240	600
1487	2018_12_17_11_48_3	58174	0	240	600
1488	2018_12_17_11_48_3	58194	0	240	600
1489	2018_12_17_11_48_3	58216	0	240	600
1490	2018_12_17_11_48_3	58236	0	240	600
1491	2018_12_17_11_48_3	58258	0	240	600
1492	2018_12_17_11_48_3	58278	0	240	600
1493	2018_12_17_11_48_3	58300	0	240	600
1494	2018_12_17_11_48_3	58320	0	240	600
1495	2018_12_17_11_48_3	58342	0	240	600
1496	2018_12_17_11_48_3	58362	0	240	600
1497	2018_12_17_11_48_3	58384	0	240	600
1498	2018_12_17_11_48_3	58404	0	240	600
1499	2018_12_17_11_48_3	58426	0	240	600
1500	2018_12_17_11_48_3	58446	0	240	600
1501	2018_12_17_11_48_3	58468	0	240	600
1502	2018_12_17_11_48_3	58488	0	240	600
1503	2018_12_17_11_48_3	58510	0	240	600
1504	2018_12_17_11_48_3	58530	0	240	600
1505	2018_12_17_11_48_3	58552	0	240	600
1506	2018_12_17_11_48_3	58572	0	240	600
1507	2018_12_17_11_48_3	58594	0	240	600
1508	2018_12_17_11_48_3	58614	0	240	600
1509	2018_12_17_11_48_3	58636	0	240	600
1510	2018_12_17_11_48_3	58656	0	240	600
1511	2018_12_17_11_48_3	58678	0	240	600
1512	2018_12_17_11_48_3	58698	0	240	600
1513	2018_12_17_11_48_3	58720	0	240	600
1514	2018_12_17_11_48_3	58740	0	240	600
1515	2018_12_17_11_48_3	58762	0	240	600
1516	2018_12_17_11_48_3	58782	0	240	600
1517	2018_12_17_11_48_3	58804	0	240	600
1518	2018_12_17_11_48_3	58824	0	240	600
1519	2018_12_17_11_48_3	58846	0	240	600
1520	2018_12_17_11_48_3	58866	0	240	600
1521	2018_12_17_11_48_3	58888	0	240	600
1522	2018_12_17_11_48_3	58908	0	240	600
1523	2018_12_17_11_48_3	58930	0	240	600
1524	2018_12_17_11_48_3	58950	0	240	600
1525	2018_12_17_11_48_3	58972	0	240	600
1526	2018_12_17_11_48_3	58992	0	240	600
1527	2018_12_17_11_48_3	59014	0	240	600
1528	2018_12_17_11_48_3	59034	0	240	600
1529	2018_12_17_11_48_4	59056	0	240	600
1530	2018_12_17_11_48_4	59076	0	240	600
1531	2018_12_17_11_48_4	59098	0	240	600
1532	2018_12_17_11_48_4	59118	0	240	600
1533	2018_12_17_11_48_4	59140	0	240	600
1534	2018_12_17_11_48_4	59160	0	240	600
1535	2018_12_17_11_48_4	59182	0	240	600
1536	2018_12_17_11_48_4	59202	0	240	600
1537	2018_12_17_11_48_4	59224	0	240	600
1538	2018_12_17_11_48_4	59244	0	240	600
1539	2018_12_17_11_48_4	59266	0	240	600
1540	2018_12_17_11_48_4	59286	0	240	600
1541	2018_12_17_11_48_4	59308	0	240	600
1542	2018_12_17_11_48_4	59328	0	240	600
1543	2018_12_17_11_48_4	59348	0	240	600
1544	2018_12_17_11_48_4	59370	0	240	600
1545	2018_12_17_11_48_4	59390	0	240	600
1546	2018_12_17_11_48_4	59412	0	240	600
1547	2018_12_17_11_48_4	59432	0	240	600
1548	2018_12_17_11_48_4	59454	0	240	600
1549	2018_12_17_11_48_4	59474	0	240	600
1550	2018_12_17_11_48_4	59496	0	240	600
1551	2018_12_17_11_48_4	59516	0	240	600
1552	2018_12_17_11_48_4	59538	0	240	600
1553	2018_12_17_11_48_4	59558	0	240	600
1554	2018_12_17_11_48_4	59580	0	240	600
1555	2018_12_17_11_48_4	59600	0	240	600
1556	2018_12_17_11_48_4	59622	0	240	600
1557	2018_12_17_11_48_4	59642	0	240	600
1558	2018_12_17_11_48_4	59664	0	240	600
1559	2018_12_17_11_48_4	59684	0	240	600
1560	2018_12_17_11_48_4	59706	0	240	600
1561	2018_12_17_11_48_4	59726	0	240	600
1562	2018_12_17_11_48_4	59748	0	240	600
1563	2018_12_17_11_48_4	59768	0	240	600
1564	2018_12_17_11_48_4	59790	0	240	600
1565	2018_12_17_11_48_4	59810	0	240	600
1566	2018_12_17_11_48_4	59832	0	240	600
1567	2018_12_17_11_48_4	59852	0	240	600
1568	2018_12_17_11_48_4	59874	0	240	600
1569	2018_12_17_11_48_4	59894	0	240	600
1570	2018_12_17_11_48_4	59916	0	240	600
1571	2018_12_17_11_48_4	59936	0	240	600
1572	2018_12_17_11_48_4	59958	0	240	600
1573	2018_12_17_11_48_4	59978	0	240	600
1574	2018_12_17_11_48_4	60000	0	240	600
1575	2018_12_17_11_48_4	60020	0	239	602
1576	2018_12_17_11_48_5	60042	0	239	604
1577	2018_12_17_11_48_5	60062	0	239	604
1578	2018_12_17_11_48_5	60084	0	239	604
1579	2018_12_17_11_48_5	60104	0	239	604
1580	2018_12_17_11_48_5	60126	0	239	604
1581	2018_12_17_11_48_5	60146	0	239	603
1582	2018_12_17_11_48_5	60168	0	239	603
1583	2018_12_17_11_48_5	60188	0	239	603
1584	2018_12_17_11_48_5	60210	0	239	603
1585	2018_12_17_11_48_5	60230	0	239	603
1586	2018_12_17_11_48_5	60252	0	239	603
1587	2018_12_17_11_48_5	60272	0	239	603
1588	2018_12_17_11_48_5	60294	0	238	603
1589	2018_12_17_11_48_5	60314	0	238	603
1590	2018_12_17_11_48_5	60336	0	238	603
1591	2018_12_17_11_48_5	60356	0	238	603
1592	2018_12_17_11_48_5	60378	0	238	603
1593	2018_12_17_11_48_5	60398	0	238	603
1594	2018_12_17_11_48_5	60420	0	237	602
1595	2018_12_17_11_48_5	60440	0	237	602
1596	2018_12_17_11_48_5	60462	0	237	602
1597	2018_12_17_11_48_5	60482	0	237	602
1598	2018_12_17_11_48_5	60504	0	236	601
1599	2018_12_17_11_48_5	60524	0	236	601
1600	2018_12_17_11_48_5	60546	0	236	601
1601	2018_12_17_11_48_5	60566	0	236	600
1602	2018_12_17_11_48_5	60588	0	235	600
1603	2018_12_17_11_48_5	60608	0	235	599
1604	2018_12_17_11_48_5	60628	0	235	597
1605	2018_12_17_11_48_5	60650	0	235	597
1606	2018_12_17_11_48_5	60670	0	234	597
1607	2018_12_17_11_48_5	60692	0	234	595
1608	2018_12_17_11_48_5	60712	0	234	594
1609	2018_12_17_11_48_5	60734	0	233	593
1610	2018_12_17_11_48_5	60754	0	233	592
1611	2018_12_17_11_48_5	60776	0	232	592
1612	2018_12_17_11_48_5	60796	0	232	592
1613	2018_12_17_11_48_5	60818	0	232	592
1614	2018_12_17_11_48_5	60838	0	231	591
1615	2018_12_17_11_48_5	60860	0	231	591
1616	2018_12_17_11_48_5	60880	0	230	591
1617	2018_12_17_11_48_5	60902	0	230	591
1618	2018_12_17_11_48_5	60922	0	230	591
1619	2018_12_17_11_48_5	60944	0	229	591
1620	2018_12_17_11_48_5	60964	0	229	590
1621	2018_12_17_11_48_5	60986	0	228	590
1622	2018_12_17_11_48_5	61006	0	228	590
1623	2018_12_17_11_48_5	61028	0	227	590
1624	2018_12_17_11_48_6	61048	0	227	589
1625	2018_12_17_11_48_6	61070	0	226	590
1626	2018_12_17_11_48_6	61090	0	226	590
1627	2018_12_17_11_48_6	61112	0	225	589
1628	2018_12_17_11_48_6	61132	0	224	589
1629	2018_12_17_11_48_6	61154	0	224	590
1630	2018_12_17_11_48_6	61174	0	223	590
1631	2018_12_17_11_48_6	61196	0	223	589
1632	2018_12_17_11_48_6	61216	0	222	589
1633	2018_12_17_11_48_6	61238	0	222	589
1634	2018_12_17_11_48_6	61258	0	221	589
1635	2018_12_17_11_48_6	61280	0	220	589
1636	2018_12_17_11_48_6	61300	0	220	588
1637	2018_12_17_11_48_6	61322	0	219	587
1638	2018_12_17_11_48_6	61342	0	218	587
1639	2018_12_17_11_48_6	61364	0	218	587
1640	2018_12_17_11_48_6	61384	0	217	587
1641	2018_12_17_11_48_6	61406	0	216	587
1642	2018_12_17_11_48_6	61426	0	216	587
1643	2018_12_17_11_48_6	61448	0	215	586
1644	2018_12_17_11_48_6	61468	0	214	586
1645	2018_12_17_11_48_6	61490	0	214	586
1646	2018_12_17_11_48_6	61510	0	213	585
1647	2018_12_17_11_48_6	61532	0	212	585
1648	2018_12_17_11_48_6	61552	0	212	585
1649	2018_12_17_11_48_6	61574	0	211	584
1650	2018_12_17_11_48_6	61594	0	210	584
1651	2018_12_17_11_48_6	61616	0	209	583
1652	2018_12_17_11_48_6	61636	0	208	583
1653	2018_12_17_11_48_6	61658	0	208	584
1654	2018_12_17_11_48_6	61678	0	207	583
1655	2018_12_17_11_48_6	61700	0	206	583
1656	2018_12_17_11_48_6	61720	0	205	582
1657	2018_12_17_11_48_6	61742	0	204	582
1658	2018_12_17_11_48_6	61762	0	204	581
1659	2018_12_17_11_48_6	61784	0	203	581
1660	2018_12_17_11_48_6	61804	0	202	580
1661	2018_12_17_11_48_6	61826	0	201	580
1662	2018_12_17_11_48_6	61846	0	200	580
1663	2018_12_17_11_48_6	61868	0	199	580
1664	2018_12_17_11_48_6	61888	0	199	579
1665	2018_12_17_11_48_6	61908	0	198	579
1666	2018_12_17_11_48_6	61930	0	197	578
1667	2018_12_17_11_48_6	61950	0	196	578
1668	2018_12_17_11_48_6	61972	0	195	577
1669	2018_12_17_11_48_6	61992	0	194	577
1670	2018_12_17_11_48_6	62014	0	193	576
1671	2018_12_17_11_48_7	62034	0	192	576
1672	2018_12_17_11_48_7	62056	0	191	576
1673	2018_12_17_11_48_7	62076	0	190	576
1674	2018_12_17_11_48_7	62098	0	189	575
1675	2018_12_17_11_48_7	62118	0	188	575
1676	2018_12_17_11_48_7	62140	0	187	574
1677	2018_12_17_11_48_7	62160	0	186	573
1678	2018_12_17_11_48_7	62182	0	185	573
1679	2018_12_17_11_48_7	62202	0	184	573
1680	2018_12_17_11_48_7	62224	0	183	573
1681	2018_12_17_11_48_7	62244	0	182	572
1682	2018_12_17_11_48_7	62266	0	181	572
1683	2018_12_17_11_48_7	62286	0	180	571
1684	2018_12_17_11_48_7	62308	0	179	571
1685	2018_12_17_11_48_7	62328	0	178	570
1686	2018_12_17_11_48_7	62350	0	177	570
1687	2018_12_17_11_48_7	62370	0	176	570
1688	2018_12_17_11_48_7	62392	0	175	569
1689	2018_12_17_11_48_7	62412	0	174	569
1690	2018_12_17_11_48_7	62434	0	173	568
1691	2018_12_17_11_48_7	62454	0	172	568
1692	2018_12_17_11_48_7	62476	0	170	567
1693	2018_12_17_11_48_7	62496	0	169	566
1694	2018_12_17_11_48_7	62518	0	168	566
1695	2018_12_17_11_48_7	62538	0	167	566
1696	2018_12_17_11_48_7	62560	0	166	565
1697	2018_12_17_11_48_7	62580	0	165	565
1698	2018_12_17_11_48_7	62602	0	164	564
1699	2018_12_17_11_48_7	62622	0	163	563
1700	2018_12_17_11_48_7	62644	0	161	563
1701	2018_12_17_11_48_7	62664	0	160	562
1702	2018_12_17_11_48_7	62686	0	159	562
1703	2018_12_17_11_48_7	62706	0	158	561
1704	2018_12_17_11_48_7	62728	0	157	561
1705	2018_12_17_11_48_7	62748	0	155	560
1706	2018_12_17_11_48_7	62770	0	154	559
1707	2018_12_17_11_48_7	62790	0	153	559
1708	2018_12_17_11_48_7	62812	0	152	559
1709	2018_12_17_11_48_7	62832	0	151	558
1710	2018_12_17_11_48_7	62854	0	149	557
1711	2018_12_17_11_48_7	62874	0	148	557
1712	2018_12_17_11_48_7	62896	0	147	556
1713	2018_12_17_11_48_7	62916	0	146	555
1714	2018_12_17_11_48_7	62938	0	144	555
1715	2018_12_17_11_48_7	62958	0	143	555
1716	2018_12_17_11_48_7	62980	0	142	554
1717	2018_12_17_11_48_7	63000	0	141	553
1718	2018_12_17_11_48_7	63022	0	139	553
1719	2018_12_17_11_48_8	63042	0	138	552
1720	2018_12_17_11_48_8	63064	0	137	551
1721	2018_12_17_11_48_8	63084	0	135	551
1722	2018_12_17_11_48_8	63106	0	134	550
1723	2018_12_17_11_48_8	63126	0	133	549
1724	2018_12_17_11_48_8	63148	0	131	549
1725	2018_12_17_11_48_8	63168	0	130	547
1726	2018_12_17_11_48_8	63188	0	129	547
1727	2018_12_17_11_48_8	63210	0	127	547
1728	2018_12_17_11_48_8	63230	0	126	546
1729	2018_12_17_11_48_8	63252	0	125	545
1730	2018_12_17_11_48_8	63272	0	123	545
1731	2018_12_17_11_48_8	63294	0	122	544
1732	2018_12_17_11_48_8	63314	0	121	543
1733	2018_12_17_11_48_8	63336	0	119	543
1734	2018_12_17_11_48_8	63356	0	118	542
1735	2018_12_17_11_48_8	63378	0	117	541
1736	2018_12_17_11_48_8	63398	0	115	540
1737	2018_12_17_11_48_8	63420	0	114	540
1738	2018_12_17_11_48_8	63440	0	112	539
1739	2018_12_17_11_48_8	63462	0	111	539
1740	2018_12_17_11_48_8	63482	0	110	538
1741	2018_12_17_11_48_8	63504	0	108	537
1742	2018_12_17_11_48_8	63524	0	107	536
1743	2018_12_17_11_48_8	63546	0	105	535
1744	2018_12_17_11_48_8	63566	0	104	535
1745	2018_12_17_11_48_8	63588	0	103	534
1746	2018_12_17_11_48_8	63608	0	101	533
1747	2018_12_17_11_48_8	63630	0	100	533
1748	2018_12_17_11_48_8	63650	0	98	532
1749	2018_12_17_11_48_8	63672	0	97	531
1750	2018_12_17_11_48_8	63692	0	95	531
1751	2018_12_17_11_48_8	63714	0	94	530
1752	2018_12_17_11_48_8	63734	0	92	529
1753	2018_12_17_11_48_8	63756	0	91	528
1754	2018_12_17_11_48_8	63776	0	90	527
1755	2018_12_17_11_48_8	63798	0	88	526
1756	2018_12_17_11_48_8	63818	0	87	526
1757	2018_12_17_11_48_8	63840	0	85	525
1758	2018_12_17_11_48_8	63860	0	84	524
1759	2018_12_17_11_48_8	63882	0	82	523
1760	2018_12_17_11_48_8	63902	0	81	522
1761	2018_12_17_11_48_8	63924	0	79	522
1762	2018_12_17_11_48_8	63944	0	78	521
1763	2018_12_17_11_48_8	63966	0	76	520
1764	2018_12_17_11_48_8	63986	0	75	519
1765	2018_12_17_11_48_8	64008	0	73	518
1766	2018_12_17_11_48_8	64028	0	72	518
1767	2018_12_17_11_48_9	64050	0	70	517
1768	2018_12_17_11_48_9	64070	0	69	516
1769	2018_12_17_11_48_9	64092	0	67	515
1770	2018_12_17_11_48_9	64112	0	66	514
1771	2018_12_17_11_48_9	64134	0	64	513
1772	2018_12_17_11_48_9	64154	0	63	513
1773	2018_12_17_11_48_9	64176	0	61	512
1774	2018_12_17_11_48_9	64196	0	59	511
1775	2018_12_17_11_48_9	64218	0	58	510
1776	2018_12_17_11_48_9	64238	0	56	509
1777	2018_12_17_11_48_9	64260	0	55	509
1778	2018_12_17_11_48_9	64280	0	53	508
1779	2018_12_17_11_48_9	64302	0	52	507
1780	2018_12_17_11_48_9	64322	0	50	507
1781	2018_12_17_11_48_9	64344	0	49	506
1782	2018_12_17_11_48_9	64364	0	47	507
1783	2018_12_17_11_48_9	64386	0	46	506
1784	2018_12_17_11_48_9	64406	0	44	506
1785	2018_12_17_11_48_9	64428	0	42	505
1786	2018_12_17_11_48_9	64448	0	41	505
1787	2018_12_17_11_48_9	64468	0	39	505
1788	2018_12_17_11_48_9	64490	0	38	505
1789	2018_12_17_11_48_9	64510	0	36	504
1790	2018_12_17_11_48_9	64532	0	35	503
1791	2018_12_17_11_48_9	64552	0	33	502
1792	2018_12_17_11_48_9	64574	0	32	501
1793	2018_12_17_11_48_9	64594	0	30	501
1794	2018_12_17_11_48_9	64616	0	28	500
1795	2018_12_17_11_48_9	64636	0	27	499
1796	2018_12_17_11_48_9	64658	0	25	498
1797	2018_12_17_11_48_9	64678	0	24	497
1798	2018_12_17_11_48_9	64700	0	22	497
1799	2018_12_17_11_48_9	64720	0	21	495
1800	2018_12_17_11_48_9	64742	0	19	494
1801	2018_12_17_11_48_9	64762	0	17	493
1802	2018_12_17_11_48_9	64784	0	16	493
1803	2018_12_17_11_48_9	64804	0	14	492
1804	2018_12_17_11_48_9	64826	0	13	491
1805	2018_12_17_11_48_9	64846	0	11	489
1806	2018_12_17_11_48_9	64868	0	9	488
1807	2018_12_17_11_48_9	64888	0	8	487
1808	2018_12_17_11_48_9	64910	0	6	487
1809	2018_12_17_11_48_9	64930	0	5	486
1810	2018_12_17_11_48_9	64952	0	3	484
1811	2018_12_17_11_48_9	64972	0	2	484
1812	2018_12_17_11_48_9	64994	0	0	483
1813	2018_12_17_11_48_9	65014	0	-1	482
1814	2018_12_17_11_48_10	65036	0	-2	482
1815	2018_12_17_11_48_10	65056	0	-4	481
1816	2018_12_17_11_48_10	65078	0	-5	479
1817	2018_12_17_11_48_10	65098	0	-7	478
1818	2018_12_17_11_48_10	65120	0	-9	478
1819	2018_12_17_11_48_10	65140	0	-10	477
1820	2018_12_17_11_48_10	65162	0	-12	476
1821	2018_12_17_11_48_10	65182	0	-13	475
1822	2018_12_17_11_48_10	65204	0	-15	474
1823	2018_12_17_11_48_10	65224	0	-16	473
1824	2018_12_17_11_48_10	65246	0	-18	472
1825	2018_12_17_11_48_10	65266	0	-20	471
1826	2018_12_17_11_48_10	65288	0	-21	470
1827	2018_12_17_11_48_10	65308	0	-23	469
1828	2018_12_17_11_48_10	65330	0	-24	468
1829	2018_12_17_11_48_10	65350	0	-26	467
1830	2018_12_17_11_48_10	65372	0	-27	466
1831	2018_12_17_11_48_10	65392	0	-29	464
1832	2018_12_17_11_48_10	65414	0	-31	463
1833	2018_12_17_11_48_10	65434	0	-32	463
1834	2018_12_17_11_48_10	65456	0	-34	462
1835	2018_12_17_11_48_10	65476	0	-35	461
1836	2018_12_17_11_48_10	65498	0	-37	460
1837	2018_12_17_11_48_10	65518	0	-38	458
1838	2018_12_17_11_48_10	65540	0	-40	457
1839	2018_12_17_11_48_10	65560	0	-42	457
1840	2018_12_17_11_48_10	65582	0	-43	455
1841	2018_12_17_11_48_10	65602	0	-45	454
1842	2018_12_17_11_48_10	65624	0	-46	452
1843	2018_12_17_11_48_10	65644	0	-48	451
1844	2018_12_17_11_48_10	65666	0	-49	451
1845	2018_12_17_11_48_10	65686	0	-51	449
1846	2018_12_17_11_48_10	65708	0	-52	448
1847	2018_12_17_11_48_10	65728	0	-54	447
1848	2018_12_17_11_48_10	65748	0	-55	446
1849	2018_12_17_11_48_10	65770	0	-57	445
1850	2018_12_17_11_48_10	65790	0	-58	444
1851	2018_12_17_11_48_10	65812	0	-60	443
1852	2018_12_17_11_48_10	65832	0	-62	441
1853	2018_12_17_11_48_10	65854	0	-63	440
1854	2018_12_17_11_48_10	65874	0	-65	440
1855	2018_12_17_11_48_10	65896	0	-66	438
1856	2018_12_17_11_48_10	65916	0	-68	437
1857	2018_12_17_11_48_10	65938	0	-69	436
1858	2018_12_17_11_48_10	65958	0	-71	434
1859	2018_12_17_11_48_10	65980	0	-72	434
1860	2018_12_17_11_48_10	66000	0	-74	433
1861	2018_12_17_11_48_10	66022	0	-75	431
1862	2018_12_17_11_48_11	66042	0	-77	430
1863	2018_12_17_11_48_11	66064	0	-78	429
1864	2018_12_17_11_48_11	66084	0	-80	428
1865	2018_12_17_11_48_11	66106	0	-81	427
1866	2018_12_17_11_48_11	66126	0	-83	426
1867	2018_12_17_11_48_11	66148	0	-84	424
1868	2018_12_17_11_48_11	66168	0	-86	423
1869	2018_12_17_11_48_11	66190	0	-87	422
1870	2018_12_17_11_48_11	66210	0	-89	421
1871	2018_12_17_11_48_11	66232	0	-90	420
1872	2018_12_17_11_48_11	66252	0	-91	419
1873	2018_12_17_11_48_11	66274	0	-93	417
1874	2018_12_17_11_48_11	66294	0	-94	416
1875	2018_12_17_11_48_11	66316	0	-96	415
1876	2018_12_17_11_48_11	66336	0	-97	414
1877	2018_12_17_11_48_11	66358	0	-99	413
1878	2018_12_17_11_48_11	66378	0	-100	412
1879	2018_12_17_11_48_11	66400	0	-102	410
1880	2018_12_17_11_48_11	66420	0	-103	409
1881	2018_12_17_11_48_11	66442	0	-105	409
1882	2018_12_17_11_48_11	66462	0	-106	408
1883	2018_12_17_11_48_11	66484	0	-107	406
1884	2018_12_17_11_48_11	66504	0	-109	405
1885	2018_12_17_11_48_11	66526	0	-110	404
1886	2018_12_17_11_48_11	66546	0	-112	402
1887	2018_12_17_11_48_11	66568	0	-113	402
1888	2018_12_17_11_48_11	66588	0	-114	401
1889	2018_12_17_11_48_11	66610	0	-116	400
1890	2018_12_17_11_48_11	66630	0	-117	398
1891	2018_12_17_11_48_11	66652	0	-119	397
1892	2018_12_17_11_48_11	66672	0	-120	396
1893	2018_12_17_11_48_11	66694	0	-121	395
1894	2018_12_17_11_48_11	66714	0	-123	394
1895	2018_12_17_11_48_11	66736	0	-124	393
1896	2018_12_17_11_48_11	66756	0	-125	392
1897	2018_12_17_11_48_11	66778	0	-127	391
1898	2018_12_17_11_48_11	66798	0	-128	390
1899	2018_12_17_11_48_11	66820	0	-129	389
1900	2018_12_17_11_48_11	66840	0	-131	388
1901	2018_12_17_11_48_11	66862	0	-132	386
1902	2018_12_17_11_48_11	66882	0	-133	385
1903	2018_12_17_11_48_11	66904	0	-135	384
1904	2018_12_17_11_48_11	66924	0	-136	383
1905	2018_12_17_11_48_11	66946	0	-137	382
1906	2018_12_17_11_48_11	66966	0	-138	381
1907	2018_12_17_11_48_11	66988	0	-140	380
1908	2018_12_17_11_48_11	67008	0	-141	379
1909	2018_12_17_11_48_12	67028	0	-142	378
1910	2018_12_17_11_48_12	67050	0	-144	377
1911	2018_12_17_11_48_12	67070	0	-145	376
1912	2018_12_17_11_48_12	67092	0	-146	375
1913	2018_12_17_11_48_12	67112	0	-147	374
1914	2018_12_17_11_48_12	67134	0	-149	373
1915	2018_12_17_11_48_12	67154	0	-150	372
1916	2018_12_17_11_48_12	67176	0	-151	371
1917	2018_12_17_11_48_12	67196	0	-152	370
1918	2018_12_17_11_48_12	67218	0	-154	369
1919	2018_12_17_11_48_12	67238	0	-155	368
1920	2018_12_17_11_48_12	67260	0	-156	367
1921	2018_12_17_11_48_12	67280	0	-157	366
1922	2018_12_17_11_48_12	67302	0	-158	365
1923	2018_12_17_11_48_12	67322	0	-159	364
1924	2018_12_17_11_48_12	67344	0	-161	364
1925	2018_12_17_11_48_12	67364	0	-162	363
1926	2018_12_17_11_48_12	67386	0	-163	362
1927	2018_12_17_11_48_12	67406	0	-164	361
1928	2018_12_17_11_48_12	67428	0	-165	360
1929	2018_12_17_11_48_12	67448	0	-166	359
1930	2018_12_17_11_48_12	67470	0	-168	358
1931	2018_12_17_11_48_12	67490	0	-169	357
1932	2018_12_17_11_48_12	67512	0	-170	356
1933	2018_12_17_11_48_12	67532	0	-171	355
1934	2018_12_17_11_48_12	67554	0	-172	354
1935	2018_12_17_11_48_12	67574	0	-173	353
1936	2018_12_17_11_48_12	67596	0	-174	352
1937	2018_12_17_11_48_12	67616	0	-175	351
1938	2018_12_17_11_48_12	67638	0	-176	351
1939	2018_12_17_11_48_12	67658	0	-177	350
1940	2018_12_17_11_48_12	67680	0	-179	349
1941	2018_12_17_11_48_12	67700	0	-180	348
1942	2018_12_17_11_48_12	67722	0	-181	348
1943	2018_12_17_11_48_12	67742	0	-182	346
1944	2018_12_17_11_48_12	67764	0	-183	346
1945	2018_12_17_11_48_12	67784	0	-184	345
1946	2018_12_17_11_48_12	67806	0	-185	344
1947	2018_12_17_11_48_12	67826	0	-186	344
1948	2018_12_17_11_48_12	67848	0	-187	342
1949	2018_12_17_11_48_12	67868	0	-188	342
1950	2018_12_17_11_48_12	67890	0	-189	341
1951	2018_12_17_11_48_12	67910	0	-190	339
1952	2018_12_17_11_48_12	67932	0	-191	339
1953	2018_12_17_11_48_12	67952	0	-192	338
1954	2018_12_17_11_48_12	67974	0	-193	338
1955	2018_12_17_11_48_12	67994	0	-193	337
1956	2018_12_17_11_48_12	68016	0	-194	336
1957	2018_12_17_11_48_13	68036	0	-195	336
1958	2018_12_17_11_48_13	68058	0	-196	335
1959	2018_12_17_11_48_13	68078	0	-197	334
1960	2018_12_17_11_48_13	68100	0	-198	333
1961	2018_12_17_11_48_13	68120	0	-199	332
1962	2018_12_17_11_48_13	68142	0	-200	332
1963	2018_12_17_11_48_13	68162	0	-201	332
1964	2018_12_17_11_48_13	68184	0	-201	331
1965	2018_12_17_11_48_13	68204	0	-202	330
1966	2018_12_17_11_48_13	68226	0	-203	329
1967	2018_12_17_11_48_13	68246	0	-204	329
1968	2018_12_17_11_48_13	68268	0	-205	328
1969	2018_12_17_11_48_13	68288	0	-206	327
1970	2018_12_17_11_48_13	68308	0	-206	327
1971	2018_12_17_11_48_13	68330	0	-207	326
1972	2018_12_17_11_48_13	68350	0	-208	326
1973	2018_12_17_11_48_13	68372	0	-209	325
1974	2018_12_17_11_48_13	68392	0	-210	324
1975	2018_12_17_11_48_13	68414	0	-210	324
1976	2018_12_17_11_48_13	68434	0	-211	323
1977	2018_12_17_11_48_13	68456	0	-212	323
1978	2018_12_17_11_48_13	68476	0	-213	322
1979	2018_12_17_11_48_13	68498	0	-213	321
1980	2018_12_17_11_48_13	68518	0	-214	321
1981	2018_12_17_11_48_13	68540	0	-215	320
1982	2018_12_17_11_48_13	68560	0	-215	319
1983	2018_12_17_11_48_13	68582	0	-216	320
1984	2018_12_17_11_48_13	68602	0	-217	319
1985	2018_12_17_11_48_13	68624	0	-217	318
1986	2018_12_17_11_48_13	68644	0	-218	317
1987	2018_12_17_11_48_13	68666	0	-219	317
1988	2018_12_17_11_48_13	68686	0	-219	317
1989	2018_12_17_11_48_13	68708	0	-220	316
1990	2018_12_17_11_48_13	68728	0	-221	315
1991	2018_12_17_11_48_13	68750	0	-221	314
1992	2018_12_17_11_48_13	68770	0	-222	314
1993	2018_12_17_11_48_13	68792	0	-222	314
1994	2018_12_17_11_48_13	68812	0	-223	313
1995	2018_12_17_11_48_13	68834	0	-224	313
1996	2018_12_17_11_48_13	68854	0	-224	313
1997	2018_12_17_11_48_13	68876	0	-225	312
1998	2018_12_17_11_48_13	68896	0	-225	311
[truncated: 2,831 more rows]
