# Supplementary material for: Design and Evaluation of a Balanced Compliant Laparoscopic Grasper
Source: IEEE J Transl Eng Health Med. 2023 Jul 3;11:451–9. doi: 10.1109/JTEHM.2023.3291925 (PMC10561751; doi:10.1109/JTEHM.2023.3291925)
Supplement: Supplementary materials [file jtehm-3291925-mm.zip › Supplemental A - Matlab scripts/figure 2/2018_12_17_sensordata_240_10_90673_10.tsv]

id	timestamp	millisecond_runtime	Cycle	Position	force
0	2018_12_17_14_45_51	56932	0	240	608
1	2018_12_17_14_45_51	56952	0	240	608
2	2018_12_17_14_45_51	56974	0	240	608
3	2018_12_17_14_45_51	56994	0	240	608
4	2018_12_17_14_45_51	57016	0	240	608
5	2018_12_17_14_45_51	57036	0	240	608
6	2018_12_17_14_45_51	57058	0	240	608
7	2018_12_17_14_45_51	57078	0	240	608
8	2018_12_17_14_45_51	57100	0	240	608
9	2018_12_17_14_45_51	57120	0	240	608
10	2018_12_17_14_45_51	57142	0	240	608
11	2018_12_17_14_45_51	57162	0	240	608
12	2018_12_17_14_45_51	57184	0	240	608
13	2018_12_17_14_45_52	57204	0	240	608
14	2018_12_17_14_45_52	57226	0	240	608
15	2018_12_17_14_45_52	57246	0	240	608
16	2018_12_17_14_45_52	57268	0	240	608
17	2018_12_17_14_45_52	57288	0	240	608
18	2018_12_17_14_45_52	57310	0	240	608
19	2018_12_17_14_45_52	57330	0	240	608
20	2018_12_17_14_45_52	57352	0	240	608
21	2018_12_17_14_45_52	57372	0	240	608
22	2018_12_17_14_45_52	57394	0	240	608
23	2018_12_17_14_45_52	57414	0	240	608
24	2018_12_17_14_45_52	57436	0	240	608
25	2018_12_17_14_45_52	57456	0	240	608
26	2018_12_17_14_45_52	57478	0	240	608
27	2018_12_17_14_45_52	57498	0	240	608
28	2018_12_17_14_45_52	57520	0	240	608
29	2018_12_17_14_45_52	57540	0	240	608
30	2018_12_17_14_45_52	57562	0	240	608
31	2018_12_17_14_45_52	57582	0	240	608
32	2018_12_17_14_45_52	57604	0	240	608
33	2018_12_17_14_45_52	57624	0	240	608
34	2018_12_17_14_45_52	57646	0	240	608
35	2018_12_17_14_45_52	57666	0	240	608
36	2018_12_17_14_45_52	57688	0	240	608
37	2018_12_17_14_45_52	57708	0	240	608
38	2018_12_17_14_45_52	57730	0	240	608
39	2018_12_17_14_45_52	57750	0	240	608
40	2018_12_17_14_45_52	57772	0	240	608
41	2018_12_17_14_45_52	57792	0	240	608
42	2018_12_17_14_45_52	57812	0	240	608
43	2018_12_17_14_45_52	57834	0	240	608
44	2018_12_17_14_45_52	57854	0	240	608
45	2018_12_17_14_45_52	57876	0	240	608
46	2018_12_17_14_45_52	57896	0	240	608
47	2018_12_17_14_45_52	57918	0	240	608
48	2018_12_17_14_45_52	57938	0	240	608
49	2018_12_17_14_45_52	57960	0	240	608
50	2018_12_17_14_45_52	57980	0	240	608
51	2018_12_17_14_45_52	58002	0	240	608
52	2018_12_17_14_45_52	58022	0	240	608
53	2018_12_17_14_45_52	58044	0	240	607
54	2018_12_17_14_45_52	58064	0	240	608
55	2018_12_17_14_45_52	58086	0	240	608
56	2018_12_17_14_45_52	58106	0	240	608
57	2018_12_17_14_45_52	58128	0	240	607
58	2018_12_17_14_45_52	58148	0	240	608
59	2018_12_17_14_45_52	58170	0	240	608
60	2018_12_17_14_45_52	58190	0	240	608
61	2018_12_17_14_45_53	58212	0	240	608
62	2018_12_17_14_45_53	58232	0	240	608
63	2018_12_17_14_45_53	58254	0	240	607
64	2018_12_17_14_45_53	58274	0	240	608
65	2018_12_17_14_45_53	58296	0	240	607
66	2018_12_17_14_45_53	58316	0	240	607
67	2018_12_17_14_45_53	58338	0	240	608
68	2018_12_17_14_45_53	58358	0	240	608
69	2018_12_17_14_45_53	58380	0	240	607
70	2018_12_17_14_45_53	58400	0	240	607
71	2018_12_17_14_45_53	58422	0	240	608
72	2018_12_17_14_45_53	58442	0	240	607
73	2018_12_17_14_45_53	58464	0	240	608
74	2018_12_17_14_45_53	58484	0	240	608
75	2018_12_17_14_45_53	58506	0	240	608
76	2018_12_17_14_45_53	58526	0	240	608
77	2018_12_17_14_45_53	58548	0	240	608
78	2018_12_17_14_45_53	58568	0	240	607
79	2018_12_17_14_45_53	58590	0	240	608
80	2018_12_17_14_45_53	58610	0	240	608
81	2018_12_17_14_45_53	58632	0	240	607
82	2018_12_17_14_45_53	58652	0	240	608
83	2018_12_17_14_45_53	58674	0	240	608
84	2018_12_17_14_45_53	58694	0	240	607
85	2018_12_17_14_45_53	58716	0	240	608
86	2018_12_17_14_45_53	58736	0	240	608
87	2018_12_17_14_45_53	58758	0	240	607
88	2018_12_17_14_45_53	58778	0	240	608
89	2018_12_17_14_45_53	58800	0	240	608
90	2018_12_17_14_45_53	58820	0	240	608
91	2018_12_17_14_45_53	58842	0	240	608
92	2018_12_17_14_45_53	58862	0	240	608
93	2018_12_17_14_45_53	58884	0	240	608
94	2018_12_17_14_45_53	58904	0	240	607
95	2018_12_17_14_45_53	58926	0	240	608
96	2018_12_17_14_45_53	58946	0	240	608
97	2018_12_17_14_45_53	58968	0	240	608
98	2018_12_17_14_45_53	58988	0	240	608
99	2018_12_17_14_45_53	59010	0	240	607
100	2018_12_17_14_45_53	59030	0	240	608
101	2018_12_17_14_45_53	59052	0	240	608
102	2018_12_17_14_45_53	59072	0	240	608
103	2018_12_17_14_45_53	59092	0	240	608
104	2018_12_17_14_45_53	59114	0	240	608
105	2018_12_17_14_45_53	59134	0	240	608
106	2018_12_17_14_45_53	59156	0	240	608
107	2018_12_17_14_45_53	59176	0	240	608
108	2018_12_17_14_45_53	59198	0	240	608
109	2018_12_17_14_45_54	59218	0	240	608
110	2018_12_17_14_45_54	59240	0	240	608
111	2018_12_17_14_45_54	59260	0	240	607
112	2018_12_17_14_45_54	59282	0	240	608
113	2018_12_17_14_45_54	59302	0	240	608
114	2018_12_17_14_45_54	59324	0	240	608
115	2018_12_17_14_45_54	59344	0	240	608
116	2018_12_17_14_45_54	59366	0	240	608
117	2018_12_17_14_45_54	59386	0	240	608
118	2018_12_17_14_45_54	59408	0	240	607
119	2018_12_17_14_45_54	59428	0	240	607
120	2018_12_17_14_45_54	59450	0	240	608
121	2018_12_17_14_45_54	59470	0	240	608
122	2018_12_17_14_45_54	59492	0	240	607
123	2018_12_17_14_45_54	59512	0	240	608
124	2018_12_17_14_45_54	59534	0	240	608
125	2018_12_17_14_45_54	59554	0	240	608
126	2018_12_17_14_45_54	59576	0	240	608
127	2018_12_17_14_45_54	59596	0	240	607
128	2018_12_17_14_45_54	59618	0	240	608
129	2018_12_17_14_45_54	59638	0	240	608
130	2018_12_17_14_45_54	59660	0	240	608
131	2018_12_17_14_45_54	59680	0	240	607
132	2018_12_17_14_45_54	59702	0	240	608
133	2018_12_17_14_45_54	59722	0	240	608
134	2018_12_17_14_45_54	59744	0	240	608
135	2018_12_17_14_45_54	59764	0	240	608
136	2018_12_17_14_45_54	59786	0	240	608
137	2018_12_17_14_45_54	59806	0	240	608
138	2018_12_17_14_45_54	59828	0	240	608
139	2018_12_17_14_45_54	59848	0	240	608
140	2018_12_17_14_45_54	59870	0	240	608
141	2018_12_17_14_45_54	59890	0	240	607
142	2018_12_17_14_45_54	59912	0	240	608
143	2018_12_17_14_45_54	59932	0	240	608
144	2018_12_17_14_45_54	59954	0	240	608
145	2018_12_17_14_45_54	59974	0	240	608
146	2018_12_17_14_45_54	59996	0	240	608
147	2018_12_17_14_45_54	60016	0	239	608
148	2018_12_17_14_45_54	60038	0	239	608
149	2018_12_17_14_45_54	60058	0	239	609
150	2018_12_17_14_45_54	60080	0	239	609
151	2018_12_17_14_45_54	60100	0	239	608
152	2018_12_17_14_45_54	60122	0	239	609
153	2018_12_17_14_45_54	60142	0	239	609
154	2018_12_17_14_45_54	60164	0	239	609
155	2018_12_17_14_45_54	60184	0	239	609
156	2018_12_17_14_45_55	60206	0	239	609
157	2018_12_17_14_45_55	60226	0	239	608
158	2018_12_17_14_45_55	60248	0	239	609
159	2018_12_17_14_45_55	60268	0	239	608
160	2018_12_17_14_45_55	60290	0	239	609
161	2018_12_17_14_45_55	60310	0	238	608
162	2018_12_17_14_45_55	60332	0	238	608
163	2018_12_17_14_45_55	60352	0	238	608
164	2018_12_17_14_45_55	60372	0	238	608
165	2018_12_17_14_45_55	60394	0	238	608
166	2018_12_17_14_45_55	60414	0	237	607
167	2018_12_17_14_45_55	60436	0	237	607
168	2018_12_17_14_45_55	60456	0	237	607
169	2018_12_17_14_45_55	60478	0	237	607
170	2018_12_17_14_45_55	60498	0	237	607
171	2018_12_17_14_45_55	60520	0	236	607
172	2018_12_17_14_45_55	60540	0	236	606
173	2018_12_17_14_45_55	60562	0	236	606
174	2018_12_17_14_45_55	60582	0	235	606
175	2018_12_17_14_45_55	60604	0	235	605
176	2018_12_17_14_45_55	60624	0	235	605
177	2018_12_17_14_45_55	60646	0	235	604
178	2018_12_17_14_45_55	60666	0	234	604
179	2018_12_17_14_45_55	60688	0	234	604
180	2018_12_17_14_45_55	60708	0	234	603
181	2018_12_17_14_45_55	60730	0	233	603
182	2018_12_17_14_45_55	60750	0	233	602
183	2018_12_17_14_45_55	60772	0	232	602
184	2018_12_17_14_45_55	60792	0	232	601
185	2018_12_17_14_45_55	60814	0	232	600
186	2018_12_17_14_45_55	60834	0	231	600
187	2018_12_17_14_45_55	60856	0	231	598
188	2018_12_17_14_45_55	60876	0	230	597
189	2018_12_17_14_45_55	60898	0	230	597
190	2018_12_17_14_45_55	60918	0	230	597
191	2018_12_17_14_45_55	60940	0	229	597
192	2018_12_17_14_45_55	60960	0	229	597
193	2018_12_17_14_45_55	60982	0	228	596
194	2018_12_17_14_45_55	61002	0	228	596
195	2018_12_17_14_45_55	61024	0	227	596
196	2018_12_17_14_45_55	61044	0	227	596
197	2018_12_17_14_45_55	61066	0	226	596
198	2018_12_17_14_45_55	61086	0	226	596
199	2018_12_17_14_45_55	61108	0	225	596
200	2018_12_17_14_45_55	61128	0	225	595
201	2018_12_17_14_45_55	61150	0	224	595
202	2018_12_17_14_45_55	61170	0	223	595
203	2018_12_17_14_45_55	61192	0	223	594
204	2018_12_17_14_45_56	61212	0	222	594
205	2018_12_17_14_45_56	61234	0	222	594
206	2018_12_17_14_45_56	61254	0	221	594
207	2018_12_17_14_45_56	61276	0	220	594
208	2018_12_17_14_45_56	61296	0	220	593
209	2018_12_17_14_45_56	61318	0	219	593
210	2018_12_17_14_45_56	61338	0	219	592
211	2018_12_17_14_45_56	61360	0	218	592
212	2018_12_17_14_45_56	61380	0	217	592
213	2018_12_17_14_45_56	61402	0	217	592
214	2018_12_17_14_45_56	61422	0	216	591
215	2018_12_17_14_45_56	61444	0	215	592
216	2018_12_17_14_45_56	61464	0	215	591
217	2018_12_17_14_45_56	61486	0	214	591
218	2018_12_17_14_45_56	61506	0	213	591
219	2018_12_17_14_45_56	61528	0	212	590
220	2018_12_17_14_45_56	61548	0	212	590
221	2018_12_17_14_45_56	61570	0	211	590
222	2018_12_17_14_45_56	61590	0	210	589
223	2018_12_17_14_45_56	61612	0	209	589
224	2018_12_17_14_45_56	61632	0	209	589
225	2018_12_17_14_45_56	61652	0	208	589
226	2018_12_17_14_45_56	61674	0	207	588
227	2018_12_17_14_45_56	61694	0	206	588
228	2018_12_17_14_45_56	61716	0	205	588
229	2018_12_17_14_45_56	61736	0	205	587
230	2018_12_17_14_45_56	61758	0	204	587
231	2018_12_17_14_45_56	61778	0	203	586
232	2018_12_17_14_45_56	61800	0	202	586
233	2018_12_17_14_45_56	61820	0	201	586
234	2018_12_17_14_45_56	61842	0	200	586
235	2018_12_17_14_45_56	61862	0	200	585
236	2018_12_17_14_45_56	61884	0	199	584
237	2018_12_17_14_45_56	61904	0	198	584
238	2018_12_17_14_45_56	61926	0	197	584
239	2018_12_17_14_45_56	61946	0	196	584
240	2018_12_17_14_45_56	61968	0	195	583
241	2018_12_17_14_45_56	61988	0	194	583
242	2018_12_17_14_45_56	62010	0	193	582
243	2018_12_17_14_45_56	62030	0	192	582
244	2018_12_17_14_45_56	62052	0	191	581
245	2018_12_17_14_45_56	62072	0	190	581
246	2018_12_17_14_45_56	62094	0	189	580
247	2018_12_17_14_45_56	62114	0	188	580
248	2018_12_17_14_45_56	62136	0	187	580
249	2018_12_17_14_45_56	62156	0	187	579
250	2018_12_17_14_45_56	62178	0	185	579
251	2018_12_17_14_45_56	62198	0	185	579
252	2018_12_17_14_45_57	62220	0	183	578
253	2018_12_17_14_45_57	62240	0	182	577
254	2018_12_17_14_45_57	62262	0	181	577
255	2018_12_17_14_45_57	62282	0	180	577
256	2018_12_17_14_45_57	62304	0	179	576
257	2018_12_17_14_45_57	62324	0	178	576
258	2018_12_17_14_45_57	62346	0	177	575
259	2018_12_17_14_45_57	62366	0	176	575
260	2018_12_17_14_45_57	62388	0	175	574
261	2018_12_17_14_45_57	62408	0	174	574
262	2018_12_17_14_45_57	62430	0	173	573
263	2018_12_17_14_45_57	62450	0	172	572
264	2018_12_17_14_45_57	62472	0	171	572
265	2018_12_17_14_45_57	62492	0	170	571
266	2018_12_17_14_45_57	62514	0	168	571
267	2018_12_17_14_45_57	62534	0	167	571
268	2018_12_17_14_45_57	62556	0	166	570
269	2018_12_17_14_45_57	62576	0	165	569
270	2018_12_17_14_45_57	62598	0	164	569
271	2018_12_17_14_45_57	62618	0	163	568
272	2018_12_17_14_45_57	62640	0	162	568
273	2018_12_17_14_45_57	62660	0	160	567
274	2018_12_17_14_45_57	62682	0	159	567
275	2018_12_17_14_45_57	62702	0	158	566
276	2018_12_17_14_45_57	62724	0	157	566
277	2018_12_17_14_45_57	62744	0	156	565
278	2018_12_17_14_45_57	62766	0	154	564
279	2018_12_17_14_45_57	62786	0	153	564
280	2018_12_17_14_45_57	62808	0	152	563
281	2018_12_17_14_45_57	62828	0	151	563
282	2018_12_17_14_45_57	62850	0	150	562
283	2018_12_17_14_45_57	62870	0	148	562
284	2018_12_17_14_45_57	62892	0	147	561
285	2018_12_17_14_45_57	62912	0	146	560
286	2018_12_17_14_45_57	62932	0	145	560
287	2018_12_17_14_45_57	62954	0	143	559
288	2018_12_17_14_45_57	62974	0	142	558
289	2018_12_17_14_45_57	62996	0	141	558
290	2018_12_17_14_45_57	63016	0	140	557
291	2018_12_17_14_45_57	63038	0	138	556
292	2018_12_17_14_45_57	63058	0	137	556
293	2018_12_17_14_45_57	63080	0	136	555
294	2018_12_17_14_45_57	63100	0	134	554
295	2018_12_17_14_45_57	63122	0	133	554
296	2018_12_17_14_45_57	63142	0	132	553
297	2018_12_17_14_45_57	63164	0	130	552
298	2018_12_17_14_45_57	63184	0	129	552
299	2018_12_17_14_45_58	63206	0	128	551
300	2018_12_17_14_45_58	63226	0	126	550
301	2018_12_17_14_45_58	63248	0	125	550
302	2018_12_17_14_45_58	63268	0	124	549
303	2018_12_17_14_45_58	63290	0	122	548
304	2018_12_17_14_45_58	63310	0	121	547
305	2018_12_17_14_45_58	63332	0	120	547
306	2018_12_17_14_45_58	63352	0	118	546
307	2018_12_17_14_45_58	63374	0	117	545
308	2018_12_17_14_45_58	63394	0	116	545
309	2018_12_17_14_45_58	63416	0	114	544
310	2018_12_17_14_45_58	63436	0	113	543
311	2018_12_17_14_45_58	63458	0	111	543
312	2018_12_17_14_45_58	63478	0	110	542
313	2018_12_17_14_45_58	63500	0	108	541
314	2018_12_17_14_45_58	63520	0	107	540
315	2018_12_17_14_45_58	63542	0	106	540
316	2018_12_17_14_45_58	63562	0	104	539
317	2018_12_17_14_45_58	63584	0	103	538
318	2018_12_17_14_45_58	63604	0	101	537
319	2018_12_17_14_45_58	63626	0	100	537
320	2018_12_17_14_45_58	63646	0	99	536
321	2018_12_17_14_45_58	63668	0	97	535
322	2018_12_17_14_45_58	63688	0	96	535
323	2018_12_17_14_45_58	63710	0	94	534
324	2018_12_17_14_45_58	63730	0	93	533
325	2018_12_17_14_45_58	63752	0	91	532
326	2018_12_17_14_45_58	63772	0	90	532
327	2018_12_17_14_45_58	63794	0	88	531
328	2018_12_17_14_45_58	63814	0	87	530
329	2018_12_17_14_45_58	63836	0	85	529
330	2018_12_17_14_45_58	63856	0	84	529
331	2018_12_17_14_45_58	63878	0	82	528
332	2018_12_17_14_45_58	63898	0	81	527
333	2018_12_17_14_45_58	63920	0	79	526
334	2018_12_17_14_45_58	63940	0	78	525
335	2018_12_17_14_45_58	63962	0	76	525
336	2018_12_17_14_45_58	63982	0	75	524
337	2018_12_17_14_45_58	64004	0	73	523
338	2018_12_17_14_45_58	64024	0	72	522
339	2018_12_17_14_45_58	64046	0	70	521
340	2018_12_17_14_45_58	64066	0	69	520
341	2018_12_17_14_45_58	64088	0	67	520
342	2018_12_17_14_45_58	64108	0	66	519
343	2018_12_17_14_45_58	64130	0	64	518
344	2018_12_17_14_45_58	64150	0	63	517
345	2018_12_17_14_45_58	64172	0	61	516
346	2018_12_17_14_45_58	64192	0	60	516
347	2018_12_17_14_45_59	64212	0	58	515
348	2018_12_17_14_45_59	64234	0	57	514
349	2018_12_17_14_45_59	64254	0	55	513
350	2018_12_17_14_45_59	64276	0	54	512
351	2018_12_17_14_45_59	64296	0	52	512
352	2018_12_17_14_45_59	64318	0	51	511
353	2018_12_17_14_45_59	64338	0	49	510
354	2018_12_17_14_45_59	64360	0	47	510
355	2018_12_17_14_45_59	64380	0	46	510
356	2018_12_17_14_45_59	64402	0	44	510
357	2018_12_17_14_45_59	64422	0	43	510
358	2018_12_17_14_45_59	64444	0	41	509
359	2018_12_17_14_45_59	64464	0	40	509
360	2018_12_17_14_45_59	64486	0	38	508
361	2018_12_17_14_45_59	64506	0	37	508
362	2018_12_17_14_45_59	64528	0	35	508
363	2018_12_17_14_45_59	64548	0	33	507
364	2018_12_17_14_45_59	64570	0	32	506
365	2018_12_17_14_45_59	64590	0	30	505
366	2018_12_17_14_45_59	64612	0	29	504
367	2018_12_17_14_45_59	64632	0	27	503
368	2018_12_17_14_45_59	64654	0	26	502
369	2018_12_17_14_45_59	64674	0	24	502
370	2018_12_17_14_45_59	64696	0	22	501
371	2018_12_17_14_45_59	64716	0	21	500
372	2018_12_17_14_45_59	64738	0	19	499
373	2018_12_17_14_45_59	64758	0	18	498
374	2018_12_17_14_45_59	64780	0	16	497
375	2018_12_17_14_45_59	64800	0	15	496
376	2018_12_17_14_45_59	64822	0	13	495
377	2018_12_17_14_45_59	64842	0	11	494
378	2018_12_17_14_45_59	64864	0	10	493
379	2018_12_17_14_45_59	64884	0	8	492
380	2018_12_17_14_45_59	64906	0	7	491
381	2018_12_17_14_45_59	64926	0	5	490
382	2018_12_17_14_45_59	64948	0	3	489
383	2018_12_17_14_45_59	64968	0	2	488
384	2018_12_17_14_45_59	64990	0	0	487
385	2018_12_17_14_45_59	65010	0	0	486
386	2018_12_17_14_45_59	65032	0	-2	485
387	2018_12_17_14_45_59	65052	0	-3	484
388	2018_12_17_14_45_59	65074	0	-5	483
389	2018_12_17_14_45_59	65094	0	-7	482
390	2018_12_17_14_45_59	65116	0	-8	482
391	2018_12_17_14_45_59	65136	0	-10	480
392	2018_12_17_14_45_59	65158	0	-11	479
393	2018_12_17_14_45_59	65178	0	-13	478
394	2018_12_17_14_46_0	65200	0	-15	477
395	2018_12_17_14_46_0	65220	0	-16	476
396	2018_12_17_14_46_0	65242	0	-18	475
397	2018_12_17_14_46_0	65262	0	-19	474
398	2018_12_17_14_46_0	65284	0	-21	473
399	2018_12_17_14_46_0	65304	0	-22	472
400	2018_12_17_14_46_0	65326	0	-24	471
401	2018_12_17_14_46_0	65346	0	-26	470
402	2018_12_17_14_46_0	65368	0	-27	469
403	2018_12_17_14_46_0	65388	0	-29	468
404	2018_12_17_14_46_0	65410	0	-30	467
405	2018_12_17_14_46_0	65430	0	-32	466
406	2018_12_17_14_46_0	65452	0	-33	465
407	2018_12_17_14_46_0	65472	0	-35	464
408	2018_12_17_14_46_0	65492	0	-36	463
409	2018_12_17_14_46_0	65514	0	-38	462
410	2018_12_17_14_46_0	65534	0	-40	461
411	2018_12_17_14_46_0	65556	0	-41	459
412	2018_12_17_14_46_0	65576	0	-43	458
413	2018_12_17_14_46_0	65598	0	-44	457
414	2018_12_17_14_46_0	65618	0	-46	456
415	2018_12_17_14_46_0	65640	0	-47	455
416	2018_12_17_14_46_0	65660	0	-49	454
417	2018_12_17_14_46_0	65682	0	-51	453
418	2018_12_17_14_46_0	65702	0	-52	451
419	2018_12_17_14_46_0	65724	0	-54	450
420	2018_12_17_14_46_0	65744	0	-55	449
421	2018_12_17_14_46_0	65766	0	-57	448
422	2018_12_17_14_46_0	65786	0	-58	447
423	2018_12_17_14_46_0	65808	0	-60	446
424	2018_12_17_14_46_0	65828	0	-61	445
425	2018_12_17_14_46_0	65850	0	-63	443
426	2018_12_17_14_46_0	65870	0	-64	442
427	2018_12_17_14_46_0	65892	0	-66	441
428	2018_12_17_14_46_0	65912	0	-67	440
429	2018_12_17_14_46_0	65934	0	-69	439
430	2018_12_17_14_46_0	65954	0	-70	438
431	2018_12_17_14_46_0	65976	0	-72	437
432	2018_12_17_14_46_0	65996	0	-73	435
433	2018_12_17_14_46_0	66018	0	-75	434
434	2018_12_17_14_46_0	66038	0	-76	433
435	2018_12_17_14_46_0	66060	0	-78	432
436	2018_12_17_14_46_0	66080	0	-79	431
437	2018_12_17_14_46_0	66102	0	-81	430
438	2018_12_17_14_46_0	66122	0	-82	428
439	2018_12_17_14_46_0	66144	0	-84	427
440	2018_12_17_14_46_0	66164	0	-85	426
441	2018_12_17_14_46_0	66186	0	-87	425
442	2018_12_17_14_46_1	66206	0	-88	424
443	2018_12_17_14_46_1	66228	0	-90	423
444	2018_12_17_14_46_1	66248	0	-91	421
445	2018_12_17_14_46_1	66270	0	-93	420
446	2018_12_17_14_46_1	66290	0	-94	419
447	2018_12_17_14_46_1	66312	0	-96	418
448	2018_12_17_14_46_1	66332	0	-97	417
449	2018_12_17_14_46_1	66354	0	-99	415
450	2018_12_17_14_46_1	66374	0	-100	415
451	2018_12_17_14_46_1	66396	0	-101	413
452	2018_12_17_14_46_1	66416	0	-103	412
453	2018_12_17_14_46_1	66438	0	-104	411
454	2018_12_17_14_46_1	66458	0	-106	410
455	2018_12_17_14_46_1	66480	0	-107	408
456	2018_12_17_14_46_1	66500	0	-108	407
457	2018_12_17_14_46_1	66522	0	-110	406
458	2018_12_17_14_46_1	66542	0	-111	405
459	2018_12_17_14_46_1	66564	0	-113	404
460	2018_12_17_14_46_1	66584	0	-114	403
461	2018_12_17_14_46_1	66606	0	-116	401
462	2018_12_17_14_46_1	66626	0	-117	401
463	2018_12_17_14_46_1	66648	0	-118	399
464	2018_12_17_14_46_1	66668	0	-120	398
465	2018_12_17_14_46_1	66690	0	-121	397
466	2018_12_17_14_46_1	66710	0	-122	396
467	2018_12_17_14_46_1	66732	0	-124	395
468	2018_12_17_14_46_1	66752	0	-125	394
469	2018_12_17_14_46_1	66772	0	-126	393
470	2018_12_17_14_46_1	66794	0	-128	392
471	2018_12_17_14_46_1	66814	0	-129	391
472	2018_12_17_14_46_1	66836	0	-130	389
473	2018_12_17_14_46_1	66856	0	-132	388
474	2018_12_17_14_46_1	66878	0	-133	388
475	2018_12_17_14_46_1	66898	0	-134	386
476	2018_12_17_14_46_1	66920	0	-136	385
477	2018_12_17_14_46_1	66940	0	-137	384
478	2018_12_17_14_46_1	66962	0	-138	383
479	2018_12_17_14_46_1	66982	0	-139	382
480	2018_12_17_14_46_1	67004	0	-141	381
481	2018_12_17_14_46_1	67024	0	-142	380
482	2018_12_17_14_46_1	67046	0	-143	379
483	2018_12_17_14_46_1	67066	0	-145	378
484	2018_12_17_14_46_1	67088	0	-146	377
485	2018_12_17_14_46_1	67108	0	-147	376
486	2018_12_17_14_46_1	67130	0	-148	375
487	2018_12_17_14_46_1	67150	0	-150	374
488	2018_12_17_14_46_1	67172	0	-151	373
489	2018_12_17_14_46_1	67192	0	-152	372
490	2018_12_17_14_46_2	67214	0	-153	371
491	2018_12_17_14_46_2	67234	0	-154	370
492	2018_12_17_14_46_2	67256	0	-156	369
493	2018_12_17_14_46_2	67276	0	-157	368
494	2018_12_17_14_46_2	67298	0	-158	367
495	2018_12_17_14_46_2	67318	0	-159	366
496	2018_12_17_14_46_2	67340	0	-160	365
497	2018_12_17_14_46_2	67360	0	-162	364
498	2018_12_17_14_46_2	67382	0	-163	363
499	2018_12_17_14_46_2	67402	0	-164	362
500	2018_12_17_14_46_2	67424	0	-165	361
501	2018_12_17_14_46_2	67444	0	-166	360
502	2018_12_17_14_46_2	67466	0	-167	359
503	2018_12_17_14_46_2	67486	0	-168	358
504	2018_12_17_14_46_2	67508	0	-170	357
505	2018_12_17_14_46_2	67528	0	-171	356
506	2018_12_17_14_46_2	67550	0	-172	355
507	2018_12_17_14_46_2	67570	0	-173	354
508	2018_12_17_14_46_2	67592	0	-174	353
509	2018_12_17_14_46_2	67612	0	-175	352
510	2018_12_17_14_46_2	67634	0	-176	352
511	2018_12_17_14_46_2	67654	0	-177	351
512	2018_12_17_14_46_2	67676	0	-178	350
513	2018_12_17_14_46_2	67696	0	-179	349
514	2018_12_17_14_46_2	67718	0	-180	348
515	2018_12_17_14_46_2	67738	0	-181	347
516	2018_12_17_14_46_2	67760	0	-182	346
517	2018_12_17_14_46_2	67780	0	-183	346
518	2018_12_17_14_46_2	67802	0	-185	345
519	2018_12_17_14_46_2	67822	0	-185	344
520	2018_12_17_14_46_2	67844	0	-187	343
521	2018_12_17_14_46_2	67864	0	-187	342
522	2018_12_17_14_46_2	67886	0	-188	342
523	2018_12_17_14_46_2	67906	0	-189	341
524	2018_12_17_14_46_2	67928	0	-190	340
525	2018_12_17_14_46_2	67948	0	-191	339
526	2018_12_17_14_46_2	67970	0	-192	338
527	2018_12_17_14_46_2	67990	0	-193	338
528	2018_12_17_14_46_2	68012	0	-194	337
529	2018_12_17_14_46_2	68032	0	-195	336
530	2018_12_17_14_46_2	68052	0	-196	336
531	2018_12_17_14_46_2	68074	0	-197	335
532	2018_12_17_14_46_2	68094	0	-198	334
533	2018_12_17_14_46_2	68116	0	-199	333
534	2018_12_17_14_46_2	68136	0	-200	333
535	2018_12_17_14_46_2	68158	0	-200	332
536	2018_12_17_14_46_2	68178	0	-201	331
537	2018_12_17_14_46_3	68200	0	-202	330
538	2018_12_17_14_46_3	68220	0	-203	330
539	2018_12_17_14_46_3	68242	0	-204	329
540	2018_12_17_14_46_3	68262	0	-205	328
541	2018_12_17_14_46_3	68284	0	-205	327
542	2018_12_17_14_46_3	68304	0	-206	327
543	2018_12_17_14_46_3	68326	0	-207	326
544	2018_12_17_14_46_3	68346	0	-208	326
545	2018_12_17_14_46_3	68368	0	-209	325
546	2018_12_17_14_46_3	68388	0	-209	324
547	2018_12_17_14_46_3	68410	0	-210	323
548	2018_12_17_14_46_3	68430	0	-211	323
549	2018_12_17_14_46_3	68452	0	-212	323
550	2018_12_17_14_46_3	68472	0	-212	322
551	2018_12_17_14_46_3	68494	0	-213	321
552	2018_12_17_14_46_3	68514	0	-214	321
553	2018_12_17_14_46_3	68536	0	-215	320
554	2018_12_17_14_46_3	68556	0	-215	320
555	2018_12_17_14_46_3	68578	0	-216	319
556	2018_12_17_14_46_3	68598	0	-217	319
557	2018_12_17_14_46_3	68620	0	-217	318
558	2018_12_17_14_46_3	68640	0	-218	317
559	2018_12_17_14_46_3	68662	0	-219	316
560	2018_12_17_14_46_3	68682	0	-219	316
561	2018_12_17_14_46_3	68704	0	-220	316
562	2018_12_17_14_46_3	68724	0	-220	315
563	2018_12_17_14_46_3	68746	0	-221	315
564	2018_12_17_14_46_3	68766	0	-222	314
565	2018_12_17_14_46_3	68788	0	-222	313
566	2018_12_17_14_46_3	68808	0	-223	313
567	2018_12_17_14_46_3	68830	0	-223	313
568	2018_12_17_14_46_3	68850	0	-224	312
569	2018_12_17_14_46_3	68872	0	-225	311
570	2018_12_17_14_46_3	68892	0	-225	311
571	2018_12_17_14_46_3	68914	0	-226	310
572	2018_12_17_14_46_3	68934	0	-226	309
573	2018_12_17_14_46_3	68956	0	-227	309
574	2018_12_17_14_46_3	68976	0	-227	309
575	2018_12_17_14_46_3	68998	0	-228	309
576	2018_12_17_14_46_3	69018	0	-228	309
577	2018_12_17_14_46_3	69040	0	-229	309
578	2018_12_17_14_46_3	69060	0	-229	307
579	2018_12_17_14_46_3	69082	0	-230	307
580	2018_12_17_14_46_3	69102	0	-230	306
581	2018_12_17_14_46_3	69124	0	-230	306
582	2018_12_17_14_46_3	69144	0	-231	306
583	2018_12_17_14_46_3	69166	0	-231	306
584	2018_12_17_14_46_3	69186	0	-232	306
585	2018_12_17_14_46_4	69208	0	-232	305
586	2018_12_17_14_46_4	69228	0	-232	305
587	2018_12_17_14_46_4	69250	0	-233	304
588	2018_12_17_14_46_4	69270	0	-233	304
589	2018_12_17_14_46_4	69292	0	-234	303
590	2018_12_17_14_46_4	69312	0	-234	303
591	2018_12_17_14_46_4	69332	0	-234	303
592	2018_12_17_14_46_4	69354	0	-235	302
593	2018_12_17_14_46_4	69374	0	-235	303
594	2018_12_17_14_46_4	69396	0	-235	302
595	2018_12_17_14_46_4	69416	0	-235	302
596	2018_12_17_14_46_4	69438	0	-236	302
597	2018_12_17_14_46_4	69458	0	-236	302
598	2018_12_17_14_46_4	69480	0	-236	302
599	2018_12_17_14_46_4	69500	0	-237	302
600	2018_12_17_14_46_4	69522	0	-237	301
601	2018_12_17_14_46_4	69542	0	-237	300
602	2018_12_17_14_46_4	69564	0	-237	300
603	2018_12_17_14_46_4	69584	0	-237	300
604	2018_12_17_14_46_4	69606	0	-238	299
605	2018_12_17_14_46_4	69626	0	-238	299
606	2018_12_17_14_46_4	69648	0	-238	299
607	2018_12_17_14_46_4	69668	0	-238	299
608	2018_12_17_14_46_4	69690	0	-238	299
609	2018_12_17_14_46_4	69710	0	-239	299
610	2018_12_17_14_46_4	69732	0	-239	299
611	2018_12_17_14_46_4	69752	0	-239	299
612	2018_12_17_14_46_4	69774	0	-239	299
613	2018_12_17_14_46_4	69794	0	-239	299
614	2018_12_17_14_46_4	69816	0	-239	299
615	2018_12_17_14_46_4	69836	0	-239	299
616	2018_12_17_14_46_4	69858	0	-239	299
617	2018_12_17_14_46_4	69878	0	-239	299
618	2018_12_17_14_46_4	69900	0	-239	299
619	2018_12_17_14_46_4	69920	0	-239	299
620	2018_12_17_14_46_4	69942	0	-239	299
621	2018_12_17_14_46_4	69962	0	-239	299
622	2018_12_17_14_46_4	69984	0	-239	299
623	2018_12_17_14_46_4	70004	0	-239	299
624	2018_12_17_14_46_4	70026	0	-239	299
625	2018_12_17_14_46_4	70046	0	-239	299
626	2018_12_17_14_46_4	70068	0	-239	299
627	2018_12_17_14_46_4	70088	0	-239	299
628	2018_12_17_14_46_4	70110	0	-239	299
629	2018_12_17_14_46_4	70130	0	-239	299
630	2018_12_17_14_46_4	70152	0	-239	299
631	2018_12_17_14_46_4	70172	0	-239	299
632	2018_12_17_14_46_4	70194	0	-239	299
633	2018_12_17_14_46_5	70214	0	-239	299
634	2018_12_17_14_46_5	70236	0	-239	299
635	2018_12_17_14_46_5	70256	0	-239	299
636	2018_12_17_14_46_5	70278	0	-239	299
637	2018_12_17_14_46_5	70298	0	-238	299
638	2018_12_17_14_46_5	70320	0	-238	299
639	2018_12_17_14_46_5	70340	0	-238	299
640	2018_12_17_14_46_5	70362	0	-238	299
641	2018_12_17_14_46_5	70382	0	-238	299
642	2018_12_17_14_46_5	70404	0	-238	299
643	2018_12_17_14_46_5	70424	0	-237	299
644	2018_12_17_14_46_5	70446	0	-237	300
645	2018_12_17_14_46_5	70466	0	-237	300
646	2018_12_17_14_46_5	70488	0	-237	301
647	2018_12_17_14_46_5	70508	0	-236	301
648	2018_12_17_14_46_5	70530	0	-236	301
649	2018_12_17_14_46_5	70550	0	-236	301
650	2018_12_17_14_46_5	70572	0	-236	302
651	2018_12_17_14_46_5	70592	0	-235	302
652	2018_12_17_14_46_5	70612	0	-235	302
653	2018_12_17_14_46_5	70634	0	-235	303
654	2018_12_17_14_46_5	70654	0	-234	302
655	2018_12_17_14_46_5	70676	0	-234	303
656	2018_12_17_14_46_5	70696	0	-234	303
657	2018_12_17_14_46_5	70718	0	-233	303
658	2018_12_17_14_46_5	70738	0	-233	303
659	2018_12_17_14_46_5	70760	0	-233	304
660	2018_12_17_14_46_5	70780	0	-232	304
661	2018_12_17_14_46_5	70802	0	-232	304
662	2018_12_17_14_46_5	70822	0	-232	305
663	2018_12_17_14_46_5	70844	0	-231	304
664	2018_12_17_14_46_5	70864	0	-231	305
665	2018_12_17_14_46_5	70886	0	-230	305
666	2018_12_17_14_46_5	70906	0	-230	305
667	2018_12_17_14_46_5	70928	0	-229	305
668	2018_12_17_14_46_5	70948	0	-229	305
669	2018_12_17_14_46_5	70970	0	-228	305
670	2018_12_17_14_46_5	70990	0	-228	305
671	2018_12_17_14_46_5	71012	0	-227	305
672	2018_12_17_14_46_5	71032	0	-227	306
673	2018_12_17_14_46_5	71054	0	-226	305
674	2018_12_17_14_46_5	71074	0	-226	306
675	2018_12_17_14_46_5	71096	0	-225	306
676	2018_12_17_14_46_5	71116	0	-225	306
677	2018_12_17_14_46_5	71138	0	-224	306
678	2018_12_17_14_46_5	71158	0	-224	306
679	2018_12_17_14_46_5	71180	0	-223	306
680	2018_12_17_14_46_6	71200	0	-223	306
681	2018_12_17_14_46_6	71222	0	-222	306
682	2018_12_17_14_46_6	71242	0	-221	306
683	2018_12_17_14_46_6	71264	0	-221	306
684	2018_12_17_14_46_6	71284	0	-220	307
685	2018_12_17_14_46_6	71306	0	-220	306
686	2018_12_17_14_46_6	71326	0	-219	307
687	2018_12_17_14_46_6	71348	0	-218	307
688	2018_12_17_14_46_6	71368	0	-218	307
689	2018_12_17_14_46_6	71390	0	-217	307
690	2018_12_17_14_46_6	71410	0	-216	308
691	2018_12_17_14_46_6	71432	0	-216	308
692	2018_12_17_14_46_6	71452	0	-215	309
693	2018_12_17_14_46_6	71474	0	-214	310
694	2018_12_17_14_46_6	71494	0	-214	311
695	2018_12_17_14_46_6	71516	0	-213	311
696	2018_12_17_14_46_6	71536	0	-212	312
697	2018_12_17_14_46_6	71558	0	-211	312
698	2018_12_17_14_46_6	71578	0	-211	313
699	2018_12_17_14_46_6	71600	0	-210	314
700	2018_12_17_14_46_6	71620	0	-209	315
701	2018_12_17_14_46_6	71642	0	-208	315
702	2018_12_17_14_46_6	71662	0	-208	316
703	2018_12_17_14_46_6	71684	0	-207	316
704	2018_12_17_14_46_6	71704	0	-206	318
705	2018_12_17_14_46_6	71726	0	-205	319
706	2018_12_17_14_46_6	71746	0	-204	319
707	2018_12_17_14_46_6	71768	0	-203	319
708	2018_12_17_14_46_6	71788	0	-203	320
709	2018_12_17_14_46_6	71810	0	-202	322
710	2018_12_17_14_46_6	71830	0	-201	322
711	2018_12_17_14_46_6	71852	0	-200	323
712	2018_12_17_14_46_6	71872	0	-199	323
713	2018_12_17_14_46_6	71892	0	-198	324
714	2018_12_17_14_46_6	71914	0	-197	326
715	2018_12_17_14_46_6	71934	0	-197	326
716	2018_12_17_14_46_6	71956	0	-196	327
717	2018_12_17_14_46_6	71976	0	-195	328
718	2018_12_17_14_46_6	71998	0	-194	329
719	2018_12_17_14_46_6	72018	0	-193	330
720	2018_12_17_14_46_6	72040	0	-192	330
721	2018_12_17_14_46_6	72060	0	-191	331
722	2018_12_17_14_46_6	72082	0	-190	332
723	2018_12_17_14_46_6	72102	0	-189	333
724	2018_12_17_14_46_6	72124	0	-188	334
725	2018_12_17_14_46_6	72144	0	-187	334
726	2018_12_17_14_46_6	72166	0	-186	336
727	2018_12_17_14_46_6	72186	0	-185	336
728	2018_12_17_14_46_7	72208	0	-184	337
729	2018_12_17_14_46_7	72228	0	-183	338
730	2018_12_17_14_46_7	72250	0	-182	339
731	2018_12_17_14_46_7	72270	0	-181	340
732	2018_12_17_14_46_7	72292	0	-180	341
733	2018_12_17_14_46_7	72312	0	-179	342
734	2018_12_17_14_46_7	72334	0	-178	343
735	2018_12_17_14_46_7	72354	0	-177	344
736	2018_12_17_14_46_7	72376	0	-176	345
737	2018_12_17_14_46_7	72396	0	-175	345
738	2018_12_17_14_46_7	72418	0	-174	347
739	2018_12_17_14_46_7	72438	0	-172	348
740	2018_12_17_14_46_7	72460	0	-171	348
741	2018_12_17_14_46_7	72480	0	-170	349
742	2018_12_17_14_46_7	72502	0	-169	351
743	2018_12_17_14_46_7	72522	0	-168	351
744	2018_12_17_14_46_7	72544	0	-167	352
745	2018_12_17_14_46_7	72564	0	-166	353
746	2018_12_17_14_46_7	72586	0	-165	354
747	2018_12_17_14_46_7	72606	0	-163	355
748	2018_12_17_14_46_7	72628	0	-162	356
749	2018_12_17_14_46_7	72648	0	-161	358
750	2018_12_17_14_46_7	72670	0	-160	358
751	2018_12_17_14_46_7	72690	0	-159	359
752	2018_12_17_14_46_7	72712	0	-158	361
753	2018_12_17_14_46_7	72732	0	-156	362
754	2018_12_17_14_46_7	72754	0	-155	362
755	2018_12_17_14_46_7	72774	0	-154	364
756	2018_12_17_14_46_7	72796	0	-153	365
757	2018_12_17_14_46_7	72816	0	-152	366
758	2018_12_17_14_46_7	72838	0	-150	367
759	2018_12_17_14_46_7	72858	0	-149	368
760	2018_12_17_14_46_7	72880	0	-148	369
761	2018_12_17_14_46_7	72900	0	-147	370
762	2018_12_17_14_46_7	72922	0	-145	371
763	2018_12_17_14_46_7	72942	0	-144	372
764	2018_12_17_14_46_7	72964	0	-143	373
765	2018_12_17_14_46_7	72984	0	-142	374
766	2018_12_17_14_46_7	73006	0	-140	375
767	2018_12_17_14_46_7	73026	0	-139	376
768	2018_12_17_14_46_7	73048	0	-138	378
769	2018_12_17_14_46_7	73068	0	-136	379
770	2018_12_17_14_46_7	73090	0	-135	380
771	2018_12_17_14_46_7	73110	0	-134	381
772	2018_12_17_14_46_7	73132	0	-132	382
773	2018_12_17_14_46_7	73152	0	-131	383
774	2018_12_17_14_46_7	73172	0	-130	384
775	2018_12_17_14_46_8	73194	0	-128	385
776	2018_12_17_14_46_8	73214	0	-127	386
777	2018_12_17_14_46_8	73236	0	-126	387
778	2018_12_17_14_46_8	73256	0	-125	389
779	2018_12_17_14_46_8	73278	0	-123	389
780	2018_12_17_14_46_8	73298	0	-122	391
781	2018_12_17_14_46_8	73320	0	-120	392
782	2018_12_17_14_46_8	73340	0	-119	393
783	2018_12_17_14_46_8	73362	0	-118	394
784	2018_12_17_14_46_8	73382	0	-116	395
785	2018_12_17_14_46_8	73404	0	-115	396
786	2018_12_17_14_46_8	73424	0	-114	398
787	2018_12_17_14_46_8	73446	0	-112	399
788	2018_12_17_14_46_8	73466	0	-111	400
789	2018_12_17_14_46_8	73488	0	-109	401
790	2018_12_17_14_46_8	73508	0	-108	402
791	2018_12_17_14_46_8	73530	0	-106	403
792	2018_12_17_14_46_8	73550	0	-105	405
793	2018_12_17_14_46_8	73572	0	-104	405
794	2018_12_17_14_46_8	73592	0	-102	407
795	2018_12_17_14_46_8	73614	0	-101	408
796	2018_12_17_14_46_8	73634	0	-99	409
797	2018_12_17_14_46_8	73656	0	-98	410
798	2018_12_17_14_46_8	73676	0	-96	411
799	2018_12_17_14_46_8	73698	0	-95	412
800	2018_12_17_14_46_8	73718	0	-94	414
801	2018_12_17_14_46_8	73740	0	-92	415
802	2018_12_17_14_46_8	73760	0	-91	416
803	2018_12_17_14_46_8	73782	0	-89	417
804	2018_12_17_14_46_8	73802	0	-88	418
805	2018_12_17_14_46_8	73824	0	-86	419
806	2018_12_17_14_46_8	73844	0	-85	421
807	2018_12_17_14_46_8	73866	0	-83	422
808	2018_12_17_14_46_8	73886	0	-82	423
809	2018_12_17_14_46_8	73908	0	-80	424
810	2018_12_17_14_46_8	73928	0	-79	425
811	2018_12_17_14_46_8	73950	0	-77	427
812	2018_12_17_14_46_8	73970	0	-76	428
813	2018_12_17_14_46_8	73992	0	-74	429
814	2018_12_17_14_46_8	74012	0	-73	430
815	2018_12_17_14_46_8	74034	0	-71	431
816	2018_12_17_14_46_8	74054	0	-70	433
817	2018_12_17_14_46_8	74076	0	-68	434
818	2018_12_17_14_46_8	74096	0	-67	435
819	2018_12_17_14_46_8	74118	0	-65	436
820	2018_12_17_14_46_8	74138	0	-64	437
821	2018_12_17_14_46_8	74160	0	-62	438
822	2018_12_17_14_46_8	74180	0	-61	440
823	2018_12_17_14_46_9	74202	0	-59	441
824	2018_12_17_14_46_9	74222	0	-58	442
825	2018_12_17_14_46_9	74244	0	-56	443
826	2018_12_17_14_46_9	74264	0	-54	444
827	2018_12_17_14_46_9	74286	0	-53	445
828	2018_12_17_14_46_9	74306	0	-51	446
829	2018_12_17_14_46_9	74328	0	-50	448
830	2018_12_17_14_46_9	74348	0	-48	449
831	2018_12_17_14_46_9	74370	0	-47	450
832	2018_12_17_14_46_9	74390	0	-45	451
833	2018_12_17_14_46_9	74412	0	-44	452
834	2018_12_17_14_46_9	74432	0	-42	453
835	2018_12_17_14_46_9	74452	0	-41	455
836	2018_12_17_14_46_9	74474	0	-39	456
837	2018_12_17_14_46_9	74494	0	-37	457
838	2018_12_17_14_46_9	74516	0	-36	458
839	2018_12_17_14_46_9	74536	0	-34	459
840	2018_12_17_14_46_9	74558	0	-33	460
841	2018_12_17_14_46_9	74578	0	-31	461
842	2018_12_17_14_46_9	74600	0	-30	463
843	2018_12_17_14_46_9	74620	0	-28	464
844	2018_12_17_14_46_9	74642	0	-26	465
845	2018_12_17_14_46_9	74662	0	-25	466
846	2018_12_17_14_46_9	74684	0	-23	467
847	2018_12_17_14_46_9	74704	0	-22	468
848	2018_12_17_14_46_9	74726	0	-20	470
849	2018_12_17_14_46_9	74746	0	-19	471
850	2018_12_17_14_46_9	74768	0	-17	472
851	2018_12_17_14_46_9	74788	0	-15	473
852	2018_12_17_14_46_9	74810	0	-14	474
853	2018_12_17_14_46_9	74830	0	-12	475
854	2018_12_17_14_46_9	74852	0	-11	476
855	2018_12_17_14_46_9	74872	0	-9	477
856	2018_12_17_14_46_9	74894	0	-7	478
857	2018_12_17_14_46_9	74914	0	-6	479
858	2018_12_17_14_46_9	74936	0	-4	481
859	2018_12_17_14_46_9	74956	0	-3	482
860	2018_12_17_14_46_9	74978	0	-1	483
861	2018_12_17_14_46_9	74998	0	0	483
862	2018_12_17_14_46_9	75020	0	1	485
863	2018_12_17_14_46_9	75040	0	3	485
864	2018_12_17_14_46_9	75062	0	4	486
865	2018_12_17_14_46_9	75082	0	6	487
866	2018_12_17_14_46_9	75104	0	7	488
867	2018_12_17_14_46_9	75124	0	9	489
868	2018_12_17_14_46_9	75146	0	11	490
869	2018_12_17_14_46_9	75166	0	12	491
870	2018_12_17_14_46_10	75188	0	14	492
871	2018_12_17_14_46_10	75208	0	15	493
872	2018_12_17_14_46_10	75230	0	17	494
873	2018_12_17_14_46_10	75250	0	18	495
874	2018_12_17_14_46_10	75272	0	20	496
875	2018_12_17_14_46_10	75292	0	21	497
876	2018_12_17_14_46_10	75314	0	23	498
877	2018_12_17_14_46_10	75334	0	25	499
878	2018_12_17_14_46_10	75356	0	26	500
879	2018_12_17_14_46_10	75376	0	28	501
880	2018_12_17_14_46_10	75398	0	29	502
881	2018_12_17_14_46_10	75418	0	31	503
882	2018_12_17_14_46_10	75440	0	33	504
883	2018_12_17_14_46_10	75460	0	34	505
884	2018_12_17_14_46_10	75482	0	36	506
885	2018_12_17_14_46_10	75502	0	37	507
886	2018_12_17_14_46_10	75524	0	39	508
887	2018_12_17_14_46_10	75544	0	40	509
888	2018_12_17_14_46_10	75566	0	42	510
889	2018_12_17_14_46_10	75586	0	43	511
890	2018_12_17_14_46_10	75608	0	45	512
891	2018_12_17_14_46_10	75628	0	47	513
892	2018_12_17_14_46_10	75650	0	48	514
893	2018_12_17_14_46_10	75670	0	50	515
894	2018_12_17_14_46_10	75692	0	51	516
895	2018_12_17_14_46_10	75712	0	53	517
896	2018_12_17_14_46_10	75732	0	54	517
897	2018_12_17_14_46_10	75754	0	56	519
898	2018_12_17_14_46_10	75774	0	57	519
899	2018_12_17_14_46_10	75796	0	59	520
900	2018_12_17_14_46_10	75816	0	60	521
901	2018_12_17_14_46_10	75838	0	62	521
902	2018_12_17_14_46_10	75858	0	63	522
903	2018_12_17_14_46_10	75880	0	65	522
904	2018_12_17_14_46_10	75900	0	66	523
905	2018_12_17_14_46_10	75922	0	68	523
906	2018_12_17_14_46_10	75942	0	69	523
907	2018_12_17_14_46_10	75964	0	71	523
908	2018_12_17_14_46_10	75984	0	73	523
909	2018_12_17_14_46_10	76006	0	74	523
910	2018_12_17_14_46_10	76026	0	76	524
911	2018_12_17_14_46_10	76048	0	77	525
912	2018_12_17_14_46_10	76068	0	79	525
913	2018_12_17_14_46_10	76090	0	80	526
914	2018_12_17_14_46_10	76110	0	82	527
915	2018_12_17_14_46_10	76132	0	83	528
916	2018_12_17_14_46_10	76152	0	84	528
917	2018_12_17_14_46_10	76174	0	86	529
918	2018_12_17_14_46_11	76194	0	87	530
919	2018_12_17_14_46_11	76216	0	89	531
920	2018_12_17_14_46_11	76236	0	90	532
921	2018_12_17_14_46_11	76258	0	92	532
922	2018_12_17_14_46_11	76278	0	93	533
923	2018_12_17_14_46_11	76300	0	95	534
924	2018_12_17_14_46_11	76320	0	96	535
925	2018_12_17_14_46_11	76342	0	98	536
926	2018_12_17_14_46_11	76362	0	99	536
927	2018_12_17_14_46_11	76384	0	101	537
928	2018_12_17_14_46_11	76404	0	102	538
929	2018_12_17_14_46_11	76426	0	103	539
930	2018_12_17_14_46_11	76446	0	105	540
931	2018_12_17_14_46_11	76468	0	106	541
932	2018_12_17_14_46_11	76488	0	108	541
933	2018_12_17_14_46_11	76510	0	109	542
934	2018_12_17_14_46_11	76530	0	110	543
935	2018_12_17_14_46_11	76552	0	112	544
936	2018_12_17_14_46_11	76572	0	113	545
937	2018_12_17_14_46_11	76594	0	115	546
938	2018_12_17_14_46_11	76614	0	116	547
939	2018_12_17_14_46_11	76636	0	117	547
940	2018_12_17_14_46_11	76656	0	119	548
941	2018_12_17_14_46_11	76678	0	120	549
942	2018_12_17_14_46_11	76698	0	122	550
943	2018_12_17_14_46_11	76720	0	123	550
944	2018_12_17_14_46_11	76740	0	124	551
945	2018_12_17_14_46_11	76762	0	126	552
946	2018_12_17_14_46_11	76782	0	127	553
947	2018_12_17_14_46_11	76804	0	128	553
948	2018_12_17_14_46_11	76824	0	130	554
949	2018_12_17_14_46_11	76846	0	131	555
950	2018_12_17_14_46_11	76866	0	132	556
951	2018_12_17_14_46_11	76888	0	134	556
952	2018_12_17_14_46_11	76908	0	135	557
953	2018_12_17_14_46_11	76930	0	136	558
954	2018_12_17_14_46_11	76950	0	138	558
955	2018_12_17_14_46_11	76972	0	139	559
956	2018_12_17_14_46_11	76992	0	140	560
957	2018_12_17_14_46_11	77012	0	141	560
958	2018_12_17_14_46_11	77034	0	143	561
959	2018_12_17_14_46_11	77054	0	144	562
960	2018_12_17_14_46_11	77076	0	145	562
961	2018_12_17_14_46_11	77096	0	146	563
962	2018_12_17_14_46_11	77118	0	148	564
963	2018_12_17_14_46_11	77138	0	149	565
964	2018_12_17_14_46_11	77160	0	150	565
965	2018_12_17_14_46_11	77180	0	151	566
966	2018_12_17_14_46_12	77202	0	153	566
967	2018_12_17_14_46_12	77222	0	154	567
968	2018_12_17_14_46_12	77244	0	155	568
969	2018_12_17_14_46_12	77264	0	156	568
970	2018_12_17_14_46_12	77286	0	157	569
971	2018_12_17_14_46_12	77306	0	159	569
972	2018_12_17_14_46_12	77328	0	160	570
973	2018_12_17_14_46_12	77348	0	161	571
974	2018_12_17_14_46_12	77370	0	162	571
975	2018_12_17_14_46_12	77390	0	163	572
976	2018_12_17_14_46_12	77412	0	164	572
977	2018_12_17_14_46_12	77432	0	166	573
978	2018_12_17_14_46_12	77454	0	167	574
979	2018_12_17_14_46_12	77474	0	168	574
980	2018_12_17_14_46_12	77496	0	169	575
981	2018_12_17_14_46_12	77516	0	170	575
982	2018_12_17_14_46_12	77538	0	171	576
983	2018_12_17_14_46_12	77558	0	172	576
984	2018_12_17_14_46_12	77580	0	173	577
985	2018_12_17_14_46_12	77600	0	174	577
986	2018_12_17_14_46_12	77622	0	176	578
987	2018_12_17_14_46_12	77642	0	177	578
988	2018_12_17_14_46_12	77664	0	178	579
989	2018_12_17_14_46_12	77684	0	179	580
990	2018_12_17_14_46_12	77706	0	180	580
991	2018_12_17_14_46_12	77726	0	181	580
992	2018_12_17_14_46_12	77748	0	182	581
993	2018_12_17_14_46_12	77768	0	183	581
994	2018_12_17_14_46_12	77790	0	184	582
995	2018_12_17_14_46_12	77810	0	185	582
996	2018_12_17_14_46_12	77832	0	186	583
997	2018_12_17_14_46_12	77852	0	187	583
998	2018_12_17_14_46_12	77874	0	188	584
999	2018_12_17_14_46_12	77894	0	189	584
1000	2018_12_17_14_46_12	77916	0	190	585
1001	2018_12_17_14_46_12	77936	0	191	585
1002	2018_12_17_14_46_12	77958	0	192	585
1003	2018_12_17_14_46_12	77978	0	193	586
1004	2018_12_17_14_46_12	78000	0	194	586
1005	2018_12_17_14_46_12	78020	0	195	587
1006	2018_12_17_14_46_12	78042	0	196	587
1007	2018_12_17_14_46_12	78062	0	196	587
1008	2018_12_17_14_46_12	78084	0	197	588
1009	2018_12_17_14_46_12	78104	0	198	589
1010	2018_12_17_14_46_12	78126	0	199	589
1011	2018_12_17_14_46_12	78146	0	200	589
1012	2018_12_17_14_46_12	78168	0	201	590
1013	2018_12_17_14_46_12	78188	0	202	590
1014	2018_12_17_14_46_13	78210	0	203	591
1015	2018_12_17_14_46_13	78230	0	203	591
1016	2018_12_17_14_46_13	78252	0	204	591
1017	2018_12_17_14_46_13	78272	0	205	591
1018	2018_12_17_14_46_13	78292	0	206	592
1019	2018_12_17_14_46_13	78314	0	207	592
1020	2018_12_17_14_46_13	78334	0	207	593
1021	2018_12_17_14_46_13	78356	0	208	593
1022	2018_12_17_14_46_13	78376	0	209	593
1023	2018_12_17_14_46_13	78398	0	210	594
1024	2018_12_17_14_46_13	78418	0	210	594
1025	2018_12_17_14_46_13	78440	0	211	594
1026	2018_12_17_14_46_13	78460	0	212	594
1027	2018_12_17_14_46_13	78482	0	213	595
1028	2018_12_17_14_46_13	78502	0	213	595
1029	2018_12_17_14_46_13	78524	0	214	596
1030	2018_12_17_14_46_13	78544	0	215	596
1031	2018_12_17_14_46_13	78566	0	216	596
1032	2018_12_17_14_46_13	78586	0	216	596
1033	2018_12_17_14_46_13	78608	0	217	597
1034	2018_12_17_14_46_13	78628	0	218	597
1035	2018_12_17_14_46_13	78650	0	218	598
1036	2018_12_17_14_46_13	78670	0	219	598
1037	2018_12_17_14_46_13	78692	0	220	598
1038	2018_12_17_14_46_13	78712	0	220	598
1039	2018_12_17_14_46_13	78734	0	221	599
1040	2018_12_17_14_46_13	78754	0	221	599
1041	2018_12_17_14_46_13	78776	0	222	599
1042	2018_12_17_14_46_13	78796	0	223	600
1043	2018_12_17_14_46_13	78818	0	223	600
1044	2018_12_17_14_46_13	78838	0	224	600
1045	2018_12_17_14_46_13	78860	0	224	600
1046	2018_12_17_14_46_13	78880	0	225	600
1047	2018_12_17_14_46_13	78902	0	225	601
1048	2018_12_17_14_46_13	78922	0	226	601
1049	2018_12_17_14_46_13	78944	0	226	601
1050	2018_12_17_14_46_13	78964	0	227	601
1051	2018_12_17_14_46_13	78986	0	227	602
1052	2018_12_17_14_46_13	79006	0	228	602
1053	2018_12_17_14_46_13	79028	0	228	602
1054	2018_12_17_14_46_13	79048	0	229	602
1055	2018_12_17_14_46_13	79070	0	229	603
1056	2018_12_17_14_46_13	79090	0	230	603
1057	2018_12_17_14_46_13	79112	0	230	603
1058	2018_12_17_14_46_13	79132	0	231	603
1059	2018_12_17_14_46_13	79154	0	231	603
1060	2018_12_17_14_46_13	79174	0	231	603
1061	2018_12_17_14_46_14	79196	0	232	603
1062	2018_12_17_14_46_14	79216	0	232	604
1063	2018_12_17_14_46_14	79238	0	233	603
1064	2018_12_17_14_46_14	79258	0	233	604
1065	2018_12_17_14_46_14	79280	0	233	604
1066	2018_12_17_14_46_14	79300	0	234	604
1067	2018_12_17_14_46_14	79322	0	234	604
1068	2018_12_17_14_46_14	79342	0	234	605
1069	2018_12_17_14_46_14	79364	0	235	604
1070	2018_12_17_14_46_14	79384	0	235	605
1071	2018_12_17_14_46_14	79406	0	235	605
1072	2018_12_17_14_46_14	79426	0	236	604
1073	2018_12_17_14_46_14	79448	0	236	605
1074	2018_12_17_14_46_14	79468	0	236	605
1075	2018_12_17_14_46_14	79490	0	236	605
1076	2018_12_17_14_46_14	79510	0	237	605
1077	2018_12_17_14_46_14	79532	0	237	606
1078	2018_12_17_14_46_14	79552	0	237	606
1079	2018_12_17_14_46_14	79572	0	237	606
1080	2018_12_17_14_46_14	79594	0	238	606
1081	2018_12_17_14_46_14	79614	0	238	606
1082	2018_12_17_14_46_14	79636	0	238	606
1083	2018_12_17_14_46_14	79656	0	238	606
1084	2018_12_17_14_46_14	79678	0	238	606
1085	2018_12_17_14_46_14	79698	0	238	606
1086	2018_12_17_14_46_14	79720	0	239	606
1087	2018_12_17_14_46_14	79740	0	239	606
1088	2018_12_17_14_46_14	79762	0	239	607
1089	2018_12_17_14_46_14	79782	0	239	606
1090	2018_12_17_14_46_14	79804	0	239	606
1091	2018_12_17_14_46_14	79824	0	239	606
1092	2018_12_17_14_46_14	79846	0	239	606
1093	2018_12_17_14_46_14	79866	0	239	606
1094	2018_12_17_14_46_14	79888	0	239	606
1095	2018_12_17_14_46_14	79908	0	239	606
1096	2018_12_17_14_46_14	79930	0	239	606
1097	2018_12_17_14_46_14	79950	0	239	606
1098	2018_12_17_14_46_14	79972	0	239	606
1099	2018_12_17_14_46_14	79992	0	239	606
1100	2018_12_17_14_46_14	80014	1	239	606
1101	2018_12_17_14_46_14	80034	1	239	606
1102	2018_12_17_14_46_14	80056	1	239	607
1103	2018_12_17_14_46_14	80076	1	239	607
1104	2018_12_17_14_46_14	80098	1	239	606
1105	2018_12_17_14_46_14	80118	1	239	606
1106	2018_12_17_14_46_14	80140	1	239	606
1107	2018_12_17_14_46_14	80160	1	239	606
1108	2018_12_17_14_46_15	80182	1	239	606
1109	2018_12_17_14_46_15	80202	1	239	606
1110	2018_12_17_14_46_15	80224	1	239	606
1111	2018_12_17_14_46_15	80244	1	239	606
1112	2018_12_17_14_46_15	80266	1	239	606
1113	2018_12_17_14_46_15	80286	1	239	606
1114	2018_12_17_14_46_15	80308	1	238	606
1115	2018_12_17_14_46_15	80328	1	238	605
1116	2018_12_17_14_46_15	80350	1	238	605
1117	2018_12_17_14_46_15	80370	1	238	605
1118	2018_12_17_14_46_15	80392	1	238	605
1119	2018_12_17_14_46_15	80412	1	237	605
1120	2018_12_17_14_46_15	80434	1	237	605
1121	2018_12_17_14_46_15	80454	1	237	604
1122	2018_12_17_14_46_15	80476	1	237	604
1123	2018_12_17_14_46_15	80496	1	237	604
1124	2018_12_17_14_46_15	80518	1	236	604
1125	2018_12_17_14_46_15	80538	1	236	603
1126	2018_12_17_14_46_15	80560	1	236	603
1127	2018_12_17_14_46_15	80580	1	236	603
1128	2018_12_17_14_46_15	80602	1	235	602
1129	2018_12_17_14_46_15	80622	1	235	601
1130	2018_12_17_14_46_15	80644	1	235	601
1131	2018_12_17_14_46_15	80664	1	234	601
1132	2018_12_17_14_46_15	80686	1	234	600
1133	2018_12_17_14_46_15	80706	1	234	599
1134	2018_12_17_14_46_15	80728	1	233	599
1135	2018_12_17_14_46_15	80748	1	233	598
1136	2018_12_17_14_46_15	80770	1	233	598
1137	2018_12_17_14_46_15	80790	1	232	598
1138	2018_12_17_14_46_15	80812	1	232	597
1139	2018_12_17_14_46_15	80832	1	231	596
1140	2018_12_17_14_46_15	80852	1	231	595
1141	2018_12_17_14_46_15	80874	1	231	594
1142	2018_12_17_14_46_15	80894	1	230	594
1143	2018_12_17_14_46_15	80916	1	230	594
1144	2018_12_17_14_46_15	80936	1	229	594
1145	2018_12_17_14_46_15	80958	1	229	594
1146	2018_12_17_14_46_15	80978	1	228	594
1147	2018_12_17_14_46_15	81000	1	228	594
1148	2018_12_17_14_46_15	81020	1	227	594
1149	2018_12_17_14_46_15	81042	1	227	594
1150	2018_12_17_14_46_15	81062	1	226	593
1151	2018_12_17_14_46_15	81084	1	226	593
1152	2018_12_17_14_46_15	81104	1	225	594
1153	2018_12_17_14_46_15	81126	1	225	593
1154	2018_12_17_14_46_15	81146	1	224	594
1155	2018_12_17_14_46_15	81168	1	224	593
1156	2018_12_17_14_46_16	81188	1	223	593
1157	2018_12_17_14_46_16	81210	1	222	593
1158	2018_12_17_14_46_16	81230	1	222	593
1159	2018_12_17_14_46_16	81252	1	221	593
1160	2018_12_17_14_46_16	81272	1	221	593
1161	2018_12_17_14_46_16	81294	1	220	593
1162	2018_12_17_14_46_16	81314	1	219	593
1163	2018_12_17_14_46_16	81336	1	219	593
1164	2018_12_17_14_46_16	81356	1	218	592
1165	2018_12_17_14_46_16	81378	1	217	592
1166	2018_12_17_14_46_16	81398	1	217	592
1167	2018_12_17_14_46_16	81420	1	216	592
1168	2018_12_17_14_46_16	81440	1	215	592
1169	2018_12_17_14_46_16	81462	1	215	592
1170	2018_12_17_14_46_16	81482	1	214	591
1171	2018_12_17_14_46_16	81504	1	213	591
1172	2018_12_17_14_46_16	81524	1	213	591
1173	2018_12_17_14_46_16	81546	1	212	591
1174	2018_12_17_14_46_16	81566	1	211	590
1175	2018_12_17_14_46_16	81588	1	210	590
1176	2018_12_17_14_46_16	81608	1	210	589
1177	2018_12_17_14_46_16	81630	1	209	590
1178	2018_12_17_14_46_16	81650	1	208	589
1179	2018_12_17_14_46_16	81672	1	207	589
1180	2018_12_17_14_46_16	81692	1	206	588
1181	2018_12_17_14_46_16	81714	1	206	588
1182	2018_12_17_14_46_16	81734	1	205	588
1183	2018_12_17_14_46_16	81756	1	204	587
1184	2018_12_17_14_46_16	81776	1	203	587
1185	2018_12_17_14_46_16	81798	1	202	587
1186	2018_12_17_14_46_16	81818	1	201	586
1187	2018_12_17_14_46_16	81840	1	201	586
1188	2018_12_17_14_46_16	81860	1	200	585
1189	2018_12_17_14_46_16	81882	1	199	585
1190	2018_12_17_14_46_16	81902	1	198	585
1191	2018_12_17_14_46_16	81924	1	197	584
1192	2018_12_17_14_46_16	81944	1	196	584
1193	2018_12_17_14_46_16	81966	1	195	584
1194	2018_12_17_14_46_16	81986	1	194	583
1195	2018_12_17_14_46_16	82008	1	193	583
1196	2018_12_17_14_46_16	82028	1	192	583
1197	2018_12_17_14_46_16	82050	1	191	582
1198	2018_12_17_14_46_16	82070	1	191	581
1199	2018_12_17_14_46_16	82092	1	190	581
1200	2018_12_17_14_46_16	82112	1	189	581
1201	2018_12_17_14_46_16	82132	1	188	580
1202	2018_12_17_14_46_16	82154	1	187	580
1203	2018_12_17_14_46_16	82174	1	186	579
1204	2018_12_17_14_46_17	82196	1	185	579
1205	2018_12_17_14_46_17	82216	1	184	578
1206	2018_12_17_14_46_17	82238	1	183	578
1207	2018_12_17_14_46_17	82258	1	182	577
1208	2018_12_17_14_46_17	82280	1	181	577
1209	2018_12_17_14_46_17	82300	1	180	577
1210	2018_12_17_14_46_17	82322	1	178	576
1211	2018_12_17_14_46_17	82342	1	177	575
1212	2018_12_17_14_46_17	82364	1	176	575
1213	2018_12_17_14_46_17	82384	1	175	575
1214	2018_12_17_14_46_17	82406	1	174	574
1215	2018_12_17_14_46_17	82426	1	173	574
1216	2018_12_17_14_46_17	82448	1	172	573
1217	2018_12_17_14_46_17	82468	1	171	573
1218	2018_12_17_14_46_17	82490	1	170	572
1219	2018_12_17_14_46_17	82510	1	169	571
1220	2018_12_17_14_46_17	82532	1	167	571
1221	2018_12_17_14_46_17	82552	1	166	570
1222	2018_12_17_14_46_17	82574	1	165	570
1223	2018_12_17_14_46_17	82594	1	164	570
1224	2018_12_17_14_46_17	82616	1	163	569
1225	2018_12_17_14_46_17	82636	1	162	568
1226	2018_12_17_14_46_17	82658	1	161	568
1227	2018_12_17_14_46_17	82678	1	159	567
1228	2018_12_17_14_46_17	82700	1	158	567
1229	2018_12_17_14_46_17	82720	1	157	566
1230	2018_12_17_14_46_17	82742	1	156	565
1231	2018_12_17_14_46_17	82762	1	155	565
1232	2018_12_17_14_46_17	82784	1	153	564
1233	2018_12_17_14_46_17	82804	1	152	564
1234	2018_12_17_14_46_17	82826	1	151	563
1235	2018_12_17_14_46_17	82846	1	150	562
1236	2018_12_17_14_46_17	82868	1	148	562
1237	2018_12_17_14_46_17	82888	1	147	561
1238	2018_12_17_14_46_17	82910	1	146	560
1239	2018_12_17_14_46_17	82930	1	145	560
1240	2018_12_17_14_46_17	82952	1	143	559
1241	2018_12_17_14_46_17	82972	1	142	559
1242	2018_12_17_14_46_17	82994	1	141	558
1243	2018_12_17_14_46_17	83014	1	140	558
1244	2018_12_17_14_46_17	83036	1	138	557
1245	2018_12_17_14_46_17	83056	1	137	556
1246	2018_12_17_14_46_17	83078	1	136	556
1247	2018_12_17_14_46_17	83098	1	135	555
1248	2018_12_17_14_46_17	83120	1	133	554
1249	2018_12_17_14_46_17	83140	1	132	553
1250	2018_12_17_14_46_17	83162	1	131	553
1251	2018_12_17_14_46_18	83182	1	129	552
1252	2018_12_17_14_46_18	83204	1	128	551
1253	2018_12_17_14_46_18	83224	1	127	551
1254	2018_12_17_14_46_18	83246	1	125	550
1255	2018_12_17_14_46_18	83266	1	124	549
1256	2018_12_17_14_46_18	83288	1	122	548
1257	2018_12_17_14_46_18	83308	1	121	547
1258	2018_12_17_14_46_18	83330	1	120	547
1259	2018_12_17_14_46_18	83350	1	118	546
1260	2018_12_17_14_46_18	83372	1	117	545
1261	2018_12_17_14_46_18	83392	1	116	545
1262	2018_12_17_14_46_18	83412	1	114	544
1263	2018_12_17_14_46_18	83434	1	113	543
1264	2018_12_17_14_46_18	83454	1	112	543
1265	2018_12_17_14_46_18	83476	1	110	542
1266	2018_12_17_14_46_18	83496	1	109	541
1267	2018_12_17_14_46_18	83518	1	107	540
1268	2018_12_17_14_46_18	83538	1	106	540
1269	2018_12_17_14_46_18	83560	1	104	539
1270	2018_12_17_14_46_18	83580	1	103	538
1271	2018_12_17_14_46_18	83602	1	102	538
1272	2018_12_17_14_46_18	83622	1	100	537
1273	2018_12_17_14_46_18	83644	1	99	536
1274	2018_12_17_14_46_18	83664	1	97	535
1275	2018_12_17_14_46_18	83686	1	96	535
1276	2018_12_17_14_46_18	83706	1	94	534
1277	2018_12_17_14_46_18	83728	1	93	533
1278	2018_12_17_14_46_18	83748	1	91	532
1279	2018_12_17_14_46_18	83770	1	90	531
1280	2018_12_17_14_46_18	83790	1	89	531
1281	2018_12_17_14_46_18	83812	1	87	530
1282	2018_12_17_14_46_18	83832	1	86	529
1283	2018_12_17_14_46_18	83854	1	84	529
1284	2018_12_17_14_46_18	83874	1	83	528
1285	2018_12_17_14_46_18	83896	1	81	527
1286	2018_12_17_14_46_18	83916	1	80	527
1287	2018_12_17_14_46_18	83938	1	78	526
1288	2018_12_17_14_46_18	83958	1	77	525
1289	2018_12_17_14_46_18	83980	1	75	524
1290	2018_12_17_14_46_18	84000	1	74	523
1291	2018_12_17_14_46_18	84022	1	72	522
1292	2018_12_17_14_46_18	84042	1	71	522
1293	2018_12_17_14_46_18	84064	1	69	521
1294	2018_12_17_14_46_18	84084	1	68	520
1295	2018_12_17_14_46_18	84106	1	66	519
1296	2018_12_17_14_46_18	84126	1	65	518
1297	2018_12_17_14_46_18	84148	1	63	518
1298	2018_12_17_14_46_18	84168	1	62	517
1299	2018_12_17_14_46_19	84190	1	60	516
1300	2018_12_17_14_46_19	84210	1	58	515
1301	2018_12_17_14_46_19	84232	1	57	514
1302	2018_12_17_14_46_19	84252	1	55	513
1303	2018_12_17_14_46_19	84274	1	54	512
1304	2018_12_17_14_46_19	84294	1	52	512
1305	2018_12_17_14_46_19	84316	1	51	511
1306	2018_12_17_14_46_19	84336	1	49	510
1307	2018_12_17_14_46_19	84358	1	48	510
1308	2018_12_17_14_46_19	84378	1	46	510
1309	2018_12_17_14_46_19	84400	1	44	510
1310	2018_12_17_14_46_19	84420	1	43	510
1311	2018_12_17_14_46_19	84442	1	41	509
1312	2018_12_17_14_46_19	84462	1	40	509
1313	2018_12_17_14_46_19	84484	1	38	509
1314	2018_12_17_14_46_19	84504	1	37	508
1315	2018_12_17_14_46_19	84526	1	35	508
1316	2018_12_17_14_46_19	84546	1	34	507
1317	2018_12_17_14_46_19	84568	1	32	507
1318	2018_12_17_14_46_19	84588	1	30	505
1319	2018_12_17_14_46_19	84610	1	29	505
1320	2018_12_17_14_46_19	84630	1	27	504
1321	2018_12_17_14_46_19	84652	1	26	503
1322	2018_12_17_14_46_19	84672	1	24	502
1323	2018_12_17_14_46_19	84692	1	23	501
1324	2018_12_17_14_46_19	84714	1	21	500
1325	2018_12_17_14_46_19	84734	1	20	499
1326	2018_12_17_14_46_19	84756	1	18	498
1327	2018_12_17_14_46_19	84776	1	16	497
1328	2018_12_17_14_46_19	84798	1	15	496
1329	2018_12_17_14_46_19	84818	1	13	495
1330	2018_12_17_14_46_19	84840	1	12	494
1331	2018_12_17_14_46_19	84860	1	10	493
1332	2018_12_17_14_46_19	84882	1	8	492
1333	2018_12_17_14_46_19	84902	1	7	491
1334	2018_12_17_14_46_19	84924	1	5	490
1335	2018_12_17_14_46_19	84944	1	4	489
1336	2018_12_17_14_46_19	84966	1	2	488
1337	2018_12_17_14_46_19	84986	1	1	487
1338	2018_12_17_14_46_19	85008	1	0	486
1339	2018_12_17_14_46_19	85028	1	-2	485
1340	2018_12_17_14_46_19	85050	1	-3	485
1341	2018_12_17_14_46_19	85070	1	-5	484
1342	2018_12_17_14_46_19	85092	1	-6	483
1343	2018_12_17_14_46_19	85112	1	-8	482
1344	2018_12_17_14_46_19	85134	1	-10	481
1345	2018_12_17_14_46_19	85154	1	-11	479
1346	2018_12_17_14_46_19	85176	1	-13	479
1347	2018_12_17_14_46_20	85196	1	-14	478
1348	2018_12_17_14_46_20	85218	1	-16	477
1349	2018_12_17_14_46_20	85238	1	-17	475
1350	2018_12_17_14_46_20	85260	1	-19	474
1351	2018_12_17_14_46_20	85280	1	-21	473
1352	2018_12_17_14_46_20	85302	1	-22	473
1353	2018_12_17_14_46_20	85322	1	-24	471
1354	2018_12_17_14_46_20	85344	1	-25	470
1355	2018_12_17_14_46_20	85364	1	-27	469
1356	2018_12_17_14_46_20	85386	1	-29	468
1357	2018_12_17_14_46_20	85406	1	-30	467
1358	2018_12_17_14_46_20	85428	1	-32	466
1359	2018_12_17_14_46_20	85448	1	-33	465
1360	2018_12_17_14_46_20	85470	1	-35	464
1361	2018_12_17_14_46_20	85490	1	-36	463
1362	2018_12_17_14_46_20	85512	1	-38	462
1363	2018_12_17_14_46_20	85532	1	-39	461
1364	2018_12_17_14_46_20	85554	1	-41	460
1365	2018_12_17_14_46_20	85574	1	-43	459
1366	2018_12_17_14_46_20	85596	1	-44	457
1367	2018_12_17_14_46_20	85616	1	-46	456
1368	2018_12_17_14_46_20	85638	1	-47	455
1369	2018_12_17_14_46_20	85658	1	-49	454
1370	2018_12_17_14_46_20	85680	1	-50	453
1371	2018_12_17_14_46_20	85700	1	-52	452
1372	2018_12_17_14_46_20	85722	1	-53	451
1373	2018_12_17_14_46_20	85742	1	-55	449
1374	2018_12_17_14_46_20	85764	1	-57	448
1375	2018_12_17_14_46_20	85784	1	-58	447
1376	2018_12_17_14_46_20	85806	1	-60	446
1377	2018_12_17_14_46_20	85826	1	-61	445
1378	2018_12_17_14_46_20	85848	1	-63	444
1379	2018_12_17_14_46_20	85868	1	-64	443
1380	2018_12_17_14_46_20	85890	1	-66	441
1381	2018_12_17_14_46_20	85910	1	-67	440
1382	2018_12_17_14_46_20	85932	1	-69	439
1383	2018_12_17_14_46_20	85952	1	-70	438
1384	2018_12_17_14_46_20	85972	1	-72	437
1385	2018_12_17_14_46_20	85994	1	-73	436
1386	2018_12_17_14_46_20	86014	1	-75	434
1387	2018_12_17_14_46_20	86036	1	-76	433
1388	2018_12_17_14_46_20	86056	1	-78	432
1389	2018_12_17_14_46_20	86078	1	-79	431
1390	2018_12_17_14_46_20	86098	1	-81	430
1391	2018_12_17_14_46_20	86120	1	-82	429
1392	2018_12_17_14_46_20	86140	1	-84	427
1393	2018_12_17_14_46_20	86162	1	-85	426
1394	2018_12_17_14_46_21	86182	1	-87	425
1395	2018_12_17_14_46_21	86204	1	-88	424
1396	2018_12_17_14_46_21	86224	1	-90	423
1397	2018_12_17_14_46_21	86246	1	-91	421
1398	2018_12_17_14_46_21	86266	1	-92	420
1399	2018_12_17_14_46_21	86288	1	-94	419
1400	2018_12_17_14_46_21	86308	1	-95	418
1401	2018_12_17_14_46_21	86330	1	-97	417
1402	2018_12_17_14_46_21	86350	1	-98	416
1403	2018_12_17_14_46_21	86372	1	-100	414
1404	2018_12_17_14_46_21	86392	1	-101	413
1405	2018_12_17_14_46_21	86414	1	-103	412
1406	2018_12_17_14_46_21	86434	1	-104	411
1407	2018_12_17_14_46_21	86456	1	-105	410
1408	2018_12_17_14_46_21	86476	1	-107	409
1409	2018_12_17_14_46_21	86498	1	-108	408
1410	2018_12_17_14_46_21	86518	1	-110	406
1411	2018_12_17_14_46_21	86540	1	-111	405
1412	2018_12_17_14_46_21	86560	1	-112	404
1413	2018_12_17_14_46_21	86582	1	-114	403
1414	2018_12_17_14_46_21	86602	1	-115	402
1415	2018_12_17_14_46_21	86624	1	-117	401
1416	2018_12_17_14_46_21	86644	1	-118	400
1417	2018_12_17_14_46_21	86666	1	-119	398
1418	2018_12_17_14_46_21	86686	1	-121	398
1419	2018_12_17_14_46_21	86708	1	-122	396
1420	2018_12_17_14_46_21	86728	1	-123	395
1421	2018_12_17_14_46_21	86750	1	-125	394
1422	2018_12_17_14_46_21	86770	1	-126	393
1423	2018_12_17_14_46_21	86792	1	-128	392
1424	2018_12_17_14_46_21	86812	1	-129	391
1425	2018_12_17_14_46_21	86834	1	-130	390
1426	2018_12_17_14_46_21	86854	1	-132	389
1427	2018_12_17_14_46_21	86876	1	-133	388
1428	2018_12_17_14_46_21	86896	1	-134	386
1429	2018_12_17_14_46_21	86918	1	-136	385
1430	2018_12_17_14_46_21	86938	1	-137	384
1431	2018_12_17_14_46_21	86960	1	-138	383
1432	2018_12_17_14_46_21	86980	1	-139	382
1433	2018_12_17_14_46_21	87002	1	-141	381
1434	2018_12_17_14_46_21	87022	1	-142	380
1435	2018_12_17_14_46_21	87044	1	-143	379
1436	2018_12_17_14_46_21	87064	1	-144	378
1437	2018_12_17_14_46_21	87086	1	-146	377
1438	2018_12_17_14_46_21	87106	1	-147	376
1439	2018_12_17_14_46_21	87128	1	-148	375
1440	2018_12_17_14_46_21	87148	1	-149	374
1441	2018_12_17_14_46_21	87170	1	-151	373
1442	2018_12_17_14_46_22	87190	1	-152	372
1443	2018_12_17_14_46_22	87212	1	-153	371
1444	2018_12_17_14_46_22	87232	1	-154	370
1445	2018_12_17_14_46_22	87252	1	-155	369
1446	2018_12_17_14_46_22	87274	1	-157	368
1447	2018_12_17_14_46_22	87294	1	-158	367
1448	2018_12_17_14_46_22	87316	1	-159	366
1449	2018_12_17_14_46_22	87336	1	-160	365
1450	2018_12_17_14_46_22	87358	1	-161	364
1451	2018_12_17_14_46_22	87378	1	-163	363
1452	2018_12_17_14_46_22	87400	1	-164	362
1453	2018_12_17_14_46_22	87420	1	-165	361
1454	2018_12_17_14_46_22	87442	1	-166	360
1455	2018_12_17_14_46_22	87462	1	-167	359
1456	2018_12_17_14_46_22	87484	1	-168	358
1457	2018_12_17_14_46_22	87504	1	-169	357
1458	2018_12_17_14_46_22	87526	1	-171	356
1459	2018_12_17_14_46_22	87546	1	-172	355
1460	2018_12_17_14_46_22	87568	1	-173	355
1461	2018_12_17_14_46_22	87588	1	-174	354
1462	2018_12_17_14_46_22	87610	1	-175	352
1463	2018_12_17_14_46_22	87630	1	-176	352
1464	2018_12_17_14_46_22	87652	1	-177	351
1465	2018_12_17_14_46_22	87672	1	-178	350
1466	2018_12_17_14_46_22	87694	1	-179	349
1467	2018_12_17_14_46_22	87714	1	-180	348
1468	2018_12_17_14_46_22	87736	1	-181	348
1469	2018_12_17_14_46_22	87756	1	-182	347
1470	2018_12_17_14_46_22	87778	1	-183	346
1471	2018_12_17_14_46_22	87798	1	-184	345
1472	2018_12_17_14_46_22	87820	1	-185	344
1473	2018_12_17_14_46_22	87840	1	-186	343
1474	2018_12_17_14_46_22	87862	1	-187	342
1475	2018_12_17_14_46_22	87882	1	-188	342
1476	2018_12_17_14_46_22	87904	1	-189	341
1477	2018_12_17_14_46_22	87924	1	-190	340
1478	2018_12_17_14_46_22	87946	1	-191	339
1479	2018_12_17_14_46_22	87966	1	-192	339
1480	2018_12_17_14_46_22	87988	1	-193	338
1481	2018_12_17_14_46_22	88008	1	-194	337
1482	2018_12_17_14_46_22	88030	1	-195	336
1483	2018_12_17_14_46_22	88050	1	-196	336
1484	2018_12_17_14_46_22	88072	1	-197	335
1485	2018_12_17_14_46_22	88092	1	-198	334
1486	2018_12_17_14_46_22	88114	1	-199	333
1487	2018_12_17_14_46_22	88134	1	-199	333
1488	2018_12_17_14_46_22	88156	1	-200	332
1489	2018_12_17_14_46_23	88176	1	-201	331
1490	2018_12_17_14_46_23	88198	1	-202	330
1491	2018_12_17_14_46_23	88218	1	-203	330
1492	2018_12_17_14_46_23	88240	1	-204	329
1493	2018_12_17_14_46_23	88260	1	-205	328
1494	2018_12_17_14_46_23	88282	1	-205	328
1495	2018_12_17_14_46_23	88302	1	-206	327
1496	2018_12_17_14_46_23	88324	1	-207	326
1497	2018_12_17_14_46_23	88344	1	-208	326
1498	2018_12_17_14_46_23	88366	1	-209	325
1499	2018_12_17_14_46_23	88386	1	-209	325
1500	2018_12_17_14_46_23	88408	1	-210	323
1501	2018_12_17_14_46_23	88428	1	-211	323
1502	2018_12_17_14_46_23	88450	1	-212	323
1503	2018_12_17_14_46_23	88470	1	-212	322
1504	2018_12_17_14_46_23	88492	1	-213	321
1505	2018_12_17_14_46_23	88512	1	-214	320
1506	2018_12_17_14_46_23	88532	1	-214	320
1507	2018_12_17_14_46_23	88554	1	-215	320
1508	2018_12_17_14_46_23	88574	1	-216	319
1509	2018_12_17_14_46_23	88596	1	-217	318
1510	2018_12_17_14_46_23	88616	1	-217	318
1511	2018_12_17_14_46_23	88638	1	-218	317
1512	2018_12_17_14_46_23	88658	1	-218	316
1513	2018_12_17_14_46_23	88680	1	-219	316
1514	2018_12_17_14_46_23	88700	1	-220	316
1515	2018_12_17_14_46_23	88722	1	-220	315
1516	2018_12_17_14_46_23	88742	1	-221	314
1517	2018_12_17_14_46_23	88764	1	-222	314
1518	2018_12_17_14_46_23	88784	1	-222	313
1519	2018_12_17_14_46_23	88806	1	-223	313
1520	2018_12_17_14_46_23	88826	1	-223	312
1521	2018_12_17_14_46_23	88848	1	-224	312
1522	2018_12_17_14_46_23	88868	1	-224	312
1523	2018_12_17_14_46_23	88890	1	-225	311
1524	2018_12_17_14_46_23	88910	1	-226	310
1525	2018_12_17_14_46_23	88932	1	-226	310
1526	2018_12_17_14_46_23	88952	1	-227	309
1527	2018_12_17_14_46_23	88974	1	-227	309
1528	2018_12_17_14_46_23	88994	1	-228	309
1529	2018_12_17_14_46_23	89016	1	-228	309
1530	2018_12_17_14_46_23	89036	1	-229	308
1531	2018_12_17_14_46_23	89058	1	-229	308
1532	2018_12_17_14_46_23	89078	1	-230	307
1533	2018_12_17_14_46_23	89100	1	-230	306
1534	2018_12_17_14_46_23	89120	1	-230	306
1535	2018_12_17_14_46_23	89142	1	-231	306
1536	2018_12_17_14_46_23	89162	1	-231	306
1537	2018_12_17_14_46_24	89184	1	-232	306
1538	2018_12_17_14_46_24	89204	1	-232	305
1539	2018_12_17_14_46_24	89226	1	-232	305
1540	2018_12_17_14_46_24	89246	1	-233	305
1541	2018_12_17_14_46_24	89268	1	-233	304
1542	2018_12_17_14_46_24	89288	1	-234	303
1543	2018_12_17_14_46_24	89310	1	-234	303
1544	2018_12_17_14_46_24	89330	1	-234	303
1545	2018_12_17_14_46_24	89352	1	-235	303
1546	2018_12_17_14_46_24	89372	1	-235	302
1547	2018_12_17_14_46_24	89394	1	-235	302
1548	2018_12_17_14_46_24	89414	1	-235	302
1549	2018_12_17_14_46_24	89436	1	-236	302
1550	2018_12_17_14_46_24	89456	1	-236	302
1551	2018_12_17_14_46_24	89478	1	-236	301
1552	2018_12_17_14_46_24	89498	1	-237	302
1553	2018_12_17_14_46_24	89520	1	-237	301
1554	2018_12_17_14_46_24	89540	1	-237	300
1555	2018_12_17_14_46_24	89562	1	-237	300
1556	2018_12_17_14_46_24	89582	1	-237	300
1557	2018_12_17_14_46_24	89604	1	-238	300
1558	2018_12_17_14_46_24	89624	1	-238	299
1559	2018_12_17_14_46_24	89646	1	-238	299
1560	2018_12_17_14_46_24	89666	1	-238	299
1561	2018_12_17_14_46_24	89688	1	-238	299
1562	2018_12_17_14_46_24	89708	1	-238	299
1563	2018_12_17_14_46_24	89730	1	-239	299
1564	2018_12_17_14_46_24	89750	1	-239	299
1565	2018_12_17_14_46_24	89772	1	-239	299
1566	2018_12_17_14_46_24	89792	1	-239	299
1567	2018_12_17_14_46_24	89812	1	-239	299
1568	2018_12_17_14_46_24	89834	1	-239	299
1569	2018_12_17_14_46_24	89854	1	-239	299
1570	2018_12_17_14_46_24	89876	1	-239	299
1571	2018_12_17_14_46_24	89896	1	-239	299
1572	2018_12_17_14_46_24	89918	1	-239	299
1573	2018_12_17_14_46_24	89938	1	-239	299
1574	2018_12_17_14_46_24	89960	1	-239	299
1575	2018_12_17_14_46_24	89980	1	-239	299
1576	2018_12_17_14_46_24	90002	1	-239	299
1577	2018_12_17_14_46_24	90022	1	-239	299
1578	2018_12_17_14_46_24	90044	1	-239	299
1579	2018_12_17_14_46_24	90064	1	-239	299
1580	2018_12_17_14_46_24	90086	1	-239	299
1581	2018_12_17_14_46_24	90106	1	-239	299
1582	2018_12_17_14_46_24	90128	1	-239	299
1583	2018_12_17_14_46_24	90148	1	-239	299
1584	2018_12_17_14_46_24	90170	1	-239	299
1585	2018_12_17_14_46_25	90190	1	-239	299
1586	2018_12_17_14_46_25	90212	1	-239	299
1587	2018_12_17_14_46_25	90232	1	-239	299
1588	2018_12_17_14_46_25	90254	1	-239	299
1589	2018_12_17_14_46_25	90274	1	-239	299
1590	2018_12_17_14_46_25	90296	1	-238	299
1591	2018_12_17_14_46_25	90316	1	-238	299
1592	2018_12_17_14_46_25	90338	1	-238	299
1593	2018_12_17_14_46_25	90358	1	-238	299
1594	2018_12_17_14_46_25	90380	1	-238	299
1595	2018_12_17_14_46_25	90400	1	-238	299
1596	2018_12_17_14_46_25	90422	1	-237	299
1597	2018_12_17_14_46_25	90442	1	-237	300
1598	2018_12_17_14_46_25	90464	1	-237	300
1599	2018_12_17_14_46_25	90484	1	-237	301
1600	2018_12_17_14_46_25	90506	1	-236	300
1601	2018_12_17_14_46_25	90526	1	-236	301
1602	2018_12_17_14_46_25	90548	1	-236	301
1603	2018_12_17_14_46_25	90568	1	-236	302
1604	2018_12_17_14_46_25	90590	1	-235	302
1605	2018_12_17_14_46_25	90610	1	-235	302
1606	2018_12_17_14_46_25	90632	1	-235	303
1607	2018_12_17_14_46_25	90652	1	-234	303
1608	2018_12_17_14_46_25	90674	1	-234	303
1609	2018_12_17_14_46_25	90694	1	-234	303
1610	2018_12_17_14_46_25	90716	1	-233	303
1611	2018_12_17_14_46_25	90736	1	-233	303
1612	2018_12_17_14_46_25	90758	1	-233	304
1613	2018_12_17_14_46_25	90778	1	-232	304
1614	2018_12_17_14_46_25	90800	1	-232	304
1615	2018_12_17_14_46_25	90820	1	-232	305
1616	2018_12_17_14_46_25	90842	1	-231	305
1617	2018_12_17_14_46_25	90862	1	-231	305
1618	2018_12_17_14_46_25	90884	1	-230	305
1619	2018_12_17_14_46_25	90904	1	-230	305
1620	2018_12_17_14_46_25	90926	1	-229	305
1621	2018_12_17_14_46_25	90946	1	-229	305
1622	2018_12_17_14_46_25	90968	1	-228	305
1623	2018_12_17_14_46_25	90988	1	-228	305
1624	2018_12_17_14_46_25	91010	1	-228	306
1625	2018_12_17_14_46_25	91030	1	-227	305
1626	2018_12_17_14_46_25	91052	1	-227	306
1627	2018_12_17_14_46_25	91072	1	-226	306
1628	2018_12_17_14_46_25	91092	1	-226	306
1629	2018_12_17_14_46_25	91114	1	-225	306
1630	2018_12_17_14_46_25	91134	1	-224	306
1631	2018_12_17_14_46_25	91156	1	-224	306
1632	2018_12_17_14_46_25	91176	1	-223	306
1633	2018_12_17_14_46_26	91198	1	-223	306
1634	2018_12_17_14_46_26	91218	1	-222	306
1635	2018_12_17_14_46_26	91240	1	-222	306
1636	2018_12_17_14_46_26	91260	1	-221	306
1637	2018_12_17_14_46_26	91282	1	-220	307
1638	2018_12_17_14_46_26	91302	1	-220	307
1639	2018_12_17_14_46_26	91324	1	-219	307
1640	2018_12_17_14_46_26	91344	1	-218	307
1641	2018_12_17_14_46_26	91366	1	-218	307
1642	2018_12_17_14_46_26	91386	1	-217	307
1643	2018_12_17_14_46_26	91408	1	-216	307
1644	2018_12_17_14_46_26	91428	1	-216	308
1645	2018_12_17_14_46_26	91450	1	-215	309
1646	2018_12_17_14_46_26	91470	1	-214	310
1647	2018_12_17_14_46_26	91492	1	-214	311
1648	2018_12_17_14_46_26	91512	1	-213	311
1649	2018_12_17_14_46_26	91534	1	-212	312
1650	2018_12_17_14_46_26	91554	1	-211	312
1651	2018_12_17_14_46_26	91576	1	-211	313
1652	2018_12_17_14_46_26	91596	1	-210	314
1653	2018_12_17_14_46_26	91618	1	-209	315
1654	2018_12_17_14_46_26	91638	1	-208	315
1655	2018_12_17_14_46_26	91660	1	-208	316
1656	2018_12_17_14_46_26	91680	1	-207	317
1657	2018_12_17_14_46_26	91702	1	-206	318
1658	2018_12_17_14_46_26	91722	1	-205	318
1659	2018_12_17_14_46_26	91744	1	-204	319
1660	2018_12_17_14_46_26	91764	1	-204	319
1661	2018_12_17_14_46_26	91786	1	-203	320
1662	2018_12_17_14_46_26	91806	1	-202	321
1663	2018_12_17_14_46_26	91828	1	-201	322
1664	2018_12_17_14_46_26	91848	1	-200	323
1665	2018_12_17_14_46_26	91870	1	-199	323
1666	2018_12_17_14_46_26	91890	1	-198	324
1667	2018_12_17_14_46_26	91912	1	-197	325
1668	2018_12_17_14_46_26	91932	1	-197	326
1669	2018_12_17_14_46_26	91954	1	-196	327
1670	2018_12_17_14_46_26	91974	1	-195	327
1671	2018_12_17_14_46_26	91996	1	-194	329
1672	2018_12_17_14_46_26	92016	1	-193	329
1673	2018_12_17_14_46_26	92038	1	-192	330
1674	2018_12_17_14_46_26	92058	1	-191	331
1675	2018_12_17_14_46_26	92080	1	-190	332
1676	2018_12_17_14_46_26	92100	1	-189	333
1677	2018_12_17_14_46_26	92122	1	-188	334
1678	2018_12_17_14_46_26	92142	1	-187	334
1679	2018_12_17_14_46_26	92164	1	-186	335
1680	2018_12_17_14_46_27	92184	1	-185	337
1681	2018_12_17_14_46_27	92206	1	-184	337
1682	2018_12_17_14_46_27	92226	1	-183	338
1683	2018_12_17_14_46_27	92248	1	-182	339
1684	2018_12_17_14_46_27	92268	1	-181	340
1685	2018_12_17_14_46_27	92290	1	-180	341
1686	2018_12_17_14_46_27	92310	1	-179	342
1687	2018_12_17_14_46_27	92332	1	-178	343
1688	2018_12_17_14_46_27	92352	1	-177	344
1689	2018_12_17_14_46_27	92372	1	-176	345
1690	2018_12_17_14_46_27	92394	1	-175	345
1691	2018_12_17_14_46_27	92414	1	-174	347
1692	2018_12_17_14_46_27	92436	1	-173	348
1693	2018_12_17_14_46_27	92456	1	-172	348
1694	2018_12_17_14_46_27	92478	1	-170	349
1695	2018_12_17_14_46_27	92498	1	-169	350
1696	2018_12_17_14_46_27	92520	1	-168	351
1697	2018_12_17_14_46_27	92540	1	-167	352
1698	2018_12_17_14_46_27	92562	1	-166	353
1699	2018_12_17_14_46_27	92582	1	-165	354
1700	2018_12_17_14_46_27	92604	1	-164	355
1701	2018_12_17_14_46_27	92624	1	-162	356
1702	2018_12_17_14_46_27	92646	1	-161	357
1703	2018_12_17_14_46_27	92666	1	-160	358
1704	2018_12_17_14_46_27	92688	1	-159	359
1705	2018_12_17_14_46_27	92708	1	-158	360
1706	2018_12_17_14_46_27	92730	1	-157	362
1707	2018_12_17_14_46_27	92750	1	-155	362
1708	2018_12_17_14_46_27	92772	1	-154	364
1709	2018_12_17_14_46_27	92792	1	-153	365
1710	2018_12_17_14_46_27	92814	1	-152	366
1711	2018_12_17_14_46_27	92834	1	-150	367
1712	2018_12_17_14_46_27	92856	1	-149	368
1713	2018_12_17_14_46_27	92876	1	-148	369
1714	2018_12_17_14_46_27	92898	1	-147	370
1715	2018_12_17_14_46_27	92918	1	-146	371
1716	2018_12_17_14_46_27	92940	1	-144	372
1717	2018_12_17_14_46_27	92960	1	-143	373
1718	2018_12_17_14_46_27	92982	1	-142	374
1719	2018_12_17_14_46_27	93002	1	-140	375
1720	2018_12_17_14_46_27	93024	1	-139	376
1721	2018_12_17_14_46_27	93044	1	-138	377
1722	2018_12_17_14_46_27	93066	1	-137	379
1723	2018_12_17_14_46_27	93086	1	-135	380
1724	2018_12_17_14_46_27	93108	1	-134	381
1725	2018_12_17_14_46_27	93128	1	-133	382
1726	2018_12_17_14_46_27	93150	1	-131	383
1727	2018_12_17_14_46_28	93170	1	-130	384
1728	2018_12_17_14_46_28	93192	1	-129	385
1729	2018_12_17_14_46_28	93212	1	-127	386
1730	2018_12_17_14_46_28	93234	1	-126	387
1731	2018_12_17_14_46_28	93254	1	-125	388
1732	2018_12_17_14_46_28	93276	1	-123	389
1733	2018_12_17_14_46_28	93296	1	-122	391
1734	2018_12_17_14_46_28	93318	1	-120	392
1735	2018_12_17_14_46_28	93338	1	-119	393
1736	2018_12_17_14_46_28	93360	1	-118	394
1737	2018_12_17_14_46_28	93380	1	-116	395
1738	2018_12_17_14_46_28	93402	1	-115	396
1739	2018_12_17_14_46_28	93422	1	-114	398
1740	2018_12_17_14_46_28	93444	1	-112	399
1741	2018_12_17_14_46_28	93464	1	-111	400
1742	2018_12_17_14_46_28	93486	1	-109	401
1743	2018_12_17_14_46_28	93506	1	-108	402
1744	2018_12_17_14_46_28	93528	1	-107	403
1745	2018_12_17_14_46_28	93548	1	-105	404
1746	2018_12_17_14_46_28	93570	1	-104	405
1747	2018_12_17_14_46_28	93590	1	-102	406
1748	2018_12_17_14_46_28	93612	1	-101	408
1749	2018_12_17_14_46_28	93632	1	-99	409
1750	2018_12_17_14_46_28	93652	1	-98	410
1751	2018_12_17_14_46_28	93674	1	-97	411
1752	2018_12_17_14_46_28	93694	1	-95	412
1753	2018_12_17_14_46_28	93716	1	-94	414
1754	2018_12_17_14_46_28	93736	1	-92	415
1755	2018_12_17_14_46_28	93758	1	-91	416
1756	2018_12_17_14_46_28	93778	1	-89	417
1757	2018_12_17_14_46_28	93800	1	-88	418
1758	2018_12_17_14_46_28	93820	1	-86	419
1759	2018_12_17_14_46_28	93842	1	-85	421
1760	2018_12_17_14_46_28	93862	1	-83	422
1761	2018_12_17_14_46_28	93884	1	-82	423
1762	2018_12_17_14_46_28	93904	1	-81	424
1763	2018_12_17_14_46_28	93926	1	-79	425
1764	2018_12_17_14_46_28	93946	1	-78	427
1765	2018_12_17_14_46_28	93968	1	-76	428
1766	2018_12_17_14_46_28	93988	1	-75	429
1767	2018_12_17_14_46_28	94010	1	-73	430
1768	2018_12_17_14_46_28	94030	1	-72	431
1769	2018_12_17_14_46_28	94052	1	-70	432
1770	2018_12_17_14_46_28	94072	1	-68	434
1771	2018_12_17_14_46_28	94094	1	-67	435
1772	2018_12_17_14_46_28	94114	1	-65	436
1773	2018_12_17_14_46_28	94136	1	-64	437
1774	2018_12_17_14_46_28	94156	1	-62	438
1775	2018_12_17_14_46_29	94178	1	-61	440
1776	2018_12_17_14_46_29	94198	1	-59	441
1777	2018_12_17_14_46_29	94220	1	-58	442
1778	2018_12_17_14_46_29	94240	1	-56	443
1779	2018_12_17_14_46_29	94262	1	-55	444
1780	2018_12_17_14_46_29	94282	1	-53	445
1781	2018_12_17_14_46_29	94304	1	-52	446
1782	2018_12_17_14_46_29	94324	1	-50	448
1783	2018_12_17_14_46_29	94346	1	-48	449
1784	2018_12_17_14_46_29	94366	1	-47	450
1785	2018_12_17_14_46_29	94388	1	-45	451
1786	2018_12_17_14_46_29	94408	1	-44	452
1787	2018_12_17_14_46_29	94430	1	-42	453
1788	2018_12_17_14_46_29	94450	1	-41	454
1789	2018_12_17_14_46_29	94472	1	-39	456
1790	2018_12_17_14_46_29	94492	1	-38	457
1791	2018_12_17_14_46_29	94514	1	-36	458
1792	2018_12_17_14_46_29	94534	1	-35	459
1793	2018_12_17_14_46_29	94556	1	-33	460
1794	2018_12_17_14_46_29	94576	1	-31	461
1795	2018_12_17_14_46_29	94598	1	-30	462
1796	2018_12_17_14_46_29	94618	1	-28	464
1797	2018_12_17_14_46_29	94640	1	-27	465
1798	2018_12_17_14_46_29	94660	1	-25	466
1799	2018_12_17_14_46_29	94682	1	-23	467
1800	2018_12_17_14_46_29	94702	1	-22	468
1801	2018_12_17_14_46_29	94724	1	-20	469
1802	2018_12_17_14_46_29	94744	1	-19	470
1803	2018_12_17_14_46_29	94766	1	-17	472
1804	2018_12_17_14_46_29	94786	1	-16	473
1805	2018_12_17_14_46_29	94808	1	-14	474
1806	2018_12_17_14_46_29	94828	1	-12	475
1807	2018_12_17_14_46_29	94850	1	-11	476
1808	2018_12_17_14_46_29	94870	1	-9	477
1809	2018_12_17_14_46_29	94892	1	-8	478
1810	2018_12_17_14_46_29	94912	1	-6	479
1811	2018_12_17_14_46_29	94932	1	-5	480
1812	2018_12_17_14_46_29	94954	1	-3	481
1813	2018_12_17_14_46_29	94974	1	-1	483
1814	2018_12_17_14_46_29	94996	1	0	483
1815	2018_12_17_14_46_29	95016	1	1	485
1816	2018_12_17_14_46_29	95038	1	2	485
1817	2018_12_17_14_46_29	95058	1	4	486
1818	2018_12_17_14_46_29	95080	1	6	487
1819	2018_12_17_14_46_29	95100	1	7	488
1820	2018_12_17_14_46_29	95122	1	9	489
1821	2018_12_17_14_46_29	95142	1	10	490
1822	2018_12_17_14_46_29	95164	1	12	491
1823	2018_12_17_14_46_30	95184	1	13	492
1824	2018_12_17_14_46_30	95206	1	15	493
1825	2018_12_17_14_46_30	95226	1	17	494
1826	2018_12_17_14_46_30	95248	1	18	495
1827	2018_12_17_14_46_30	95268	1	20	496
1828	2018_12_17_14_46_30	95290	1	21	497
1829	2018_12_17_14_46_30	95310	1	23	498
1830	2018_12_17_14_46_30	95332	1	24	499
1831	2018_12_17_14_46_30	95352	1	26	500
1832	2018_12_17_14_46_30	95374	1	28	501
1833	2018_12_17_14_46_30	95394	1	29	502
1834	2018_12_17_14_46_30	95416	1	31	503
1835	2018_12_17_14_46_30	95436	1	32	504
1836	2018_12_17_14_46_30	95458	1	34	505
1837	2018_12_17_14_46_30	95478	1	35	506
1838	2018_12_17_14_46_30	95500	1	37	507
1839	2018_12_17_14_46_30	95520	1	39	508
1840	2018_12_17_14_46_30	95542	1	40	509
1841	2018_12_17_14_46_30	95562	1	42	510
1842	2018_12_17_14_46_30	95584	1	43	511
1843	2018_12_17_14_46_30	95604	1	45	512
1844	2018_12_17_14_46_30	95626	1	46	513
1845	2018_12_17_14_46_30	95646	1	48	514
1846	2018_12_17_14_46_30	95668	1	49	515
1847	2018_12_17_14_46_30	95688	1	51	516
1848	2018_12_17_14_46_30	95710	1	53	516
1849	2018_12_17_14_46_30	95730	1	54	518
1850	2018_12_17_14_46_30	95752	1	56	518
1851	2018_12_17_14_46_30	95772	1	57	519
1852	2018_12_17_14_46_30	95794	1	59	520
1853	2018_12_17_14_46_30	95814	1	60	520
1854	2018_12_17_14_46_30	95836	1	62	521
1855	2018_12_17_14_46_30	95856	1	63	522
1856	2018_12_17_14_46_30	95878	1	65	522
1857	2018_12_17_14_46_30	95898	1	66	522
1858	2018_12_17_14_46_30	95920	1	68	523
1859	2018_12_17_14_46_30	95940	1	69	523
1860	2018_12_17_14_46_30	95962	1	71	523
1861	2018_12_17_14_46_30	95982	1	72	523
1862	2018_12_17_14_46_30	96004	1	74	524
1863	2018_12_17_14_46_30	96024	1	75	524
1864	2018_12_17_14_46_30	96046	1	77	524
1865	2018_12_17_14_46_30	96066	1	78	525
1866	2018_12_17_14_46_30	96088	1	80	526
1867	2018_12_17_14_46_30	96108	1	81	527
1868	2018_12_17_14_46_30	96130	1	83	528
1869	2018_12_17_14_46_30	96150	1	84	528
1870	2018_12_17_14_46_31	96172	1	86	529
1871	2018_12_17_14_46_31	96192	1	87	530
1872	2018_12_17_14_46_31	96212	1	89	531
1873	2018_12_17_14_46_31	96234	1	90	531
1874	2018_12_17_14_46_31	96254	1	92	533
1875	2018_12_17_14_46_31	96276	1	93	533
1876	2018_12_17_14_46_31	96296	1	95	534
1877	2018_12_17_14_46_31	96318	1	96	535
1878	2018_12_17_14_46_31	96338	1	97	536
1879	2018_12_17_14_46_31	96360	1	99	536
1880	2018_12_17_14_46_31	96380	1	100	537
1881	2018_12_17_14_46_31	96402	1	102	538
1882	2018_12_17_14_46_31	96422	1	103	539
1883	2018_12_17_14_46_31	96444	1	105	540
1884	2018_12_17_14_46_31	96464	1	106	541
1885	2018_12_17_14_46_31	96486	1	108	542
1886	2018_12_17_14_46_31	96506	1	109	542
1887	2018_12_17_14_46_31	96528	1	110	543
1888	2018_12_17_14_46_31	96548	1	112	544
1889	2018_12_17_14_46_31	96570	1	113	545
1890	2018_12_17_14_46_31	96590	1	114	546
1891	2018_12_17_14_46_31	96612	1	116	546
1892	2018_12_17_14_46_31	96632	1	117	547
1893	2018_12_17_14_46_31	96654	1	119	548
1894	2018_12_17_14_46_31	96674	1	120	549
1895	2018_12_17_14_46_31	96696	1	121	550
1896	2018_12_17_14_46_31	96716	1	123	550
1897	2018_12_17_14_46_31	96738	1	124	551
1898	2018_12_17_14_46_31	96758	1	125	552
1899	2018_12_17_14_46_31	96780	1	127	553
1900	2018_12_17_14_46_31	96800	1	128	553
1901	2018_12_17_14_46_31	96822	1	129	554
1902	2018_12_17_14_46_31	96842	1	131	555
1903	2018_12_17_14_46_31	96864	1	132	556
1904	2018_12_17_14_46_31	96884	1	133	556
1905	2018_12_17_14_46_31	96906	1	135	557
1906	2018_12_17_14_46_31	96926	1	136	558
1907	2018_12_17_14_46_31	96948	1	137	559
1908	2018_12_17_14_46_31	96968	1	139	559
1909	2018_12_17_14_46_31	96990	1	140	560
1910	2018_12_17_14_46_31	97010	1	141	561
1911	2018_12_17_14_46_31	97032	1	143	562
1912	2018_12_17_14_46_31	97052	1	144	562
1913	2018_12_17_14_46_31	97074	1	145	563
1914	2018_12_17_14_46_31	97094	1	146	563
1915	2018_12_17_14_46_31	97116	1	148	564
1916	2018_12_17_14_46_31	97136	1	149	565
1917	2018_12_17_14_46_31	97158	1	150	565
1918	2018_12_17_14_46_32	97178	1	151	566
1919	2018_12_17_14_46_32	97200	1	152	567
1920	2018_12_17_14_46_32	97220	1	154	567
1921	2018_12_17_14_46_32	97242	1	155	568
1922	2018_12_17_14_46_32	97262	1	156	568
1923	2018_12_17_14_46_32	97284	1	157	569
1924	2018_12_17_14_46_32	97304	1	158	569
1925	2018_12_17_14_46_32	97326	1	160	570
1926	2018_12_17_14_46_32	97346	1	161	571
1927	2018_12_17_14_46_32	97368	1	162	571
1928	2018_12_17_14_46_32	97388	1	163	572
1929	2018_12_17_14_46_32	97410	1	164	572
1930	2018_12_17_14_46_32	97430	1	165	573
1931	2018_12_17_14_46_32	97452	1	167	574
1932	2018_12_17_14_46_32	97472	1	168	574
1933	2018_12_17_14_46_32	97492	1	169	575
1934	2018_12_17_14_46_32	97514	1	170	575
1935	2018_12_17_14_46_32	97534	1	171	576
1936	2018_12_17_14_46_32	97556	1	172	576
1937	2018_12_17_14_46_32	97576	1	173	577
1938	2018_12_17_14_46_32	97598	1	174	578
1939	2018_12_17_14_46_32	97618	1	175	578
1940	2018_12_17_14_46_32	97640	1	177	578
1941	2018_12_17_14_46_32	97660	1	178	579
1942	2018_12_17_14_46_32	97682	1	179	579
1943	2018_12_17_14_46_32	97702	1	180	580
1944	2018_12_17_14_46_32	97724	1	181	580
1945	2018_12_17_14_46_32	97744	1	182	581
1946	2018_12_17_14_46_32	97766	1	183	582
1947	2018_12_17_14_46_32	97786	1	184	582
1948	2018_12_17_14_46_32	97808	1	185	582
1949	2018_12_17_14_46_32	97828	1	186	583
1950	2018_12_17_14_46_32	97850	1	187	583
1951	2018_12_17_14_46_32	97870	1	188	584
1952	2018_12_17_14_46_32	97892	1	189	584
1953	2018_12_17_14_46_32	97912	1	190	584
1954	2018_12_17_14_46_32	97934	1	191	585
1955	2018_12_17_14_46_32	97954	1	192	586
1956	2018_12_17_14_46_32	97976	1	193	586
1957	2018_12_17_14_46_32	97996	1	193	586
1958	2018_12_17_14_46_32	98018	1	194	587
1959	2018_12_17_14_46_32	98038	1	195	587
1960	2018_12_17_14_46_32	98060	1	196	588
1961	2018_12_17_14_46_32	98080	1	197	588
1962	2018_12_17_14_46_32	98102	1	198	589
1963	2018_12_17_14_46_32	98122	1	199	589
1964	2018_12_17_14_46_32	98144	1	200	589
1965	2018_12_17_14_46_32	98164	1	201	590
1966	2018_12_17_14_46_33	98186	1	202	590
1967	2018_12_17_14_46_33	98206	1	202	591
1968	2018_12_17_14_46_33	98228	1	203	591
1969	2018_12_17_14_46_33	98248	1	204	591
1970	2018_12_17_14_46_33	98270	1	205	592
1971	2018_12_17_14_46_33	98290	1	206	592
1972	2018_12_17_14_46_33	98312	1	207	592
1973	2018_12_17_14_46_33	98332	1	207	593
1974	2018_12_17_14_46_33	98354	1	208	593
1975	2018_12_17_14_46_33	98374	1	209	593
1976	2018_12_17_14_46_33	98396	1	210	594
1977	2018_12_17_14_46_33	98416	1	210	594
1978	2018_12_17_14_46_33	98438	1	211	594
1979	2018_12_17_14_46_33	98458	1	212	594
1980	2018_12_17_14_46_33	98480	1	213	595
1981	2018_12_17_14_46_33	98500	1	213	595
1982	2018_12_17_14_46_33	98522	1	214	596
1983	2018_12_17_14_46_33	98542	1	215	596
1984	2018_12_17_14_46_33	98564	1	215	596
1985	2018_12_17_14_46_33	98584	1	216	597
1986	2018_12_17_14_46_33	98606	1	217	597
1987	2018_12_17_14_46_33	98626	1	217	597
1988	2018_12_17_14_46_33	98648	1	218	598
1989	2018_12_17_14_46_33	98668	1	219	598
1990	2018_12_17_14_46_33	98690	1	219	598
1991	2018_12_17_14_46_33	98710	1	220	598
1992	2018_12_17_14_46_33	98732	1	221	599
1993	2018_12_17_14_46_33	98752	1	221	599
1994	2018_12_17_14_46_33	98772	1	222	600
1995	2018_12_17_14_46_33	98794	1	222	600
1996	2018_12_17_14_46_33	98814	1	223	600
1997	2018_12_17_14_46_33	98836	1	224	600
1998	2018_12_17_14_46_33	98856	1	224	600
[truncated: 4,781 more rows]
