# Supplementary material for: Design and Evaluation of a Balanced Compliant Laparoscopic Grasper
Source: IEEE J Transl Eng Health Med. 2023 Jul 3;11:451–9. doi: 10.1109/JTEHM.2023.3291925 (PMC10561751; doi:10.1109/JTEHM.2023.3291925)
Supplement: Supplementary materials [file jtehm-3291925-mm.zip › Supplemental A - Matlab scripts/figure 2/2018_12_17_sensordata_240_10_90673_10p.tsv]

id	timestamp	millisecond_runtime	Cycle	Position	force
0	2018_12_17_14_6_5	21812	0	240	607
1	2018_12_17_14_6_5	21832	0	240	607
2	2018_12_17_14_6_5	21854	0	240	606
3	2018_12_17_14_6_6	21874	0	240	607
4	2018_12_17_14_6_6	21896	0	240	606
5	2018_12_17_14_6_6	21916	0	240	607
6	2018_12_17_14_6_6	21938	0	240	606
7	2018_12_17_14_6_6	21958	0	240	607
8	2018_12_17_14_6_6	21980	0	240	606
9	2018_12_17_14_6_6	22000	0	240	607
10	2018_12_17_14_6_6	22022	0	240	606
11	2018_12_17_14_6_6	22042	0	240	606
12	2018_12_17_14_6_6	22064	0	240	606
13	2018_12_17_14_6_6	22084	0	240	606
14	2018_12_17_14_6_6	22106	0	240	606
15	2018_12_17_14_6_6	22126	0	240	606
16	2018_12_17_14_6_6	22148	0	240	606
17	2018_12_17_14_6_6	22168	0	240	607
18	2018_12_17_14_6_6	22190	0	240	606
19	2018_12_17_14_6_6	22210	0	240	606
20	2018_12_17_14_6_6	22232	0	240	606
21	2018_12_17_14_6_6	22252	0	240	606
22	2018_12_17_14_6_6	22274	0	240	606
23	2018_12_17_14_6_6	22294	0	240	606
24	2018_12_17_14_6_6	22316	0	240	606
25	2018_12_17_14_6_6	22336	0	240	607
26	2018_12_17_14_6_6	22356	0	240	607
27	2018_12_17_14_6_6	22378	0	240	607
28	2018_12_17_14_6_6	22398	0	240	606
29	2018_12_17_14_6_6	22420	0	240	606
30	2018_12_17_14_6_6	22440	0	240	607
31	2018_12_17_14_6_6	22462	0	240	606
32	2018_12_17_14_6_6	22482	0	240	606
33	2018_12_17_14_6_6	22504	0	240	607
34	2018_12_17_14_6_6	22524	0	240	606
35	2018_12_17_14_6_6	22546	0	240	606
36	2018_12_17_14_6_6	22566	0	240	606
37	2018_12_17_14_6_6	22588	0	240	606
38	2018_12_17_14_6_6	22608	0	240	606
39	2018_12_17_14_6_6	22630	0	240	606
40	2018_12_17_14_6_6	22650	0	240	606
41	2018_12_17_14_6_6	22672	0	240	607
42	2018_12_17_14_6_6	22692	0	240	606
43	2018_12_17_14_6_6	22714	0	240	606
44	2018_12_17_14_6_6	22734	0	240	606
45	2018_12_17_14_6_6	22756	0	240	606
46	2018_12_17_14_6_6	22776	0	240	606
47	2018_12_17_14_6_6	22798	0	240	606
48	2018_12_17_14_6_6	22818	0	240	606
49	2018_12_17_14_6_6	22840	0	240	606
50	2018_12_17_14_6_6	22860	0	240	606
51	2018_12_17_14_6_7	22882	0	240	607
52	2018_12_17_14_6_7	22902	0	240	606
53	2018_12_17_14_6_7	22924	0	240	606
54	2018_12_17_14_6_7	22944	0	240	606
55	2018_12_17_14_6_7	22966	0	240	606
56	2018_12_17_14_6_7	22986	0	240	607
57	2018_12_17_14_6_7	23008	0	240	606
58	2018_12_17_14_6_7	23028	0	240	606
59	2018_12_17_14_6_7	23050	0	240	606
60	2018_12_17_14_6_7	23070	0	240	606
61	2018_12_17_14_6_7	23092	0	240	606
62	2018_12_17_14_6_7	23112	0	240	606
63	2018_12_17_14_6_7	23134	0	240	606
64	2018_12_17_14_6_7	23154	0	240	606
65	2018_12_17_14_6_7	23176	0	240	606
66	2018_12_17_14_6_7	23196	0	240	606
67	2018_12_17_14_6_7	23218	0	240	606
68	2018_12_17_14_6_7	23238	0	240	606
69	2018_12_17_14_6_7	23260	0	240	606
70	2018_12_17_14_6_7	23280	0	240	606
71	2018_12_17_14_6_7	23302	0	240	606
72	2018_12_17_14_6_7	23322	0	240	606
73	2018_12_17_14_6_7	23344	0	240	606
74	2018_12_17_14_6_7	23364	0	240	606
75	2018_12_17_14_6_7	23386	0	240	606
76	2018_12_17_14_6_7	23406	0	240	606
77	2018_12_17_14_6_7	23428	0	240	606
78	2018_12_17_14_6_7	23448	0	240	606
79	2018_12_17_14_6_7	23470	0	240	606
80	2018_12_17_14_6_7	23490	0	240	606
81	2018_12_17_14_6_7	23512	0	240	606
82	2018_12_17_14_6_7	23532	0	240	606
83	2018_12_17_14_6_7	23554	0	240	606
84	2018_12_17_14_6_7	23574	0	240	606
85	2018_12_17_14_6_7	23596	0	240	606
86	2018_12_17_14_6_7	23616	0	240	606
87	2018_12_17_14_6_7	23636	0	240	606
88	2018_12_17_14_6_7	23658	0	240	606
89	2018_12_17_14_6_7	23678	0	240	606
90	2018_12_17_14_6_7	23700	0	240	607
91	2018_12_17_14_6_7	23720	0	240	607
92	2018_12_17_14_6_7	23742	0	240	606
93	2018_12_17_14_6_7	23762	0	240	606
94	2018_12_17_14_6_7	23784	0	240	606
95	2018_12_17_14_6_7	23804	0	240	606
96	2018_12_17_14_6_7	23826	0	240	606
97	2018_12_17_14_6_7	23846	0	240	606
98	2018_12_17_14_6_7	23868	0	240	606
99	2018_12_17_14_6_8	23888	0	240	606
100	2018_12_17_14_6_8	23910	0	240	606
101	2018_12_17_14_6_8	23930	0	240	606
102	2018_12_17_14_6_8	23952	0	240	606
103	2018_12_17_14_6_8	23972	0	240	606
104	2018_12_17_14_6_8	23994	0	240	606
105	2018_12_17_14_6_8	24014	0	240	606
106	2018_12_17_14_6_8	24036	0	240	607
107	2018_12_17_14_6_8	24056	0	240	606
108	2018_12_17_14_6_8	24078	0	240	606
109	2018_12_17_14_6_8	24098	0	240	606
110	2018_12_17_14_6_8	24120	0	240	606
111	2018_12_17_14_6_8	24140	0	240	606
112	2018_12_17_14_6_8	24162	0	240	606
113	2018_12_17_14_6_8	24182	0	240	606
114	2018_12_17_14_6_8	24204	0	240	606
115	2018_12_17_14_6_8	24224	0	240	606
116	2018_12_17_14_6_8	24246	0	240	606
117	2018_12_17_14_6_8	24266	0	240	606
118	2018_12_17_14_6_8	24288	0	240	606
119	2018_12_17_14_6_8	24308	0	240	606
120	2018_12_17_14_6_8	24330	0	240	606
121	2018_12_17_14_6_8	24350	0	240	606
122	2018_12_17_14_6_8	24372	0	240	606
123	2018_12_17_14_6_8	24392	0	240	606
124	2018_12_17_14_6_8	24414	0	240	607
125	2018_12_17_14_6_8	24434	0	240	606
126	2018_12_17_14_6_8	24456	0	240	606
127	2018_12_17_14_6_8	24476	0	240	606
128	2018_12_17_14_6_8	24498	0	240	606
129	2018_12_17_14_6_8	24518	0	240	606
130	2018_12_17_14_6_8	24540	0	240	606
131	2018_12_17_14_6_8	24560	0	240	606
132	2018_12_17_14_6_8	24582	0	240	606
133	2018_12_17_14_6_8	24602	0	240	606
134	2018_12_17_14_6_8	24624	0	240	606
135	2018_12_17_14_6_8	24644	0	240	606
136	2018_12_17_14_6_8	24666	0	240	606
137	2018_12_17_14_6_8	24686	0	240	606
138	2018_12_17_14_6_8	24708	0	240	606
139	2018_12_17_14_6_8	24728	0	240	606
140	2018_12_17_14_6_8	24750	0	240	606
141	2018_12_17_14_6_8	24770	0	240	606
142	2018_12_17_14_6_8	24792	0	240	606
143	2018_12_17_14_6_8	24812	0	240	606
144	2018_12_17_14_6_8	24834	0	240	606
145	2018_12_17_14_6_8	24854	0	240	606
146	2018_12_17_14_6_9	24876	0	240	606
147	2018_12_17_14_6_9	24896	0	240	606
148	2018_12_17_14_6_9	24916	0	240	606
149	2018_12_17_14_6_9	24938	0	240	606
150	2018_12_17_14_6_9	24958	0	240	606
151	2018_12_17_14_6_9	24980	0	240	606
152	2018_12_17_14_6_9	25000	0	240	606
153	2018_12_17_14_6_9	25022	0	240	606
154	2018_12_17_14_6_9	25042	0	240	606
155	2018_12_17_14_6_9	25064	0	240	606
156	2018_12_17_14_6_9	25084	0	240	606
157	2018_12_17_14_6_9	25106	0	240	606
158	2018_12_17_14_6_9	25126	0	240	606
159	2018_12_17_14_6_9	25148	0	240	606
160	2018_12_17_14_6_9	25168	0	240	606
161	2018_12_17_14_6_9	25190	0	240	606
162	2018_12_17_14_6_9	25210	0	240	606
163	2018_12_17_14_6_9	25232	0	240	606
164	2018_12_17_14_6_9	25252	0	240	606
165	2018_12_17_14_6_9	25274	0	240	606
166	2018_12_17_14_6_9	25294	0	240	606
167	2018_12_17_14_6_9	25316	0	240	606
168	2018_12_17_14_6_9	25336	0	240	606
169	2018_12_17_14_6_9	25358	0	240	607
170	2018_12_17_14_6_9	25378	0	240	606
171	2018_12_17_14_6_9	25400	0	240	606
172	2018_12_17_14_6_9	25420	0	240	606
173	2018_12_17_14_6_9	25442	0	240	606
174	2018_12_17_14_6_9	25462	0	240	606
175	2018_12_17_14_6_9	25484	0	240	606
176	2018_12_17_14_6_9	25504	0	240	606
177	2018_12_17_14_6_9	25526	0	240	606
178	2018_12_17_14_6_9	25546	0	240	606
179	2018_12_17_14_6_9	25568	0	240	606
180	2018_12_17_14_6_9	25588	0	240	606
181	2018_12_17_14_6_9	25610	0	240	606
182	2018_12_17_14_6_9	25630	0	240	606
183	2018_12_17_14_6_9	25652	0	240	606
184	2018_12_17_14_6_9	25672	0	240	606
185	2018_12_17_14_6_9	25694	0	240	606
186	2018_12_17_14_6_9	25714	0	240	606
187	2018_12_17_14_6_9	25736	0	240	606
188	2018_12_17_14_6_9	25756	0	240	606
189	2018_12_17_14_6_9	25778	0	240	606
190	2018_12_17_14_6_9	25798	0	240	606
191	2018_12_17_14_6_9	25820	0	240	606
192	2018_12_17_14_6_9	25840	0	240	606
193	2018_12_17_14_6_9	25862	0	240	606
194	2018_12_17_14_6_10	25882	0	240	606
195	2018_12_17_14_6_10	25904	0	240	606
196	2018_12_17_14_6_10	25924	0	240	606
197	2018_12_17_14_6_10	25946	0	240	606
198	2018_12_17_14_6_10	25966	0	240	606
199	2018_12_17_14_6_10	25988	0	240	606
200	2018_12_17_14_6_10	26008	0	240	606
201	2018_12_17_14_6_10	26030	0	240	606
202	2018_12_17_14_6_10	26050	0	240	606
203	2018_12_17_14_6_10	26072	0	240	606
204	2018_12_17_14_6_10	26092	0	240	607
205	2018_12_17_14_6_10	26114	0	240	606
206	2018_12_17_14_6_10	26134	0	240	606
207	2018_12_17_14_6_10	26156	0	240	606
208	2018_12_17_14_6_10	26176	0	240	606
209	2018_12_17_14_6_10	26196	0	240	606
210	2018_12_17_14_6_10	26218	0	240	606
211	2018_12_17_14_6_10	26238	0	240	606
212	2018_12_17_14_6_10	26260	0	240	606
213	2018_12_17_14_6_10	26280	0	240	606
214	2018_12_17_14_6_10	26302	0	240	606
215	2018_12_17_14_6_10	26322	0	240	606
216	2018_12_17_14_6_10	26344	0	240	606
217	2018_12_17_14_6_10	26364	0	240	606
218	2018_12_17_14_6_10	26386	0	240	606
219	2018_12_17_14_6_10	26406	0	240	606
220	2018_12_17_14_6_10	26428	0	240	606
221	2018_12_17_14_6_10	26448	0	240	606
222	2018_12_17_14_6_10	26470	0	240	606
223	2018_12_17_14_6_10	26490	0	240	606
224	2018_12_17_14_6_10	26512	0	240	606
225	2018_12_17_14_6_10	26532	0	240	606
226	2018_12_17_14_6_10	26554	0	240	606
227	2018_12_17_14_6_10	26574	0	240	606
228	2018_12_17_14_6_10	26596	0	240	606
229	2018_12_17_14_6_10	26616	0	240	606
230	2018_12_17_14_6_10	26638	0	240	606
231	2018_12_17_14_6_10	26658	0	240	606
232	2018_12_17_14_6_10	26680	0	240	606
233	2018_12_17_14_6_10	26700	0	240	606
234	2018_12_17_14_6_10	26722	0	240	606
235	2018_12_17_14_6_10	26742	0	240	606
236	2018_12_17_14_6_10	26764	0	240	606
237	2018_12_17_14_6_10	26784	0	240	606
238	2018_12_17_14_6_10	26806	0	240	606
239	2018_12_17_14_6_10	26826	0	240	606
240	2018_12_17_14_6_10	26848	0	240	606
241	2018_12_17_14_6_11	26868	0	240	606
242	2018_12_17_14_6_11	26890	0	240	606
243	2018_12_17_14_6_11	26910	0	240	606
244	2018_12_17_14_6_11	26932	0	240	606
245	2018_12_17_14_6_11	26952	0	240	606
246	2018_12_17_14_6_11	26974	0	240	606
247	2018_12_17_14_6_11	26994	0	240	606
248	2018_12_17_14_6_11	27016	0	240	606
249	2018_12_17_14_6_11	27036	0	240	606
250	2018_12_17_14_6_11	27058	0	240	606
251	2018_12_17_14_6_11	27078	0	240	606
252	2018_12_17_14_6_11	27100	0	240	606
253	2018_12_17_14_6_11	27120	0	240	606
254	2018_12_17_14_6_11	27142	0	240	606
255	2018_12_17_14_6_11	27162	0	240	606
256	2018_12_17_14_6_11	27184	0	240	606
257	2018_12_17_14_6_11	27204	0	240	606
258	2018_12_17_14_6_11	27226	0	240	606
259	2018_12_17_14_6_11	27246	0	240	606
260	2018_12_17_14_6_11	27268	0	240	606
261	2018_12_17_14_6_11	27288	0	240	606
262	2018_12_17_14_6_11	27310	0	240	606
263	2018_12_17_14_6_11	27330	0	240	606
264	2018_12_17_14_6_11	27352	0	240	606
265	2018_12_17_14_6_11	27372	0	240	606
266	2018_12_17_14_6_11	27394	0	240	606
267	2018_12_17_14_6_11	27414	0	240	606
268	2018_12_17_14_6_11	27436	0	240	606
269	2018_12_17_14_6_11	27456	0	240	606
270	2018_12_17_14_6_11	27476	0	240	606
271	2018_12_17_14_6_11	27498	0	240	606
272	2018_12_17_14_6_11	27518	0	240	606
273	2018_12_17_14_6_11	27540	0	240	606
274	2018_12_17_14_6_11	27560	0	240	606
275	2018_12_17_14_6_11	27582	0	240	606
276	2018_12_17_14_6_11	27602	0	240	606
277	2018_12_17_14_6_11	27624	0	240	606
278	2018_12_17_14_6_11	27644	0	240	606
279	2018_12_17_14_6_11	27666	0	240	606
280	2018_12_17_14_6_11	27686	0	240	606
281	2018_12_17_14_6_11	27708	0	240	606
282	2018_12_17_14_6_11	27728	0	240	606
283	2018_12_17_14_6_11	27750	0	240	606
284	2018_12_17_14_6_11	27770	0	240	606
285	2018_12_17_14_6_11	27792	0	240	606
286	2018_12_17_14_6_11	27812	0	240	606
287	2018_12_17_14_6_11	27834	0	240	606
288	2018_12_17_14_6_11	27854	0	240	606
289	2018_12_17_14_6_12	27876	0	240	606
290	2018_12_17_14_6_12	27896	0	240	606
291	2018_12_17_14_6_12	27918	0	240	606
292	2018_12_17_14_6_12	27938	0	240	606
293	2018_12_17_14_6_12	27960	0	240	606
294	2018_12_17_14_6_12	27980	0	240	606
295	2018_12_17_14_6_12	28002	0	240	606
296	2018_12_17_14_6_12	28022	0	240	606
297	2018_12_17_14_6_12	28044	0	240	606
298	2018_12_17_14_6_12	28064	0	240	606
299	2018_12_17_14_6_12	28086	0	240	606
300	2018_12_17_14_6_12	28106	0	240	606
301	2018_12_17_14_6_12	28128	0	240	606
302	2018_12_17_14_6_12	28148	0	240	606
303	2018_12_17_14_6_12	28170	0	240	606
304	2018_12_17_14_6_12	28190	0	240	606
305	2018_12_17_14_6_12	28212	0	240	606
306	2018_12_17_14_6_12	28232	0	240	606
307	2018_12_17_14_6_12	28254	0	240	606
308	2018_12_17_14_6_12	28274	0	240	606
309	2018_12_17_14_6_12	28296	0	240	606
310	2018_12_17_14_6_12	28316	0	240	606
311	2018_12_17_14_6_12	28338	0	240	606
312	2018_12_17_14_6_12	28358	0	240	606
313	2018_12_17_14_6_12	28380	0	240	606
314	2018_12_17_14_6_12	28400	0	240	606
315	2018_12_17_14_6_12	28422	0	240	606
316	2018_12_17_14_6_12	28442	0	240	606
317	2018_12_17_14_6_12	28464	0	240	606
318	2018_12_17_14_6_12	28484	0	240	606
319	2018_12_17_14_6_12	28506	0	240	606
320	2018_12_17_14_6_12	28526	0	240	606
321	2018_12_17_14_6_12	28548	0	240	606
322	2018_12_17_14_6_12	28568	0	240	606
323	2018_12_17_14_6_12	28590	0	240	606
324	2018_12_17_14_6_12	28610	0	240	606
325	2018_12_17_14_6_12	28632	0	240	606
326	2018_12_17_14_6_12	28652	0	240	606
327	2018_12_17_14_6_12	28674	0	240	606
328	2018_12_17_14_6_12	28694	0	240	606
329	2018_12_17_14_6_12	28716	0	240	606
330	2018_12_17_14_6_12	28736	0	240	606
331	2018_12_17_14_6_12	28756	0	240	606
332	2018_12_17_14_6_12	28778	0	240	606
333	2018_12_17_14_6_12	28798	0	240	606
334	2018_12_17_14_6_12	28820	0	240	606
335	2018_12_17_14_6_12	28840	0	240	606
336	2018_12_17_14_6_12	28862	0	240	606
337	2018_12_17_14_6_13	28882	0	240	606
338	2018_12_17_14_6_13	28904	0	240	606
339	2018_12_17_14_6_13	28924	0	240	606
340	2018_12_17_14_6_13	28946	0	240	606
341	2018_12_17_14_6_13	28966	0	240	606
342	2018_12_17_14_6_13	28988	0	240	606
343	2018_12_17_14_6_13	29008	0	240	606
344	2018_12_17_14_6_13	29030	0	240	606
345	2018_12_17_14_6_13	29050	0	240	606
346	2018_12_17_14_6_13	29072	0	240	606
347	2018_12_17_14_6_13	29092	0	240	606
348	2018_12_17_14_6_13	29114	0	240	606
349	2018_12_17_14_6_13	29134	0	240	606
350	2018_12_17_14_6_13	29156	0	240	606
351	2018_12_17_14_6_13	29176	0	240	606
352	2018_12_17_14_6_13	29198	0	240	606
353	2018_12_17_14_6_13	29218	0	240	606
354	2018_12_17_14_6_13	29240	0	240	606
355	2018_12_17_14_6_13	29260	0	240	606
356	2018_12_17_14_6_13	29282	0	240	606
357	2018_12_17_14_6_13	29302	0	240	606
358	2018_12_17_14_6_13	29324	0	240	606
359	2018_12_17_14_6_13	29344	0	240	606
360	2018_12_17_14_6_13	29366	0	240	606
361	2018_12_17_14_6_13	29386	0	240	606
362	2018_12_17_14_6_13	29408	0	240	606
363	2018_12_17_14_6_13	29428	0	240	606
364	2018_12_17_14_6_13	29450	0	240	606
365	2018_12_17_14_6_13	29470	0	240	606
366	2018_12_17_14_6_13	29492	0	240	606
367	2018_12_17_14_6_13	29512	0	240	606
368	2018_12_17_14_6_13	29534	0	240	606
369	2018_12_17_14_6_13	29554	0	240	606
370	2018_12_17_14_6_13	29576	0	240	606
371	2018_12_17_14_6_13	29596	0	240	606
372	2018_12_17_14_6_13	29618	0	240	606
373	2018_12_17_14_6_13	29638	0	240	606
374	2018_12_17_14_6_13	29660	0	240	606
375	2018_12_17_14_6_13	29680	0	240	606
376	2018_12_17_14_6_13	29702	0	240	606
377	2018_12_17_14_6_13	29722	0	240	606
378	2018_12_17_14_6_13	29744	0	240	606
379	2018_12_17_14_6_13	29764	0	240	606
380	2018_12_17_14_6_13	29786	0	240	606
381	2018_12_17_14_6_13	29806	0	240	606
382	2018_12_17_14_6_13	29828	0	240	606
383	2018_12_17_14_6_13	29848	0	240	606
384	2018_12_17_14_6_14	29870	0	240	606
385	2018_12_17_14_6_14	29890	0	240	606
386	2018_12_17_14_6_14	29912	0	240	606
387	2018_12_17_14_6_14	29932	0	240	606
388	2018_12_17_14_6_14	29954	0	240	606
389	2018_12_17_14_6_14	29974	0	240	606
390	2018_12_17_14_6_14	29996	0	240	606
391	2018_12_17_14_6_14	30016	0	240	606
392	2018_12_17_14_6_14	30036	0	240	606
393	2018_12_17_14_6_14	30058	0	240	606
394	2018_12_17_14_6_14	30078	0	240	606
395	2018_12_17_14_6_14	30100	0	240	606
396	2018_12_17_14_6_14	30120	0	240	606
397	2018_12_17_14_6_14	30142	0	240	606
398	2018_12_17_14_6_14	30162	0	240	606
399	2018_12_17_14_6_14	30184	0	240	606
400	2018_12_17_14_6_14	30204	0	240	606
401	2018_12_17_14_6_14	30226	0	240	606
402	2018_12_17_14_6_14	30246	0	240	606
403	2018_12_17_14_6_14	30268	0	240	606
404	2018_12_17_14_6_14	30288	0	240	606
405	2018_12_17_14_6_14	30310	0	240	606
406	2018_12_17_14_6_14	30330	0	240	606
407	2018_12_17_14_6_14	30352	0	240	606
408	2018_12_17_14_6_14	30372	0	240	606
409	2018_12_17_14_6_14	30394	0	240	606
410	2018_12_17_14_6_14	30414	0	240	606
411	2018_12_17_14_6_14	30436	0	240	606
412	2018_12_17_14_6_14	30456	0	240	606
413	2018_12_17_14_6_14	30478	0	240	606
414	2018_12_17_14_6_14	30498	0	240	606
415	2018_12_17_14_6_14	30520	0	240	606
416	2018_12_17_14_6_14	30540	0	240	606
417	2018_12_17_14_6_14	30562	0	240	606
418	2018_12_17_14_6_14	30582	0	240	606
419	2018_12_17_14_6_14	30604	0	240	606
420	2018_12_17_14_6_14	30624	0	240	606
421	2018_12_17_14_6_14	30646	0	240	606
422	2018_12_17_14_6_14	30666	0	240	606
423	2018_12_17_14_6_14	30688	0	240	606
424	2018_12_17_14_6_14	30708	0	240	607
425	2018_12_17_14_6_14	30730	0	240	606
426	2018_12_17_14_6_14	30750	0	240	606
427	2018_12_17_14_6_14	30772	0	240	606
428	2018_12_17_14_6_14	30792	0	240	606
429	2018_12_17_14_6_14	30814	0	240	606
430	2018_12_17_14_6_14	30834	0	240	606
431	2018_12_17_14_6_14	30856	0	240	606
432	2018_12_17_14_6_15	30876	0	240	606
433	2018_12_17_14_6_15	30898	0	240	606
434	2018_12_17_14_6_15	30918	0	240	606
435	2018_12_17_14_6_15	30940	0	240	606
436	2018_12_17_14_6_15	30960	0	240	606
437	2018_12_17_14_6_15	30982	0	240	606
438	2018_12_17_14_6_15	31002	0	240	606
439	2018_12_17_14_6_15	31024	0	240	606
440	2018_12_17_14_6_15	31044	0	240	606
441	2018_12_17_14_6_15	31066	0	240	606
442	2018_12_17_14_6_15	31086	0	240	606
443	2018_12_17_14_6_15	31108	0	240	606
444	2018_12_17_14_6_15	31128	0	240	606
445	2018_12_17_14_6_15	31150	0	240	606
446	2018_12_17_14_6_15	31170	0	240	606
447	2018_12_17_14_6_15	31192	0	240	606
448	2018_12_17_14_6_15	31212	0	240	606
449	2018_12_17_14_6_15	31234	0	240	606
450	2018_12_17_14_6_15	31254	0	240	606
451	2018_12_17_14_6_15	31276	0	240	606
452	2018_12_17_14_6_15	31296	0	240	606
453	2018_12_17_14_6_15	31316	0	240	606
454	2018_12_17_14_6_15	31338	0	240	606
455	2018_12_17_14_6_15	31358	0	240	606
456	2018_12_17_14_6_15	31380	0	240	606
457	2018_12_17_14_6_15	31400	0	240	606
458	2018_12_17_14_6_15	31422	0	240	606
459	2018_12_17_14_6_15	31442	0	240	606
460	2018_12_17_14_6_15	31464	0	240	606
461	2018_12_17_14_6_15	31484	0	240	606
462	2018_12_17_14_6_15	31506	0	240	606
463	2018_12_17_14_6_15	31526	0	240	606
464	2018_12_17_14_6_15	31548	0	240	606
465	2018_12_17_14_6_15	31568	0	240	606
466	2018_12_17_14_6_15	31590	0	240	606
467	2018_12_17_14_6_15	31610	0	240	606
468	2018_12_17_14_6_15	31632	0	240	606
469	2018_12_17_14_6_15	31652	0	240	606
470	2018_12_17_14_6_15	31674	0	240	606
471	2018_12_17_14_6_15	31694	0	240	606
472	2018_12_17_14_6_15	31716	0	240	606
473	2018_12_17_14_6_15	31736	0	240	606
474	2018_12_17_14_6_15	31758	0	240	606
475	2018_12_17_14_6_15	31778	0	240	606
476	2018_12_17_14_6_15	31800	0	240	606
477	2018_12_17_14_6_15	31820	0	240	606
478	2018_12_17_14_6_15	31842	0	240	606
479	2018_12_17_14_6_16	31862	0	240	606
480	2018_12_17_14_6_16	31884	0	240	606
481	2018_12_17_14_6_16	31904	0	240	606
482	2018_12_17_14_6_16	31926	0	240	606
483	2018_12_17_14_6_16	31946	0	240	606
484	2018_12_17_14_6_16	31968	0	240	606
485	2018_12_17_14_6_16	31988	0	240	606
486	2018_12_17_14_6_16	32010	0	240	606
487	2018_12_17_14_6_16	32030	0	240	606
488	2018_12_17_14_6_16	32052	0	240	606
489	2018_12_17_14_6_16	32072	0	240	606
490	2018_12_17_14_6_16	32094	0	240	606
491	2018_12_17_14_6_16	32114	0	240	606
492	2018_12_17_14_6_16	32136	0	240	606
493	2018_12_17_14_6_16	32156	0	240	606
494	2018_12_17_14_6_16	32178	0	240	606
495	2018_12_17_14_6_16	32198	0	240	606
496	2018_12_17_14_6_16	32220	0	240	606
497	2018_12_17_14_6_16	32240	0	240	606
498	2018_12_17_14_6_16	32262	0	240	606
499	2018_12_17_14_6_16	32282	0	240	606
500	2018_12_17_14_6_16	32304	0	240	606
501	2018_12_17_14_6_16	32324	0	240	606
502	2018_12_17_14_6_16	32346	0	240	606
503	2018_12_17_14_6_16	32366	0	240	606
504	2018_12_17_14_6_16	32388	0	240	606
505	2018_12_17_14_6_16	32408	0	240	606
506	2018_12_17_14_6_16	32430	0	240	606
507	2018_12_17_14_6_16	32450	0	240	606
508	2018_12_17_14_6_16	32472	0	240	606
509	2018_12_17_14_6_16	32492	0	240	606
510	2018_12_17_14_6_16	32514	0	240	606
511	2018_12_17_14_6_16	32534	0	240	606
512	2018_12_17_14_6_16	32556	0	240	606
513	2018_12_17_14_6_16	32576	0	240	606
514	2018_12_17_14_6_16	32596	0	240	606
515	2018_12_17_14_6_16	32618	0	240	606
516	2018_12_17_14_6_16	32638	0	240	606
517	2018_12_17_14_6_16	32660	0	240	606
518	2018_12_17_14_6_16	32680	0	240	606
519	2018_12_17_14_6_16	32702	0	240	606
520	2018_12_17_14_6_16	32722	0	240	606
521	2018_12_17_14_6_16	32744	0	240	606
522	2018_12_17_14_6_16	32764	0	240	606
523	2018_12_17_14_6_16	32786	0	240	606
524	2018_12_17_14_6_16	32806	0	240	606
525	2018_12_17_14_6_16	32828	0	240	606
526	2018_12_17_14_6_16	32848	0	240	606
527	2018_12_17_14_6_17	32870	0	240	606
528	2018_12_17_14_6_17	32890	0	240	606
529	2018_12_17_14_6_17	32912	0	240	606
530	2018_12_17_14_6_17	32932	0	240	606
531	2018_12_17_14_6_17	32954	0	240	606
532	2018_12_17_14_6_17	32974	0	240	606
533	2018_12_17_14_6_17	32996	0	240	606
534	2018_12_17_14_6_17	33016	0	240	606
535	2018_12_17_14_6_17	33038	0	240	606
536	2018_12_17_14_6_17	33058	0	240	606
537	2018_12_17_14_6_17	33080	0	240	606
538	2018_12_17_14_6_17	33100	0	240	606
539	2018_12_17_14_6_17	33122	0	240	606
540	2018_12_17_14_6_17	33142	0	240	606
541	2018_12_17_14_6_17	33164	0	240	606
542	2018_12_17_14_6_17	33184	0	240	606
543	2018_12_17_14_6_17	33206	0	240	606
544	2018_12_17_14_6_17	33226	0	240	606
545	2018_12_17_14_6_17	33248	0	240	606
546	2018_12_17_14_6_17	33268	0	240	606
547	2018_12_17_14_6_17	33290	0	240	606
548	2018_12_17_14_6_17	33310	0	240	606
549	2018_12_17_14_6_17	33332	0	240	606
550	2018_12_17_14_6_17	33352	0	240	606
551	2018_12_17_14_6_17	33374	0	240	606
552	2018_12_17_14_6_17	33394	0	240	606
553	2018_12_17_14_6_17	33416	0	240	606
554	2018_12_17_14_6_17	33436	0	240	606
555	2018_12_17_14_6_17	33458	0	240	606
556	2018_12_17_14_6_17	33478	0	240	606
557	2018_12_17_14_6_17	33500	0	240	606
558	2018_12_17_14_6_17	33520	0	240	606
559	2018_12_17_14_6_17	33542	0	240	606
560	2018_12_17_14_6_17	33562	0	240	606
561	2018_12_17_14_6_17	33584	0	240	606
562	2018_12_17_14_6_17	33604	0	240	606
563	2018_12_17_14_6_17	33626	0	240	606
564	2018_12_17_14_6_17	33646	0	240	606
565	2018_12_17_14_6_17	33668	0	240	606
566	2018_12_17_14_6_17	33688	0	240	606
567	2018_12_17_14_6_17	33710	0	240	606
568	2018_12_17_14_6_17	33730	0	240	606
569	2018_12_17_14_6_17	33752	0	240	606
570	2018_12_17_14_6_17	33772	0	240	606
571	2018_12_17_14_6_17	33794	0	240	606
572	2018_12_17_14_6_17	33814	0	240	606
573	2018_12_17_14_6_17	33836	0	240	606
574	2018_12_17_14_6_17	33856	0	240	606
575	2018_12_17_14_6_18	33876	0	240	606
576	2018_12_17_14_6_18	33898	0	240	606
577	2018_12_17_14_6_18	33918	0	240	606
578	2018_12_17_14_6_18	33940	0	240	606
579	2018_12_17_14_6_18	33960	0	240	606
580	2018_12_17_14_6_18	33982	0	240	606
581	2018_12_17_14_6_18	34002	0	240	606
582	2018_12_17_14_6_18	34024	0	240	606
583	2018_12_17_14_6_18	34044	0	240	606
584	2018_12_17_14_6_18	34066	0	240	606
585	2018_12_17_14_6_18	34086	0	240	606
586	2018_12_17_14_6_18	34108	0	240	606
587	2018_12_17_14_6_18	34128	0	240	606
588	2018_12_17_14_6_18	34150	0	240	606
589	2018_12_17_14_6_18	34170	0	240	606
590	2018_12_17_14_6_18	34192	0	240	606
591	2018_12_17_14_6_18	34212	0	240	606
592	2018_12_17_14_6_18	34234	0	240	606
593	2018_12_17_14_6_18	34254	0	240	606
594	2018_12_17_14_6_18	34276	0	240	606
595	2018_12_17_14_6_18	34296	0	240	606
596	2018_12_17_14_6_18	34318	0	240	606
597	2018_12_17_14_6_18	34338	0	240	606
598	2018_12_17_14_6_18	34360	0	240	606
599	2018_12_17_14_6_18	34380	0	240	606
600	2018_12_17_14_6_18	34402	0	240	606
601	2018_12_17_14_6_18	34422	0	240	606
602	2018_12_17_14_6_18	34444	0	240	606
603	2018_12_17_14_6_18	34464	0	240	606
604	2018_12_17_14_6_18	34486	0	240	606
605	2018_12_17_14_6_18	34506	0	240	606
606	2018_12_17_14_6_18	34528	0	240	606
607	2018_12_17_14_6_18	34548	0	240	606
608	2018_12_17_14_6_18	34570	0	240	606
609	2018_12_17_14_6_18	34590	0	240	606
610	2018_12_17_14_6_18	34612	0	240	606
611	2018_12_17_14_6_18	34632	0	240	606
612	2018_12_17_14_6_18	34654	0	240	606
613	2018_12_17_14_6_18	34674	0	240	606
614	2018_12_17_14_6_18	34696	0	240	606
615	2018_12_17_14_6_18	34716	0	240	606
616	2018_12_17_14_6_18	34738	0	240	606
617	2018_12_17_14_6_18	34758	0	240	606
618	2018_12_17_14_6_18	34780	0	240	606
619	2018_12_17_14_6_18	34800	0	240	606
620	2018_12_17_14_6_18	34822	0	240	606
621	2018_12_17_14_6_18	34842	0	240	606
622	2018_12_17_14_6_19	34864	0	240	606
623	2018_12_17_14_6_19	34884	0	240	606
624	2018_12_17_14_6_19	34906	0	240	606
625	2018_12_17_14_6_19	34926	0	240	606
626	2018_12_17_14_6_19	34948	0	240	606
627	2018_12_17_14_6_19	34968	0	240	606
628	2018_12_17_14_6_19	34990	0	240	606
629	2018_12_17_14_6_19	35010	0	240	606
630	2018_12_17_14_6_19	35032	0	240	606
631	2018_12_17_14_6_19	35052	0	240	606
632	2018_12_17_14_6_19	35074	0	240	606
633	2018_12_17_14_6_19	35094	0	240	606
634	2018_12_17_14_6_19	35116	0	240	606
635	2018_12_17_14_6_19	35136	0	240	606
636	2018_12_17_14_6_19	35156	0	240	606
637	2018_12_17_14_6_19	35178	0	240	606
638	2018_12_17_14_6_19	35198	0	240	606
639	2018_12_17_14_6_19	35220	0	240	606
640	2018_12_17_14_6_19	35240	0	240	606
641	2018_12_17_14_6_19	35262	0	240	606
642	2018_12_17_14_6_19	35282	0	240	606
643	2018_12_17_14_6_19	35304	0	240	606
644	2018_12_17_14_6_19	35324	0	240	606
645	2018_12_17_14_6_19	35346	0	240	606
646	2018_12_17_14_6_19	35366	0	240	606
647	2018_12_17_14_6_19	35388	0	240	606
648	2018_12_17_14_6_19	35408	0	240	606
649	2018_12_17_14_6_19	35430	0	240	606
650	2018_12_17_14_6_19	35450	0	240	606
651	2018_12_17_14_6_19	35472	0	240	606
652	2018_12_17_14_6_19	35492	0	240	606
653	2018_12_17_14_6_19	35514	0	240	606
654	2018_12_17_14_6_19	35534	0	240	606
655	2018_12_17_14_6_19	35556	0	240	606
656	2018_12_17_14_6_19	35576	0	240	606
657	2018_12_17_14_6_19	35598	0	240	606
658	2018_12_17_14_6_19	35618	0	240	606
659	2018_12_17_14_6_19	35640	0	240	606
660	2018_12_17_14_6_19	35660	0	240	606
661	2018_12_17_14_6_19	35682	0	240	606
662	2018_12_17_14_6_19	35702	0	240	606
663	2018_12_17_14_6_19	35724	0	240	606
664	2018_12_17_14_6_19	35744	0	240	606
665	2018_12_17_14_6_19	35766	0	240	606
666	2018_12_17_14_6_19	35786	0	240	606
667	2018_12_17_14_6_19	35808	0	240	606
668	2018_12_17_14_6_19	35828	0	240	606
669	2018_12_17_14_6_19	35850	0	240	606
670	2018_12_17_14_6_20	35870	0	240	606
671	2018_12_17_14_6_20	35892	0	240	606
672	2018_12_17_14_6_20	35912	0	240	606
673	2018_12_17_14_6_20	35934	0	240	606
674	2018_12_17_14_6_20	35954	0	240	606
675	2018_12_17_14_6_20	35976	0	240	606
676	2018_12_17_14_6_20	35996	0	240	606
677	2018_12_17_14_6_20	36018	0	240	606
678	2018_12_17_14_6_20	36038	0	240	606
679	2018_12_17_14_6_20	36060	0	240	606
680	2018_12_17_14_6_20	36080	0	240	606
681	2018_12_17_14_6_20	36102	0	240	606
682	2018_12_17_14_6_20	36122	0	240	606
683	2018_12_17_14_6_20	36144	0	240	606
684	2018_12_17_14_6_20	36164	0	240	606
685	2018_12_17_14_6_20	36186	0	240	606
686	2018_12_17_14_6_20	36206	0	240	606
687	2018_12_17_14_6_20	36228	0	240	606
688	2018_12_17_14_6_20	36248	0	240	606
689	2018_12_17_14_6_20	36270	0	240	606
690	2018_12_17_14_6_20	36290	0	240	606
691	2018_12_17_14_6_20	36312	0	240	606
692	2018_12_17_14_6_20	36332	0	240	606
693	2018_12_17_14_6_20	36354	0	240	606
694	2018_12_17_14_6_20	36374	0	240	606
695	2018_12_17_14_6_20	36396	0	240	606
696	2018_12_17_14_6_20	36416	0	240	606
697	2018_12_17_14_6_20	36436	0	240	606
698	2018_12_17_14_6_20	36458	0	240	606
699	2018_12_17_14_6_20	36478	0	240	606
700	2018_12_17_14_6_20	36500	0	240	606
701	2018_12_17_14_6_20	36520	0	240	606
702	2018_12_17_14_6_20	36542	0	240	606
703	2018_12_17_14_6_20	36562	0	240	606
704	2018_12_17_14_6_20	36584	0	240	606
705	2018_12_17_14_6_20	36604	0	240	606
706	2018_12_17_14_6_20	36626	0	240	606
707	2018_12_17_14_6_20	36646	0	240	606
708	2018_12_17_14_6_20	36668	0	240	606
709	2018_12_17_14_6_20	36688	0	240	606
710	2018_12_17_14_6_20	36710	0	240	606
711	2018_12_17_14_6_20	36730	0	240	606
712	2018_12_17_14_6_20	36752	0	240	606
713	2018_12_17_14_6_20	36772	0	240	606
714	2018_12_17_14_6_20	36794	0	240	606
715	2018_12_17_14_6_20	36814	0	240	606
716	2018_12_17_14_6_20	36836	0	240	606
717	2018_12_17_14_6_20	36856	0	240	606
718	2018_12_17_14_6_21	36878	0	240	606
719	2018_12_17_14_6_21	36898	0	240	606
720	2018_12_17_14_6_21	36920	0	240	606
721	2018_12_17_14_6_21	36940	0	240	606
722	2018_12_17_14_6_21	36962	0	240	606
723	2018_12_17_14_6_21	36982	0	240	606
724	2018_12_17_14_6_21	37004	0	240	606
725	2018_12_17_14_6_21	37024	0	240	606
726	2018_12_17_14_6_21	37046	0	240	606
727	2018_12_17_14_6_21	37066	0	240	606
728	2018_12_17_14_6_21	37088	0	240	606
729	2018_12_17_14_6_21	37108	0	240	606
730	2018_12_17_14_6_21	37130	0	240	606
731	2018_12_17_14_6_21	37150	0	240	606
732	2018_12_17_14_6_21	37172	0	240	606
733	2018_12_17_14_6_21	37192	0	240	606
734	2018_12_17_14_6_21	37214	0	240	606
735	2018_12_17_14_6_21	37234	0	240	606
736	2018_12_17_14_6_21	37256	0	240	606
737	2018_12_17_14_6_21	37276	0	240	606
738	2018_12_17_14_6_21	37298	0	240	606
739	2018_12_17_14_6_21	37318	0	240	606
740	2018_12_17_14_6_21	37340	0	240	606
741	2018_12_17_14_6_21	37360	0	240	606
742	2018_12_17_14_6_21	37382	0	240	606
743	2018_12_17_14_6_21	37402	0	240	606
744	2018_12_17_14_6_21	37424	0	240	606
745	2018_12_17_14_6_21	37444	0	240	606
746	2018_12_17_14_6_21	37466	0	240	606
747	2018_12_17_14_6_21	37486	0	240	606
748	2018_12_17_14_6_21	37508	0	240	606
749	2018_12_17_14_6_21	37528	0	240	606
750	2018_12_17_14_6_21	37550	0	240	606
751	2018_12_17_14_6_21	37570	0	240	606
752	2018_12_17_14_6_21	37592	0	240	606
753	2018_12_17_14_6_21	37612	0	240	606
754	2018_12_17_14_6_21	37634	0	240	606
755	2018_12_17_14_6_21	37654	0	240	606
756	2018_12_17_14_6_21	37676	0	240	606
757	2018_12_17_14_6_21	37696	0	240	606
758	2018_12_17_14_6_21	37716	0	240	606
759	2018_12_17_14_6_21	37738	0	240	606
760	2018_12_17_14_6_21	37758	0	240	606
761	2018_12_17_14_6_21	37780	0	240	606
762	2018_12_17_14_6_21	37800	0	240	606
763	2018_12_17_14_6_21	37822	0	240	606
764	2018_12_17_14_6_21	37842	0	240	606
765	2018_12_17_14_6_22	37864	0	240	606
766	2018_12_17_14_6_22	37884	0	240	606
767	2018_12_17_14_6_22	37906	0	240	606
768	2018_12_17_14_6_22	37926	0	240	606
769	2018_12_17_14_6_22	37948	0	240	606
770	2018_12_17_14_6_22	37968	0	240	606
771	2018_12_17_14_6_22	37990	0	240	606
772	2018_12_17_14_6_22	38010	0	240	606
773	2018_12_17_14_6_22	38032	0	240	606
774	2018_12_17_14_6_22	38052	0	240	606
775	2018_12_17_14_6_22	38074	0	240	606
776	2018_12_17_14_6_22	38094	0	240	606
777	2018_12_17_14_6_22	38116	0	240	606
778	2018_12_17_14_6_22	38136	0	240	606
779	2018_12_17_14_6_22	38158	0	240	606
780	2018_12_17_14_6_22	38178	0	240	606
781	2018_12_17_14_6_22	38200	0	240	606
782	2018_12_17_14_6_22	38220	0	240	606
783	2018_12_17_14_6_22	38242	0	240	606
784	2018_12_17_14_6_22	38262	0	240	606
785	2018_12_17_14_6_22	38284	0	240	606
786	2018_12_17_14_6_22	38304	0	240	606
787	2018_12_17_14_6_22	38326	0	240	606
788	2018_12_17_14_6_22	38346	0	240	606
789	2018_12_17_14_6_22	38368	0	240	606
790	2018_12_17_14_6_22	38388	0	240	606
791	2018_12_17_14_6_22	38410	0	240	606
792	2018_12_17_14_6_22	38430	0	240	606
793	2018_12_17_14_6_22	38452	0	240	606
794	2018_12_17_14_6_22	38472	0	240	606
795	2018_12_17_14_6_22	38494	0	240	606
796	2018_12_17_14_6_22	38514	0	240	606
797	2018_12_17_14_6_22	38536	0	240	606
798	2018_12_17_14_6_22	38556	0	240	606
799	2018_12_17_14_6_22	38578	0	240	606
800	2018_12_17_14_6_22	38598	0	240	606
801	2018_12_17_14_6_22	38620	0	240	606
802	2018_12_17_14_6_22	38640	0	240	606
803	2018_12_17_14_6_22	38662	0	240	606
804	2018_12_17_14_6_22	38682	0	240	606
805	2018_12_17_14_6_22	38704	0	240	606
806	2018_12_17_14_6_22	38724	0	240	606
807	2018_12_17_14_6_22	38746	0	240	606
808	2018_12_17_14_6_22	38766	0	240	606
809	2018_12_17_14_6_22	38788	0	240	606
810	2018_12_17_14_6_22	38808	0	240	606
811	2018_12_17_14_6_22	38830	0	240	606
812	2018_12_17_14_6_22	38850	0	240	606
813	2018_12_17_14_6_23	38872	0	240	606
814	2018_12_17_14_6_23	38892	0	240	606
815	2018_12_17_14_6_23	38914	0	240	606
816	2018_12_17_14_6_23	38934	0	240	606
817	2018_12_17_14_6_23	38956	0	240	606
818	2018_12_17_14_6_23	38976	0	240	606
819	2018_12_17_14_6_23	38996	0	240	606
820	2018_12_17_14_6_23	39018	0	240	606
821	2018_12_17_14_6_23	39038	0	240	606
822	2018_12_17_14_6_23	39060	0	240	606
823	2018_12_17_14_6_23	39080	0	240	606
824	2018_12_17_14_6_23	39102	0	240	606
825	2018_12_17_14_6_23	39122	0	240	606
826	2018_12_17_14_6_23	39144	0	240	606
827	2018_12_17_14_6_23	39164	0	240	606
828	2018_12_17_14_6_23	39186	0	240	606
829	2018_12_17_14_6_23	39206	0	240	606
830	2018_12_17_14_6_23	39228	0	240	606
831	2018_12_17_14_6_23	39248	0	240	606
832	2018_12_17_14_6_23	39270	0	240	606
833	2018_12_17_14_6_23	39290	0	240	606
834	2018_12_17_14_6_23	39312	0	240	606
835	2018_12_17_14_6_23	39332	0	240	606
836	2018_12_17_14_6_23	39354	0	240	606
837	2018_12_17_14_6_23	39374	0	240	606
838	2018_12_17_14_6_23	39396	0	240	606
839	2018_12_17_14_6_23	39416	0	240	606
840	2018_12_17_14_6_23	39438	0	240	606
841	2018_12_17_14_6_23	39458	0	240	606
842	2018_12_17_14_6_23	39480	0	240	606
843	2018_12_17_14_6_23	39500	0	240	606
844	2018_12_17_14_6_23	39522	0	240	606
845	2018_12_17_14_6_23	39542	0	240	606
846	2018_12_17_14_6_23	39564	0	240	606
847	2018_12_17_14_6_23	39584	0	240	606
848	2018_12_17_14_6_23	39606	0	240	606
849	2018_12_17_14_6_23	39626	0	240	606
850	2018_12_17_14_6_23	39648	0	240	606
851	2018_12_17_14_6_23	39668	0	240	606
852	2018_12_17_14_6_23	39690	0	240	606
853	2018_12_17_14_6_23	39710	0	240	606
854	2018_12_17_14_6_23	39732	0	240	606
855	2018_12_17_14_6_23	39752	0	240	606
856	2018_12_17_14_6_23	39774	0	240	606
857	2018_12_17_14_6_23	39794	0	240	606
858	2018_12_17_14_6_23	39816	0	240	606
859	2018_12_17_14_6_23	39836	0	240	606
860	2018_12_17_14_6_24	39858	0	240	606
861	2018_12_17_14_6_24	39878	0	240	606
862	2018_12_17_14_6_24	39900	0	240	606
863	2018_12_17_14_6_24	39920	0	240	606
864	2018_12_17_14_6_24	39942	0	240	606
865	2018_12_17_14_6_24	39962	0	240	606
866	2018_12_17_14_6_24	39984	0	240	606
867	2018_12_17_14_6_24	40004	0	240	606
868	2018_12_17_14_6_24	40026	0	240	606
869	2018_12_17_14_6_24	40046	0	240	606
870	2018_12_17_14_6_24	40068	0	240	606
871	2018_12_17_14_6_24	40088	0	240	606
872	2018_12_17_14_6_24	40110	0	240	606
873	2018_12_17_14_6_24	40130	0	240	606
874	2018_12_17_14_6_24	40152	0	240	606
875	2018_12_17_14_6_24	40172	0	240	606
876	2018_12_17_14_6_24	40194	0	240	606
877	2018_12_17_14_6_24	40214	0	240	606
878	2018_12_17_14_6_24	40236	0	240	606
879	2018_12_17_14_6_24	40256	0	240	606
880	2018_12_17_14_6_24	40276	0	240	606
881	2018_12_17_14_6_24	40298	0	240	606
882	2018_12_17_14_6_24	40318	0	240	606
883	2018_12_17_14_6_24	40340	0	240	606
884	2018_12_17_14_6_24	40360	0	240	606
885	2018_12_17_14_6_24	40382	0	240	606
886	2018_12_17_14_6_24	40402	0	240	606
887	2018_12_17_14_6_24	40424	0	240	606
888	2018_12_17_14_6_24	40444	0	240	606
889	2018_12_17_14_6_24	40466	0	240	606
890	2018_12_17_14_6_24	40486	0	240	606
891	2018_12_17_14_6_24	40508	0	240	606
892	2018_12_17_14_6_24	40528	0	240	606
893	2018_12_17_14_6_24	40550	0	240	606
894	2018_12_17_14_6_24	40570	0	240	606
895	2018_12_17_14_6_24	40592	0	240	606
896	2018_12_17_14_6_24	40612	0	240	606
897	2018_12_17_14_6_24	40634	0	240	606
898	2018_12_17_14_6_24	40654	0	240	606
899	2018_12_17_14_6_24	40676	0	240	606
900	2018_12_17_14_6_24	40696	0	240	606
901	2018_12_17_14_6_24	40718	0	240	606
902	2018_12_17_14_6_24	40738	0	240	606
903	2018_12_17_14_6_24	40760	0	240	606
904	2018_12_17_14_6_24	40780	0	240	606
905	2018_12_17_14_6_24	40802	0	240	606
906	2018_12_17_14_6_24	40822	0	240	606
907	2018_12_17_14_6_24	40844	0	240	606
908	2018_12_17_14_6_25	40864	0	240	606
909	2018_12_17_14_6_25	40886	0	240	606
910	2018_12_17_14_6_25	40906	0	240	606
911	2018_12_17_14_6_25	40928	0	240	606
912	2018_12_17_14_6_25	40948	0	240	606
913	2018_12_17_14_6_25	40970	0	240	606
914	2018_12_17_14_6_25	40990	0	240	606
915	2018_12_17_14_6_25	41012	0	240	606
916	2018_12_17_14_6_25	41032	0	240	606
917	2018_12_17_14_6_25	41054	0	240	606
918	2018_12_17_14_6_25	41074	0	240	606
919	2018_12_17_14_6_25	41096	0	240	606
920	2018_12_17_14_6_25	41116	0	240	606
921	2018_12_17_14_6_25	41138	0	240	606
922	2018_12_17_14_6_25	41158	0	240	606
923	2018_12_17_14_6_25	41180	0	240	606
924	2018_12_17_14_6_25	41200	0	240	606
925	2018_12_17_14_6_25	41222	0	240	606
926	2018_12_17_14_6_25	41242	0	240	606
927	2018_12_17_14_6_25	41264	0	240	606
928	2018_12_17_14_6_25	41284	0	240	606
929	2018_12_17_14_6_25	41306	0	240	606
930	2018_12_17_14_6_25	41326	0	240	606
931	2018_12_17_14_6_25	41348	0	240	606
932	2018_12_17_14_6_25	41368	0	240	606
933	2018_12_17_14_6_25	41390	0	240	606
934	2018_12_17_14_6_25	41410	0	240	606
935	2018_12_17_14_6_25	41432	0	240	606
936	2018_12_17_14_6_25	41452	0	240	606
937	2018_12_17_14_6_25	41474	0	240	606
938	2018_12_17_14_6_25	41494	0	240	606
939	2018_12_17_14_6_25	41516	0	240	606
940	2018_12_17_14_6_25	41536	0	240	606
941	2018_12_17_14_6_25	41556	0	240	606
942	2018_12_17_14_6_25	41578	0	240	606
943	2018_12_17_14_6_25	41598	0	240	606
944	2018_12_17_14_6_25	41620	0	240	606
945	2018_12_17_14_6_25	41640	0	240	606
946	2018_12_17_14_6_25	41662	0	240	606
947	2018_12_17_14_6_25	41682	0	240	606
948	2018_12_17_14_6_25	41704	0	240	606
949	2018_12_17_14_6_25	41724	0	240	606
950	2018_12_17_14_6_25	41746	0	240	606
951	2018_12_17_14_6_25	41766	0	240	606
952	2018_12_17_14_6_25	41788	0	240	606
953	2018_12_17_14_6_25	41808	0	240	606
954	2018_12_17_14_6_25	41830	0	240	606
955	2018_12_17_14_6_25	41850	0	240	606
956	2018_12_17_14_6_26	41872	0	240	606
957	2018_12_17_14_6_26	41892	0	240	606
958	2018_12_17_14_6_26	41914	0	240	606
959	2018_12_17_14_6_26	41934	0	240	606
960	2018_12_17_14_6_26	41956	0	240	606
961	2018_12_17_14_6_26	41976	0	240	606
962	2018_12_17_14_6_26	41998	0	240	606
963	2018_12_17_14_6_26	42018	0	240	606
964	2018_12_17_14_6_26	42040	0	240	606
965	2018_12_17_14_6_26	42060	0	240	606
966	2018_12_17_14_6_26	42082	0	240	606
967	2018_12_17_14_6_26	42102	0	240	606
968	2018_12_17_14_6_26	42124	0	240	606
969	2018_12_17_14_6_26	42144	0	240	606
970	2018_12_17_14_6_26	42166	0	240	606
971	2018_12_17_14_6_26	42186	0	240	606
972	2018_12_17_14_6_26	42208	0	240	606
973	2018_12_17_14_6_26	42228	0	240	606
974	2018_12_17_14_6_26	42250	0	240	606
975	2018_12_17_14_6_26	42270	0	240	606
976	2018_12_17_14_6_26	42292	0	240	606
977	2018_12_17_14_6_26	42312	0	240	606
978	2018_12_17_14_6_26	42334	0	240	606
979	2018_12_17_14_6_26	42354	0	240	606
980	2018_12_17_14_6_26	42376	0	240	606
981	2018_12_17_14_6_26	42396	0	240	606
982	2018_12_17_14_6_26	42418	0	240	606
983	2018_12_17_14_6_26	42438	0	240	606
984	2018_12_17_14_6_26	42460	0	240	606
985	2018_12_17_14_6_26	42480	0	240	606
986	2018_12_17_14_6_26	42502	0	240	606
987	2018_12_17_14_6_26	42522	0	240	606
988	2018_12_17_14_6_26	42544	0	240	606
989	2018_12_17_14_6_26	42564	0	240	606
990	2018_12_17_14_6_26	42586	0	240	606
991	2018_12_17_14_6_26	42606	0	240	606
992	2018_12_17_14_6_26	42628	0	240	606
993	2018_12_17_14_6_26	42648	0	240	606
994	2018_12_17_14_6_26	42670	0	240	606
995	2018_12_17_14_6_26	42690	0	240	606
996	2018_12_17_14_6_26	42712	0	240	606
997	2018_12_17_14_6_26	42732	0	240	606
998	2018_12_17_14_6_26	42754	0	240	606
999	2018_12_17_14_6_26	42774	0	240	606
1000	2018_12_17_14_6_26	42796	0	240	606
1001	2018_12_17_14_6_26	42816	0	240	606
1002	2018_12_17_14_6_26	42836	0	240	606
1003	2018_12_17_14_6_27	42858	0	240	606
1004	2018_12_17_14_6_27	42878	0	240	606
1005	2018_12_17_14_6_27	42900	0	240	606
1006	2018_12_17_14_6_27	42920	0	240	606
1007	2018_12_17_14_6_27	42942	0	240	606
1008	2018_12_17_14_6_27	42962	0	240	606
1009	2018_12_17_14_6_27	42984	0	240	606
1010	2018_12_17_14_6_27	43004	0	240	606
1011	2018_12_17_14_6_27	43026	0	240	606
1012	2018_12_17_14_6_27	43046	0	240	606
1013	2018_12_17_14_6_27	43068	0	240	606
1014	2018_12_17_14_6_27	43088	0	240	606
1015	2018_12_17_14_6_27	43110	0	240	606
1016	2018_12_17_14_6_27	43130	0	240	606
1017	2018_12_17_14_6_27	43152	0	240	606
1018	2018_12_17_14_6_27	43172	0	240	606
1019	2018_12_17_14_6_27	43194	0	240	606
1020	2018_12_17_14_6_27	43214	0	240	606
1021	2018_12_17_14_6_27	43236	0	240	606
1022	2018_12_17_14_6_27	43256	0	240	606
1023	2018_12_17_14_6_27	43278	0	240	606
1024	2018_12_17_14_6_27	43298	0	240	606
1025	2018_12_17_14_6_27	43320	0	240	606
1026	2018_12_17_14_6_27	43340	0	240	606
1027	2018_12_17_14_6_27	43362	0	240	606
1028	2018_12_17_14_6_27	43382	0	240	606
1029	2018_12_17_14_6_27	43404	0	240	606
1030	2018_12_17_14_6_27	43424	0	240	606
1031	2018_12_17_14_6_27	43446	0	240	606
1032	2018_12_17_14_6_27	43466	0	240	606
1033	2018_12_17_14_6_27	43488	0	240	606
1034	2018_12_17_14_6_27	43508	0	240	606
1035	2018_12_17_14_6_27	43530	0	240	606
1036	2018_12_17_14_6_27	43550	0	240	606
1037	2018_12_17_14_6_27	43572	0	240	606
1038	2018_12_17_14_6_27	43592	0	240	606
1039	2018_12_17_14_6_27	43614	0	240	606
1040	2018_12_17_14_6_27	43634	0	240	606
1041	2018_12_17_14_6_27	43656	0	240	606
1042	2018_12_17_14_6_27	43676	0	240	606
1043	2018_12_17_14_6_27	43698	0	240	606
1044	2018_12_17_14_6_27	43718	0	240	606
1045	2018_12_17_14_6_27	43740	0	240	606
1046	2018_12_17_14_6_27	43760	0	240	606
1047	2018_12_17_14_6_27	43782	0	240	606
1048	2018_12_17_14_6_27	43802	0	240	606
1049	2018_12_17_14_6_27	43824	0	240	606
1050	2018_12_17_14_6_27	43844	0	240	606
1051	2018_12_17_14_6_28	43866	0	240	606
1052	2018_12_17_14_6_28	43886	0	240	606
1053	2018_12_17_14_6_28	43908	0	240	606
1054	2018_12_17_14_6_28	43928	0	240	606
1055	2018_12_17_14_6_28	43950	0	240	606
1056	2018_12_17_14_6_28	43970	0	240	606
1057	2018_12_17_14_6_28	43992	0	240	606
1058	2018_12_17_14_6_28	44012	0	240	606
1059	2018_12_17_14_6_28	44034	0	240	606
1060	2018_12_17_14_6_28	44054	0	240	606
1061	2018_12_17_14_6_28	44076	0	240	606
1062	2018_12_17_14_6_28	44096	0	240	606
1063	2018_12_17_14_6_28	44116	0	240	606
1064	2018_12_17_14_6_28	44138	0	240	606
1065	2018_12_17_14_6_28	44158	0	240	606
1066	2018_12_17_14_6_28	44180	0	240	606
1067	2018_12_17_14_6_28	44200	0	240	606
1068	2018_12_17_14_6_28	44222	0	240	606
1069	2018_12_17_14_6_28	44242	0	240	606
1070	2018_12_17_14_6_28	44264	0	240	606
1071	2018_12_17_14_6_28	44284	0	240	606
1072	2018_12_17_14_6_28	44306	0	240	606
1073	2018_12_17_14_6_28	44326	0	240	606
1074	2018_12_17_14_6_28	44348	0	240	606
1075	2018_12_17_14_6_28	44368	0	240	606
1076	2018_12_17_14_6_28	44390	0	240	606
1077	2018_12_17_14_6_28	44410	0	240	606
1078	2018_12_17_14_6_28	44432	0	240	606
1079	2018_12_17_14_6_28	44452	0	240	606
1080	2018_12_17_14_6_28	44474	0	240	606
1081	2018_12_17_14_6_28	44494	0	240	606
1082	2018_12_17_14_6_28	44516	0	240	606
1083	2018_12_17_14_6_28	44536	0	240	606
1084	2018_12_17_14_6_28	44558	0	240	606
1085	2018_12_17_14_6_28	44578	0	240	606
1086	2018_12_17_14_6_28	44600	0	240	606
1087	2018_12_17_14_6_28	44620	0	240	606
1088	2018_12_17_14_6_28	44642	0	240	606
1089	2018_12_17_14_6_28	44662	0	240	606
1090	2018_12_17_14_6_28	44684	0	240	606
1091	2018_12_17_14_6_28	44704	0	240	606
1092	2018_12_17_14_6_28	44726	0	240	606
1093	2018_12_17_14_6_28	44746	0	240	606
1094	2018_12_17_14_6_28	44768	0	240	606
1095	2018_12_17_14_6_28	44788	0	240	606
1096	2018_12_17_14_6_28	44810	0	240	606
1097	2018_12_17_14_6_28	44830	0	240	606
1098	2018_12_17_14_6_29	44852	0	240	606
1099	2018_12_17_14_6_29	44872	0	240	606
1100	2018_12_17_14_6_29	44894	0	240	606
1101	2018_12_17_14_6_29	44914	0	240	606
1102	2018_12_17_14_6_29	44936	0	240	606
1103	2018_12_17_14_6_29	44956	0	240	606
1104	2018_12_17_14_6_29	44978	0	240	606
1105	2018_12_17_14_6_29	44998	0	240	606
1106	2018_12_17_14_6_29	45020	0	240	606
1107	2018_12_17_14_6_29	45040	0	240	606
1108	2018_12_17_14_6_29	45062	0	240	606
1109	2018_12_17_14_6_29	45082	0	240	606
1110	2018_12_17_14_6_29	45104	0	240	606
1111	2018_12_17_14_6_29	45124	0	240	606
1112	2018_12_17_14_6_29	45146	0	240	606
1113	2018_12_17_14_6_29	45166	0	240	606
1114	2018_12_17_14_6_29	45188	0	240	606
1115	2018_12_17_14_6_29	45208	0	240	606
1116	2018_12_17_14_6_29	45230	0	240	606
1117	2018_12_17_14_6_29	45250	0	240	606
1118	2018_12_17_14_6_29	45272	0	240	606
1119	2018_12_17_14_6_29	45292	0	240	606
1120	2018_12_17_14_6_29	45314	0	240	606
1121	2018_12_17_14_6_29	45334	0	240	606
1122	2018_12_17_14_6_29	45356	0	240	606
1123	2018_12_17_14_6_29	45376	0	240	606
1124	2018_12_17_14_6_29	45396	0	240	606
1125	2018_12_17_14_6_29	45418	0	240	606
1126	2018_12_17_14_6_29	45438	0	240	606
1127	2018_12_17_14_6_29	45460	0	240	606
1128	2018_12_17_14_6_29	45480	0	240	606
1129	2018_12_17_14_6_29	45502	0	240	606
1130	2018_12_17_14_6_29	45522	0	240	606
1131	2018_12_17_14_6_29	45544	0	240	606
1132	2018_12_17_14_6_29	45564	0	240	606
1133	2018_12_17_14_6_29	45586	0	240	606
1134	2018_12_17_14_6_29	45606	0	240	606
1135	2018_12_17_14_6_29	45628	0	240	606
1136	2018_12_17_14_6_29	45648	0	240	606
1137	2018_12_17_14_6_29	45670	0	240	606
1138	2018_12_17_14_6_29	45690	0	240	606
1139	2018_12_17_14_6_29	45712	0	240	606
1140	2018_12_17_14_6_29	45732	0	240	606
1141	2018_12_17_14_6_29	45754	0	240	606
1142	2018_12_17_14_6_29	45774	0	240	606
1143	2018_12_17_14_6_29	45796	0	240	606
1144	2018_12_17_14_6_29	45816	0	240	606
1145	2018_12_17_14_6_29	45838	0	240	606
1146	2018_12_17_14_6_30	45858	0	240	606
1147	2018_12_17_14_6_30	45880	0	240	606
1148	2018_12_17_14_6_30	45900	0	240	606
1149	2018_12_17_14_6_30	45922	0	240	606
1150	2018_12_17_14_6_30	45942	0	240	606
1151	2018_12_17_14_6_30	45964	0	240	606
1152	2018_12_17_14_6_30	45984	0	240	606
1153	2018_12_17_14_6_30	46006	0	240	606
1154	2018_12_17_14_6_30	46026	0	240	606
1155	2018_12_17_14_6_30	46048	0	240	606
1156	2018_12_17_14_6_30	46068	0	240	606
1157	2018_12_17_14_6_30	46090	0	240	606
1158	2018_12_17_14_6_30	46110	0	240	606
1159	2018_12_17_14_6_30	46132	0	240	606
1160	2018_12_17_14_6_30	46152	0	240	606
1161	2018_12_17_14_6_30	46174	0	240	606
1162	2018_12_17_14_6_30	46194	0	240	606
1163	2018_12_17_14_6_30	46216	0	240	606
1164	2018_12_17_14_6_30	46236	0	240	606
1165	2018_12_17_14_6_30	46258	0	240	606
1166	2018_12_17_14_6_30	46278	0	240	606
1167	2018_12_17_14_6_30	46300	0	240	606
1168	2018_12_17_14_6_30	46320	0	240	606
1169	2018_12_17_14_6_30	46342	0	240	606
1170	2018_12_17_14_6_30	46362	0	240	606
1171	2018_12_17_14_6_30	46384	0	240	606
1172	2018_12_17_14_6_30	46404	0	240	606
1173	2018_12_17_14_6_30	46426	0	240	606
1174	2018_12_17_14_6_30	46446	0	240	606
1175	2018_12_17_14_6_30	46468	0	240	606
1176	2018_12_17_14_6_30	46488	0	240	606
1177	2018_12_17_14_6_30	46510	0	240	606
1178	2018_12_17_14_6_30	46530	0	240	606
1179	2018_12_17_14_6_30	46552	0	240	606
1180	2018_12_17_14_6_30	46572	0	240	606
1181	2018_12_17_14_6_30	46594	0	240	606
1182	2018_12_17_14_6_30	46614	0	240	606
1183	2018_12_17_14_6_30	46636	0	240	606
1184	2018_12_17_14_6_30	46656	0	240	606
1185	2018_12_17_14_6_30	46676	0	240	606
1186	2018_12_17_14_6_30	46698	0	240	606
1187	2018_12_17_14_6_30	46718	0	240	606
1188	2018_12_17_14_6_30	46740	0	240	606
1189	2018_12_17_14_6_30	46760	0	240	606
1190	2018_12_17_14_6_30	46782	0	240	606
1191	2018_12_17_14_6_30	46802	0	240	606
1192	2018_12_17_14_6_30	46824	0	240	606
1193	2018_12_17_14_6_30	46844	0	240	606
1194	2018_12_17_14_6_31	46866	0	240	606
1195	2018_12_17_14_6_31	46886	0	240	606
1196	2018_12_17_14_6_31	46908	0	240	606
1197	2018_12_17_14_6_31	46928	0	240	606
1198	2018_12_17_14_6_31	46950	0	240	606
1199	2018_12_17_14_6_31	46970	0	240	606
1200	2018_12_17_14_6_31	46992	0	240	606
1201	2018_12_17_14_6_31	47012	0	240	606
1202	2018_12_17_14_6_31	47034	0	240	606
1203	2018_12_17_14_6_31	47054	0	240	606
1204	2018_12_17_14_6_31	47076	0	240	606
1205	2018_12_17_14_6_31	47096	0	240	606
1206	2018_12_17_14_6_31	47118	0	240	606
1207	2018_12_17_14_6_31	47138	0	240	606
1208	2018_12_17_14_6_31	47160	0	240	606
1209	2018_12_17_14_6_31	47180	0	240	606
1210	2018_12_17_14_6_31	47202	0	240	606
1211	2018_12_17_14_6_31	47222	0	240	606
1212	2018_12_17_14_6_31	47244	0	240	606
1213	2018_12_17_14_6_31	47264	0	240	606
1214	2018_12_17_14_6_31	47286	0	240	606
1215	2018_12_17_14_6_31	47306	0	240	606
1216	2018_12_17_14_6_31	47328	0	240	606
1217	2018_12_17_14_6_31	47348	0	240	606
1218	2018_12_17_14_6_31	47370	0	240	606
1219	2018_12_17_14_6_31	47390	0	240	606
1220	2018_12_17_14_6_31	47412	0	240	606
1221	2018_12_17_14_6_31	47432	0	240	606
1222	2018_12_17_14_6_31	47454	0	240	606
1223	2018_12_17_14_6_31	47474	0	240	606
1224	2018_12_17_14_6_31	47496	0	240	606
1225	2018_12_17_14_6_31	47516	0	240	606
1226	2018_12_17_14_6_31	47538	0	240	606
1227	2018_12_17_14_6_31	47558	0	240	606
1228	2018_12_17_14_6_31	47580	0	240	606
1229	2018_12_17_14_6_31	47600	0	240	606
1230	2018_12_17_14_6_31	47622	0	240	606
1231	2018_12_17_14_6_31	47642	0	240	606
1232	2018_12_17_14_6_31	47664	0	240	606
1233	2018_12_17_14_6_31	47684	0	240	606
1234	2018_12_17_14_6_31	47706	0	240	606
1235	2018_12_17_14_6_31	47726	0	240	606
1236	2018_12_17_14_6_31	47748	0	240	606
1237	2018_12_17_14_6_31	47768	0	240	606
1238	2018_12_17_14_6_31	47790	0	240	606
1239	2018_12_17_14_6_31	47810	0	240	606
1240	2018_12_17_14_6_31	47832	0	240	606
1241	2018_12_17_14_6_32	47852	0	240	606
1242	2018_12_17_14_6_32	47874	0	240	606
1243	2018_12_17_14_6_32	47894	0	240	606
1244	2018_12_17_14_6_32	47916	0	240	606
1245	2018_12_17_14_6_32	47936	0	240	606
1246	2018_12_17_14_6_32	47956	0	240	606
1247	2018_12_17_14_6_32	47978	0	240	606
1248	2018_12_17_14_6_32	47998	0	240	606
1249	2018_12_17_14_6_32	48020	0	240	606
1250	2018_12_17_14_6_32	48040	0	240	606
1251	2018_12_17_14_6_32	48062	0	240	606
1252	2018_12_17_14_6_32	48082	0	240	606
1253	2018_12_17_14_6_32	48104	0	240	606
1254	2018_12_17_14_6_32	48124	0	240	606
1255	2018_12_17_14_6_32	48146	0	240	606
1256	2018_12_17_14_6_32	48166	0	240	606
1257	2018_12_17_14_6_32	48188	0	240	606
1258	2018_12_17_14_6_32	48208	0	240	606
1259	2018_12_17_14_6_32	48230	0	240	606
1260	2018_12_17_14_6_32	48250	0	240	606
1261	2018_12_17_14_6_32	48272	0	240	606
1262	2018_12_17_14_6_32	48292	0	240	606
1263	2018_12_17_14_6_32	48314	0	240	606
1264	2018_12_17_14_6_32	48334	0	240	606
1265	2018_12_17_14_6_32	48356	0	240	606
1266	2018_12_17_14_6_32	48376	0	240	606
1267	2018_12_17_14_6_32	48398	0	240	606
1268	2018_12_17_14_6_32	48418	0	240	606
1269	2018_12_17_14_6_32	48440	0	240	606
1270	2018_12_17_14_6_32	48460	0	240	606
1271	2018_12_17_14_6_32	48482	0	240	606
1272	2018_12_17_14_6_32	48502	0	240	606
1273	2018_12_17_14_6_32	48524	0	240	606
1274	2018_12_17_14_6_32	48544	0	240	606
1275	2018_12_17_14_6_32	48566	0	240	606
1276	2018_12_17_14_6_32	48586	0	240	606
1277	2018_12_17_14_6_32	48608	0	240	606
1278	2018_12_17_14_6_32	48628	0	240	606
1279	2018_12_17_14_6_32	48650	0	240	606
1280	2018_12_17_14_6_32	48670	0	240	606
1281	2018_12_17_14_6_32	48692	0	240	606
1282	2018_12_17_14_6_32	48712	0	240	606
1283	2018_12_17_14_6_32	48734	0	240	606
1284	2018_12_17_14_6_32	48754	0	240	606
1285	2018_12_17_14_6_32	48776	0	240	606
1286	2018_12_17_14_6_32	48796	0	240	606
1287	2018_12_17_14_6_32	48818	0	240	606
1288	2018_12_17_14_6_32	48838	0	240	606
1289	2018_12_17_14_6_33	48860	0	240	606
1290	2018_12_17_14_6_33	48880	0	240	606
1291	2018_12_17_14_6_33	48902	0	240	606
1292	2018_12_17_14_6_33	48922	0	240	606
1293	2018_12_17_14_6_33	48944	0	240	606
1294	2018_12_17_14_6_33	48964	0	240	606
1295	2018_12_17_14_6_33	48986	0	240	606
1296	2018_12_17_14_6_33	49006	0	240	606
1297	2018_12_17_14_6_33	49028	0	240	606
1298	2018_12_17_14_6_33	49048	0	240	606
1299	2018_12_17_14_6_33	49070	0	240	606
1300	2018_12_17_14_6_33	49090	0	240	606
1301	2018_12_17_14_6_33	49112	0	240	606
1302	2018_12_17_14_6_33	49132	0	240	606
1303	2018_12_17_14_6_33	49154	0	240	606
1304	2018_12_17_14_6_33	49174	0	240	606
1305	2018_12_17_14_6_33	49196	0	240	606
1306	2018_12_17_14_6_33	49216	0	240	606
1307	2018_12_17_14_6_33	49236	0	240	606
1308	2018_12_17_14_6_33	49258	0	240	606
1309	2018_12_17_14_6_33	49278	0	240	606
1310	2018_12_17_14_6_33	49300	0	240	606
1311	2018_12_17_14_6_33	49320	0	240	606
1312	2018_12_17_14_6_33	49342	0	240	606
1313	2018_12_17_14_6_33	49362	0	240	606
1314	2018_12_17_14_6_33	49384	0	240	606
1315	2018_12_17_14_6_33	49404	0	240	606
1316	2018_12_17_14_6_33	49426	0	240	606
1317	2018_12_17_14_6_33	49446	0	240	606
1318	2018_12_17_14_6_33	49468	0	240	606
1319	2018_12_17_14_6_33	49488	0	240	606
1320	2018_12_17_14_6_33	49510	0	240	606
1321	2018_12_17_14_6_33	49530	0	240	606
1322	2018_12_17_14_6_33	49552	0	240	606
1323	2018_12_17_14_6_33	49572	0	240	606
1324	2018_12_17_14_6_33	49594	0	240	606
1325	2018_12_17_14_6_33	49614	0	240	606
1326	2018_12_17_14_6_33	49636	0	240	606
1327	2018_12_17_14_6_33	49656	0	240	606
1328	2018_12_17_14_6_33	49678	0	240	606
1329	2018_12_17_14_6_33	49698	0	240	606
1330	2018_12_17_14_6_33	49720	0	240	606
1331	2018_12_17_14_6_33	49740	0	240	606
1332	2018_12_17_14_6_33	49762	0	240	606
1333	2018_12_17_14_6_33	49782	0	240	606
1334	2018_12_17_14_6_33	49804	0	240	606
1335	2018_12_17_14_6_33	49824	0	240	606
1336	2018_12_17_14_6_33	49846	0	240	606
1337	2018_12_17_14_6_34	49866	0	240	606
1338	2018_12_17_14_6_34	49888	0	240	606
1339	2018_12_17_14_6_34	49908	0	240	606
1340	2018_12_17_14_6_34	49930	0	240	606
1341	2018_12_17_14_6_34	49950	0	240	606
1342	2018_12_17_14_6_34	49972	0	240	606
1343	2018_12_17_14_6_34	49992	0	240	606
1344	2018_12_17_14_6_34	50014	0	240	606
1345	2018_12_17_14_6_34	50034	0	240	606
1346	2018_12_17_14_6_34	50056	0	240	606
1347	2018_12_17_14_6_34	50076	0	240	606
1348	2018_12_17_14_6_34	50098	0	240	606
1349	2018_12_17_14_6_34	50118	0	240	606
1350	2018_12_17_14_6_34	50140	0	240	606
1351	2018_12_17_14_6_34	50160	0	240	606
1352	2018_12_17_14_6_34	50182	0	240	606
1353	2018_12_17_14_6_34	50202	0	240	606
1354	2018_12_17_14_6_34	50224	0	240	606
1355	2018_12_17_14_6_34	50244	0	240	606
1356	2018_12_17_14_6_34	50266	0	240	606
1357	2018_12_17_14_6_34	50286	0	240	606
1358	2018_12_17_14_6_34	50308	0	240	606
1359	2018_12_17_14_6_34	50328	0	240	606
1360	2018_12_17_14_6_34	50350	0	240	606
1361	2018_12_17_14_6_34	50370	0	240	606
1362	2018_12_17_14_6_34	50392	0	240	606
1363	2018_12_17_14_6_34	50412	0	240	606
1364	2018_12_17_14_6_34	50434	0	240	606
1365	2018_12_17_14_6_34	50454	0	240	606
1366	2018_12_17_14_6_34	50476	0	240	606
1367	2018_12_17_14_6_34	50496	0	240	606
1368	2018_12_17_14_6_34	50516	0	240	606
1369	2018_12_17_14_6_34	50538	0	240	606
1370	2018_12_17_14_6_34	50558	0	240	606
1371	2018_12_17_14_6_34	50580	0	240	606
1372	2018_12_17_14_6_34	50600	0	240	606
1373	2018_12_17_14_6_34	50622	0	240	606
1374	2018_12_17_14_6_34	50642	0	240	606
1375	2018_12_17_14_6_34	50664	0	240	606
1376	2018_12_17_14_6_34	50684	0	240	606
1377	2018_12_17_14_6_34	50706	0	240	606
1378	2018_12_17_14_6_34	50726	0	240	606
1379	2018_12_17_14_6_34	50748	0	240	606
1380	2018_12_17_14_6_34	50768	0	240	606
1381	2018_12_17_14_6_34	50790	0	240	606
1382	2018_12_17_14_6_34	50810	0	240	606
1383	2018_12_17_14_6_34	50832	0	240	606
1384	2018_12_17_14_6_35	50852	0	240	606
1385	2018_12_17_14_6_35	50874	0	240	606
1386	2018_12_17_14_6_35	50894	0	240	606
1387	2018_12_17_14_6_35	50916	0	240	606
1388	2018_12_17_14_6_35	50936	0	240	606
1389	2018_12_17_14_6_35	50958	0	240	606
1390	2018_12_17_14_6_35	50978	0	240	606
1391	2018_12_17_14_6_35	51000	0	240	606
1392	2018_12_17_14_6_35	51020	0	240	606
1393	2018_12_17_14_6_35	51042	0	240	606
1394	2018_12_17_14_6_35	51062	0	240	606
1395	2018_12_17_14_6_35	51084	0	240	606
1396	2018_12_17_14_6_35	51104	0	240	606
1397	2018_12_17_14_6_35	51126	0	240	606
1398	2018_12_17_14_6_35	51146	0	240	606
1399	2018_12_17_14_6_35	51168	0	240	606
1400	2018_12_17_14_6_35	51188	0	240	606
1401	2018_12_17_14_6_35	51210	0	240	606
1402	2018_12_17_14_6_35	51230	0	240	606
1403	2018_12_17_14_6_35	51252	0	240	606
1404	2018_12_17_14_6_35	51272	0	240	606
1405	2018_12_17_14_6_35	51294	0	240	606
1406	2018_12_17_14_6_35	51314	0	240	606
1407	2018_12_17_14_6_35	51336	0	240	606
1408	2018_12_17_14_6_35	51356	0	240	606
1409	2018_12_17_14_6_35	51378	0	240	606
1410	2018_12_17_14_6_35	51398	0	240	606
1411	2018_12_17_14_6_35	51420	0	240	606
1412	2018_12_17_14_6_35	51440	0	240	606
1413	2018_12_17_14_6_35	51462	0	240	606
1414	2018_12_17_14_6_35	51482	0	240	606
1415	2018_12_17_14_6_35	51504	0	240	606
1416	2018_12_17_14_6_35	51524	0	240	606
1417	2018_12_17_14_6_35	51546	0	240	606
1418	2018_12_17_14_6_35	51566	0	240	606
1419	2018_12_17_14_6_35	51588	0	240	606
1420	2018_12_17_14_6_35	51608	0	240	606
1421	2018_12_17_14_6_35	51630	0	240	606
1422	2018_12_17_14_6_35	51650	0	240	606
1423	2018_12_17_14_6_35	51672	0	240	606
1424	2018_12_17_14_6_35	51692	0	240	606
1425	2018_12_17_14_6_35	51714	0	240	606
1426	2018_12_17_14_6_35	51734	0	240	606
1427	2018_12_17_14_6_35	51756	0	240	606
1428	2018_12_17_14_6_35	51776	0	240	606
1429	2018_12_17_14_6_35	51796	0	240	606
1430	2018_12_17_14_6_35	51818	0	240	606
1431	2018_12_17_14_6_35	51838	0	240	606
1432	2018_12_17_14_6_36	51860	0	240	606
1433	2018_12_17_14_6_36	51880	0	240	606
1434	2018_12_17_14_6_36	51902	0	240	606
1435	2018_12_17_14_6_36	51922	0	240	606
1436	2018_12_17_14_6_36	51944	0	240	606
1437	2018_12_17_14_6_36	51964	0	240	606
1438	2018_12_17_14_6_36	51986	0	240	606
1439	2018_12_17_14_6_36	52006	0	240	606
1440	2018_12_17_14_6_36	52028	0	240	606
1441	2018_12_17_14_6_36	52048	0	240	606
1442	2018_12_17_14_6_36	52070	0	240	606
1443	2018_12_17_14_6_36	52090	0	240	606
1444	2018_12_17_14_6_36	52112	0	240	606
1445	2018_12_17_14_6_36	52132	0	240	606
1446	2018_12_17_14_6_36	52154	0	240	606
1447	2018_12_17_14_6_36	52174	0	240	606
1448	2018_12_17_14_6_36	52196	0	240	606
1449	2018_12_17_14_6_36	52216	0	240	606
1450	2018_12_17_14_6_36	52238	0	240	606
1451	2018_12_17_14_6_36	52258	0	240	606
1452	2018_12_17_14_6_36	52280	0	240	606
1453	2018_12_17_14_6_36	52300	0	240	606
1454	2018_12_17_14_6_36	52322	0	240	606
1455	2018_12_17_14_6_36	52342	0	240	606
1456	2018_12_17_14_6_36	52364	0	240	606
1457	2018_12_17_14_6_36	52384	0	240	606
1458	2018_12_17_14_6_36	52406	0	240	606
1459	2018_12_17_14_6_36	52426	0	240	606
1460	2018_12_17_14_6_36	52448	0	240	606
1461	2018_12_17_14_6_36	52468	0	240	606
1462	2018_12_17_14_6_36	52490	0	240	606
1463	2018_12_17_14_6_36	52510	0	240	606
1464	2018_12_17_14_6_36	52532	0	240	606
1465	2018_12_17_14_6_36	52552	0	240	606
1466	2018_12_17_14_6_36	52574	0	240	606
1467	2018_12_17_14_6_36	52594	0	240	606
1468	2018_12_17_14_6_36	52616	0	240	606
1469	2018_12_17_14_6_36	52636	0	240	606
1470	2018_12_17_14_6_36	52658	0	240	606
1471	2018_12_17_14_6_36	52678	0	240	606
1472	2018_12_17_14_6_36	52700	0	240	606
1473	2018_12_17_14_6_36	52720	0	240	606
1474	2018_12_17_14_6_36	52742	0	240	606
1475	2018_12_17_14_6_36	52762	0	240	606
1476	2018_12_17_14_6_36	52784	0	240	606
1477	2018_12_17_14_6_36	52804	0	240	606
1478	2018_12_17_14_6_36	52826	0	240	606
1479	2018_12_17_14_6_37	52846	0	240	606
1480	2018_12_17_14_6_37	52868	0	240	606
1481	2018_12_17_14_6_37	52888	0	240	606
1482	2018_12_17_14_6_37	52910	0	240	606
1483	2018_12_17_14_6_37	52930	0	240	606
1484	2018_12_17_14_6_37	52952	0	240	606
1485	2018_12_17_14_6_37	52972	0	240	606
1486	2018_12_17_14_6_37	52994	0	240	606
1487	2018_12_17_14_6_37	53014	0	240	606
1488	2018_12_17_14_6_37	53036	0	240	606
1489	2018_12_17_14_6_37	53056	0	240	606
1490	2018_12_17_14_6_37	53076	0	240	606
1491	2018_12_17_14_6_37	53098	0	240	606
1492	2018_12_17_14_6_37	53118	0	240	606
1493	2018_12_17_14_6_37	53140	0	240	606
1494	2018_12_17_14_6_37	53160	0	240	606
1495	2018_12_17_14_6_37	53182	0	240	606
1496	2018_12_17_14_6_37	53202	0	240	606
1497	2018_12_17_14_6_37	53224	0	240	606
1498	2018_12_17_14_6_37	53244	0	240	606
1499	2018_12_17_14_6_37	53266	0	240	606
1500	2018_12_17_14_6_37	53286	0	240	606
1501	2018_12_17_14_6_37	53308	0	240	606
1502	2018_12_17_14_6_37	53328	0	240	606
1503	2018_12_17_14_6_37	53350	0	240	606
1504	2018_12_17_14_6_37	53370	0	240	606
1505	2018_12_17_14_6_37	53392	0	240	606
1506	2018_12_17_14_6_37	53412	0	240	606
1507	2018_12_17_14_6_37	53434	0	240	606
1508	2018_12_17_14_6_37	53454	0	240	606
1509	2018_12_17_14_6_37	53476	0	240	606
1510	2018_12_17_14_6_37	53496	0	240	606
1511	2018_12_17_14_6_37	53518	0	240	606
1512	2018_12_17_14_6_37	53538	0	240	606
1513	2018_12_17_14_6_37	53560	0	240	606
1514	2018_12_17_14_6_37	53580	0	240	606
1515	2018_12_17_14_6_37	53602	0	240	606
1516	2018_12_17_14_6_37	53622	0	240	606
1517	2018_12_17_14_6_37	53644	0	240	606
1518	2018_12_17_14_6_37	53664	0	240	606
1519	2018_12_17_14_6_37	53686	0	240	606
1520	2018_12_17_14_6_37	53706	0	240	606
1521	2018_12_17_14_6_37	53728	0	240	606
1522	2018_12_17_14_6_37	53748	0	240	606
1523	2018_12_17_14_6_37	53770	0	240	606
1524	2018_12_17_14_6_37	53790	0	240	606
1525	2018_12_17_14_6_37	53812	0	240	606
1526	2018_12_17_14_6_37	53832	0	240	606
1527	2018_12_17_14_6_38	53854	0	240	606
1528	2018_12_17_14_6_38	53874	0	240	606
1529	2018_12_17_14_6_38	53896	0	240	606
1530	2018_12_17_14_6_38	53916	0	240	606
1531	2018_12_17_14_6_38	53938	0	240	606
1532	2018_12_17_14_6_38	53958	0	240	606
1533	2018_12_17_14_6_38	53980	0	240	606
1534	2018_12_17_14_6_38	54000	0	240	606
1535	2018_12_17_14_6_38	54022	0	240	606
1536	2018_12_17_14_6_38	54042	0	240	606
1537	2018_12_17_14_6_38	54064	0	240	606
1538	2018_12_17_14_6_38	54084	0	240	606
1539	2018_12_17_14_6_38	54106	0	240	606
1540	2018_12_17_14_6_38	54126	0	240	606
1541	2018_12_17_14_6_38	54148	0	240	606
1542	2018_12_17_14_6_38	54168	0	240	606
1543	2018_12_17_14_6_38	54190	0	240	606
1544	2018_12_17_14_6_38	54210	0	240	606
1545	2018_12_17_14_6_38	54232	0	240	606
1546	2018_12_17_14_6_38	54252	0	240	606
1547	2018_12_17_14_6_38	54274	0	240	606
1548	2018_12_17_14_6_38	54294	0	240	606
1549	2018_12_17_14_6_38	54316	0	240	606
1550	2018_12_17_14_6_38	54336	0	240	606
1551	2018_12_17_14_6_38	54356	0	240	606
1552	2018_12_17_14_6_38	54378	0	240	606
1553	2018_12_17_14_6_38	54398	0	240	606
1554	2018_12_17_14_6_38	54420	0	240	606
1555	2018_12_17_14_6_38	54440	0	240	606
1556	2018_12_17_14_6_38	54462	0	240	606
1557	2018_12_17_14_6_38	54482	0	240	606
1558	2018_12_17_14_6_38	54504	0	240	606
1559	2018_12_17_14_6_38	54524	0	240	606
1560	2018_12_17_14_6_38	54546	0	240	606
1561	2018_12_17_14_6_38	54566	0	240	606
1562	2018_12_17_14_6_38	54588	0	240	606
1563	2018_12_17_14_6_38	54608	0	240	606
1564	2018_12_17_14_6_38	54630	0	240	606
1565	2018_12_17_14_6_38	54650	0	240	606
1566	2018_12_17_14_6_38	54672	0	240	606
1567	2018_12_17_14_6_38	54692	0	240	606
1568	2018_12_17_14_6_38	54714	0	240	606
1569	2018_12_17_14_6_38	54734	0	240	606
1570	2018_12_17_14_6_38	54756	0	240	606
1571	2018_12_17_14_6_38	54776	0	240	606
1572	2018_12_17_14_6_38	54798	0	240	606
1573	2018_12_17_14_6_38	54818	0	240	606
1574	2018_12_17_14_6_38	54840	0	240	606
1575	2018_12_17_14_6_39	54860	0	240	606
1576	2018_12_17_14_6_39	54882	0	240	606
1577	2018_12_17_14_6_39	54902	0	240	606
1578	2018_12_17_14_6_39	54924	0	240	606
1579	2018_12_17_14_6_39	54944	0	240	606
1580	2018_12_17_14_6_39	54966	0	240	606
1581	2018_12_17_14_6_39	54986	0	240	606
1582	2018_12_17_14_6_39	55008	0	240	606
1583	2018_12_17_14_6_39	55028	0	240	606
1584	2018_12_17_14_6_39	55050	0	240	606
1585	2018_12_17_14_6_39	55070	0	240	606
1586	2018_12_17_14_6_39	55092	0	240	606
1587	2018_12_17_14_6_39	55112	0	240	606
1588	2018_12_17_14_6_39	55134	0	240	606
1589	2018_12_17_14_6_39	55154	0	240	606
1590	2018_12_17_14_6_39	55176	0	240	606
1591	2018_12_17_14_6_39	55196	0	240	606
1592	2018_12_17_14_6_39	55218	0	240	606
1593	2018_12_17_14_6_39	55238	0	240	606
1594	2018_12_17_14_6_39	55260	0	240	606
1595	2018_12_17_14_6_39	55280	0	240	606
1596	2018_12_17_14_6_39	55302	0	240	606
1597	2018_12_17_14_6_39	55322	0	240	606
1598	2018_12_17_14_6_39	55344	0	240	606
1599	2018_12_17_14_6_39	55364	0	240	606
1600	2018_12_17_14_6_39	55386	0	240	606
1601	2018_12_17_14_6_39	55406	0	240	606
1602	2018_12_17_14_6_39	55428	0	240	606
1603	2018_12_17_14_6_39	55448	0	240	606
1604	2018_12_17_14_6_39	55470	0	240	606
1605	2018_12_17_14_6_39	55490	0	240	606
1606	2018_12_17_14_6_39	55512	0	240	606
1607	2018_12_17_14_6_39	55532	0	240	606
1608	2018_12_17_14_6_39	55554	0	240	606
1609	2018_12_17_14_6_39	55574	0	240	606
1610	2018_12_17_14_6_39	55596	0	240	606
1611	2018_12_17_14_6_39	55616	0	240	606
1612	2018_12_17_14_6_39	55636	0	240	606
1613	2018_12_17_14_6_39	55658	0	240	606
1614	2018_12_17_14_6_39	55678	0	240	606
1615	2018_12_17_14_6_39	55700	0	240	606
1616	2018_12_17_14_6_39	55720	0	240	606
1617	2018_12_17_14_6_39	55742	0	240	606
1618	2018_12_17_14_6_39	55762	0	240	606
1619	2018_12_17_14_6_39	55784	0	240	606
1620	2018_12_17_14_6_39	55804	0	240	606
1621	2018_12_17_14_6_39	55826	0	240	606
1622	2018_12_17_14_6_40	55846	0	240	606
1623	2018_12_17_14_6_40	55868	0	240	606
1624	2018_12_17_14_6_40	55888	0	240	606
1625	2018_12_17_14_6_40	55910	0	240	606
1626	2018_12_17_14_6_40	55930	0	240	606
1627	2018_12_17_14_6_40	55952	0	240	606
1628	2018_12_17_14_6_40	55972	0	240	606
1629	2018_12_17_14_6_40	55994	0	240	606
1630	2018_12_17_14_6_40	56014	0	240	606
1631	2018_12_17_14_6_40	56036	0	240	606
1632	2018_12_17_14_6_40	56056	0	240	606
1633	2018_12_17_14_6_40	56078	0	240	606
1634	2018_12_17_14_6_40	56098	0	240	606
1635	2018_12_17_14_6_40	56120	0	240	606
1636	2018_12_17_14_6_40	56140	0	240	606
1637	2018_12_17_14_6_40	56162	0	240	606
1638	2018_12_17_14_6_40	56182	0	240	606
1639	2018_12_17_14_6_40	56204	0	240	606
1640	2018_12_17_14_6_40	56224	0	240	606
1641	2018_12_17_14_6_40	56246	0	240	606
1642	2018_12_17_14_6_40	56266	0	240	606
1643	2018_12_17_14_6_40	56288	0	240	606
1644	2018_12_17_14_6_40	56308	0	240	606
1645	2018_12_17_14_6_40	56330	0	240	606
1646	2018_12_17_14_6_40	56350	0	240	606
1647	2018_12_17_14_6_40	56372	0	240	606
1648	2018_12_17_14_6_40	56392	0	240	606
1649	2018_12_17_14_6_40	56414	0	240	606
1650	2018_12_17_14_6_40	56434	0	240	606
1651	2018_12_17_14_6_40	56456	0	240	606
1652	2018_12_17_14_6_40	56476	0	240	606
1653	2018_12_17_14_6_40	56498	0	240	606
1654	2018_12_17_14_6_40	56518	0	240	606
1655	2018_12_17_14_6_40	56540	0	240	606
1656	2018_12_17_14_6_40	56560	0	240	606
1657	2018_12_17_14_6_40	56582	0	240	606
1658	2018_12_17_14_6_40	56602	0	240	606
1659	2018_12_17_14_6_40	56624	0	240	606
1660	2018_12_17_14_6_40	56644	0	240	606
1661	2018_12_17_14_6_40	56666	0	240	606
1662	2018_12_17_14_6_40	56686	0	240	606
1663	2018_12_17_14_6_40	56708	0	240	606
1664	2018_12_17_14_6_40	56728	0	240	606
1665	2018_12_17_14_6_40	56750	0	240	606
1666	2018_12_17_14_6_40	56770	0	240	606
1667	2018_12_17_14_6_40	56792	0	240	606
1668	2018_12_17_14_6_40	56812	0	240	606
1669	2018_12_17_14_6_40	56834	0	240	606
1670	2018_12_17_14_6_41	56854	0	240	606
1671	2018_12_17_14_6_41	56876	0	240	606
1672	2018_12_17_14_6_41	56896	0	240	606
1673	2018_12_17_14_6_41	56916	0	240	606
1674	2018_12_17_14_6_41	56938	0	240	606
1675	2018_12_17_14_6_41	56958	0	240	606
1676	2018_12_17_14_6_41	56980	0	240	606
1677	2018_12_17_14_6_41	57000	0	240	606
1678	2018_12_17_14_6_41	57022	0	240	606
1679	2018_12_17_14_6_41	57042	0	240	606
1680	2018_12_17_14_6_41	57064	0	240	606
1681	2018_12_17_14_6_41	57084	0	240	606
1682	2018_12_17_14_6_41	57106	0	240	606
1683	2018_12_17_14_6_41	57126	0	240	606
1684	2018_12_17_14_6_41	57148	0	240	606
1685	2018_12_17_14_6_41	57168	0	240	606
1686	2018_12_17_14_6_41	57190	0	240	606
1687	2018_12_17_14_6_41	57210	0	240	606
1688	2018_12_17_14_6_41	57232	0	240	606
1689	2018_12_17_14_6_41	57252	0	240	606
1690	2018_12_17_14_6_41	57274	0	240	606
1691	2018_12_17_14_6_41	57294	0	240	606
1692	2018_12_17_14_6_41	57316	0	240	606
1693	2018_12_17_14_6_41	57336	0	240	606
1694	2018_12_17_14_6_41	57358	0	240	606
1695	2018_12_17_14_6_41	57378	0	240	606
1696	2018_12_17_14_6_41	57400	0	240	606
1697	2018_12_17_14_6_41	57420	0	240	606
1698	2018_12_17_14_6_41	57442	0	240	606
1699	2018_12_17_14_6_41	57462	0	240	606
1700	2018_12_17_14_6_41	57484	0	240	606
1701	2018_12_17_14_6_41	57504	0	240	606
1702	2018_12_17_14_6_41	57526	0	240	606
1703	2018_12_17_14_6_41	57546	0	240	606
1704	2018_12_17_14_6_41	57568	0	240	606
1705	2018_12_17_14_6_41	57588	0	240	606
1706	2018_12_17_14_6_41	57610	0	240	606
1707	2018_12_17_14_6_41	57630	0	240	606
1708	2018_12_17_14_6_41	57652	0	240	606
1709	2018_12_17_14_6_41	57672	0	240	606
1710	2018_12_17_14_6_41	57694	0	240	606
1711	2018_12_17_14_6_41	57714	0	240	606
1712	2018_12_17_14_6_41	57736	0	240	606
1713	2018_12_17_14_6_41	57756	0	240	606
1714	2018_12_17_14_6_41	57778	0	240	606
1715	2018_12_17_14_6_41	57798	0	240	606
1716	2018_12_17_14_6_41	57820	0	240	606
1717	2018_12_17_14_6_42	57840	0	240	606
1718	2018_12_17_14_6_42	57862	0	240	606
1719	2018_12_17_14_6_42	57882	0	240	606
1720	2018_12_17_14_6_42	57904	0	240	606
1721	2018_12_17_14_6_42	57924	0	240	606
1722	2018_12_17_14_6_42	57946	0	240	606
1723	2018_12_17_14_6_42	57966	0	240	606
1724	2018_12_17_14_6_42	57988	0	240	606
1725	2018_12_17_14_6_42	58008	0	240	606
1726	2018_12_17_14_6_42	58030	0	240	606
1727	2018_12_17_14_6_42	58050	0	240	606
1728	2018_12_17_14_6_42	58072	0	240	606
1729	2018_12_17_14_6_42	58092	0	240	606
1730	2018_12_17_14_6_42	58114	0	240	606
1731	2018_12_17_14_6_42	58134	0	240	606
1732	2018_12_17_14_6_42	58156	0	240	606
1733	2018_12_17_14_6_42	58176	0	240	606
1734	2018_12_17_14_6_42	58196	0	240	606
1735	2018_12_17_14_6_42	58218	0	240	606
1736	2018_12_17_14_6_42	58238	0	240	606
1737	2018_12_17_14_6_42	58260	0	240	606
1738	2018_12_17_14_6_42	58280	0	240	606
1739	2018_12_17_14_6_42	58302	0	240	606
1740	2018_12_17_14_6_42	58322	0	240	606
1741	2018_12_17_14_6_42	58344	0	240	606
1742	2018_12_17_14_6_42	58364	0	240	606
1743	2018_12_17_14_6_42	58386	0	240	606
1744	2018_12_17_14_6_42	58406	0	240	606
1745	2018_12_17_14_6_42	58428	0	240	606
1746	2018_12_17_14_6_42	58448	0	240	606
1747	2018_12_17_14_6_42	58470	0	240	606
1748	2018_12_17_14_6_42	58490	0	240	606
1749	2018_12_17_14_6_42	58512	0	240	606
1750	2018_12_17_14_6_42	58532	0	240	606
1751	2018_12_17_14_6_42	58554	0	240	606
1752	2018_12_17_14_6_42	58574	0	240	606
1753	2018_12_17_14_6_42	58596	0	240	606
1754	2018_12_17_14_6_42	58616	0	240	606
1755	2018_12_17_14_6_42	58638	0	240	606
1756	2018_12_17_14_6_42	58658	0	240	606
1757	2018_12_17_14_6_42	58680	0	240	606
1758	2018_12_17_14_6_42	58700	0	240	606
1759	2018_12_17_14_6_42	58722	0	240	606
1760	2018_12_17_14_6_42	58742	0	240	606
1761	2018_12_17_14_6_42	58764	0	240	606
1762	2018_12_17_14_6_42	58784	0	240	606
1763	2018_12_17_14_6_42	58806	0	240	606
1764	2018_12_17_14_6_42	58826	0	240	606
1765	2018_12_17_14_6_43	58848	0	240	606
1766	2018_12_17_14_6_43	58868	0	240	606
1767	2018_12_17_14_6_43	58890	0	240	606
1768	2018_12_17_14_6_43	58910	0	240	606
1769	2018_12_17_14_6_43	58932	0	240	606
1770	2018_12_17_14_6_43	58952	0	240	606
1771	2018_12_17_14_6_43	58974	0	240	606
1772	2018_12_17_14_6_43	58994	0	240	606
1773	2018_12_17_14_6_43	59016	0	240	606
1774	2018_12_17_14_6_43	59036	0	240	606
1775	2018_12_17_14_6_43	59058	0	240	606
1776	2018_12_17_14_6_43	59078	0	240	606
1777	2018_12_17_14_6_43	59100	0	240	606
1778	2018_12_17_14_6_43	59120	0	240	606
1779	2018_12_17_14_6_43	59142	0	240	606
1780	2018_12_17_14_6_43	59162	0	240	606
1781	2018_12_17_14_6_43	59184	0	240	606
1782	2018_12_17_14_6_43	59204	0	240	606
1783	2018_12_17_14_6_43	59226	0	240	606
1784	2018_12_17_14_6_43	59246	0	240	606
1785	2018_12_17_14_6_43	59268	0	240	606
1786	2018_12_17_14_6_43	59288	0	240	606
1787	2018_12_17_14_6_43	59310	0	240	606
1788	2018_12_17_14_6_43	59330	0	240	606
1789	2018_12_17_14_6_43	59352	0	240	606
1790	2018_12_17_14_6_43	59372	0	240	606
1791	2018_12_17_14_6_43	59394	0	240	606
1792	2018_12_17_14_6_43	59414	0	240	606
1793	2018_12_17_14_6_43	59436	0	240	606
1794	2018_12_17_14_6_43	59456	0	240	606
1795	2018_12_17_14_6_43	59476	0	240	606
1796	2018_12_17_14_6_43	59498	0	240	606
1797	2018_12_17_14_6_43	59518	0	240	606
1798	2018_12_17_14_6_43	59540	0	240	606
1799	2018_12_17_14_6_43	59560	0	240	606
1800	2018_12_17_14_6_43	59582	0	240	606
1801	2018_12_17_14_6_43	59602	0	240	606
1802	2018_12_17_14_6_43	59624	0	240	606
1803	2018_12_17_14_6_43	59644	0	240	606
1804	2018_12_17_14_6_43	59666	0	240	606
1805	2018_12_17_14_6_43	59686	0	240	606
1806	2018_12_17_14_6_43	59708	0	240	606
1807	2018_12_17_14_6_43	59728	0	240	606
1808	2018_12_17_14_6_43	59750	0	240	606
1809	2018_12_17_14_6_43	59770	0	240	606
1810	2018_12_17_14_6_43	59792	0	240	606
1811	2018_12_17_14_6_43	59812	0	240	606
1812	2018_12_17_14_6_43	59834	0	240	606
1813	2018_12_17_14_6_44	59854	0	240	606
1814	2018_12_17_14_6_44	59876	0	240	606
1815	2018_12_17_14_6_44	59896	0	240	606
1816	2018_12_17_14_6_44	59918	0	240	606
1817	2018_12_17_14_6_44	59938	0	240	606
1818	2018_12_17_14_6_44	59960	0	240	606
1819	2018_12_17_14_6_44	59980	0	240	606
1820	2018_12_17_14_6_44	60002	0	239	606
1821	2018_12_17_14_6_44	60022	0	239	607
1822	2018_12_17_14_6_44	60044	0	239	608
1823	2018_12_17_14_6_44	60064	0	239	608
1824	2018_12_17_14_6_44	60086	0	239	608
1825	2018_12_17_14_6_44	60106	0	239	608
1826	2018_12_17_14_6_44	60128	0	239	608
1827	2018_12_17_14_6_44	60148	0	239	608
1828	2018_12_17_14_6_44	60170	0	239	608
1829	2018_12_17_14_6_44	60190	0	239	608
1830	2018_12_17_14_6_44	60212	0	239	608
1831	2018_12_17_14_6_44	60232	0	239	608
1832	2018_12_17_14_6_44	60254	0	239	608
1833	2018_12_17_14_6_44	60274	0	239	608
1834	2018_12_17_14_6_44	60296	0	238	608
1835	2018_12_17_14_6_44	60316	0	238	607
1836	2018_12_17_14_6_44	60338	0	238	607
1837	2018_12_17_14_6_44	60358	0	238	607
1838	2018_12_17_14_6_44	60380	0	238	607
1839	2018_12_17_14_6_44	60400	0	238	607
1840	2018_12_17_14_6_44	60422	0	237	607
1841	2018_12_17_14_6_44	60442	0	237	607
1842	2018_12_17_14_6_44	60464	0	237	607
1843	2018_12_17_14_6_44	60484	0	237	607
1844	2018_12_17_14_6_44	60506	0	236	607
1845	2018_12_17_14_6_44	60526	0	236	606
1846	2018_12_17_14_6_44	60548	0	236	606
1847	2018_12_17_14_6_44	60568	0	236	606
1848	2018_12_17_14_6_44	60590	0	235	606
1849	2018_12_17_14_6_44	60610	0	235	605
1850	2018_12_17_14_6_44	60632	0	235	605
1851	2018_12_17_14_6_44	60652	0	234	604
1852	2018_12_17_14_6_44	60674	0	234	604
1853	2018_12_17_14_6_44	60694	0	234	603
1854	2018_12_17_14_6_44	60716	0	233	603
1855	2018_12_17_14_6_44	60736	0	233	603
1856	2018_12_17_14_6_44	60756	0	233	602
1857	2018_12_17_14_6_44	60778	0	232	602
1858	2018_12_17_14_6_44	60798	0	232	601
1859	2018_12_17_14_6_44	60820	0	232	599
1860	2018_12_17_14_6_45	60840	0	231	598
1861	2018_12_17_14_6_45	60862	0	231	596
1862	2018_12_17_14_6_45	60882	0	230	596
1863	2018_12_17_14_6_45	60904	0	230	596
1864	2018_12_17_14_6_45	60924	0	229	596
1865	2018_12_17_14_6_45	60946	0	229	596
1866	2018_12_17_14_6_45	60966	0	229	596
1867	2018_12_17_14_6_45	60988	0	228	595
1868	2018_12_17_14_6_45	61008	0	228	595
1869	2018_12_17_14_6_45	61030	0	227	595
1870	2018_12_17_14_6_45	61050	0	227	595
1871	2018_12_17_14_6_45	61072	0	226	595
1872	2018_12_17_14_6_45	61092	0	226	595
1873	2018_12_17_14_6_45	61114	0	225	595
1874	2018_12_17_14_6_45	61134	0	224	595
1875	2018_12_17_14_6_45	61156	0	224	594
1876	2018_12_17_14_6_45	61176	0	223	594
1877	2018_12_17_14_6_45	61198	0	223	593
1878	2018_12_17_14_6_45	61218	0	222	593
1879	2018_12_17_14_6_45	61240	0	222	593
1880	2018_12_17_14_6_45	61260	0	221	593
1881	2018_12_17_14_6_45	61282	0	220	593
1882	2018_12_17_14_6_45	61302	0	220	592
1883	2018_12_17_14_6_45	61324	0	219	592
1884	2018_12_17_14_6_45	61344	0	218	592
1885	2018_12_17_14_6_45	61366	0	218	591
1886	2018_12_17_14_6_45	61386	0	217	591
1887	2018_12_17_14_6_45	61408	0	216	591
1888	2018_12_17_14_6_45	61428	0	216	591
1889	2018_12_17_14_6_45	61450	0	215	590
1890	2018_12_17_14_6_45	61470	0	214	590
1891	2018_12_17_14_6_45	61492	0	214	590
1892	2018_12_17_14_6_45	61512	0	213	590
1893	2018_12_17_14_6_45	61534	0	212	589
1894	2018_12_17_14_6_45	61554	0	211	589
1895	2018_12_17_14_6_45	61576	0	211	588
1896	2018_12_17_14_6_45	61596	0	210	588
1897	2018_12_17_14_6_45	61618	0	209	588
1898	2018_12_17_14_6_45	61638	0	208	588
1899	2018_12_17_14_6_45	61660	0	208	587
1900	2018_12_17_14_6_45	61680	0	207	587
1901	2018_12_17_14_6_45	61702	0	206	587
1902	2018_12_17_14_6_45	61722	0	205	586
1903	2018_12_17_14_6_45	61744	0	204	586
1904	2018_12_17_14_6_45	61764	0	204	585
1905	2018_12_17_14_6_45	61786	0	203	585
1906	2018_12_17_14_6_45	61806	0	202	585
1907	2018_12_17_14_6_45	61828	0	201	585
1908	2018_12_17_14_6_46	61848	0	200	584
1909	2018_12_17_14_6_46	61870	0	199	584
1910	2018_12_17_14_6_46	61890	0	198	583
1911	2018_12_17_14_6_46	61912	0	197	583
1912	2018_12_17_14_6_46	61932	0	197	583
1913	2018_12_17_14_6_46	61954	0	196	582
1914	2018_12_17_14_6_46	61974	0	195	582
1915	2018_12_17_14_6_46	61996	0	194	581
1916	2018_12_17_14_6_46	62016	0	193	581
1917	2018_12_17_14_6_46	62036	0	192	581
1918	2018_12_17_14_6_46	62058	0	191	580
1919	2018_12_17_14_6_46	62078	0	190	580
1920	2018_12_17_14_6_46	62100	0	189	579
1921	2018_12_17_14_6_46	62120	0	188	579
1922	2018_12_17_14_6_46	62142	0	187	578
1923	2018_12_17_14_6_46	62162	0	186	578
1924	2018_12_17_14_6_46	62184	0	185	578
1925	2018_12_17_14_6_46	62204	0	184	577
1926	2018_12_17_14_6_46	62226	0	183	577
1927	2018_12_17_14_6_46	62246	0	182	576
1928	2018_12_17_14_6_46	62268	0	181	576
1929	2018_12_17_14_6_46	62288	0	180	576
1930	2018_12_17_14_6_46	62310	0	179	575
1931	2018_12_17_14_6_46	62330	0	178	574
1932	2018_12_17_14_6_46	62352	0	177	574
1933	2018_12_17_14_6_46	62372	0	176	574
1934	2018_12_17_14_6_46	62394	0	175	573
1935	2018_12_17_14_6_46	62414	0	174	573
1936	2018_12_17_14_6_46	62436	0	173	572
1937	2018_12_17_14_6_46	62456	0	172	572
1938	2018_12_17_14_6_46	62478	0	170	571
1939	2018_12_17_14_6_46	62498	0	169	571
1940	2018_12_17_14_6_46	62520	0	168	570
1941	2018_12_17_14_6_46	62540	0	167	569
1942	2018_12_17_14_6_46	62562	0	166	569
1943	2018_12_17_14_6_46	62582	0	165	568
1944	2018_12_17_14_6_46	62604	0	164	568
1945	2018_12_17_14_6_46	62624	0	162	567
1946	2018_12_17_14_6_46	62646	0	161	567
1947	2018_12_17_14_6_46	62666	0	160	566
1948	2018_12_17_14_6_46	62688	0	159	566
1949	2018_12_17_14_6_46	62708	0	158	565
1950	2018_12_17_14_6_46	62730	0	157	564
1951	2018_12_17_14_6_46	62750	0	155	564
1952	2018_12_17_14_6_46	62772	0	154	563
1953	2018_12_17_14_6_46	62792	0	153	563
1954	2018_12_17_14_6_46	62814	0	152	562
1955	2018_12_17_14_6_46	62834	0	150	561
1956	2018_12_17_14_6_47	62856	0	149	561
1957	2018_12_17_14_6_47	62876	0	148	561
1958	2018_12_17_14_6_47	62898	0	147	560
1959	2018_12_17_14_6_47	62918	0	146	559
1960	2018_12_17_14_6_47	62940	0	144	559
1961	2018_12_17_14_6_47	62960	0	143	558
1962	2018_12_17_14_6_47	62982	0	142	557
1963	2018_12_17_14_6_47	63002	0	140	556
1964	2018_12_17_14_6_47	63024	0	139	556
1965	2018_12_17_14_6_47	63044	0	138	555
1966	2018_12_17_14_6_47	63066	0	137	555
1967	2018_12_17_14_6_47	63086	0	135	554
1968	2018_12_17_14_6_47	63108	0	134	553
1969	2018_12_17_14_6_47	63128	0	133	553
1970	2018_12_17_14_6_47	63150	0	131	552
1971	2018_12_17_14_6_47	63170	0	130	551
1972	2018_12_17_14_6_47	63192	0	129	551
1973	2018_12_17_14_6_47	63212	0	127	550
1974	2018_12_17_14_6_47	63234	0	126	549
1975	2018_12_17_14_6_47	63254	0	125	549
1976	2018_12_17_14_6_47	63276	0	123	548
1977	2018_12_17_14_6_47	63296	0	122	547
1978	2018_12_17_14_6_47	63316	0	121	546
1979	2018_12_17_14_6_47	63338	0	119	546
1980	2018_12_17_14_6_47	63358	0	118	545
1981	2018_12_17_14_6_47	63380	0	116	544
1982	2018_12_17_14_6_47	63400	0	115	544
1983	2018_12_17_14_6_47	63422	0	114	543
1984	2018_12_17_14_6_47	63442	0	112	543
1985	2018_12_17_14_6_47	63464	0	111	542
1986	2018_12_17_14_6_47	63484	0	110	541
1987	2018_12_17_14_6_47	63506	0	108	540
1988	2018_12_17_14_6_47	63526	0	107	540
1989	2018_12_17_14_6_47	63548	0	105	539
1990	2018_12_17_14_6_47	63568	0	104	538
1991	2018_12_17_14_6_47	63590	0	102	537
1992	2018_12_17_14_6_47	63610	0	101	537
1993	2018_12_17_14_6_47	63632	0	99	536
1994	2018_12_17_14_6_47	63652	0	98	535
1995	2018_12_17_14_6_47	63674	0	97	534
1996	2018_12_17_14_6_47	63694	0	95	534
1997	2018_12_17_14_6_47	63716	0	94	533
1998	2018_12_17_14_6_47	63736	0	92	532
[truncated: 2,801 more rows]
