# Supplementary material for: Design and Evaluation of a Balanced Compliant Laparoscopic Grasper
Source: IEEE J Transl Eng Health Med. 2023 Jul 3;11:451–9. doi: 10.1109/JTEHM.2023.3291925 (PMC10561751; doi:10.1109/JTEHM.2023.3291925)
Supplement: Supplementary materials [file jtehm-3291925-mm.zip › Supplemental A - Matlab scripts/figure 2/2018_12_17_sensordata_240_10_90673_11.tsv]

id	timestamp	millisecond_runtime	Cycle	Position	force
0	2018_12_17_14_25_55	26608	0	240	609
1	2018_12_17_14_25_55	26630	0	240	609
2	2018_12_17_14_25_55	26650	0	240	609
3	2018_12_17_14_25_55	26672	0	240	609
4	2018_12_17_14_25_55	26692	0	240	609
5	2018_12_17_14_25_55	26714	0	240	609
6	2018_12_17_14_25_55	26734	0	240	609
7	2018_12_17_14_25_55	26756	0	240	609
8	2018_12_17_14_25_55	26776	0	240	609
9	2018_12_17_14_25_55	26798	0	240	609
10	2018_12_17_14_25_55	26818	0	240	609
11	2018_12_17_14_25_55	26840	0	240	609
12	2018_12_17_14_25_55	26860	0	240	609
13	2018_12_17_14_25_55	26882	0	240	609
14	2018_12_17_14_25_55	26902	0	240	609
15	2018_12_17_14_25_55	26924	0	240	609
16	2018_12_17_14_25_55	26944	0	240	609
17	2018_12_17_14_25_55	26964	0	240	609
18	2018_12_17_14_25_55	26986	0	240	609
19	2018_12_17_14_25_55	27006	0	240	609
20	2018_12_17_14_25_55	27028	0	240	609
21	2018_12_17_14_25_55	27048	0	240	609
22	2018_12_17_14_25_55	27070	0	240	609
23	2018_12_17_14_25_55	27090	0	240	609
24	2018_12_17_14_25_55	27112	0	240	609
25	2018_12_17_14_25_55	27132	0	240	609
26	2018_12_17_14_25_55	27154	0	240	609
27	2018_12_17_14_25_55	27174	0	240	609
28	2018_12_17_14_25_55	27196	0	240	609
29	2018_12_17_14_25_55	27216	0	240	609
30	2018_12_17_14_25_55	27238	0	240	609
31	2018_12_17_14_25_55	27258	0	240	609
32	2018_12_17_14_25_55	27280	0	240	609
33	2018_12_17_14_25_55	27300	0	240	609
34	2018_12_17_14_25_55	27322	0	240	609
35	2018_12_17_14_25_55	27342	0	240	609
36	2018_12_17_14_25_55	27364	0	240	609
37	2018_12_17_14_25_55	27384	0	240	609
38	2018_12_17_14_25_55	27406	0	240	609
39	2018_12_17_14_25_55	27426	0	240	609
40	2018_12_17_14_25_55	27448	0	240	609
41	2018_12_17_14_25_55	27468	0	240	609
42	2018_12_17_14_25_55	27490	0	240	609
43	2018_12_17_14_25_55	27510	0	240	609
44	2018_12_17_14_25_55	27532	0	240	609
45	2018_12_17_14_25_55	27552	0	240	609
46	2018_12_17_14_25_56	27574	0	240	609
47	2018_12_17_14_25_56	27594	0	240	609
48	2018_12_17_14_25_56	27616	0	240	609
49	2018_12_17_14_25_56	27636	0	240	609
50	2018_12_17_14_25_56	27658	0	240	609
51	2018_12_17_14_25_56	27678	0	240	609
52	2018_12_17_14_25_56	27700	0	240	609
53	2018_12_17_14_25_56	27720	0	240	609
54	2018_12_17_14_25_56	27742	0	240	609
55	2018_12_17_14_25_56	27762	0	240	609
56	2018_12_17_14_25_56	27784	0	240	609
57	2018_12_17_14_25_56	27804	0	240	609
58	2018_12_17_14_25_56	27826	0	240	609
59	2018_12_17_14_25_56	27846	0	240	609
60	2018_12_17_14_25_56	27868	0	240	609
61	2018_12_17_14_25_56	27888	0	240	609
62	2018_12_17_14_25_56	27910	0	240	609
63	2018_12_17_14_25_56	27930	0	240	609
64	2018_12_17_14_25_56	27952	0	240	609
65	2018_12_17_14_25_56	27972	0	240	609
66	2018_12_17_14_25_56	27994	0	240	609
67	2018_12_17_14_25_56	28014	0	240	609
68	2018_12_17_14_25_56	28036	0	240	609
69	2018_12_17_14_25_56	28056	0	240	609
70	2018_12_17_14_25_56	28078	0	240	609
71	2018_12_17_14_25_56	28098	0	240	609
72	2018_12_17_14_25_56	28120	0	240	609
73	2018_12_17_14_25_56	28140	0	240	609
74	2018_12_17_14_25_56	28162	0	240	609
75	2018_12_17_14_25_56	28182	0	240	609
76	2018_12_17_14_25_56	28204	0	240	609
77	2018_12_17_14_25_56	28224	0	240	609
78	2018_12_17_14_25_56	28244	0	240	609
79	2018_12_17_14_25_56	28266	0	240	609
80	2018_12_17_14_25_56	28286	0	240	609
81	2018_12_17_14_25_56	28308	0	240	609
82	2018_12_17_14_25_56	28328	0	240	609
83	2018_12_17_14_25_56	28350	0	240	609
84	2018_12_17_14_25_56	28370	0	240	609
85	2018_12_17_14_25_56	28392	0	240	609
86	2018_12_17_14_25_56	28412	0	240	609
87	2018_12_17_14_25_56	28434	0	240	609
88	2018_12_17_14_25_56	28454	0	240	609
89	2018_12_17_14_25_56	28476	0	240	609
90	2018_12_17_14_25_56	28496	0	240	609
91	2018_12_17_14_25_56	28518	0	240	609
92	2018_12_17_14_25_56	28538	0	240	609
93	2018_12_17_14_25_56	28560	0	240	609
94	2018_12_17_14_25_57	28580	0	240	609
95	2018_12_17_14_25_57	28602	0	240	609
96	2018_12_17_14_25_57	28622	0	240	609
97	2018_12_17_14_25_57	28644	0	240	609
98	2018_12_17_14_25_57	28664	0	240	609
99	2018_12_17_14_25_57	28686	0	240	609
100	2018_12_17_14_25_57	28706	0	240	609
101	2018_12_17_14_25_57	28728	0	240	609
102	2018_12_17_14_25_57	28748	0	240	609
103	2018_12_17_14_25_57	28770	0	240	609
104	2018_12_17_14_25_57	28790	0	240	609
105	2018_12_17_14_25_57	28812	0	240	609
106	2018_12_17_14_25_57	28832	0	240	609
107	2018_12_17_14_25_57	28854	0	240	609
108	2018_12_17_14_25_57	28874	0	240	609
109	2018_12_17_14_25_57	28896	0	240	609
110	2018_12_17_14_25_57	28916	0	240	609
111	2018_12_17_14_25_57	28938	0	240	609
112	2018_12_17_14_25_57	28958	0	240	609
113	2018_12_17_14_25_57	28980	0	240	609
114	2018_12_17_14_25_57	29000	0	240	609
115	2018_12_17_14_25_57	29022	0	240	609
116	2018_12_17_14_25_57	29042	0	240	609
117	2018_12_17_14_25_57	29064	0	240	609
118	2018_12_17_14_25_57	29084	0	240	609
119	2018_12_17_14_25_57	29106	0	240	609
120	2018_12_17_14_25_57	29126	0	240	609
121	2018_12_17_14_25_57	29148	0	240	609
122	2018_12_17_14_25_57	29168	0	240	609
123	2018_12_17_14_25_57	29190	0	240	609
124	2018_12_17_14_25_57	29210	0	240	609
125	2018_12_17_14_25_57	29232	0	240	609
126	2018_12_17_14_25_57	29252	0	240	609
127	2018_12_17_14_25_57	29274	0	240	609
128	2018_12_17_14_25_57	29294	0	240	609
129	2018_12_17_14_25_57	29316	0	240	609
130	2018_12_17_14_25_57	29336	0	240	609
131	2018_12_17_14_25_57	29358	0	240	609
132	2018_12_17_14_25_57	29378	0	240	609
133	2018_12_17_14_25_57	29400	0	240	609
134	2018_12_17_14_25_57	29420	0	240	609
135	2018_12_17_14_25_57	29442	0	240	609
136	2018_12_17_14_25_57	29462	0	240	609
137	2018_12_17_14_25_57	29484	0	240	609
138	2018_12_17_14_25_57	29504	0	240	609
139	2018_12_17_14_25_57	29524	0	240	609
140	2018_12_17_14_25_57	29546	0	240	609
141	2018_12_17_14_25_58	29566	0	240	609
142	2018_12_17_14_25_58	29588	0	240	609
143	2018_12_17_14_25_58	29608	0	240	609
144	2018_12_17_14_25_58	29630	0	240	609
145	2018_12_17_14_25_58	29650	0	240	609
146	2018_12_17_14_25_58	29672	0	240	609
147	2018_12_17_14_25_58	29692	0	240	609
148	2018_12_17_14_25_58	29714	0	240	609
149	2018_12_17_14_25_58	29734	0	240	609
150	2018_12_17_14_25_58	29756	0	240	609
151	2018_12_17_14_25_58	29776	0	240	609
152	2018_12_17_14_25_58	29798	0	240	609
153	2018_12_17_14_25_58	29818	0	240	609
154	2018_12_17_14_25_58	29840	0	240	609
155	2018_12_17_14_25_58	29860	0	240	609
156	2018_12_17_14_25_58	29882	0	240	609
157	2018_12_17_14_25_58	29902	0	240	609
158	2018_12_17_14_25_58	29924	0	240	609
159	2018_12_17_14_25_58	29944	0	240	609
160	2018_12_17_14_25_58	29966	0	240	609
161	2018_12_17_14_25_58	29986	0	240	609
162	2018_12_17_14_25_58	30008	0	240	609
163	2018_12_17_14_25_58	30028	0	240	609
164	2018_12_17_14_25_58	30050	0	240	609
165	2018_12_17_14_25_58	30070	0	240	609
166	2018_12_17_14_25_58	30092	0	240	609
167	2018_12_17_14_25_58	30112	0	240	609
168	2018_12_17_14_25_58	30134	0	240	609
169	2018_12_17_14_25_58	30154	0	240	609
170	2018_12_17_14_25_58	30176	0	240	609
171	2018_12_17_14_25_58	30196	0	240	609
172	2018_12_17_14_25_58	30218	0	240	609
173	2018_12_17_14_25_58	30238	0	240	609
174	2018_12_17_14_25_58	30260	0	240	609
175	2018_12_17_14_25_58	30280	0	240	609
176	2018_12_17_14_25_58	30302	0	240	609
177	2018_12_17_14_25_58	30322	0	240	609
178	2018_12_17_14_25_58	30344	0	240	609
179	2018_12_17_14_25_58	30364	0	240	609
180	2018_12_17_14_25_58	30386	0	240	609
181	2018_12_17_14_25_58	30406	0	240	609
182	2018_12_17_14_25_58	30428	0	240	609
183	2018_12_17_14_25_58	30448	0	240	609
184	2018_12_17_14_25_58	30470	0	240	609
185	2018_12_17_14_25_58	30490	0	240	609
186	2018_12_17_14_25_58	30512	0	240	609
187	2018_12_17_14_25_58	30532	0	240	609
188	2018_12_17_14_25_58	30554	0	240	609
189	2018_12_17_14_25_59	30574	0	240	609
190	2018_12_17_14_25_59	30596	0	240	609
191	2018_12_17_14_25_59	30616	0	240	609
192	2018_12_17_14_25_59	30638	0	240	609
193	2018_12_17_14_25_59	30658	0	240	609
194	2018_12_17_14_25_59	30680	0	240	609
195	2018_12_17_14_25_59	30700	0	240	609
196	2018_12_17_14_25_59	30722	0	240	609
197	2018_12_17_14_25_59	30742	0	240	609
198	2018_12_17_14_25_59	30764	0	240	609
199	2018_12_17_14_25_59	30784	0	240	609
200	2018_12_17_14_25_59	30804	0	240	609
201	2018_12_17_14_25_59	30826	0	240	609
202	2018_12_17_14_25_59	30846	0	240	609
203	2018_12_17_14_25_59	30868	0	240	609
204	2018_12_17_14_25_59	30888	0	240	609
205	2018_12_17_14_25_59	30910	0	240	609
206	2018_12_17_14_25_59	30930	0	240	609
207	2018_12_17_14_25_59	30952	0	240	609
208	2018_12_17_14_25_59	30972	0	240	609
209	2018_12_17_14_25_59	30994	0	240	609
210	2018_12_17_14_25_59	31014	0	240	609
211	2018_12_17_14_25_59	31036	0	240	609
212	2018_12_17_14_25_59	31056	0	240	609
213	2018_12_17_14_25_59	31078	0	240	609
214	2018_12_17_14_25_59	31098	0	240	609
215	2018_12_17_14_25_59	31120	0	240	609
216	2018_12_17_14_25_59	31140	0	240	609
217	2018_12_17_14_25_59	31162	0	240	609
218	2018_12_17_14_25_59	31182	0	240	609
219	2018_12_17_14_25_59	31204	0	240	609
220	2018_12_17_14_25_59	31224	0	240	609
221	2018_12_17_14_25_59	31246	0	240	609
222	2018_12_17_14_25_59	31266	0	240	609
223	2018_12_17_14_25_59	31288	0	240	609
224	2018_12_17_14_25_59	31308	0	240	609
225	2018_12_17_14_25_59	31330	0	240	609
226	2018_12_17_14_25_59	31350	0	240	609
227	2018_12_17_14_25_59	31372	0	240	609
228	2018_12_17_14_25_59	31392	0	240	609
229	2018_12_17_14_25_59	31414	0	240	609
230	2018_12_17_14_25_59	31434	0	240	609
231	2018_12_17_14_25_59	31456	0	240	609
232	2018_12_17_14_25_59	31476	0	240	609
233	2018_12_17_14_25_59	31498	0	240	609
234	2018_12_17_14_25_59	31518	0	240	609
235	2018_12_17_14_25_59	31540	0	240	609
236	2018_12_17_14_26_0	31560	0	240	609
237	2018_12_17_14_26_0	31582	0	240	609
238	2018_12_17_14_26_0	31602	0	240	609
239	2018_12_17_14_26_0	31624	0	240	609
240	2018_12_17_14_26_0	31644	0	240	609
241	2018_12_17_14_26_0	31666	0	240	609
242	2018_12_17_14_26_0	31686	0	240	609
243	2018_12_17_14_26_0	31708	0	240	609
244	2018_12_17_14_26_0	31728	0	240	609
245	2018_12_17_14_26_0	31750	0	240	609
246	2018_12_17_14_26_0	31770	0	240	609
247	2018_12_17_14_26_0	31792	0	240	609
248	2018_12_17_14_26_0	31812	0	240	609
249	2018_12_17_14_26_0	31834	0	240	609
250	2018_12_17_14_26_0	31854	0	240	609
251	2018_12_17_14_26_0	31876	0	240	609
252	2018_12_17_14_26_0	31896	0	240	608
253	2018_12_17_14_26_0	31918	0	240	608
254	2018_12_17_14_26_0	31938	0	240	609
255	2018_12_17_14_26_0	31960	0	240	609
256	2018_12_17_14_26_0	31980	0	240	609
257	2018_12_17_14_26_0	32002	0	240	609
258	2018_12_17_14_26_0	32022	0	240	609
259	2018_12_17_14_26_0	32044	0	240	609
260	2018_12_17_14_26_0	32064	0	240	609
261	2018_12_17_14_26_0	32084	0	240	609
262	2018_12_17_14_26_0	32106	0	240	609
263	2018_12_17_14_26_0	32126	0	240	609
264	2018_12_17_14_26_0	32148	0	240	609
265	2018_12_17_14_26_0	32168	0	240	609
266	2018_12_17_14_26_0	32190	0	240	609
267	2018_12_17_14_26_0	32210	0	240	609
268	2018_12_17_14_26_0	32232	0	240	609
269	2018_12_17_14_26_0	32252	0	240	609
270	2018_12_17_14_26_0	32274	0	240	609
271	2018_12_17_14_26_0	32294	0	240	609
272	2018_12_17_14_26_0	32316	0	240	609
273	2018_12_17_14_26_0	32336	0	240	609
274	2018_12_17_14_26_0	32358	0	240	609
275	2018_12_17_14_26_0	32378	0	240	609
276	2018_12_17_14_26_0	32400	0	240	609
277	2018_12_17_14_26_0	32420	0	240	609
278	2018_12_17_14_26_0	32442	0	240	609
279	2018_12_17_14_26_0	32462	0	240	609
280	2018_12_17_14_26_0	32484	0	240	609
281	2018_12_17_14_26_0	32504	0	240	609
282	2018_12_17_14_26_0	32526	0	240	609
283	2018_12_17_14_26_0	32546	0	240	609
284	2018_12_17_14_26_1	32568	0	240	609
285	2018_12_17_14_26_1	32588	0	240	609
286	2018_12_17_14_26_1	32610	0	240	609
287	2018_12_17_14_26_1	32630	0	240	609
288	2018_12_17_14_26_1	32652	0	240	609
289	2018_12_17_14_26_1	32672	0	240	609
290	2018_12_17_14_26_1	32694	0	240	609
291	2018_12_17_14_26_1	32714	0	240	609
292	2018_12_17_14_26_1	32736	0	240	609
293	2018_12_17_14_26_1	32756	0	240	609
294	2018_12_17_14_26_1	32778	0	240	609
295	2018_12_17_14_26_1	32798	0	240	609
296	2018_12_17_14_26_1	32820	0	240	609
297	2018_12_17_14_26_1	32840	0	240	609
298	2018_12_17_14_26_1	32862	0	240	609
299	2018_12_17_14_26_1	32882	0	240	609
300	2018_12_17_14_26_1	32904	0	240	609
301	2018_12_17_14_26_1	32924	0	240	609
302	2018_12_17_14_26_1	32946	0	240	608
303	2018_12_17_14_26_1	32966	0	240	609
304	2018_12_17_14_26_1	32988	0	240	609
305	2018_12_17_14_26_1	33008	0	240	609
306	2018_12_17_14_26_1	33030	0	240	609
307	2018_12_17_14_26_1	33050	0	240	609
308	2018_12_17_14_26_1	33072	0	240	609
309	2018_12_17_14_26_1	33092	0	240	609
310	2018_12_17_14_26_1	33114	0	240	609
311	2018_12_17_14_26_1	33134	0	240	609
312	2018_12_17_14_26_1	33156	0	240	609
313	2018_12_17_14_26_1	33176	0	240	609
314	2018_12_17_14_26_1	33198	0	240	609
315	2018_12_17_14_26_1	33218	0	240	609
316	2018_12_17_14_26_1	33240	0	240	609
317	2018_12_17_14_26_1	33260	0	240	608
318	2018_12_17_14_26_1	33282	0	240	609
319	2018_12_17_14_26_1	33302	0	240	609
320	2018_12_17_14_26_1	33324	0	240	609
321	2018_12_17_14_26_1	33344	0	240	609
322	2018_12_17_14_26_1	33364	0	240	609
323	2018_12_17_14_26_1	33386	0	240	609
324	2018_12_17_14_26_1	33406	0	240	609
325	2018_12_17_14_26_1	33428	0	240	609
326	2018_12_17_14_26_1	33448	0	240	609
327	2018_12_17_14_26_1	33470	0	240	609
328	2018_12_17_14_26_1	33490	0	240	609
329	2018_12_17_14_26_1	33512	0	240	609
330	2018_12_17_14_26_1	33532	0	240	609
331	2018_12_17_14_26_1	33554	0	240	609
332	2018_12_17_14_26_2	33574	0	240	609
333	2018_12_17_14_26_2	33596	0	240	609
334	2018_12_17_14_26_2	33616	0	240	609
335	2018_12_17_14_26_2	33638	0	240	608
336	2018_12_17_14_26_2	33658	0	240	609
337	2018_12_17_14_26_2	33680	0	240	609
338	2018_12_17_14_26_2	33700	0	240	609
339	2018_12_17_14_26_2	33722	0	240	609
340	2018_12_17_14_26_2	33742	0	240	609
341	2018_12_17_14_26_2	33764	0	240	609
342	2018_12_17_14_26_2	33784	0	240	609
343	2018_12_17_14_26_2	33806	0	240	609
344	2018_12_17_14_26_2	33826	0	240	609
345	2018_12_17_14_26_2	33848	0	240	608
346	2018_12_17_14_26_2	33868	0	240	609
347	2018_12_17_14_26_2	33890	0	240	609
348	2018_12_17_14_26_2	33910	0	240	609
349	2018_12_17_14_26_2	33932	0	240	609
350	2018_12_17_14_26_2	33952	0	240	609
351	2018_12_17_14_26_2	33974	0	240	609
352	2018_12_17_14_26_2	33994	0	240	609
353	2018_12_17_14_26_2	34016	0	240	608
354	2018_12_17_14_26_2	34036	0	240	609
355	2018_12_17_14_26_2	34058	0	240	609
356	2018_12_17_14_26_2	34078	0	240	609
357	2018_12_17_14_26_2	34100	0	240	609
358	2018_12_17_14_26_2	34120	0	240	609
359	2018_12_17_14_26_2	34142	0	240	608
360	2018_12_17_14_26_2	34162	0	240	609
361	2018_12_17_14_26_2	34184	0	240	609
362	2018_12_17_14_26_2	34204	0	240	609
363	2018_12_17_14_26_2	34226	0	240	609
364	2018_12_17_14_26_2	34246	0	240	609
365	2018_12_17_14_26_2	34268	0	240	609
366	2018_12_17_14_26_2	34288	0	240	609
367	2018_12_17_14_26_2	34310	0	240	609
368	2018_12_17_14_26_2	34330	0	240	609
369	2018_12_17_14_26_2	34352	0	240	609
370	2018_12_17_14_26_2	34372	0	240	609
371	2018_12_17_14_26_2	34394	0	240	609
372	2018_12_17_14_26_2	34414	0	240	609
373	2018_12_17_14_26_2	34436	0	240	609
374	2018_12_17_14_26_2	34456	0	240	609
375	2018_12_17_14_26_2	34478	0	240	608
376	2018_12_17_14_26_2	34498	0	240	608
377	2018_12_17_14_26_2	34520	0	240	609
378	2018_12_17_14_26_2	34540	0	240	609
379	2018_12_17_14_26_3	34562	0	240	609
380	2018_12_17_14_26_3	34582	0	240	609
381	2018_12_17_14_26_3	34604	0	240	609
382	2018_12_17_14_26_3	34624	0	240	609
383	2018_12_17_14_26_3	34644	0	240	609
384	2018_12_17_14_26_3	34666	0	240	609
385	2018_12_17_14_26_3	34686	0	240	608
386	2018_12_17_14_26_3	34708	0	240	609
387	2018_12_17_14_26_3	34728	0	240	609
388	2018_12_17_14_26_3	34750	0	240	608
389	2018_12_17_14_26_3	34770	0	240	608
390	2018_12_17_14_26_3	34792	0	240	609
391	2018_12_17_14_26_3	34812	0	240	609
392	2018_12_17_14_26_3	34834	0	240	609
393	2018_12_17_14_26_3	34854	0	240	609
394	2018_12_17_14_26_3	34876	0	240	609
395	2018_12_17_14_26_3	34896	0	240	609
396	2018_12_17_14_26_3	34918	0	240	608
397	2018_12_17_14_26_3	34938	0	240	609
398	2018_12_17_14_26_3	34960	0	240	609
399	2018_12_17_14_26_3	34980	0	240	609
400	2018_12_17_14_26_3	35002	0	240	609
401	2018_12_17_14_26_3	35022	0	240	609
402	2018_12_17_14_26_3	35044	0	240	609
403	2018_12_17_14_26_3	35064	0	240	609
404	2018_12_17_14_26_3	35086	0	240	609
405	2018_12_17_14_26_3	35106	0	240	609
406	2018_12_17_14_26_3	35128	0	240	609
407	2018_12_17_14_26_3	35148	0	240	609
408	2018_12_17_14_26_3	35170	0	240	609
409	2018_12_17_14_26_3	35190	0	240	609
410	2018_12_17_14_26_3	35212	0	240	609
411	2018_12_17_14_26_3	35232	0	240	609
412	2018_12_17_14_26_3	35254	0	240	609
413	2018_12_17_14_26_3	35274	0	240	609
414	2018_12_17_14_26_3	35296	0	240	609
415	2018_12_17_14_26_3	35316	0	240	609
416	2018_12_17_14_26_3	35338	0	240	608
417	2018_12_17_14_26_3	35358	0	240	608
418	2018_12_17_14_26_3	35380	0	240	609
419	2018_12_17_14_26_3	35400	0	240	609
420	2018_12_17_14_26_3	35422	0	240	609
421	2018_12_17_14_26_3	35442	0	240	609
422	2018_12_17_14_26_3	35464	0	240	609
423	2018_12_17_14_26_3	35484	0	240	609
424	2018_12_17_14_26_3	35506	0	240	609
425	2018_12_17_14_26_3	35526	0	240	608
426	2018_12_17_14_26_3	35548	0	240	609
427	2018_12_17_14_26_4	35568	0	240	609
428	2018_12_17_14_26_4	35590	0	240	609
429	2018_12_17_14_26_4	35610	0	240	609
430	2018_12_17_14_26_4	35632	0	240	609
431	2018_12_17_14_26_4	35652	0	240	609
432	2018_12_17_14_26_4	35674	0	240	609
433	2018_12_17_14_26_4	35694	0	240	609
434	2018_12_17_14_26_4	35716	0	240	609
435	2018_12_17_14_26_4	35736	0	240	609
436	2018_12_17_14_26_4	35758	0	240	609
437	2018_12_17_14_26_4	35778	0	240	608
438	2018_12_17_14_26_4	35800	0	240	609
439	2018_12_17_14_26_4	35820	0	240	609
440	2018_12_17_14_26_4	35842	0	240	609
441	2018_12_17_14_26_4	35862	0	240	609
442	2018_12_17_14_26_4	35884	0	240	609
443	2018_12_17_14_26_4	35904	0	240	609
444	2018_12_17_14_26_4	35924	0	240	609
445	2018_12_17_14_26_4	35946	0	240	609
446	2018_12_17_14_26_4	35966	0	240	609
447	2018_12_17_14_26_4	35988	0	240	609
448	2018_12_17_14_26_4	36008	0	240	609
449	2018_12_17_14_26_4	36030	0	240	609
450	2018_12_17_14_26_4	36050	0	240	609
451	2018_12_17_14_26_4	36072	0	240	609
452	2018_12_17_14_26_4	36092	0	240	609
453	2018_12_17_14_26_4	36114	0	240	609
454	2018_12_17_14_26_4	36134	0	240	609
455	2018_12_17_14_26_4	36156	0	240	609
456	2018_12_17_14_26_4	36176	0	240	609
457	2018_12_17_14_26_4	36198	0	240	609
458	2018_12_17_14_26_4	36218	0	240	609
459	2018_12_17_14_26_4	36240	0	240	608
460	2018_12_17_14_26_4	36260	0	240	609
461	2018_12_17_14_26_4	36282	0	240	609
462	2018_12_17_14_26_4	36302	0	240	609
463	2018_12_17_14_26_4	36324	0	240	609
464	2018_12_17_14_26_4	36344	0	240	609
465	2018_12_17_14_26_4	36366	0	240	609
466	2018_12_17_14_26_4	36386	0	240	609
467	2018_12_17_14_26_4	36408	0	240	609
468	2018_12_17_14_26_4	36428	0	240	608
469	2018_12_17_14_26_4	36450	0	240	609
470	2018_12_17_14_26_4	36470	0	240	609
471	2018_12_17_14_26_4	36492	0	240	609
472	2018_12_17_14_26_4	36512	0	240	609
473	2018_12_17_14_26_4	36534	0	240	609
474	2018_12_17_14_26_5	36554	0	240	609
475	2018_12_17_14_26_5	36576	0	240	609
476	2018_12_17_14_26_5	36596	0	240	608
477	2018_12_17_14_26_5	36618	0	240	608
478	2018_12_17_14_26_5	36638	0	240	609
479	2018_12_17_14_26_5	36660	0	240	609
480	2018_12_17_14_26_5	36680	0	240	609
481	2018_12_17_14_26_5	36702	0	240	609
482	2018_12_17_14_26_5	36722	0	240	609
483	2018_12_17_14_26_5	36744	0	240	609
484	2018_12_17_14_26_5	36764	0	240	609
485	2018_12_17_14_26_5	36786	0	240	609
486	2018_12_17_14_26_5	36806	0	240	609
487	2018_12_17_14_26_5	36828	0	240	609
488	2018_12_17_14_26_5	36848	0	240	609
489	2018_12_17_14_26_5	36870	0	240	608
490	2018_12_17_14_26_5	36890	0	240	609
491	2018_12_17_14_26_5	36912	0	240	609
492	2018_12_17_14_26_5	36932	0	240	608
493	2018_12_17_14_26_5	36954	0	240	609
494	2018_12_17_14_26_5	36974	0	240	609
495	2018_12_17_14_26_5	36996	0	240	609
496	2018_12_17_14_26_5	37016	0	240	609
497	2018_12_17_14_26_5	37038	0	240	609
498	2018_12_17_14_26_5	37058	0	240	609
499	2018_12_17_14_26_5	37080	0	240	609
500	2018_12_17_14_26_5	37100	0	240	609
501	2018_12_17_14_26_5	37122	0	240	608
502	2018_12_17_14_26_5	37142	0	240	609
503	2018_12_17_14_26_5	37164	0	240	609
504	2018_12_17_14_26_5	37184	0	240	609
505	2018_12_17_14_26_5	37204	0	240	609
506	2018_12_17_14_26_5	37226	0	240	609
507	2018_12_17_14_26_5	37246	0	240	609
508	2018_12_17_14_26_5	37268	0	240	608
509	2018_12_17_14_26_5	37288	0	240	609
510	2018_12_17_14_26_5	37310	0	240	608
511	2018_12_17_14_26_5	37330	0	240	609
512	2018_12_17_14_26_5	37352	0	240	609
513	2018_12_17_14_26_5	37372	0	240	609
514	2018_12_17_14_26_5	37394	0	240	609
515	2018_12_17_14_26_5	37414	0	240	609
516	2018_12_17_14_26_5	37436	0	240	609
517	2018_12_17_14_26_5	37456	0	240	609
518	2018_12_17_14_26_5	37478	0	240	608
519	2018_12_17_14_26_5	37498	0	240	609
520	2018_12_17_14_26_5	37520	0	240	609
521	2018_12_17_14_26_5	37540	0	240	608
522	2018_12_17_14_26_6	37562	0	240	608
523	2018_12_17_14_26_6	37582	0	240	608
524	2018_12_17_14_26_6	37604	0	240	609
525	2018_12_17_14_26_6	37624	0	240	608
526	2018_12_17_14_26_6	37646	0	240	609
527	2018_12_17_14_26_6	37666	0	240	608
528	2018_12_17_14_26_6	37688	0	240	608
529	2018_12_17_14_26_6	37708	0	240	609
530	2018_12_17_14_26_6	37730	0	240	608
531	2018_12_17_14_26_6	37750	0	240	609
532	2018_12_17_14_26_6	37772	0	240	609
533	2018_12_17_14_26_6	37792	0	240	609
534	2018_12_17_14_26_6	37814	0	240	609
535	2018_12_17_14_26_6	37834	0	240	609
536	2018_12_17_14_26_6	37856	0	240	609
537	2018_12_17_14_26_6	37876	0	240	609
538	2018_12_17_14_26_6	37898	0	240	609
539	2018_12_17_14_26_6	37918	0	240	609
540	2018_12_17_14_26_6	37940	0	240	609
541	2018_12_17_14_26_6	37960	0	240	609
542	2018_12_17_14_26_6	37982	0	240	609
543	2018_12_17_14_26_6	38002	0	240	609
544	2018_12_17_14_26_6	38024	0	240	609
545	2018_12_17_14_26_6	38044	0	240	609
546	2018_12_17_14_26_6	38066	0	240	609
547	2018_12_17_14_26_6	38086	0	240	609
548	2018_12_17_14_26_6	38108	0	240	609
549	2018_12_17_14_26_6	38128	0	240	609
550	2018_12_17_14_26_6	38150	0	240	609
551	2018_12_17_14_26_6	38170	0	240	609
552	2018_12_17_14_26_6	38192	0	240	609
553	2018_12_17_14_26_6	38212	0	240	609
554	2018_12_17_14_26_6	38234	0	240	609
555	2018_12_17_14_26_6	38254	0	240	609
556	2018_12_17_14_26_6	38276	0	240	609
557	2018_12_17_14_26_6	38296	0	240	609
558	2018_12_17_14_26_6	38318	0	240	609
559	2018_12_17_14_26_6	38338	0	240	609
560	2018_12_17_14_26_6	38360	0	240	609
561	2018_12_17_14_26_6	38380	0	240	608
562	2018_12_17_14_26_6	38402	0	240	609
563	2018_12_17_14_26_6	38422	0	240	608
564	2018_12_17_14_26_6	38444	0	240	609
565	2018_12_17_14_26_6	38464	0	240	608
566	2018_12_17_14_26_6	38484	0	240	608
567	2018_12_17_14_26_6	38506	0	240	609
568	2018_12_17_14_26_6	38526	0	240	609
569	2018_12_17_14_26_6	38548	0	240	609
570	2018_12_17_14_26_7	38568	0	240	609
571	2018_12_17_14_26_7	38590	0	240	609
572	2018_12_17_14_26_7	38610	0	240	608
573	2018_12_17_14_26_7	38632	0	240	609
574	2018_12_17_14_26_7	38652	0	240	608
575	2018_12_17_14_26_7	38674	0	240	609
576	2018_12_17_14_26_7	38694	0	240	608
577	2018_12_17_14_26_7	38716	0	240	608
578	2018_12_17_14_26_7	38736	0	240	609
579	2018_12_17_14_26_7	38758	0	240	609
580	2018_12_17_14_26_7	38778	0	240	609
581	2018_12_17_14_26_7	38800	0	240	609
582	2018_12_17_14_26_7	38820	0	240	608
583	2018_12_17_14_26_7	38842	0	240	609
584	2018_12_17_14_26_7	38862	0	240	609
585	2018_12_17_14_26_7	38884	0	240	608
586	2018_12_17_14_26_7	38904	0	240	609
587	2018_12_17_14_26_7	38926	0	240	608
588	2018_12_17_14_26_7	38946	0	240	609
589	2018_12_17_14_26_7	38968	0	240	609
590	2018_12_17_14_26_7	38988	0	240	609
591	2018_12_17_14_26_7	39010	0	240	608
592	2018_12_17_14_26_7	39030	0	240	609
593	2018_12_17_14_26_7	39052	0	240	608
594	2018_12_17_14_26_7	39072	0	240	609
595	2018_12_17_14_26_7	39094	0	240	609
596	2018_12_17_14_26_7	39114	0	240	609
597	2018_12_17_14_26_7	39136	0	240	609
598	2018_12_17_14_26_7	39156	0	240	609
599	2018_12_17_14_26_7	39178	0	240	608
600	2018_12_17_14_26_7	39198	0	240	609
601	2018_12_17_14_26_7	39220	0	240	609
602	2018_12_17_14_26_7	39240	0	240	609
603	2018_12_17_14_26_7	39262	0	240	609
604	2018_12_17_14_26_7	39282	0	240	609
605	2018_12_17_14_26_7	39304	0	240	608
606	2018_12_17_14_26_7	39324	0	240	609
607	2018_12_17_14_26_7	39346	0	240	609
608	2018_12_17_14_26_7	39366	0	240	609
609	2018_12_17_14_26_7	39388	0	240	608
610	2018_12_17_14_26_7	39408	0	240	608
611	2018_12_17_14_26_7	39430	0	240	609
612	2018_12_17_14_26_7	39450	0	240	609
613	2018_12_17_14_26_7	39472	0	240	609
614	2018_12_17_14_26_7	39492	0	240	609
615	2018_12_17_14_26_7	39514	0	240	609
616	2018_12_17_14_26_7	39534	0	240	609
617	2018_12_17_14_26_8	39556	0	240	609
618	2018_12_17_14_26_8	39576	0	240	609
619	2018_12_17_14_26_8	39598	0	240	609
620	2018_12_17_14_26_8	39618	0	240	609
621	2018_12_17_14_26_8	39640	0	240	608
622	2018_12_17_14_26_8	39660	0	240	609
623	2018_12_17_14_26_8	39682	0	240	609
624	2018_12_17_14_26_8	39702	0	240	609
625	2018_12_17_14_26_8	39724	0	240	609
626	2018_12_17_14_26_8	39744	0	240	609
627	2018_12_17_14_26_8	39764	0	240	608
628	2018_12_17_14_26_8	39786	0	240	608
629	2018_12_17_14_26_8	39806	0	240	608
630	2018_12_17_14_26_8	39828	0	240	609
631	2018_12_17_14_26_8	39848	0	240	609
632	2018_12_17_14_26_8	39870	0	240	608
633	2018_12_17_14_26_8	39890	0	240	608
634	2018_12_17_14_26_8	39912	0	240	609
635	2018_12_17_14_26_8	39932	0	240	609
636	2018_12_17_14_26_8	39954	0	240	609
637	2018_12_17_14_26_8	39974	0	240	608
638	2018_12_17_14_26_8	39996	0	240	609
639	2018_12_17_14_26_8	40016	0	240	609
640	2018_12_17_14_26_8	40038	0	240	609
641	2018_12_17_14_26_8	40058	0	240	608
642	2018_12_17_14_26_8	40080	0	240	609
643	2018_12_17_14_26_8	40100	0	240	609
644	2018_12_17_14_26_8	40122	0	240	608
645	2018_12_17_14_26_8	40142	0	240	608
646	2018_12_17_14_26_8	40164	0	240	609
647	2018_12_17_14_26_8	40184	0	240	609
648	2018_12_17_14_26_8	40206	0	240	608
649	2018_12_17_14_26_8	40226	0	240	609
650	2018_12_17_14_26_8	40248	0	240	609
651	2018_12_17_14_26_8	40268	0	240	608
652	2018_12_17_14_26_8	40290	0	240	609
653	2018_12_17_14_26_8	40310	0	240	608
654	2018_12_17_14_26_8	40332	0	240	608
655	2018_12_17_14_26_8	40352	0	240	609
656	2018_12_17_14_26_8	40374	0	240	609
657	2018_12_17_14_26_8	40394	0	240	608
658	2018_12_17_14_26_8	40416	0	240	609
659	2018_12_17_14_26_8	40436	0	240	609
660	2018_12_17_14_26_8	40458	0	240	609
661	2018_12_17_14_26_8	40478	0	240	608
662	2018_12_17_14_26_8	40500	0	240	609
663	2018_12_17_14_26_8	40520	0	240	608
664	2018_12_17_14_26_8	40542	0	240	609
665	2018_12_17_14_26_9	40562	0	240	609
666	2018_12_17_14_26_9	40584	0	240	609
667	2018_12_17_14_26_9	40604	0	240	608
668	2018_12_17_14_26_9	40626	0	240	609
669	2018_12_17_14_26_9	40646	0	240	608
670	2018_12_17_14_26_9	40668	0	240	609
671	2018_12_17_14_26_9	40688	0	240	609
672	2018_12_17_14_26_9	40710	0	240	609
673	2018_12_17_14_26_9	40730	0	240	609
674	2018_12_17_14_26_9	40752	0	240	609
675	2018_12_17_14_26_9	40772	0	240	609
676	2018_12_17_14_26_9	40794	0	240	609
677	2018_12_17_14_26_9	40814	0	240	609
678	2018_12_17_14_26_9	40836	0	240	609
679	2018_12_17_14_26_9	40856	0	240	609
680	2018_12_17_14_26_9	40878	0	240	608
681	2018_12_17_14_26_9	40898	0	240	609
682	2018_12_17_14_26_9	40920	0	240	608
683	2018_12_17_14_26_9	40940	0	240	608
684	2018_12_17_14_26_9	40962	0	240	609
685	2018_12_17_14_26_9	40982	0	240	608
686	2018_12_17_14_26_9	41004	0	240	609
687	2018_12_17_14_26_9	41024	0	240	609
688	2018_12_17_14_26_9	41044	0	240	609
689	2018_12_17_14_26_9	41066	0	240	608
690	2018_12_17_14_26_9	41086	0	240	608
691	2018_12_17_14_26_9	41108	0	240	609
692	2018_12_17_14_26_9	41128	0	240	609
693	2018_12_17_14_26_9	41150	0	240	609
694	2018_12_17_14_26_9	41170	0	240	609
695	2018_12_17_14_26_9	41192	0	240	609
696	2018_12_17_14_26_9	41212	0	240	609
697	2018_12_17_14_26_9	41234	0	240	609
698	2018_12_17_14_26_9	41254	0	240	609
699	2018_12_17_14_26_9	41276	0	240	609
700	2018_12_17_14_26_9	41296	0	240	608
701	2018_12_17_14_26_9	41318	0	240	609
702	2018_12_17_14_26_9	41338	0	240	609
703	2018_12_17_14_26_9	41360	0	240	608
704	2018_12_17_14_26_9	41380	0	240	608
705	2018_12_17_14_26_9	41402	0	240	609
706	2018_12_17_14_26_9	41422	0	240	609
707	2018_12_17_14_26_9	41444	0	240	609
708	2018_12_17_14_26_9	41464	0	240	608
709	2018_12_17_14_26_9	41486	0	240	609
710	2018_12_17_14_26_9	41506	0	240	608
711	2018_12_17_14_26_9	41528	0	240	608
712	2018_12_17_14_26_9	41548	0	240	609
713	2018_12_17_14_26_10	41570	0	240	609
714	2018_12_17_14_26_10	41590	0	240	608
715	2018_12_17_14_26_10	41612	0	240	608
716	2018_12_17_14_26_10	41632	0	240	608
717	2018_12_17_14_26_10	41654	0	240	609
718	2018_12_17_14_26_10	41674	0	240	609
719	2018_12_17_14_26_10	41696	0	240	608
720	2018_12_17_14_26_10	41716	0	240	609
721	2018_12_17_14_26_10	41738	0	240	609
722	2018_12_17_14_26_10	41758	0	240	609
723	2018_12_17_14_26_10	41780	0	240	609
724	2018_12_17_14_26_10	41800	0	240	608
725	2018_12_17_14_26_10	41822	0	240	609
726	2018_12_17_14_26_10	41842	0	240	608
727	2018_12_17_14_26_10	41864	0	240	609
728	2018_12_17_14_26_10	41884	0	240	609
729	2018_12_17_14_26_10	41906	0	240	609
730	2018_12_17_14_26_10	41926	0	240	608
731	2018_12_17_14_26_10	41948	0	240	609
732	2018_12_17_14_26_10	41968	0	240	608
733	2018_12_17_14_26_10	41990	0	240	609
734	2018_12_17_14_26_10	42010	0	240	609
735	2018_12_17_14_26_10	42032	0	240	608
736	2018_12_17_14_26_10	42052	0	240	608
737	2018_12_17_14_26_10	42074	0	240	609
738	2018_12_17_14_26_10	42094	0	240	609
739	2018_12_17_14_26_10	42116	0	240	609
740	2018_12_17_14_26_10	42136	0	240	608
741	2018_12_17_14_26_10	42158	0	240	609
742	2018_12_17_14_26_10	42178	0	240	609
743	2018_12_17_14_26_10	42200	0	240	608
744	2018_12_17_14_26_10	42220	0	240	608
745	2018_12_17_14_26_10	42242	0	240	608
746	2018_12_17_14_26_10	42262	0	240	609
747	2018_12_17_14_26_10	42284	0	240	609
748	2018_12_17_14_26_10	42304	0	240	608
749	2018_12_17_14_26_10	42324	0	240	608
750	2018_12_17_14_26_10	42346	0	240	608
751	2018_12_17_14_26_10	42366	0	240	609
752	2018_12_17_14_26_10	42388	0	240	609
753	2018_12_17_14_26_10	42408	0	240	609
754	2018_12_17_14_26_10	42430	0	240	608
755	2018_12_17_14_26_10	42450	0	240	608
756	2018_12_17_14_26_10	42472	0	240	609
757	2018_12_17_14_26_10	42492	0	240	608
758	2018_12_17_14_26_10	42514	0	240	608
759	2018_12_17_14_26_10	42534	0	240	608
760	2018_12_17_14_26_11	42556	0	240	609
761	2018_12_17_14_26_11	42576	0	240	608
762	2018_12_17_14_26_11	42598	0	240	609
763	2018_12_17_14_26_11	42618	0	240	609
764	2018_12_17_14_26_11	42640	0	240	609
765	2018_12_17_14_26_11	42660	0	240	608
766	2018_12_17_14_26_11	42682	0	240	609
767	2018_12_17_14_26_11	42702	0	240	608
768	2018_12_17_14_26_11	42724	0	240	609
769	2018_12_17_14_26_11	42744	0	240	609
770	2018_12_17_14_26_11	42766	0	240	609
771	2018_12_17_14_26_11	42786	0	240	609
772	2018_12_17_14_26_11	42808	0	240	609
773	2018_12_17_14_26_11	42828	0	240	609
774	2018_12_17_14_26_11	42850	0	240	609
775	2018_12_17_14_26_11	42870	0	240	609
776	2018_12_17_14_26_11	42892	0	240	608
777	2018_12_17_14_26_11	42912	0	240	609
778	2018_12_17_14_26_11	42934	0	240	609
779	2018_12_17_14_26_11	42954	0	240	609
780	2018_12_17_14_26_11	42976	0	240	609
781	2018_12_17_14_26_11	42996	0	240	608
782	2018_12_17_14_26_11	43018	0	240	609
783	2018_12_17_14_26_11	43038	0	240	609
784	2018_12_17_14_26_11	43060	0	240	609
785	2018_12_17_14_26_11	43080	0	240	609
786	2018_12_17_14_26_11	43102	0	240	608
787	2018_12_17_14_26_11	43122	0	240	609
788	2018_12_17_14_26_11	43144	0	240	609
789	2018_12_17_14_26_11	43164	0	240	608
790	2018_12_17_14_26_11	43186	0	240	608
791	2018_12_17_14_26_11	43206	0	240	609
792	2018_12_17_14_26_11	43228	0	240	608
793	2018_12_17_14_26_11	43248	0	240	609
794	2018_12_17_14_26_11	43270	0	240	609
795	2018_12_17_14_26_11	43290	0	240	609
796	2018_12_17_14_26_11	43312	0	240	608
797	2018_12_17_14_26_11	43332	0	240	609
798	2018_12_17_14_26_11	43354	0	240	608
799	2018_12_17_14_26_11	43374	0	240	609
800	2018_12_17_14_26_11	43396	0	240	608
801	2018_12_17_14_26_11	43416	0	240	609
802	2018_12_17_14_26_11	43438	0	240	609
803	2018_12_17_14_26_11	43458	0	240	608
804	2018_12_17_14_26_11	43480	0	240	608
805	2018_12_17_14_26_11	43500	0	240	609
806	2018_12_17_14_26_11	43522	0	240	608
807	2018_12_17_14_26_11	43542	0	240	608
808	2018_12_17_14_26_12	43564	0	240	609
809	2018_12_17_14_26_12	43584	0	240	609
810	2018_12_17_14_26_12	43604	0	240	608
811	2018_12_17_14_26_12	43626	0	240	609
812	2018_12_17_14_26_12	43646	0	240	609
813	2018_12_17_14_26_12	43668	0	240	608
814	2018_12_17_14_26_12	43688	0	240	608
815	2018_12_17_14_26_12	43710	0	240	608
816	2018_12_17_14_26_12	43730	0	240	609
817	2018_12_17_14_26_12	43752	0	240	609
818	2018_12_17_14_26_12	43772	0	240	609
819	2018_12_17_14_26_12	43794	0	240	609
820	2018_12_17_14_26_12	43814	0	240	608
821	2018_12_17_14_26_12	43836	0	240	609
822	2018_12_17_14_26_12	43856	0	240	608
823	2018_12_17_14_26_12	43878	0	240	608
824	2018_12_17_14_26_12	43898	0	240	608
825	2018_12_17_14_26_12	43920	0	240	608
826	2018_12_17_14_26_12	43940	0	240	608
827	2018_12_17_14_26_12	43962	0	240	608
828	2018_12_17_14_26_12	43982	0	240	609
829	2018_12_17_14_26_12	44004	0	240	608
830	2018_12_17_14_26_12	44024	0	240	608
831	2018_12_17_14_26_12	44046	0	240	609
832	2018_12_17_14_26_12	44066	0	240	609
833	2018_12_17_14_26_12	44088	0	240	609
834	2018_12_17_14_26_12	44108	0	240	609
835	2018_12_17_14_26_12	44130	0	240	608
836	2018_12_17_14_26_12	44150	0	240	609
837	2018_12_17_14_26_12	44172	0	240	609
838	2018_12_17_14_26_12	44192	0	240	608
839	2018_12_17_14_26_12	44214	0	240	609
840	2018_12_17_14_26_12	44234	0	240	609
841	2018_12_17_14_26_12	44256	0	240	609
842	2018_12_17_14_26_12	44276	0	240	609
843	2018_12_17_14_26_12	44298	0	240	609
844	2018_12_17_14_26_12	44318	0	240	609
845	2018_12_17_14_26_12	44340	0	240	609
846	2018_12_17_14_26_12	44360	0	240	609
847	2018_12_17_14_26_12	44382	0	240	609
848	2018_12_17_14_26_12	44402	0	240	609
849	2018_12_17_14_26_12	44424	0	240	609
850	2018_12_17_14_26_12	44444	0	240	609
851	2018_12_17_14_26_12	44466	0	240	609
852	2018_12_17_14_26_12	44486	0	240	609
853	2018_12_17_14_26_12	44508	0	240	609
854	2018_12_17_14_26_12	44528	0	240	609
855	2018_12_17_14_26_13	44550	0	240	608
856	2018_12_17_14_26_13	44570	0	240	608
857	2018_12_17_14_26_13	44592	0	240	609
858	2018_12_17_14_26_13	44612	0	240	609
859	2018_12_17_14_26_13	44634	0	240	609
860	2018_12_17_14_26_13	44654	0	240	609
861	2018_12_17_14_26_13	44676	0	240	608
862	2018_12_17_14_26_13	44696	0	240	608
863	2018_12_17_14_26_13	44718	0	240	609
864	2018_12_17_14_26_13	44738	0	240	609
865	2018_12_17_14_26_13	44760	0	240	609
866	2018_12_17_14_26_13	44780	0	240	609
867	2018_12_17_14_26_13	44802	0	240	609
868	2018_12_17_14_26_13	44822	0	240	609
869	2018_12_17_14_26_13	44844	0	240	609
870	2018_12_17_14_26_13	44864	0	240	608
871	2018_12_17_14_26_13	44884	0	240	609
872	2018_12_17_14_26_13	44906	0	240	609
873	2018_12_17_14_26_13	44926	0	240	608
874	2018_12_17_14_26_13	44948	0	240	608
875	2018_12_17_14_26_13	44968	0	240	608
876	2018_12_17_14_26_13	44990	0	240	609
877	2018_12_17_14_26_13	45010	0	240	609
878	2018_12_17_14_26_13	45032	0	240	608
879	2018_12_17_14_26_13	45052	0	240	608
880	2018_12_17_14_26_13	45074	0	240	608
881	2018_12_17_14_26_13	45094	0	240	608
882	2018_12_17_14_26_13	45116	0	240	609
883	2018_12_17_14_26_13	45136	0	240	609
884	2018_12_17_14_26_13	45158	0	240	609
885	2018_12_17_14_26_13	45178	0	240	609
886	2018_12_17_14_26_13	45200	0	240	609
887	2018_12_17_14_26_13	45220	0	240	608
888	2018_12_17_14_26_13	45242	0	240	609
889	2018_12_17_14_26_13	45262	0	240	609
890	2018_12_17_14_26_13	45284	0	240	608
891	2018_12_17_14_26_13	45304	0	240	609
892	2018_12_17_14_26_13	45326	0	240	608
893	2018_12_17_14_26_13	45346	0	240	609
894	2018_12_17_14_26_13	45368	0	240	609
895	2018_12_17_14_26_13	45388	0	240	608
896	2018_12_17_14_26_13	45410	0	240	608
897	2018_12_17_14_26_13	45430	0	240	608
898	2018_12_17_14_26_13	45452	0	240	609
899	2018_12_17_14_26_13	45472	0	240	608
900	2018_12_17_14_26_13	45494	0	240	609
901	2018_12_17_14_26_13	45514	0	240	609
902	2018_12_17_14_26_13	45536	0	240	608
903	2018_12_17_14_26_14	45556	0	240	609
904	2018_12_17_14_26_14	45578	0	240	609
905	2018_12_17_14_26_14	45598	0	240	609
906	2018_12_17_14_26_14	45620	0	240	609
907	2018_12_17_14_26_14	45640	0	240	609
908	2018_12_17_14_26_14	45662	0	240	608
909	2018_12_17_14_26_14	45682	0	240	609
910	2018_12_17_14_26_14	45704	0	240	608
911	2018_12_17_14_26_14	45724	0	240	609
912	2018_12_17_14_26_14	45746	0	240	609
913	2018_12_17_14_26_14	45766	0	240	609
914	2018_12_17_14_26_14	45788	0	240	609
915	2018_12_17_14_26_14	45808	0	240	609
916	2018_12_17_14_26_14	45830	0	240	608
917	2018_12_17_14_26_14	45850	0	240	608
918	2018_12_17_14_26_14	45872	0	240	608
919	2018_12_17_14_26_14	45892	0	240	608
920	2018_12_17_14_26_14	45914	0	240	609
921	2018_12_17_14_26_14	45934	0	240	609
922	2018_12_17_14_26_14	45956	0	240	608
923	2018_12_17_14_26_14	45976	0	240	609
924	2018_12_17_14_26_14	45998	0	240	609
925	2018_12_17_14_26_14	46018	0	240	608
926	2018_12_17_14_26_14	46040	0	240	609
927	2018_12_17_14_26_14	46060	0	240	609
928	2018_12_17_14_26_14	46082	0	240	608
929	2018_12_17_14_26_14	46102	0	240	608
930	2018_12_17_14_26_14	46124	0	240	609
931	2018_12_17_14_26_14	46144	0	240	608
932	2018_12_17_14_26_14	46164	0	240	608
933	2018_12_17_14_26_14	46186	0	240	608
934	2018_12_17_14_26_14	46206	0	240	609
935	2018_12_17_14_26_14	46228	0	240	609
936	2018_12_17_14_26_14	46248	0	240	608
937	2018_12_17_14_26_14	46270	0	240	609
938	2018_12_17_14_26_14	46290	0	240	608
939	2018_12_17_14_26_14	46312	0	240	609
940	2018_12_17_14_26_14	46332	0	240	608
941	2018_12_17_14_26_14	46354	0	240	608
942	2018_12_17_14_26_14	46374	0	240	609
943	2018_12_17_14_26_14	46396	0	240	608
944	2018_12_17_14_26_14	46416	0	240	608
945	2018_12_17_14_26_14	46438	0	240	608
946	2018_12_17_14_26_14	46458	0	240	609
947	2018_12_17_14_26_14	46480	0	240	608
948	2018_12_17_14_26_14	46500	0	240	609
949	2018_12_17_14_26_14	46522	0	240	608
950	2018_12_17_14_26_15	46542	0	240	608
951	2018_12_17_14_26_15	46564	0	240	608
952	2018_12_17_14_26_15	46584	0	240	608
953	2018_12_17_14_26_15	46606	0	240	609
954	2018_12_17_14_26_15	46626	0	240	608
955	2018_12_17_14_26_15	46648	0	240	609
956	2018_12_17_14_26_15	46668	0	240	608
957	2018_12_17_14_26_15	46690	0	240	609
958	2018_12_17_14_26_15	46710	0	240	608
959	2018_12_17_14_26_15	46732	0	240	608
960	2018_12_17_14_26_15	46752	0	240	609
961	2018_12_17_14_26_15	46774	0	240	608
962	2018_12_17_14_26_15	46794	0	240	609
963	2018_12_17_14_26_15	46816	0	240	608
964	2018_12_17_14_26_15	46836	0	240	608
965	2018_12_17_14_26_15	46858	0	240	608
966	2018_12_17_14_26_15	46878	0	240	608
967	2018_12_17_14_26_15	46900	0	240	608
968	2018_12_17_14_26_15	46920	0	240	608
969	2018_12_17_14_26_15	46942	0	240	609
970	2018_12_17_14_26_15	46962	0	240	609
971	2018_12_17_14_26_15	46984	0	240	608
972	2018_12_17_14_26_15	47004	0	240	608
973	2018_12_17_14_26_15	47026	0	240	608
974	2018_12_17_14_26_15	47046	0	240	608
975	2018_12_17_14_26_15	47068	0	240	608
976	2018_12_17_14_26_15	47088	0	240	609
977	2018_12_17_14_26_15	47110	0	240	608
978	2018_12_17_14_26_15	47130	0	240	608
979	2018_12_17_14_26_15	47152	0	240	608
980	2018_12_17_14_26_15	47172	0	240	608
981	2018_12_17_14_26_15	47194	0	240	608
982	2018_12_17_14_26_15	47214	0	240	608
983	2018_12_17_14_26_15	47236	0	240	608
984	2018_12_17_14_26_15	47256	0	240	609
985	2018_12_17_14_26_15	47278	0	240	608
986	2018_12_17_14_26_15	47298	0	240	609
987	2018_12_17_14_26_15	47320	0	240	608
988	2018_12_17_14_26_15	47340	0	240	608
989	2018_12_17_14_26_15	47362	0	240	608
990	2018_12_17_14_26_15	47382	0	240	609
991	2018_12_17_14_26_15	47404	0	240	608
992	2018_12_17_14_26_15	47424	0	240	608
993	2018_12_17_14_26_15	47444	0	240	608
994	2018_12_17_14_26_15	47466	0	240	608
995	2018_12_17_14_26_15	47486	0	240	608
996	2018_12_17_14_26_15	47508	0	240	609
997	2018_12_17_14_26_15	47528	0	240	609
998	2018_12_17_14_26_16	47550	0	240	608
999	2018_12_17_14_26_16	47570	0	240	608
1000	2018_12_17_14_26_16	47592	0	240	608
1001	2018_12_17_14_26_16	47612	0	240	608
1002	2018_12_17_14_26_16	47634	0	240	608
1003	2018_12_17_14_26_16	47654	0	240	608
1004	2018_12_17_14_26_16	47676	0	240	608
1005	2018_12_17_14_26_16	47696	0	240	608
1006	2018_12_17_14_26_16	47718	0	240	608
1007	2018_12_17_14_26_16	47738	0	240	609
1008	2018_12_17_14_26_16	47760	0	240	608
1009	2018_12_17_14_26_16	47780	0	240	608
1010	2018_12_17_14_26_16	47802	0	240	608
1011	2018_12_17_14_26_16	47822	0	240	608
1012	2018_12_17_14_26_16	47844	0	240	609
1013	2018_12_17_14_26_16	47864	0	240	608
1014	2018_12_17_14_26_16	47886	0	240	608
1015	2018_12_17_14_26_16	47906	0	240	609
1016	2018_12_17_14_26_16	47928	0	240	608
1017	2018_12_17_14_26_16	47948	0	240	608
1018	2018_12_17_14_26_16	47970	0	240	609
1019	2018_12_17_14_26_16	47990	0	240	609
1020	2018_12_17_14_26_16	48012	0	240	608
1021	2018_12_17_14_26_16	48032	0	240	608
1022	2018_12_17_14_26_16	48054	0	240	608
1023	2018_12_17_14_26_16	48074	0	240	608
1024	2018_12_17_14_26_16	48096	0	240	608
1025	2018_12_17_14_26_16	48116	0	240	608
1026	2018_12_17_14_26_16	48138	0	240	608
1027	2018_12_17_14_26_16	48158	0	240	608
1028	2018_12_17_14_26_16	48180	0	240	608
1029	2018_12_17_14_26_16	48200	0	240	608
1030	2018_12_17_14_26_16	48222	0	240	608
1031	2018_12_17_14_26_16	48242	0	240	608
1032	2018_12_17_14_26_16	48264	0	240	608
1033	2018_12_17_14_26_16	48284	0	240	608
1034	2018_12_17_14_26_16	48306	0	240	608
1035	2018_12_17_14_26_16	48326	0	240	608
1036	2018_12_17_14_26_16	48348	0	240	608
1037	2018_12_17_14_26_16	48368	0	240	608
1038	2018_12_17_14_26_16	48390	0	240	608
1039	2018_12_17_14_26_16	48410	0	240	608
1040	2018_12_17_14_26_16	48432	0	240	609
1041	2018_12_17_14_26_16	48452	0	240	608
1042	2018_12_17_14_26_16	48474	0	240	608
1043	2018_12_17_14_26_16	48494	0	240	608
1044	2018_12_17_14_26_16	48516	0	240	608
1045	2018_12_17_14_26_16	48536	0	240	608
1046	2018_12_17_14_26_17	48558	0	240	608
1047	2018_12_17_14_26_17	48578	0	240	609
1048	2018_12_17_14_26_17	48600	0	240	608
1049	2018_12_17_14_26_17	48620	0	240	608
1050	2018_12_17_14_26_17	48642	0	240	608
1051	2018_12_17_14_26_17	48662	0	240	608
1052	2018_12_17_14_26_17	48684	0	240	608
1053	2018_12_17_14_26_17	48704	0	240	608
1054	2018_12_17_14_26_17	48724	0	240	608
1055	2018_12_17_14_26_17	48746	0	240	608
1056	2018_12_17_14_26_17	48766	0	240	608
1057	2018_12_17_14_26_17	48788	0	240	608
1058	2018_12_17_14_26_17	48808	0	240	608
1059	2018_12_17_14_26_17	48830	0	240	608
1060	2018_12_17_14_26_17	48850	0	240	608
1061	2018_12_17_14_26_17	48872	0	240	608
1062	2018_12_17_14_26_17	48892	0	240	608
1063	2018_12_17_14_26_17	48914	0	240	609
1064	2018_12_17_14_26_17	48934	0	240	608
1065	2018_12_17_14_26_17	48956	0	240	608
1066	2018_12_17_14_26_17	48976	0	240	608
1067	2018_12_17_14_26_17	48998	0	240	608
1068	2018_12_17_14_26_17	49018	0	240	608
1069	2018_12_17_14_26_17	49040	0	240	608
1070	2018_12_17_14_26_17	49060	0	240	608
1071	2018_12_17_14_26_17	49082	0	240	608
1072	2018_12_17_14_26_17	49102	0	240	608
1073	2018_12_17_14_26_17	49124	0	240	608
1074	2018_12_17_14_26_17	49144	0	240	608
1075	2018_12_17_14_26_17	49166	0	240	608
1076	2018_12_17_14_26_17	49186	0	240	608
1077	2018_12_17_14_26_17	49208	0	240	608
1078	2018_12_17_14_26_17	49228	0	240	608
1079	2018_12_17_14_26_17	49250	0	240	608
1080	2018_12_17_14_26_17	49270	0	240	608
1081	2018_12_17_14_26_17	49292	0	240	608
1082	2018_12_17_14_26_17	49312	0	240	608
1083	2018_12_17_14_26_17	49334	0	240	608
1084	2018_12_17_14_26_17	49354	0	240	608
1085	2018_12_17_14_26_17	49376	0	240	608
1086	2018_12_17_14_26_17	49396	0	240	609
1087	2018_12_17_14_26_17	49418	0	240	608
1088	2018_12_17_14_26_17	49438	0	240	608
1089	2018_12_17_14_26_17	49460	0	240	608
1090	2018_12_17_14_26_17	49480	0	240	608
1091	2018_12_17_14_26_17	49502	0	240	608
1092	2018_12_17_14_26_17	49522	0	240	608
1093	2018_12_17_14_26_18	49544	0	240	608
1094	2018_12_17_14_26_18	49564	0	240	608
1095	2018_12_17_14_26_18	49586	0	240	608
1096	2018_12_17_14_26_18	49606	0	240	608
1097	2018_12_17_14_26_18	49628	0	240	608
1098	2018_12_17_14_26_18	49648	0	240	608
1099	2018_12_17_14_26_18	49670	0	240	608
1100	2018_12_17_14_26_18	49690	0	240	608
1101	2018_12_17_14_26_18	49712	0	240	608
1102	2018_12_17_14_26_18	49732	0	240	608
1103	2018_12_17_14_26_18	49754	0	240	608
1104	2018_12_17_14_26_18	49774	0	240	608
1105	2018_12_17_14_26_18	49796	0	240	609
1106	2018_12_17_14_26_18	49816	0	240	608
1107	2018_12_17_14_26_18	49838	0	240	608
1108	2018_12_17_14_26_18	49858	0	240	608
1109	2018_12_17_14_26_18	49880	0	240	608
1110	2018_12_17_14_26_18	49900	0	240	608
1111	2018_12_17_14_26_18	49922	0	240	609
1112	2018_12_17_14_26_18	49942	0	240	608
1113	2018_12_17_14_26_18	49964	0	240	608
1114	2018_12_17_14_26_18	49984	0	240	608
1115	2018_12_17_14_26_18	50004	0	240	608
1116	2018_12_17_14_26_18	50026	0	240	608
1117	2018_12_17_14_26_18	50046	0	240	608
1118	2018_12_17_14_26_18	50068	0	240	608
1119	2018_12_17_14_26_18	50088	0	240	608
1120	2018_12_17_14_26_18	50110	0	240	608
1121	2018_12_17_14_26_18	50130	0	240	608
1122	2018_12_17_14_26_18	50152	0	240	608
1123	2018_12_17_14_26_18	50172	0	240	608
1124	2018_12_17_14_26_18	50194	0	240	608
1125	2018_12_17_14_26_18	50214	0	240	608
1126	2018_12_17_14_26_18	50236	0	240	608
1127	2018_12_17_14_26_18	50256	0	240	608
1128	2018_12_17_14_26_18	50278	0	240	608
1129	2018_12_17_14_26_18	50298	0	240	608
1130	2018_12_17_14_26_18	50320	0	240	608
1131	2018_12_17_14_26_18	50340	0	240	608
1132	2018_12_17_14_26_18	50362	0	240	608
1133	2018_12_17_14_26_18	50382	0	240	608
1134	2018_12_17_14_26_18	50404	0	240	608
1135	2018_12_17_14_26_18	50424	0	240	608
1136	2018_12_17_14_26_18	50446	0	240	608
1137	2018_12_17_14_26_18	50466	0	240	608
1138	2018_12_17_14_26_18	50488	0	240	608
1139	2018_12_17_14_26_18	50508	0	240	608
1140	2018_12_17_14_26_18	50530	0	240	609
1141	2018_12_17_14_26_19	50550	0	240	608
1142	2018_12_17_14_26_19	50572	0	240	608
1143	2018_12_17_14_26_19	50592	0	240	608
1144	2018_12_17_14_26_19	50614	0	240	609
1145	2018_12_17_14_26_19	50634	0	240	608
1146	2018_12_17_14_26_19	50656	0	240	608
1147	2018_12_17_14_26_19	50676	0	240	608
1148	2018_12_17_14_26_19	50698	0	240	608
1149	2018_12_17_14_26_19	50718	0	240	608
1150	2018_12_17_14_26_19	50740	0	240	608
1151	2018_12_17_14_26_19	50760	0	240	608
1152	2018_12_17_14_26_19	50782	0	240	608
1153	2018_12_17_14_26_19	50802	0	240	608
1154	2018_12_17_14_26_19	50824	0	240	608
1155	2018_12_17_14_26_19	50844	0	240	608
1156	2018_12_17_14_26_19	50866	0	240	608
1157	2018_12_17_14_26_19	50886	0	240	608
1158	2018_12_17_14_26_19	50908	0	240	608
1159	2018_12_17_14_26_19	50928	0	240	608
1160	2018_12_17_14_26_19	50950	0	240	608
1161	2018_12_17_14_26_19	50970	0	240	608
1162	2018_12_17_14_26_19	50992	0	240	608
1163	2018_12_17_14_26_19	51012	0	240	608
1164	2018_12_17_14_26_19	51034	0	240	608
1165	2018_12_17_14_26_19	51054	0	240	608
1166	2018_12_17_14_26_19	51076	0	240	608
1167	2018_12_17_14_26_19	51096	0	240	608
1168	2018_12_17_14_26_19	51118	0	240	608
1169	2018_12_17_14_26_19	51138	0	240	608
1170	2018_12_17_14_26_19	51160	0	240	608
1171	2018_12_17_14_26_19	51180	0	240	608
1172	2018_12_17_14_26_19	51202	0	240	608
1173	2018_12_17_14_26_19	51222	0	240	608
1174	2018_12_17_14_26_19	51244	0	240	608
1175	2018_12_17_14_26_19	51264	0	240	608
1176	2018_12_17_14_26_19	51284	0	240	608
1177	2018_12_17_14_26_19	51306	0	240	608
1178	2018_12_17_14_26_19	51326	0	240	608
1179	2018_12_17_14_26_19	51348	0	240	608
1180	2018_12_17_14_26_19	51368	0	240	608
1181	2018_12_17_14_26_19	51390	0	240	608
1182	2018_12_17_14_26_19	51410	0	240	608
1183	2018_12_17_14_26_19	51432	0	240	608
1184	2018_12_17_14_26_19	51452	0	240	608
1185	2018_12_17_14_26_19	51474	0	240	608
1186	2018_12_17_14_26_19	51494	0	240	609
1187	2018_12_17_14_26_19	51516	0	240	608
1188	2018_12_17_14_26_19	51536	0	240	608
1189	2018_12_17_14_26_20	51558	0	240	608
1190	2018_12_17_14_26_20	51578	0	240	608
1191	2018_12_17_14_26_20	51600	0	240	608
1192	2018_12_17_14_26_20	51620	0	240	608
1193	2018_12_17_14_26_20	51642	0	240	608
1194	2018_12_17_14_26_20	51662	0	240	608
1195	2018_12_17_14_26_20	51684	0	240	608
1196	2018_12_17_14_26_20	51704	0	240	608
1197	2018_12_17_14_26_20	51726	0	240	608
1198	2018_12_17_14_26_20	51746	0	240	608
1199	2018_12_17_14_26_20	51768	0	240	608
1200	2018_12_17_14_26_20	51788	0	240	608
1201	2018_12_17_14_26_20	51810	0	240	608
1202	2018_12_17_14_26_20	51830	0	240	608
1203	2018_12_17_14_26_20	51852	0	240	608
1204	2018_12_17_14_26_20	51872	0	240	608
1205	2018_12_17_14_26_20	51894	0	240	608
1206	2018_12_17_14_26_20	51914	0	240	608
1207	2018_12_17_14_26_20	51936	0	240	608
1208	2018_12_17_14_26_20	51956	0	240	608
1209	2018_12_17_14_26_20	51978	0	240	608
1210	2018_12_17_14_26_20	51998	0	240	608
1211	2018_12_17_14_26_20	52020	0	240	608
1212	2018_12_17_14_26_20	52040	0	240	608
1213	2018_12_17_14_26_20	52062	0	240	608
1214	2018_12_17_14_26_20	52082	0	240	608
1215	2018_12_17_14_26_20	52104	0	240	608
1216	2018_12_17_14_26_20	52124	0	240	608
1217	2018_12_17_14_26_20	52146	0	240	608
1218	2018_12_17_14_26_20	52166	0	240	608
1219	2018_12_17_14_26_20	52188	0	240	608
1220	2018_12_17_14_26_20	52208	0	240	608
1221	2018_12_17_14_26_20	52230	0	240	608
1222	2018_12_17_14_26_20	52250	0	240	608
1223	2018_12_17_14_26_20	52272	0	240	608
1224	2018_12_17_14_26_20	52292	0	240	608
1225	2018_12_17_14_26_20	52314	0	240	608
1226	2018_12_17_14_26_20	52334	0	240	608
1227	2018_12_17_14_26_20	52356	0	240	608
1228	2018_12_17_14_26_20	52376	0	240	608
1229	2018_12_17_14_26_20	52398	0	240	608
1230	2018_12_17_14_26_20	52418	0	240	608
1231	2018_12_17_14_26_20	52440	0	240	608
1232	2018_12_17_14_26_20	52460	0	240	608
1233	2018_12_17_14_26_20	52482	0	240	608
1234	2018_12_17_14_26_20	52502	0	240	608
1235	2018_12_17_14_26_20	52524	0	240	608
1236	2018_12_17_14_26_21	52544	0	240	608
1237	2018_12_17_14_26_21	52564	0	240	608
1238	2018_12_17_14_26_21	52586	0	240	608
1239	2018_12_17_14_26_21	52606	0	240	608
1240	2018_12_17_14_26_21	52628	0	240	608
1241	2018_12_17_14_26_21	52648	0	240	608
1242	2018_12_17_14_26_21	52670	0	240	608
1243	2018_12_17_14_26_21	52690	0	240	608
1244	2018_12_17_14_26_21	52712	0	240	608
1245	2018_12_17_14_26_21	52732	0	240	608
1246	2018_12_17_14_26_21	52754	0	240	608
1247	2018_12_17_14_26_21	52774	0	240	608
1248	2018_12_17_14_26_21	52796	0	240	608
1249	2018_12_17_14_26_21	52816	0	240	608
1250	2018_12_17_14_26_21	52838	0	240	608
1251	2018_12_17_14_26_21	52858	0	240	608
1252	2018_12_17_14_26_21	52880	0	240	608
1253	2018_12_17_14_26_21	52900	0	240	608
1254	2018_12_17_14_26_21	52922	0	240	608
1255	2018_12_17_14_26_21	52942	0	240	608
1256	2018_12_17_14_26_21	52964	0	240	608
1257	2018_12_17_14_26_21	52984	0	240	608
1258	2018_12_17_14_26_21	53006	0	240	608
1259	2018_12_17_14_26_21	53026	0	240	608
1260	2018_12_17_14_26_21	53048	0	240	608
1261	2018_12_17_14_26_21	53068	0	240	608
1262	2018_12_17_14_26_21	53090	0	240	608
1263	2018_12_17_14_26_21	53110	0	240	608
1264	2018_12_17_14_26_21	53132	0	240	608
1265	2018_12_17_14_26_21	53152	0	240	608
1266	2018_12_17_14_26_21	53174	0	240	608
1267	2018_12_17_14_26_21	53194	0	240	608
1268	2018_12_17_14_26_21	53216	0	240	608
1269	2018_12_17_14_26_21	53236	0	240	608
1270	2018_12_17_14_26_21	53258	0	240	608
1271	2018_12_17_14_26_21	53278	0	240	608
1272	2018_12_17_14_26_21	53300	0	240	608
1273	2018_12_17_14_26_21	53320	0	240	608
1274	2018_12_17_14_26_21	53342	0	240	608
1275	2018_12_17_14_26_21	53362	0	240	608
1276	2018_12_17_14_26_21	53384	0	240	608
1277	2018_12_17_14_26_21	53404	0	240	608
1278	2018_12_17_14_26_21	53426	0	240	608
1279	2018_12_17_14_26_21	53446	0	240	608
1280	2018_12_17_14_26_21	53468	0	240	608
1281	2018_12_17_14_26_21	53488	0	240	608
1282	2018_12_17_14_26_21	53510	0	240	608
1283	2018_12_17_14_26_21	53530	0	240	608
1284	2018_12_17_14_26_22	53552	0	240	608
1285	2018_12_17_14_26_22	53572	0	240	608
1286	2018_12_17_14_26_22	53594	0	240	608
1287	2018_12_17_14_26_22	53614	0	240	608
1288	2018_12_17_14_26_22	53636	0	240	608
1289	2018_12_17_14_26_22	53656	0	240	608
1290	2018_12_17_14_26_22	53678	0	240	608
1291	2018_12_17_14_26_22	53698	0	240	608
1292	2018_12_17_14_26_22	53720	0	240	608
1293	2018_12_17_14_26_22	53740	0	240	608
1294	2018_12_17_14_26_22	53762	0	240	608
1295	2018_12_17_14_26_22	53782	0	240	608
1296	2018_12_17_14_26_22	53804	0	240	608
1297	2018_12_17_14_26_22	53824	0	240	608
1298	2018_12_17_14_26_22	53844	0	240	608
1299	2018_12_17_14_26_22	53866	0	240	608
1300	2018_12_17_14_26_22	53886	0	240	608
1301	2018_12_17_14_26_22	53908	0	240	608
1302	2018_12_17_14_26_22	53928	0	240	608
1303	2018_12_17_14_26_22	53950	0	240	608
1304	2018_12_17_14_26_22	53970	0	240	608
1305	2018_12_17_14_26_22	53992	0	240	608
1306	2018_12_17_14_26_22	54012	0	240	608
1307	2018_12_17_14_26_22	54034	0	240	608
1308	2018_12_17_14_26_22	54054	0	240	608
1309	2018_12_17_14_26_22	54076	0	240	608
1310	2018_12_17_14_26_22	54096	0	240	608
1311	2018_12_17_14_26_22	54118	0	240	608
1312	2018_12_17_14_26_22	54138	0	240	608
1313	2018_12_17_14_26_22	54160	0	240	608
1314	2018_12_17_14_26_22	54180	0	240	608
1315	2018_12_17_14_26_22	54202	0	240	608
1316	2018_12_17_14_26_22	54222	0	240	608
1317	2018_12_17_14_26_22	54244	0	240	608
1318	2018_12_17_14_26_22	54264	0	240	608
1319	2018_12_17_14_26_22	54286	0	240	608
1320	2018_12_17_14_26_22	54306	0	240	608
1321	2018_12_17_14_26_22	54328	0	240	608
1322	2018_12_17_14_26_22	54348	0	240	608
1323	2018_12_17_14_26_22	54370	0	240	608
1324	2018_12_17_14_26_22	54390	0	240	608
1325	2018_12_17_14_26_22	54412	0	240	608
1326	2018_12_17_14_26_22	54432	0	240	608
1327	2018_12_17_14_26_22	54454	0	240	608
1328	2018_12_17_14_26_22	54474	0	240	608
1329	2018_12_17_14_26_22	54496	0	240	608
1330	2018_12_17_14_26_22	54516	0	240	608
1331	2018_12_17_14_26_23	54538	0	240	608
1332	2018_12_17_14_26_23	54558	0	240	608
1333	2018_12_17_14_26_23	54580	0	240	608
1334	2018_12_17_14_26_23	54600	0	240	608
1335	2018_12_17_14_26_23	54622	0	240	608
1336	2018_12_17_14_26_23	54642	0	240	608
1337	2018_12_17_14_26_23	54664	0	240	608
1338	2018_12_17_14_26_23	54684	0	240	608
1339	2018_12_17_14_26_23	54706	0	240	608
1340	2018_12_17_14_26_23	54726	0	240	608
1341	2018_12_17_14_26_23	54748	0	240	608
1342	2018_12_17_14_26_23	54768	0	240	608
1343	2018_12_17_14_26_23	54790	0	240	608
1344	2018_12_17_14_26_23	54810	0	240	608
1345	2018_12_17_14_26_23	54832	0	240	608
1346	2018_12_17_14_26_23	54852	0	240	608
1347	2018_12_17_14_26_23	54874	0	240	608
1348	2018_12_17_14_26_23	54894	0	240	608
1349	2018_12_17_14_26_23	54916	0	240	608
1350	2018_12_17_14_26_23	54936	0	240	608
1351	2018_12_17_14_26_23	54958	0	240	608
1352	2018_12_17_14_26_23	54978	0	240	608
1353	2018_12_17_14_26_23	55000	0	240	608
1354	2018_12_17_14_26_23	55020	0	240	608
1355	2018_12_17_14_26_23	55042	0	240	608
1356	2018_12_17_14_26_23	55062	0	240	608
1357	2018_12_17_14_26_23	55084	0	240	608
1358	2018_12_17_14_26_23	55104	0	240	608
1359	2018_12_17_14_26_23	55124	0	240	608
1360	2018_12_17_14_26_23	55146	0	240	608
1361	2018_12_17_14_26_23	55166	0	240	608
1362	2018_12_17_14_26_23	55188	0	240	608
1363	2018_12_17_14_26_23	55208	0	240	608
1364	2018_12_17_14_26_23	55230	0	240	608
1365	2018_12_17_14_26_23	55250	0	240	608
1366	2018_12_17_14_26_23	55272	0	240	608
1367	2018_12_17_14_26_23	55292	0	240	608
1368	2018_12_17_14_26_23	55314	0	240	608
1369	2018_12_17_14_26_23	55334	0	240	608
1370	2018_12_17_14_26_23	55356	0	240	608
1371	2018_12_17_14_26_23	55376	0	240	608
1372	2018_12_17_14_26_23	55398	0	240	608
1373	2018_12_17_14_26_23	55418	0	240	608
1374	2018_12_17_14_26_23	55440	0	240	608
1375	2018_12_17_14_26_23	55460	0	240	608
1376	2018_12_17_14_26_23	55482	0	240	608
1377	2018_12_17_14_26_23	55502	0	240	608
1378	2018_12_17_14_26_23	55524	0	240	608
1379	2018_12_17_14_26_24	55544	0	240	608
1380	2018_12_17_14_26_24	55566	0	240	608
1381	2018_12_17_14_26_24	55586	0	240	608
1382	2018_12_17_14_26_24	55608	0	240	608
1383	2018_12_17_14_26_24	55628	0	240	608
1384	2018_12_17_14_26_24	55650	0	240	608
1385	2018_12_17_14_26_24	55670	0	240	608
1386	2018_12_17_14_26_24	55692	0	240	608
1387	2018_12_17_14_26_24	55712	0	240	608
1388	2018_12_17_14_26_24	55734	0	240	608
1389	2018_12_17_14_26_24	55754	0	240	608
1390	2018_12_17_14_26_24	55776	0	240	608
1391	2018_12_17_14_26_24	55796	0	240	608
1392	2018_12_17_14_26_24	55818	0	240	608
1393	2018_12_17_14_26_24	55838	0	240	608
1394	2018_12_17_14_26_24	55860	0	240	608
1395	2018_12_17_14_26_24	55880	0	240	608
1396	2018_12_17_14_26_24	55902	0	240	608
1397	2018_12_17_14_26_24	55922	0	240	608
1398	2018_12_17_14_26_24	55944	0	240	608
1399	2018_12_17_14_26_24	55964	0	240	608
1400	2018_12_17_14_26_24	55986	0	240	608
1401	2018_12_17_14_26_24	56006	0	240	608
1402	2018_12_17_14_26_24	56028	0	240	608
1403	2018_12_17_14_26_24	56048	0	240	608
1404	2018_12_17_14_26_24	56070	0	240	608
1405	2018_12_17_14_26_24	56090	0	240	608
1406	2018_12_17_14_26_24	56112	0	240	608
1407	2018_12_17_14_26_24	56132	0	240	608
1408	2018_12_17_14_26_24	56154	0	240	608
1409	2018_12_17_14_26_24	56174	0	240	608
1410	2018_12_17_14_26_24	56196	0	240	608
1411	2018_12_17_14_26_24	56216	0	240	608
1412	2018_12_17_14_26_24	56238	0	240	608
1413	2018_12_17_14_26_24	56258	0	240	608
1414	2018_12_17_14_26_24	56280	0	240	608
1415	2018_12_17_14_26_24	56300	0	240	608
1416	2018_12_17_14_26_24	56322	0	240	608
1417	2018_12_17_14_26_24	56342	0	240	608
1418	2018_12_17_14_26_24	56364	0	240	608
1419	2018_12_17_14_26_24	56384	0	240	608
1420	2018_12_17_14_26_24	56404	0	240	608
1421	2018_12_17_14_26_24	56426	0	240	608
1422	2018_12_17_14_26_24	56446	0	240	608
1423	2018_12_17_14_26_24	56468	0	240	608
1424	2018_12_17_14_26_24	56488	0	240	608
1425	2018_12_17_14_26_24	56510	0	240	608
1426	2018_12_17_14_26_24	56530	0	240	608
1427	2018_12_17_14_26_25	56552	0	240	608
1428	2018_12_17_14_26_25	56572	0	240	608
1429	2018_12_17_14_26_25	56594	0	240	608
1430	2018_12_17_14_26_25	56614	0	240	608
1431	2018_12_17_14_26_25	56636	0	240	608
1432	2018_12_17_14_26_25	56656	0	240	608
1433	2018_12_17_14_26_25	56678	0	240	608
1434	2018_12_17_14_26_25	56698	0	240	608
1435	2018_12_17_14_26_25	56720	0	240	608
1436	2018_12_17_14_26_25	56740	0	240	608
1437	2018_12_17_14_26_25	56762	0	240	608
1438	2018_12_17_14_26_25	56782	0	240	608
1439	2018_12_17_14_26_25	56804	0	240	608
1440	2018_12_17_14_26_25	56824	0	240	608
1441	2018_12_17_14_26_25	56846	0	240	608
1442	2018_12_17_14_26_25	56866	0	240	608
1443	2018_12_17_14_26_25	56888	0	240	608
1444	2018_12_17_14_26_25	56908	0	240	608
1445	2018_12_17_14_26_25	56930	0	240	608
1446	2018_12_17_14_26_25	56950	0	240	608
1447	2018_12_17_14_26_25	56972	0	240	608
1448	2018_12_17_14_26_25	56992	0	240	608
1449	2018_12_17_14_26_25	57014	0	240	608
1450	2018_12_17_14_26_25	57034	0	240	608
1451	2018_12_17_14_26_25	57056	0	240	608
1452	2018_12_17_14_26_25	57076	0	240	608
1453	2018_12_17_14_26_25	57098	0	240	608
1454	2018_12_17_14_26_25	57118	0	240	608
1455	2018_12_17_14_26_25	57140	0	240	608
1456	2018_12_17_14_26_25	57160	0	240	608
1457	2018_12_17_14_26_25	57182	0	240	608
1458	2018_12_17_14_26_25	57202	0	240	608
1459	2018_12_17_14_26_25	57224	0	240	608
1460	2018_12_17_14_26_25	57244	0	240	608
1461	2018_12_17_14_26_25	57266	0	240	608
1462	2018_12_17_14_26_25	57286	0	240	608
1463	2018_12_17_14_26_25	57308	0	240	608
1464	2018_12_17_14_26_25	57328	0	240	608
1465	2018_12_17_14_26_25	57350	0	240	608
1466	2018_12_17_14_26_25	57370	0	240	608
1467	2018_12_17_14_26_25	57392	0	240	608
1468	2018_12_17_14_26_25	57412	0	240	608
1469	2018_12_17_14_26_25	57434	0	240	608
1470	2018_12_17_14_26_25	57454	0	240	608
1471	2018_12_17_14_26_25	57476	0	240	608
1472	2018_12_17_14_26_25	57496	0	240	608
1473	2018_12_17_14_26_25	57518	0	240	608
1474	2018_12_17_14_26_26	57538	0	240	608
1475	2018_12_17_14_26_26	57560	0	240	608
1476	2018_12_17_14_26_26	57580	0	240	608
1477	2018_12_17_14_26_26	57602	0	240	608
1478	2018_12_17_14_26_26	57622	0	240	608
1479	2018_12_17_14_26_26	57644	0	240	608
1480	2018_12_17_14_26_26	57664	0	240	608
1481	2018_12_17_14_26_26	57684	0	240	608
1482	2018_12_17_14_26_26	57706	0	240	608
1483	2018_12_17_14_26_26	57726	0	240	608
1484	2018_12_17_14_26_26	57748	0	240	608
1485	2018_12_17_14_26_26	57768	0	240	608
1486	2018_12_17_14_26_26	57790	0	240	608
1487	2018_12_17_14_26_26	57810	0	240	608
1488	2018_12_17_14_26_26	57832	0	240	608
1489	2018_12_17_14_26_26	57852	0	240	608
1490	2018_12_17_14_26_26	57874	0	240	608
1491	2018_12_17_14_26_26	57894	0	240	608
1492	2018_12_17_14_26_26	57916	0	240	608
1493	2018_12_17_14_26_26	57936	0	240	608
1494	2018_12_17_14_26_26	57958	0	240	608
1495	2018_12_17_14_26_26	57978	0	240	608
1496	2018_12_17_14_26_26	58000	0	240	608
1497	2018_12_17_14_26_26	58020	0	240	608
1498	2018_12_17_14_26_26	58042	0	240	608
1499	2018_12_17_14_26_26	58062	0	240	608
1500	2018_12_17_14_26_26	58084	0	240	608
1501	2018_12_17_14_26_26	58104	0	240	608
1502	2018_12_17_14_26_26	58126	0	240	608
1503	2018_12_17_14_26_26	58146	0	240	608
1504	2018_12_17_14_26_26	58168	0	240	608
1505	2018_12_17_14_26_26	58188	0	240	608
1506	2018_12_17_14_26_26	58210	0	240	608
1507	2018_12_17_14_26_26	58230	0	240	608
1508	2018_12_17_14_26_26	58252	0	240	608
1509	2018_12_17_14_26_26	58272	0	240	608
1510	2018_12_17_14_26_26	58294	0	240	608
1511	2018_12_17_14_26_26	58314	0	240	608
1512	2018_12_17_14_26_26	58336	0	240	608
1513	2018_12_17_14_26_26	58356	0	240	608
1514	2018_12_17_14_26_26	58378	0	240	608
1515	2018_12_17_14_26_26	58398	0	240	608
1516	2018_12_17_14_26_26	58420	0	240	608
1517	2018_12_17_14_26_26	58440	0	240	607
1518	2018_12_17_14_26_26	58462	0	240	608
1519	2018_12_17_14_26_26	58482	0	240	608
1520	2018_12_17_14_26_26	58504	0	240	607
1521	2018_12_17_14_26_26	58524	0	240	607
1522	2018_12_17_14_26_27	58546	0	240	608
1523	2018_12_17_14_26_27	58566	0	240	608
1524	2018_12_17_14_26_27	58588	0	240	608
1525	2018_12_17_14_26_27	58608	0	240	608
1526	2018_12_17_14_26_27	58630	0	240	608
1527	2018_12_17_14_26_27	58650	0	240	608
1528	2018_12_17_14_26_27	58672	0	240	608
1529	2018_12_17_14_26_27	58692	0	240	608
1530	2018_12_17_14_26_27	58714	0	240	608
1531	2018_12_17_14_26_27	58734	0	240	608
1532	2018_12_17_14_26_27	58756	0	240	608
1533	2018_12_17_14_26_27	58776	0	240	608
1534	2018_12_17_14_26_27	58798	0	240	608
1535	2018_12_17_14_26_27	58818	0	240	608
1536	2018_12_17_14_26_27	58840	0	240	608
1537	2018_12_17_14_26_27	58860	0	240	608
1538	2018_12_17_14_26_27	58882	0	240	608
1539	2018_12_17_14_26_27	58902	0	240	608
1540	2018_12_17_14_26_27	58924	0	240	608
1541	2018_12_17_14_26_27	58944	0	240	608
1542	2018_12_17_14_26_27	58964	0	240	608
1543	2018_12_17_14_26_27	58986	0	240	608
1544	2018_12_17_14_26_27	59006	0	240	608
1545	2018_12_17_14_26_27	59028	0	240	608
1546	2018_12_17_14_26_27	59048	0	240	608
1547	2018_12_17_14_26_27	59070	0	240	608
1548	2018_12_17_14_26_27	59090	0	240	608
1549	2018_12_17_14_26_27	59112	0	240	608
1550	2018_12_17_14_26_27	59132	0	240	608
1551	2018_12_17_14_26_27	59154	0	240	608
1552	2018_12_17_14_26_27	59174	0	240	608
1553	2018_12_17_14_26_27	59196	0	240	608
1554	2018_12_17_14_26_27	59216	0	240	608
1555	2018_12_17_14_26_27	59238	0	240	608
1556	2018_12_17_14_26_27	59258	0	240	608
1557	2018_12_17_14_26_27	59280	0	240	608
1558	2018_12_17_14_26_27	59300	0	240	608
1559	2018_12_17_14_26_27	59322	0	240	608
1560	2018_12_17_14_26_27	59342	0	240	608
1561	2018_12_17_14_26_27	59364	0	240	608
1562	2018_12_17_14_26_27	59384	0	240	608
1563	2018_12_17_14_26_27	59406	0	240	608
1564	2018_12_17_14_26_27	59426	0	240	608
1565	2018_12_17_14_26_27	59448	0	240	608
1566	2018_12_17_14_26_27	59468	0	240	608
1567	2018_12_17_14_26_27	59490	0	240	608
1568	2018_12_17_14_26_27	59510	0	240	608
1569	2018_12_17_14_26_27	59532	0	240	608
1570	2018_12_17_14_26_28	59552	0	240	608
1571	2018_12_17_14_26_28	59574	0	240	608
1572	2018_12_17_14_26_28	59594	0	240	608
1573	2018_12_17_14_26_28	59616	0	240	608
1574	2018_12_17_14_26_28	59636	0	240	608
1575	2018_12_17_14_26_28	59658	0	240	608
1576	2018_12_17_14_26_28	59678	0	240	608
1577	2018_12_17_14_26_28	59700	0	240	608
1578	2018_12_17_14_26_28	59720	0	240	608
1579	2018_12_17_14_26_28	59742	0	240	608
1580	2018_12_17_14_26_28	59762	0	240	608
1581	2018_12_17_14_26_28	59784	0	240	608
1582	2018_12_17_14_26_28	59804	0	240	608
1583	2018_12_17_14_26_28	59826	0	240	608
1584	2018_12_17_14_26_28	59846	0	240	608
1585	2018_12_17_14_26_28	59868	0	240	608
1586	2018_12_17_14_26_28	59888	0	240	608
1587	2018_12_17_14_26_28	59910	0	240	608
1588	2018_12_17_14_26_28	59930	0	240	608
1589	2018_12_17_14_26_28	59952	0	240	608
1590	2018_12_17_14_26_28	59972	0	240	608
1591	2018_12_17_14_26_28	59994	0	240	608
1592	2018_12_17_14_26_28	60014	0	239	608
1593	2018_12_17_14_26_28	60036	0	239	607
1594	2018_12_17_14_26_28	60056	0	239	607
1595	2018_12_17_14_26_28	60078	0	239	607
1596	2018_12_17_14_26_28	60098	0	239	607
1597	2018_12_17_14_26_28	60120	0	239	607
1598	2018_12_17_14_26_28	60140	0	239	607
1599	2018_12_17_14_26_28	60162	0	239	607
1600	2018_12_17_14_26_28	60182	0	239	607
1601	2018_12_17_14_26_28	60204	0	239	607
1602	2018_12_17_14_26_28	60224	0	239	607
1603	2018_12_17_14_26_28	60244	0	239	607
1604	2018_12_17_14_26_28	60266	0	239	607
1605	2018_12_17_14_26_28	60286	0	239	607
1606	2018_12_17_14_26_28	60308	0	238	607
1607	2018_12_17_14_26_28	60328	0	238	607
1608	2018_12_17_14_26_28	60350	0	238	606
1609	2018_12_17_14_26_28	60370	0	238	606
1610	2018_12_17_14_26_28	60392	0	238	606
1611	2018_12_17_14_26_28	60412	0	237	606
1612	2018_12_17_14_26_28	60434	0	237	606
1613	2018_12_17_14_26_28	60454	0	237	606
1614	2018_12_17_14_26_28	60476	0	237	605
1615	2018_12_17_14_26_28	60496	0	237	606
1616	2018_12_17_14_26_28	60518	0	236	605
1617	2018_12_17_14_26_28	60538	0	236	605
1618	2018_12_17_14_26_29	60560	0	236	605
1619	2018_12_17_14_26_29	60580	0	236	605
1620	2018_12_17_14_26_29	60602	0	235	604
1621	2018_12_17_14_26_29	60622	0	235	603
1622	2018_12_17_14_26_29	60644	0	235	603
1623	2018_12_17_14_26_29	60664	0	234	603
1624	2018_12_17_14_26_29	60686	0	234	602
1625	2018_12_17_14_26_29	60706	0	234	602
1626	2018_12_17_14_26_29	60728	0	233	601
1627	2018_12_17_14_26_29	60748	0	233	601
1628	2018_12_17_14_26_29	60770	0	233	600
1629	2018_12_17_14_26_29	60790	0	232	600
1630	2018_12_17_14_26_29	60812	0	232	598
1631	2018_12_17_14_26_29	60832	0	231	598
1632	2018_12_17_14_26_29	60854	0	231	597
1633	2018_12_17_14_26_29	60874	0	231	596
1634	2018_12_17_14_26_29	60896	0	230	596
1635	2018_12_17_14_26_29	60916	0	230	595
1636	2018_12_17_14_26_29	60938	0	229	596
1637	2018_12_17_14_26_29	60958	0	229	596
1638	2018_12_17_14_26_29	60980	0	228	596
1639	2018_12_17_14_26_29	61000	0	228	596
1640	2018_12_17_14_26_29	61022	0	227	596
1641	2018_12_17_14_26_29	61042	0	227	595
1642	2018_12_17_14_26_29	61064	0	226	595
1643	2018_12_17_14_26_29	61084	0	226	595
1644	2018_12_17_14_26_29	61106	0	225	595
1645	2018_12_17_14_26_29	61126	0	225	595
1646	2018_12_17_14_26_29	61148	0	224	594
1647	2018_12_17_14_26_29	61168	0	224	594
1648	2018_12_17_14_26_29	61190	0	223	594
1649	2018_12_17_14_26_29	61210	0	222	594
1650	2018_12_17_14_26_29	61232	0	222	593
1651	2018_12_17_14_26_29	61252	0	221	593
1652	2018_12_17_14_26_29	61274	0	221	593
1653	2018_12_17_14_26_29	61294	0	220	593
1654	2018_12_17_14_26_29	61316	0	219	592
1655	2018_12_17_14_26_29	61336	0	219	592
1656	2018_12_17_14_26_29	61358	0	218	592
1657	2018_12_17_14_26_29	61378	0	217	592
1658	2018_12_17_14_26_29	61400	0	217	591
1659	2018_12_17_14_26_29	61420	0	216	591
1660	2018_12_17_14_26_29	61442	0	215	591
1661	2018_12_17_14_26_29	61462	0	215	590
1662	2018_12_17_14_26_29	61484	0	214	590
1663	2018_12_17_14_26_29	61504	0	213	590
1664	2018_12_17_14_26_29	61524	0	213	590
1665	2018_12_17_14_26_30	61546	0	212	590
1666	2018_12_17_14_26_30	61566	0	211	589
1667	2018_12_17_14_26_30	61588	0	210	589
1668	2018_12_17_14_26_30	61608	0	210	589
1669	2018_12_17_14_26_30	61630	0	209	588
1670	2018_12_17_14_26_30	61650	0	208	588
1671	2018_12_17_14_26_30	61672	0	207	588
1672	2018_12_17_14_26_30	61692	0	206	587
1673	2018_12_17_14_26_30	61714	0	206	587
1674	2018_12_17_14_26_30	61734	0	205	587
1675	2018_12_17_14_26_30	61756	0	204	586
1676	2018_12_17_14_26_30	61776	0	203	586
1677	2018_12_17_14_26_30	61798	0	202	585
1678	2018_12_17_14_26_30	61818	0	201	585
1679	2018_12_17_14_26_30	61840	0	201	585
1680	2018_12_17_14_26_30	61860	0	200	585
1681	2018_12_17_14_26_30	61882	0	199	584
1682	2018_12_17_14_26_30	61902	0	198	583
1683	2018_12_17_14_26_30	61924	0	197	583
1684	2018_12_17_14_26_30	61944	0	196	583
1685	2018_12_17_14_26_30	61966	0	195	583
1686	2018_12_17_14_26_30	61986	0	194	582
1687	2018_12_17_14_26_30	62008	0	193	582
1688	2018_12_17_14_26_30	62028	0	192	581
1689	2018_12_17_14_26_30	62050	0	191	581
1690	2018_12_17_14_26_30	62070	0	191	580
1691	2018_12_17_14_26_30	62092	0	190	580
1692	2018_12_17_14_26_30	62112	0	189	580
1693	2018_12_17_14_26_30	62134	0	188	579
1694	2018_12_17_14_26_30	62154	0	187	579
1695	2018_12_17_14_26_30	62176	0	186	578
1696	2018_12_17_14_26_30	62196	0	185	578
1697	2018_12_17_14_26_30	62218	0	184	577
1698	2018_12_17_14_26_30	62238	0	183	577
1699	2018_12_17_14_26_30	62260	0	182	576
1700	2018_12_17_14_26_30	62280	0	181	576
1701	2018_12_17_14_26_30	62302	0	179	576
1702	2018_12_17_14_26_30	62322	0	178	575
1703	2018_12_17_14_26_30	62344	0	177	574
1704	2018_12_17_14_26_30	62364	0	176	574
1705	2018_12_17_14_26_30	62386	0	175	574
1706	2018_12_17_14_26_30	62406	0	174	573
1707	2018_12_17_14_26_30	62428	0	173	573
1708	2018_12_17_14_26_30	62448	0	172	572
1709	2018_12_17_14_26_30	62470	0	171	571
1710	2018_12_17_14_26_30	62490	0	170	571
1711	2018_12_17_14_26_30	62512	0	169	570
1712	2018_12_17_14_26_31	62532	0	167	570
1713	2018_12_17_14_26_31	62554	0	166	569
1714	2018_12_17_14_26_31	62574	0	165	569
1715	2018_12_17_14_26_31	62596	0	164	568
1716	2018_12_17_14_26_31	62616	0	163	568
1717	2018_12_17_14_26_31	62638	0	162	567
1718	2018_12_17_14_26_31	62658	0	161	567
1719	2018_12_17_14_26_31	62680	0	159	566
1720	2018_12_17_14_26_31	62700	0	158	565
1721	2018_12_17_14_26_31	62722	0	157	565
1722	2018_12_17_14_26_31	62742	0	156	564
1723	2018_12_17_14_26_31	62764	0	155	563
1724	2018_12_17_14_26_31	62784	0	153	563
1725	2018_12_17_14_26_31	62804	0	152	563
1726	2018_12_17_14_26_31	62826	0	151	562
1727	2018_12_17_14_26_31	62846	0	150	561
1728	2018_12_17_14_26_31	62868	0	148	561
1729	2018_12_17_14_26_31	62888	0	147	560
1730	2018_12_17_14_26_31	62910	0	146	559
1731	2018_12_17_14_26_31	62930	0	145	559
1732	2018_12_17_14_26_31	62952	0	143	558
1733	2018_12_17_14_26_31	62972	0	142	557
1734	2018_12_17_14_26_31	62994	0	141	557
1735	2018_12_17_14_26_31	63014	0	140	556
1736	2018_12_17_14_26_31	63036	0	138	555
1737	2018_12_17_14_26_31	63056	0	137	555
1738	2018_12_17_14_26_31	63078	0	136	554
1739	2018_12_17_14_26_31	63098	0	135	554
1740	2018_12_17_14_26_31	63120	0	133	553
1741	2018_12_17_14_26_31	63140	0	132	553
1742	2018_12_17_14_26_31	63162	0	131	552
1743	2018_12_17_14_26_31	63182	0	129	551
1744	2018_12_17_14_26_31	63204	0	128	550
1745	2018_12_17_14_26_31	63224	0	127	550
1746	2018_12_17_14_26_31	63246	0	125	549
1747	2018_12_17_14_26_31	63266	0	124	548
1748	2018_12_17_14_26_31	63288	0	122	548
1749	2018_12_17_14_26_31	63308	0	121	547
1750	2018_12_17_14_26_31	63330	0	120	546
1751	2018_12_17_14_26_31	63350	0	118	546
1752	2018_12_17_14_26_31	63372	0	117	545
1753	2018_12_17_14_26_31	63392	0	116	544
1754	2018_12_17_14_26_31	63414	0	114	543
1755	2018_12_17_14_26_31	63434	0	113	543
1756	2018_12_17_14_26_31	63456	0	111	542
1757	2018_12_17_14_26_31	63476	0	110	541
1758	2018_12_17_14_26_31	63498	0	109	541
1759	2018_12_17_14_26_31	63518	0	107	540
1760	2018_12_17_14_26_32	63540	0	106	539
1761	2018_12_17_14_26_32	63560	0	104	539
1762	2018_12_17_14_26_32	63582	0	103	538
1763	2018_12_17_14_26_32	63602	0	102	537
1764	2018_12_17_14_26_32	63624	0	100	537
1765	2018_12_17_14_26_32	63644	0	99	536
1766	2018_12_17_14_26_32	63666	0	97	535
1767	2018_12_17_14_26_32	63686	0	96	535
1768	2018_12_17_14_26_32	63708	0	94	534
1769	2018_12_17_14_26_32	63728	0	93	533
1770	2018_12_17_14_26_32	63750	0	91	532
1771	2018_12_17_14_26_32	63770	0	90	531
1772	2018_12_17_14_26_32	63792	0	88	531
1773	2018_12_17_14_26_32	63812	0	87	530
1774	2018_12_17_14_26_32	63834	0	85	529
1775	2018_12_17_14_26_32	63854	0	84	528
1776	2018_12_17_14_26_32	63876	0	82	528
1777	2018_12_17_14_26_32	63896	0	81	527
1778	2018_12_17_14_26_32	63918	0	80	526
1779	2018_12_17_14_26_32	63938	0	78	525
1780	2018_12_17_14_26_32	63960	0	77	525
1781	2018_12_17_14_26_32	63980	0	75	524
1782	2018_12_17_14_26_32	64002	0	74	523
1783	2018_12_17_14_26_32	64022	0	72	522
1784	2018_12_17_14_26_32	64044	0	71	521
1785	2018_12_17_14_26_32	64064	0	69	520
1786	2018_12_17_14_26_32	64084	0	68	520
1787	2018_12_17_14_26_32	64106	0	66	519
1788	2018_12_17_14_26_32	64126	0	65	518
1789	2018_12_17_14_26_32	64148	0	63	517
1790	2018_12_17_14_26_32	64168	0	62	516
1791	2018_12_17_14_26_32	64190	0	60	516
1792	2018_12_17_14_26_32	64210	0	58	515
1793	2018_12_17_14_26_32	64232	0	57	514
1794	2018_12_17_14_26_32	64252	0	55	513
1795	2018_12_17_14_26_32	64274	0	54	512
1796	2018_12_17_14_26_32	64294	0	52	511
1797	2018_12_17_14_26_32	64316	0	51	511
1798	2018_12_17_14_26_32	64336	0	49	510
1799	2018_12_17_14_26_32	64358	0	48	510
1800	2018_12_17_14_26_32	64378	0	46	510
1801	2018_12_17_14_26_32	64400	0	44	510
1802	2018_12_17_14_26_32	64420	0	43	510
1803	2018_12_17_14_26_32	64442	0	41	509
1804	2018_12_17_14_26_32	64462	0	40	509
1805	2018_12_17_14_26_32	64484	0	38	508
1806	2018_12_17_14_26_32	64504	0	37	508
1807	2018_12_17_14_26_32	64526	0	35	508
1808	2018_12_17_14_26_33	64546	0	34	507
1809	2018_12_17_14_26_33	64568	0	32	506
1810	2018_12_17_14_26_33	64588	0	30	505
1811	2018_12_17_14_26_33	64610	0	29	504
1812	2018_12_17_14_26_33	64630	0	27	503
1813	2018_12_17_14_26_33	64652	0	26	502
1814	2018_12_17_14_26_33	64672	0	24	502
1815	2018_12_17_14_26_33	64694	0	23	501
1816	2018_12_17_14_26_33	64714	0	21	500
1817	2018_12_17_14_26_33	64736	0	19	499
1818	2018_12_17_14_26_33	64756	0	18	498
1819	2018_12_17_14_26_33	64778	0	16	497
1820	2018_12_17_14_26_33	64798	0	15	496
1821	2018_12_17_14_26_33	64820	0	13	495
1822	2018_12_17_14_26_33	64840	0	12	494
1823	2018_12_17_14_26_33	64862	0	10	493
1824	2018_12_17_14_26_33	64882	0	8	492
1825	2018_12_17_14_26_33	64904	0	7	491
1826	2018_12_17_14_26_33	64924	0	5	490
1827	2018_12_17_14_26_33	64946	0	4	489
1828	2018_12_17_14_26_33	64966	0	2	488
1829	2018_12_17_14_26_33	64988	0	0	487
1830	2018_12_17_14_26_33	65008	0	0	486
1831	2018_12_17_14_26_33	65030	0	-2	485
1832	2018_12_17_14_26_33	65050	0	-3	484
1833	2018_12_17_14_26_33	65072	0	-5	484
1834	2018_12_17_14_26_33	65092	0	-6	482
1835	2018_12_17_14_26_33	65114	0	-8	481
1836	2018_12_17_14_26_33	65134	0	-10	480
1837	2018_12_17_14_26_33	65156	0	-11	480
1838	2018_12_17_14_26_33	65176	0	-13	479
1839	2018_12_17_14_26_33	65198	0	-14	478
1840	2018_12_17_14_26_33	65218	0	-16	477
1841	2018_12_17_14_26_33	65240	0	-18	476
1842	2018_12_17_14_26_33	65260	0	-19	474
1843	2018_12_17_14_26_33	65282	0	-21	474
1844	2018_12_17_14_26_33	65302	0	-22	472
1845	2018_12_17_14_26_33	65324	0	-24	471
1846	2018_12_17_14_26_33	65344	0	-25	470
1847	2018_12_17_14_26_33	65364	0	-27	469
1848	2018_12_17_14_26_33	65386	0	-29	468
1849	2018_12_17_14_26_33	65406	0	-30	467
1850	2018_12_17_14_26_33	65428	0	-32	466
1851	2018_12_17_14_26_33	65448	0	-33	465
1852	2018_12_17_14_26_33	65470	0	-35	464
1853	2018_12_17_14_26_33	65490	0	-36	463
1854	2018_12_17_14_26_33	65512	0	-38	462
1855	2018_12_17_14_26_34	65532	0	-39	461
1856	2018_12_17_14_26_34	65554	0	-41	460
1857	2018_12_17_14_26_34	65574	0	-43	459
1858	2018_12_17_14_26_34	65596	0	-44	457
1859	2018_12_17_14_26_34	65616	0	-46	456
1860	2018_12_17_14_26_34	65638	0	-47	455
1861	2018_12_17_14_26_34	65658	0	-49	454
1862	2018_12_17_14_26_34	65680	0	-50	453
1863	2018_12_17_14_26_34	65700	0	-52	452
1864	2018_12_17_14_26_34	65722	0	-53	451
1865	2018_12_17_14_26_34	65742	0	-55	449
1866	2018_12_17_14_26_34	65764	0	-57	448
1867	2018_12_17_14_26_34	65784	0	-58	447
1868	2018_12_17_14_26_34	65806	0	-60	446
1869	2018_12_17_14_26_34	65826	0	-61	445
1870	2018_12_17_14_26_34	65848	0	-63	444
1871	2018_12_17_14_26_34	65868	0	-64	443
1872	2018_12_17_14_26_34	65890	0	-66	441
1873	2018_12_17_14_26_34	65910	0	-67	440
1874	2018_12_17_14_26_34	65932	0	-69	439
1875	2018_12_17_14_26_34	65952	0	-70	438
1876	2018_12_17_14_26_34	65974	0	-72	437
1877	2018_12_17_14_26_34	65994	0	-73	436
1878	2018_12_17_14_26_34	66016	0	-75	434
1879	2018_12_17_14_26_34	66036	0	-76	433
1880	2018_12_17_14_26_34	66058	0	-78	432
1881	2018_12_17_14_26_34	66078	0	-79	431
1882	2018_12_17_14_26_34	66100	0	-81	430
1883	2018_12_17_14_26_34	66120	0	-82	429
1884	2018_12_17_14_26_34	66142	0	-84	427
1885	2018_12_17_14_26_34	66162	0	-85	426
1886	2018_12_17_14_26_34	66184	0	-87	425
1887	2018_12_17_14_26_34	66204	0	-88	424
1888	2018_12_17_14_26_34	66226	0	-90	423
1889	2018_12_17_14_26_34	66246	0	-91	421
1890	2018_12_17_14_26_34	66268	0	-93	420
1891	2018_12_17_14_26_34	66288	0	-94	419
1892	2018_12_17_14_26_34	66310	0	-96	418
1893	2018_12_17_14_26_34	66330	0	-97	417
1894	2018_12_17_14_26_34	66352	0	-98	416
1895	2018_12_17_14_26_34	66372	0	-100	414
1896	2018_12_17_14_26_34	66394	0	-101	413
1897	2018_12_17_14_26_34	66414	0	-103	412
1898	2018_12_17_14_26_34	66436	0	-104	411
1899	2018_12_17_14_26_34	66456	0	-105	410
1900	2018_12_17_14_26_34	66478	0	-107	409
1901	2018_12_17_14_26_34	66498	0	-108	408
1902	2018_12_17_14_26_34	66520	0	-110	407
1903	2018_12_17_14_26_35	66540	0	-111	405
1904	2018_12_17_14_26_35	66562	0	-113	404
1905	2018_12_17_14_26_35	66582	0	-114	403
1906	2018_12_17_14_26_35	66604	0	-115	402
1907	2018_12_17_14_26_35	66624	0	-117	401
1908	2018_12_17_14_26_35	66644	0	-118	400
1909	2018_12_17_14_26_35	66666	0	-119	399
1910	2018_12_17_14_26_35	66686	0	-121	398
1911	2018_12_17_14_26_35	66708	0	-122	396
1912	2018_12_17_14_26_35	66728	0	-123	395
1913	2018_12_17_14_26_35	66750	0	-125	394
1914	2018_12_17_14_26_35	66770	0	-126	393
1915	2018_12_17_14_26_35	66792	0	-128	392
1916	2018_12_17_14_26_35	66812	0	-129	391
1917	2018_12_17_14_26_35	66834	0	-130	390
1918	2018_12_17_14_26_35	66854	0	-132	389
1919	2018_12_17_14_26_35	66876	0	-133	388
1920	2018_12_17_14_26_35	66896	0	-134	387
1921	2018_12_17_14_26_35	66918	0	-136	386
1922	2018_12_17_14_26_35	66938	0	-137	384
1923	2018_12_17_14_26_35	66960	0	-138	383
1924	2018_12_17_14_26_35	66980	0	-139	382
1925	2018_12_17_14_26_35	67002	0	-141	381
1926	2018_12_17_14_26_35	67022	0	-142	380
1927	2018_12_17_14_26_35	67044	0	-143	379
1928	2018_12_17_14_26_35	67064	0	-144	378
1929	2018_12_17_14_26_35	67086	0	-146	377
1930	2018_12_17_14_26_35	67106	0	-147	376
1931	2018_12_17_14_26_35	67128	0	-148	375
1932	2018_12_17_14_26_35	67148	0	-149	374
1933	2018_12_17_14_26_35	67170	0	-151	373
1934	2018_12_17_14_26_35	67190	0	-152	372
1935	2018_12_17_14_26_35	67212	0	-153	371
1936	2018_12_17_14_26_35	67232	0	-154	370
1937	2018_12_17_14_26_35	67254	0	-156	369
1938	2018_12_17_14_26_35	67274	0	-157	368
1939	2018_12_17_14_26_35	67296	0	-158	367
1940	2018_12_17_14_26_35	67316	0	-159	366
1941	2018_12_17_14_26_35	67338	0	-160	365
1942	2018_12_17_14_26_35	67358	0	-161	364
1943	2018_12_17_14_26_35	67380	0	-163	363
1944	2018_12_17_14_26_35	67400	0	-164	362
1945	2018_12_17_14_26_35	67422	0	-165	361
1946	2018_12_17_14_26_35	67442	0	-166	360
1947	2018_12_17_14_26_35	67464	0	-167	359
1948	2018_12_17_14_26_35	67484	0	-168	359
1949	2018_12_17_14_26_35	67506	0	-170	358
1950	2018_12_17_14_26_35	67526	0	-171	356
1951	2018_12_17_14_26_36	67548	0	-172	356
1952	2018_12_17_14_26_36	67568	0	-173	355
1953	2018_12_17_14_26_36	67590	0	-174	354
1954	2018_12_17_14_26_36	67610	0	-175	353
1955	2018_12_17_14_26_36	67632	0	-176	352
1956	2018_12_17_14_26_36	67652	0	-177	351
1957	2018_12_17_14_26_36	67674	0	-178	350
1958	2018_12_17_14_26_36	67694	0	-179	350
1959	2018_12_17_14_26_36	67716	0	-180	349
1960	2018_12_17_14_26_36	67736	0	-181	348
1961	2018_12_17_14_26_36	67758	0	-182	347
1962	2018_12_17_14_26_36	67778	0	-183	346
1963	2018_12_17_14_26_36	67800	0	-184	345
1964	2018_12_17_14_26_36	67820	0	-185	344
1965	2018_12_17_14_26_36	67842	0	-186	343
1966	2018_12_17_14_26_36	67862	0	-187	343
1967	2018_12_17_14_26_36	67884	0	-188	342
1968	2018_12_17_14_26_36	67904	0	-189	341
1969	2018_12_17_14_26_36	67924	0	-190	340
1970	2018_12_17_14_26_36	67946	0	-191	340
1971	2018_12_17_14_26_36	67966	0	-192	339
1972	2018_12_17_14_26_36	67988	0	-193	338
1973	2018_12_17_14_26_36	68008	0	-194	337
1974	2018_12_17_14_26_36	68030	0	-195	336
1975	2018_12_17_14_26_36	68050	0	-196	336
1976	2018_12_17_14_26_36	68072	0	-197	335
1977	2018_12_17_14_26_36	68092	0	-198	334
1978	2018_12_17_14_26_36	68114	0	-199	334
1979	2018_12_17_14_26_36	68134	0	-199	333
1980	2018_12_17_14_26_36	68156	0	-200	333
1981	2018_12_17_14_26_36	68176	0	-201	332
1982	2018_12_17_14_26_36	68198	0	-202	331
1983	2018_12_17_14_26_36	68218	0	-203	330
1984	2018_12_17_14_26_36	68240	0	-204	330
1985	2018_12_17_14_26_36	68260	0	-205	329
1986	2018_12_17_14_26_36	68282	0	-205	328
1987	2018_12_17_14_26_36	68302	0	-206	327
1988	2018_12_17_14_26_36	68324	0	-207	327
1989	2018_12_17_14_26_36	68344	0	-208	327
1990	2018_12_17_14_26_36	68366	0	-209	326
1991	2018_12_17_14_26_36	68386	0	-209	325
1992	2018_12_17_14_26_36	68408	0	-210	324
1993	2018_12_17_14_26_36	68428	0	-211	324
1994	2018_12_17_14_26_36	68450	0	-212	323
1995	2018_12_17_14_26_36	68470	0	-212	323
1996	2018_12_17_14_26_36	68492	0	-213	322
1997	2018_12_17_14_26_36	68512	0	-214	321
1998	2018_12_17_14_26_37	68534	0	-214	320
[truncated: 3,191 more rows]
