# Supplementary material for: Design and Evaluation of a Balanced Compliant Laparoscopic Grasper
Source: IEEE J Transl Eng Health Med. 2023 Jul 3;11:451–9. doi: 10.1109/JTEHM.2023.3291925 (PMC10561751; doi:10.1109/JTEHM.2023.3291925)
Supplement: Supplementary materials [file jtehm-3291925-mm.zip › Supplemental A - Matlab scripts/figure 2/2018_12_17_sensordata_240_10_90673_2.tsv]

id	timestamp	millisecond_runtime	Cycle	Position	force
0	2018_12_17_12_23_23	32122	0	240	605
1	2018_12_17_12_23_23	32144	0	240	604
2	2018_12_17_12_23_23	32164	0	240	604
3	2018_12_17_12_23_23	32186	0	240	604
4	2018_12_17_12_23_23	32206	0	240	604
5	2018_12_17_12_23_23	32228	0	240	604
6	2018_12_17_12_23_23	32248	0	240	604
7	2018_12_17_12_23_23	32270	0	240	605
8	2018_12_17_12_23_23	32290	0	240	605
9	2018_12_17_12_23_23	32312	0	240	604
10	2018_12_17_12_23_23	32332	0	240	604
11	2018_12_17_12_23_23	32354	0	240	604
12	2018_12_17_12_23_23	32374	0	240	604
13	2018_12_17_12_23_23	32396	0	240	604
14	2018_12_17_12_23_23	32416	0	240	604
15	2018_12_17_12_23_23	32438	0	240	604
16	2018_12_17_12_23_23	32458	0	240	604
17	2018_12_17_12_23_23	32480	0	240	604
18	2018_12_17_12_23_23	32500	0	240	604
19	2018_12_17_12_23_23	32522	0	240	604
20	2018_12_17_12_23_23	32542	0	240	604
21	2018_12_17_12_23_23	32564	0	240	604
22	2018_12_17_12_23_23	32584	0	240	604
23	2018_12_17_12_23_23	32606	0	240	604
24	2018_12_17_12_23_23	32626	0	240	604
25	2018_12_17_12_23_23	32648	0	240	604
26	2018_12_17_12_23_23	32668	0	240	604
27	2018_12_17_12_23_23	32690	0	240	604
28	2018_12_17_12_23_23	32710	0	240	604
29	2018_12_17_12_23_23	32732	0	240	604
30	2018_12_17_12_23_23	32752	0	240	605
31	2018_12_17_12_23_23	32774	0	240	604
32	2018_12_17_12_23_23	32794	0	240	604
33	2018_12_17_12_23_23	32816	0	240	604
34	2018_12_17_12_23_23	32836	0	240	604
35	2018_12_17_12_23_23	32858	0	240	604
36	2018_12_17_12_23_23	32878	0	240	605
37	2018_12_17_12_23_23	32900	0	240	604
38	2018_12_17_12_23_23	32920	0	240	604
39	2018_12_17_12_23_23	32942	0	240	604
40	2018_12_17_12_23_23	32962	0	240	604
41	2018_12_17_12_23_23	32984	0	240	604
42	2018_12_17_12_23_23	33004	0	240	604
43	2018_12_17_12_23_23	33026	0	240	604
44	2018_12_17_12_23_23	33046	0	240	604
45	2018_12_17_12_23_23	33068	0	240	604
46	2018_12_17_12_23_23	33088	0	240	604
47	2018_12_17_12_23_24	33108	0	240	604
48	2018_12_17_12_23_24	33130	0	240	604
49	2018_12_17_12_23_24	33150	0	240	604
50	2018_12_17_12_23_24	33172	0	240	604
51	2018_12_17_12_23_24	33192	0	240	604
52	2018_12_17_12_23_24	33214	0	240	604
53	2018_12_17_12_23_24	33234	0	240	604
54	2018_12_17_12_23_24	33256	0	240	604
55	2018_12_17_12_23_24	33276	0	240	604
56	2018_12_17_12_23_24	33298	0	240	604
57	2018_12_17_12_23_24	33318	0	240	604
58	2018_12_17_12_23_24	33340	0	240	604
59	2018_12_17_12_23_24	33360	0	240	604
60	2018_12_17_12_23_24	33382	0	240	604
61	2018_12_17_12_23_24	33402	0	240	604
62	2018_12_17_12_23_24	33424	0	240	604
63	2018_12_17_12_23_24	33444	0	240	604
64	2018_12_17_12_23_24	33466	0	240	604
65	2018_12_17_12_23_24	33486	0	240	604
66	2018_12_17_12_23_24	33508	0	240	604
67	2018_12_17_12_23_24	33528	0	240	604
68	2018_12_17_12_23_24	33550	0	240	604
69	2018_12_17_12_23_24	33570	0	240	604
70	2018_12_17_12_23_24	33592	0	240	604
71	2018_12_17_12_23_24	33612	0	240	604
72	2018_12_17_12_23_24	33634	0	240	604
73	2018_12_17_12_23_24	33654	0	240	604
74	2018_12_17_12_23_24	33676	0	240	604
75	2018_12_17_12_23_24	33696	0	240	604
76	2018_12_17_12_23_24	33718	0	240	604
77	2018_12_17_12_23_24	33738	0	240	604
78	2018_12_17_12_23_24	33760	0	240	604
79	2018_12_17_12_23_24	33780	0	240	604
80	2018_12_17_12_23_24	33802	0	240	604
81	2018_12_17_12_23_24	33822	0	240	604
82	2018_12_17_12_23_24	33844	0	240	604
83	2018_12_17_12_23_24	33864	0	240	604
84	2018_12_17_12_23_24	33886	0	240	604
85	2018_12_17_12_23_24	33906	0	240	604
86	2018_12_17_12_23_24	33928	0	240	604
87	2018_12_17_12_23_24	33948	0	240	604
88	2018_12_17_12_23_24	33970	0	240	604
89	2018_12_17_12_23_24	33990	0	240	604
90	2018_12_17_12_23_24	34012	0	240	604
91	2018_12_17_12_23_24	34032	0	240	604
92	2018_12_17_12_23_24	34054	0	240	604
93	2018_12_17_12_23_24	34074	0	240	604
94	2018_12_17_12_23_24	34096	0	240	604
95	2018_12_17_12_23_25	34116	0	240	604
96	2018_12_17_12_23_25	34138	0	240	604
97	2018_12_17_12_23_25	34158	0	240	604
98	2018_12_17_12_23_25	34180	0	240	604
99	2018_12_17_12_23_25	34200	0	240	604
100	2018_12_17_12_23_25	34222	0	240	604
101	2018_12_17_12_23_25	34242	0	240	604
102	2018_12_17_12_23_25	34264	0	240	604
103	2018_12_17_12_23_25	34284	0	240	604
104	2018_12_17_12_23_25	34306	0	240	604
105	2018_12_17_12_23_25	34326	0	240	604
106	2018_12_17_12_23_25	34348	0	240	604
107	2018_12_17_12_23_25	34368	0	240	604
108	2018_12_17_12_23_25	34388	0	240	604
109	2018_12_17_12_23_25	34410	0	240	604
110	2018_12_17_12_23_25	34430	0	240	604
111	2018_12_17_12_23_25	34452	0	240	604
112	2018_12_17_12_23_25	34472	0	240	604
113	2018_12_17_12_23_25	34494	0	240	604
114	2018_12_17_12_23_25	34514	0	240	604
115	2018_12_17_12_23_25	34536	0	240	604
116	2018_12_17_12_23_25	34556	0	240	604
117	2018_12_17_12_23_25	34578	0	240	604
118	2018_12_17_12_23_25	34598	0	240	604
119	2018_12_17_12_23_25	34620	0	240	604
120	2018_12_17_12_23_25	34640	0	240	604
121	2018_12_17_12_23_25	34662	0	240	604
122	2018_12_17_12_23_25	34682	0	240	604
123	2018_12_17_12_23_25	34704	0	240	604
124	2018_12_17_12_23_25	34724	0	240	604
125	2018_12_17_12_23_25	34746	0	240	604
126	2018_12_17_12_23_25	34766	0	240	604
127	2018_12_17_12_23_25	34788	0	240	604
128	2018_12_17_12_23_25	34808	0	240	604
129	2018_12_17_12_23_25	34830	0	240	604
130	2018_12_17_12_23_25	34850	0	240	604
131	2018_12_17_12_23_25	34872	0	240	604
132	2018_12_17_12_23_25	34892	0	240	604
133	2018_12_17_12_23_25	34914	0	240	604
134	2018_12_17_12_23_25	34934	0	240	604
135	2018_12_17_12_23_25	34956	0	240	604
136	2018_12_17_12_23_25	34976	0	240	604
137	2018_12_17_12_23_25	34998	0	240	604
138	2018_12_17_12_23_25	35018	0	240	604
139	2018_12_17_12_23_25	35040	0	240	604
140	2018_12_17_12_23_25	35060	0	240	604
141	2018_12_17_12_23_25	35082	0	240	604
142	2018_12_17_12_23_26	35102	0	240	604
143	2018_12_17_12_23_26	35124	0	240	604
144	2018_12_17_12_23_26	35144	0	240	604
145	2018_12_17_12_23_26	35166	0	240	604
146	2018_12_17_12_23_26	35186	0	240	604
147	2018_12_17_12_23_26	35208	0	240	604
148	2018_12_17_12_23_26	35228	0	240	604
149	2018_12_17_12_23_26	35250	0	240	604
150	2018_12_17_12_23_26	35270	0	240	604
151	2018_12_17_12_23_26	35292	0	240	604
152	2018_12_17_12_23_26	35312	0	240	604
153	2018_12_17_12_23_26	35334	0	240	604
154	2018_12_17_12_23_26	35354	0	240	604
155	2018_12_17_12_23_26	35376	0	240	604
156	2018_12_17_12_23_26	35396	0	240	604
157	2018_12_17_12_23_26	35418	0	240	604
158	2018_12_17_12_23_26	35438	0	240	604
159	2018_12_17_12_23_26	35460	0	240	604
160	2018_12_17_12_23_26	35480	0	240	604
161	2018_12_17_12_23_26	35502	0	240	604
162	2018_12_17_12_23_26	35522	0	240	604
163	2018_12_17_12_23_26	35544	0	240	604
164	2018_12_17_12_23_26	35564	0	240	604
165	2018_12_17_12_23_26	35586	0	240	604
166	2018_12_17_12_23_26	35606	0	240	604
167	2018_12_17_12_23_26	35628	0	240	604
168	2018_12_17_12_23_26	35648	0	240	604
169	2018_12_17_12_23_26	35668	0	240	604
170	2018_12_17_12_23_26	35690	0	240	604
171	2018_12_17_12_23_26	35710	0	240	604
172	2018_12_17_12_23_26	35732	0	240	604
173	2018_12_17_12_23_26	35752	0	240	604
174	2018_12_17_12_23_26	35774	0	240	604
175	2018_12_17_12_23_26	35794	0	240	604
176	2018_12_17_12_23_26	35816	0	240	604
177	2018_12_17_12_23_26	35836	0	240	604
178	2018_12_17_12_23_26	35858	0	240	604
179	2018_12_17_12_23_26	35878	0	240	604
180	2018_12_17_12_23_26	35900	0	240	604
181	2018_12_17_12_23_26	35920	0	240	604
182	2018_12_17_12_23_26	35942	0	240	604
183	2018_12_17_12_23_26	35962	0	240	604
184	2018_12_17_12_23_26	35984	0	240	604
185	2018_12_17_12_23_26	36004	0	240	604
186	2018_12_17_12_23_26	36026	0	240	604
187	2018_12_17_12_23_26	36046	0	240	604
188	2018_12_17_12_23_26	36068	0	240	604
189	2018_12_17_12_23_26	36088	0	240	604
190	2018_12_17_12_23_27	36110	0	240	604
191	2018_12_17_12_23_27	36130	0	240	604
192	2018_12_17_12_23_27	36152	0	240	604
193	2018_12_17_12_23_27	36172	0	240	604
194	2018_12_17_12_23_27	36194	0	240	604
195	2018_12_17_12_23_27	36214	0	240	604
196	2018_12_17_12_23_27	36236	0	240	604
197	2018_12_17_12_23_27	36256	0	240	604
198	2018_12_17_12_23_27	36278	0	240	604
199	2018_12_17_12_23_27	36298	0	240	604
200	2018_12_17_12_23_27	36320	0	240	604
201	2018_12_17_12_23_27	36340	0	240	604
202	2018_12_17_12_23_27	36362	0	240	604
203	2018_12_17_12_23_27	36382	0	240	604
204	2018_12_17_12_23_27	36404	0	240	604
205	2018_12_17_12_23_27	36424	0	240	604
206	2018_12_17_12_23_27	36446	0	240	604
207	2018_12_17_12_23_27	36466	0	240	604
208	2018_12_17_12_23_27	36488	0	240	604
209	2018_12_17_12_23_27	36508	0	240	604
210	2018_12_17_12_23_27	36530	0	240	604
211	2018_12_17_12_23_27	36550	0	240	604
212	2018_12_17_12_23_27	36572	0	240	604
213	2018_12_17_12_23_27	36592	0	240	604
214	2018_12_17_12_23_27	36614	0	240	604
215	2018_12_17_12_23_27	36634	0	240	604
216	2018_12_17_12_23_27	36656	0	240	604
217	2018_12_17_12_23_27	36676	0	240	604
218	2018_12_17_12_23_27	36698	0	240	604
219	2018_12_17_12_23_27	36718	0	240	604
220	2018_12_17_12_23_27	36740	0	240	604
221	2018_12_17_12_23_27	36760	0	240	604
222	2018_12_17_12_23_27	36782	0	240	604
223	2018_12_17_12_23_27	36802	0	240	604
224	2018_12_17_12_23_27	36824	0	240	604
225	2018_12_17_12_23_27	36844	0	240	604
226	2018_12_17_12_23_27	36866	0	240	604
227	2018_12_17_12_23_27	36886	0	240	604
228	2018_12_17_12_23_27	36908	0	240	604
229	2018_12_17_12_23_27	36928	0	240	604
230	2018_12_17_12_23_27	36948	0	240	604
231	2018_12_17_12_23_27	36970	0	240	604
232	2018_12_17_12_23_27	36990	0	240	604
233	2018_12_17_12_23_27	37012	0	240	604
234	2018_12_17_12_23_27	37032	0	240	604
235	2018_12_17_12_23_27	37054	0	240	604
236	2018_12_17_12_23_27	37074	0	240	604
237	2018_12_17_12_23_27	37096	0	240	604
238	2018_12_17_12_23_28	37116	0	240	604
239	2018_12_17_12_23_28	37138	0	240	604
240	2018_12_17_12_23_28	37158	0	240	604
241	2018_12_17_12_23_28	37180	0	240	604
242	2018_12_17_12_23_28	37200	0	240	604
243	2018_12_17_12_23_28	37222	0	240	604
244	2018_12_17_12_23_28	37242	0	240	604
245	2018_12_17_12_23_28	37264	0	240	604
246	2018_12_17_12_23_28	37284	0	240	604
247	2018_12_17_12_23_28	37306	0	240	604
248	2018_12_17_12_23_28	37326	0	240	604
249	2018_12_17_12_23_28	37348	0	240	604
250	2018_12_17_12_23_28	37368	0	240	604
251	2018_12_17_12_23_28	37390	0	240	604
252	2018_12_17_12_23_28	37410	0	240	604
253	2018_12_17_12_23_28	37432	0	240	604
254	2018_12_17_12_23_28	37452	0	240	604
255	2018_12_17_12_23_28	37474	0	240	604
256	2018_12_17_12_23_28	37494	0	240	604
257	2018_12_17_12_23_28	37516	0	240	604
258	2018_12_17_12_23_28	37536	0	240	604
259	2018_12_17_12_23_28	37558	0	240	604
260	2018_12_17_12_23_28	37578	0	240	604
261	2018_12_17_12_23_28	37600	0	240	604
262	2018_12_17_12_23_28	37620	0	240	604
263	2018_12_17_12_23_28	37642	0	240	604
264	2018_12_17_12_23_28	37662	0	240	604
265	2018_12_17_12_23_28	37684	0	240	604
266	2018_12_17_12_23_28	37704	0	240	604
267	2018_12_17_12_23_28	37726	0	240	604
268	2018_12_17_12_23_28	37746	0	240	604
269	2018_12_17_12_23_28	37768	0	240	604
270	2018_12_17_12_23_28	37788	0	240	604
271	2018_12_17_12_23_28	37810	0	240	604
272	2018_12_17_12_23_28	37830	0	240	604
273	2018_12_17_12_23_28	37852	0	240	604
274	2018_12_17_12_23_28	37872	0	240	604
275	2018_12_17_12_23_28	37894	0	240	604
276	2018_12_17_12_23_28	37914	0	240	604
277	2018_12_17_12_23_28	37936	0	240	604
278	2018_12_17_12_23_28	37956	0	240	604
279	2018_12_17_12_23_28	37978	0	240	604
280	2018_12_17_12_23_28	37998	0	240	604
281	2018_12_17_12_23_28	38020	0	240	604
282	2018_12_17_12_23_28	38040	0	240	604
283	2018_12_17_12_23_28	38062	0	240	604
284	2018_12_17_12_23_28	38082	0	240	604
285	2018_12_17_12_23_29	38104	0	240	604
286	2018_12_17_12_23_29	38124	0	240	604
287	2018_12_17_12_23_29	38146	0	240	604
288	2018_12_17_12_23_29	38166	0	240	604
289	2018_12_17_12_23_29	38188	0	240	604
290	2018_12_17_12_23_29	38208	0	240	604
291	2018_12_17_12_23_29	38228	0	240	604
292	2018_12_17_12_23_29	38250	0	240	604
293	2018_12_17_12_23_29	38270	0	240	604
294	2018_12_17_12_23_29	38292	0	240	604
295	2018_12_17_12_23_29	38312	0	240	604
296	2018_12_17_12_23_29	38334	0	240	604
297	2018_12_17_12_23_29	38354	0	240	604
298	2018_12_17_12_23_29	38376	0	240	604
299	2018_12_17_12_23_29	38396	0	240	604
300	2018_12_17_12_23_29	38418	0	240	604
301	2018_12_17_12_23_29	38438	0	240	604
302	2018_12_17_12_23_29	38460	0	240	604
303	2018_12_17_12_23_29	38480	0	240	604
304	2018_12_17_12_23_29	38502	0	240	604
305	2018_12_17_12_23_29	38522	0	240	604
306	2018_12_17_12_23_29	38544	0	240	604
307	2018_12_17_12_23_29	38564	0	240	604
308	2018_12_17_12_23_29	38586	0	240	604
309	2018_12_17_12_23_29	38606	0	240	604
310	2018_12_17_12_23_29	38628	0	240	604
311	2018_12_17_12_23_29	38648	0	240	604
312	2018_12_17_12_23_29	38670	0	240	604
313	2018_12_17_12_23_29	38690	0	240	604
314	2018_12_17_12_23_29	38712	0	240	604
315	2018_12_17_12_23_29	38732	0	240	604
316	2018_12_17_12_23_29	38754	0	240	604
317	2018_12_17_12_23_29	38774	0	240	604
318	2018_12_17_12_23_29	38796	0	240	604
319	2018_12_17_12_23_29	38816	0	240	604
320	2018_12_17_12_23_29	38838	0	240	604
321	2018_12_17_12_23_29	38858	0	240	604
322	2018_12_17_12_23_29	38880	0	240	604
323	2018_12_17_12_23_29	38900	0	240	604
324	2018_12_17_12_23_29	38922	0	240	604
325	2018_12_17_12_23_29	38942	0	240	604
326	2018_12_17_12_23_29	38964	0	240	604
327	2018_12_17_12_23_29	38984	0	240	604
328	2018_12_17_12_23_29	39006	0	240	604
329	2018_12_17_12_23_29	39026	0	240	604
330	2018_12_17_12_23_29	39048	0	240	604
331	2018_12_17_12_23_29	39068	0	240	604
332	2018_12_17_12_23_29	39090	0	240	604
333	2018_12_17_12_23_30	39110	0	240	604
334	2018_12_17_12_23_30	39132	0	240	604
335	2018_12_17_12_23_30	39152	0	240	604
336	2018_12_17_12_23_30	39174	0	240	604
337	2018_12_17_12_23_30	39194	0	240	604
338	2018_12_17_12_23_30	39216	0	240	604
339	2018_12_17_12_23_30	39236	0	240	604
340	2018_12_17_12_23_30	39258	0	240	604
341	2018_12_17_12_23_30	39278	0	240	604
342	2018_12_17_12_23_30	39300	0	240	604
343	2018_12_17_12_23_30	39320	0	240	604
344	2018_12_17_12_23_30	39342	0	240	604
345	2018_12_17_12_23_30	39362	0	240	604
346	2018_12_17_12_23_30	39384	0	240	604
347	2018_12_17_12_23_30	39404	0	240	604
348	2018_12_17_12_23_30	39426	0	240	604
349	2018_12_17_12_23_30	39446	0	240	604
350	2018_12_17_12_23_30	39468	0	240	604
351	2018_12_17_12_23_30	39488	0	240	604
352	2018_12_17_12_23_30	39508	0	240	604
353	2018_12_17_12_23_30	39530	0	240	604
354	2018_12_17_12_23_30	39550	0	240	604
355	2018_12_17_12_23_30	39572	0	240	604
356	2018_12_17_12_23_30	39592	0	240	604
357	2018_12_17_12_23_30	39614	0	240	604
358	2018_12_17_12_23_30	39634	0	240	604
359	2018_12_17_12_23_30	39656	0	240	604
360	2018_12_17_12_23_30	39676	0	240	604
361	2018_12_17_12_23_30	39698	0	240	604
362	2018_12_17_12_23_30	39718	0	240	604
363	2018_12_17_12_23_30	39740	0	240	604
364	2018_12_17_12_23_30	39760	0	240	604
365	2018_12_17_12_23_30	39782	0	240	604
366	2018_12_17_12_23_30	39802	0	240	604
367	2018_12_17_12_23_30	39824	0	240	604
368	2018_12_17_12_23_30	39844	0	240	604
369	2018_12_17_12_23_30	39866	0	240	604
370	2018_12_17_12_23_30	39886	0	240	604
371	2018_12_17_12_23_30	39908	0	240	604
372	2018_12_17_12_23_30	39928	0	240	604
373	2018_12_17_12_23_30	39950	0	240	604
374	2018_12_17_12_23_30	39970	0	240	604
375	2018_12_17_12_23_30	39992	0	240	604
376	2018_12_17_12_23_30	40012	0	240	604
377	2018_12_17_12_23_30	40034	0	240	604
378	2018_12_17_12_23_30	40054	0	240	604
379	2018_12_17_12_23_30	40076	0	240	604
380	2018_12_17_12_23_31	40096	0	240	604
381	2018_12_17_12_23_31	40118	0	240	604
382	2018_12_17_12_23_31	40138	0	240	604
383	2018_12_17_12_23_31	40160	0	240	604
384	2018_12_17_12_23_31	40180	0	240	604
385	2018_12_17_12_23_31	40202	0	240	604
386	2018_12_17_12_23_31	40222	0	240	604
387	2018_12_17_12_23_31	40244	0	240	604
388	2018_12_17_12_23_31	40264	0	240	604
389	2018_12_17_12_23_31	40286	0	240	604
390	2018_12_17_12_23_31	40306	0	240	604
391	2018_12_17_12_23_31	40328	0	240	604
392	2018_12_17_12_23_31	40348	0	240	604
393	2018_12_17_12_23_31	40370	0	240	604
394	2018_12_17_12_23_31	40390	0	240	604
395	2018_12_17_12_23_31	40412	0	240	604
396	2018_12_17_12_23_31	40432	0	240	604
397	2018_12_17_12_23_31	40454	0	240	604
398	2018_12_17_12_23_31	40474	0	240	604
399	2018_12_17_12_23_31	40496	0	240	604
400	2018_12_17_12_23_31	40516	0	240	604
401	2018_12_17_12_23_31	40538	0	240	604
402	2018_12_17_12_23_31	40558	0	240	604
403	2018_12_17_12_23_31	40580	0	240	604
404	2018_12_17_12_23_31	40600	0	240	604
405	2018_12_17_12_23_31	40622	0	240	604
406	2018_12_17_12_23_31	40642	0	240	604
407	2018_12_17_12_23_31	40664	0	240	604
408	2018_12_17_12_23_31	40684	0	240	604
409	2018_12_17_12_23_31	40706	0	240	604
410	2018_12_17_12_23_31	40726	0	240	604
411	2018_12_17_12_23_31	40748	0	240	604
412	2018_12_17_12_23_31	40768	0	240	604
413	2018_12_17_12_23_31	40788	0	240	604
414	2018_12_17_12_23_31	40810	0	240	604
415	2018_12_17_12_23_31	40830	0	240	604
416	2018_12_17_12_23_31	40852	0	240	604
417	2018_12_17_12_23_31	40872	0	240	604
418	2018_12_17_12_23_31	40894	0	240	604
419	2018_12_17_12_23_31	40914	0	240	604
420	2018_12_17_12_23_31	40936	0	240	604
421	2018_12_17_12_23_31	40956	0	240	604
422	2018_12_17_12_23_31	40978	0	240	604
423	2018_12_17_12_23_31	40998	0	240	604
424	2018_12_17_12_23_31	41020	0	240	604
425	2018_12_17_12_23_31	41040	0	240	604
426	2018_12_17_12_23_31	41062	0	240	604
427	2018_12_17_12_23_31	41082	0	240	604
428	2018_12_17_12_23_32	41104	0	240	604
429	2018_12_17_12_23_32	41124	0	240	604
430	2018_12_17_12_23_32	41146	0	240	604
431	2018_12_17_12_23_32	41166	0	240	604
432	2018_12_17_12_23_32	41188	0	240	604
433	2018_12_17_12_23_32	41208	0	240	604
434	2018_12_17_12_23_32	41230	0	240	604
435	2018_12_17_12_23_32	41250	0	240	604
436	2018_12_17_12_23_32	41272	0	240	604
437	2018_12_17_12_23_32	41292	0	240	604
438	2018_12_17_12_23_32	41314	0	240	604
439	2018_12_17_12_23_32	41334	0	240	604
440	2018_12_17_12_23_32	41356	0	240	604
441	2018_12_17_12_23_32	41376	0	240	604
442	2018_12_17_12_23_32	41398	0	240	604
443	2018_12_17_12_23_32	41418	0	240	604
444	2018_12_17_12_23_32	41440	0	240	604
445	2018_12_17_12_23_32	41460	0	240	604
446	2018_12_17_12_23_32	41482	0	240	604
447	2018_12_17_12_23_32	41502	0	240	604
448	2018_12_17_12_23_32	41524	0	240	604
449	2018_12_17_12_23_32	41544	0	240	604
450	2018_12_17_12_23_32	41566	0	240	604
451	2018_12_17_12_23_32	41586	0	240	604
452	2018_12_17_12_23_32	41608	0	240	604
453	2018_12_17_12_23_32	41628	0	240	604
454	2018_12_17_12_23_32	41650	0	240	604
455	2018_12_17_12_23_32	41670	0	240	604
456	2018_12_17_12_23_32	41692	0	240	604
457	2018_12_17_12_23_32	41712	0	240	604
458	2018_12_17_12_23_32	41734	0	240	604
459	2018_12_17_12_23_32	41754	0	240	604
460	2018_12_17_12_23_32	41776	0	240	604
461	2018_12_17_12_23_32	41796	0	240	604
462	2018_12_17_12_23_32	41818	0	240	605
463	2018_12_17_12_23_32	41838	0	240	605
464	2018_12_17_12_23_32	41860	0	240	605
465	2018_12_17_12_23_32	41880	0	240	604
466	2018_12_17_12_23_32	41902	0	240	604
467	2018_12_17_12_23_32	41922	0	240	605
468	2018_12_17_12_23_32	41944	0	240	604
469	2018_12_17_12_23_32	41964	0	240	604
470	2018_12_17_12_23_32	41986	0	240	604
471	2018_12_17_12_23_32	42006	0	240	604
472	2018_12_17_12_23_32	42028	0	240	604
473	2018_12_17_12_23_32	42048	0	240	604
474	2018_12_17_12_23_32	42068	0	240	604
475	2018_12_17_12_23_32	42090	0	240	605
476	2018_12_17_12_23_33	42110	0	240	605
477	2018_12_17_12_23_33	42132	0	240	604
478	2018_12_17_12_23_33	42152	0	240	604
479	2018_12_17_12_23_33	42174	0	240	605
480	2018_12_17_12_23_33	42194	0	240	604
481	2018_12_17_12_23_33	42216	0	240	604
482	2018_12_17_12_23_33	42236	0	240	605
483	2018_12_17_12_23_33	42258	0	240	604
484	2018_12_17_12_23_33	42278	0	240	604
485	2018_12_17_12_23_33	42300	0	240	604
486	2018_12_17_12_23_33	42320	0	240	604
487	2018_12_17_12_23_33	42342	0	240	605
488	2018_12_17_12_23_33	42362	0	240	604
489	2018_12_17_12_23_33	42384	0	240	605
490	2018_12_17_12_23_33	42404	0	240	604
491	2018_12_17_12_23_33	42426	0	240	604
492	2018_12_17_12_23_33	42446	0	240	604
493	2018_12_17_12_23_33	42468	0	240	604
494	2018_12_17_12_23_33	42488	0	240	605
495	2018_12_17_12_23_33	42510	0	240	604
496	2018_12_17_12_23_33	42530	0	240	605
497	2018_12_17_12_23_33	42552	0	240	604
498	2018_12_17_12_23_33	42572	0	240	604
499	2018_12_17_12_23_33	42594	0	240	605
500	2018_12_17_12_23_33	42614	0	240	604
501	2018_12_17_12_23_33	42636	0	240	604
502	2018_12_17_12_23_33	42656	0	240	605
503	2018_12_17_12_23_33	42678	0	240	604
504	2018_12_17_12_23_33	42698	0	240	604
505	2018_12_17_12_23_33	42720	0	240	604
506	2018_12_17_12_23_33	42740	0	240	604
507	2018_12_17_12_23_33	42762	0	240	604
508	2018_12_17_12_23_33	42782	0	240	604
509	2018_12_17_12_23_33	42804	0	240	604
510	2018_12_17_12_23_33	42824	0	240	604
511	2018_12_17_12_23_33	42846	0	240	604
512	2018_12_17_12_23_33	42866	0	240	605
513	2018_12_17_12_23_33	42888	0	240	604
514	2018_12_17_12_23_33	42908	0	240	604
515	2018_12_17_12_23_33	42930	0	240	605
516	2018_12_17_12_23_33	42950	0	240	604
517	2018_12_17_12_23_33	42972	0	240	604
518	2018_12_17_12_23_33	42992	0	240	604
519	2018_12_17_12_23_33	43014	0	240	605
520	2018_12_17_12_23_33	43034	0	240	605
521	2018_12_17_12_23_33	43056	0	240	604
522	2018_12_17_12_23_33	43076	0	240	604
523	2018_12_17_12_23_34	43098	0	240	605
524	2018_12_17_12_23_34	43118	0	240	605
525	2018_12_17_12_23_34	43140	0	240	604
526	2018_12_17_12_23_34	43160	0	240	604
527	2018_12_17_12_23_34	43182	0	240	604
528	2018_12_17_12_23_34	43202	0	240	605
529	2018_12_17_12_23_34	43224	0	240	604
530	2018_12_17_12_23_34	43244	0	240	604
531	2018_12_17_12_23_34	43266	0	240	604
532	2018_12_17_12_23_34	43286	0	240	605
533	2018_12_17_12_23_34	43308	0	240	604
534	2018_12_17_12_23_34	43328	0	240	604
535	2018_12_17_12_23_34	43348	0	240	604
536	2018_12_17_12_23_34	43370	0	240	604
537	2018_12_17_12_23_34	43390	0	240	605
538	2018_12_17_12_23_34	43412	0	240	605
539	2018_12_17_12_23_34	43432	0	240	604
540	2018_12_17_12_23_34	43454	0	240	605
541	2018_12_17_12_23_34	43474	0	240	604
542	2018_12_17_12_23_34	43496	0	240	604
543	2018_12_17_12_23_34	43516	0	240	604
544	2018_12_17_12_23_34	43538	0	240	604
545	2018_12_17_12_23_34	43558	0	240	604
546	2018_12_17_12_23_34	43580	0	240	604
547	2018_12_17_12_23_34	43600	0	240	605
548	2018_12_17_12_23_34	43622	0	240	604
549	2018_12_17_12_23_34	43642	0	240	604
550	2018_12_17_12_23_34	43664	0	240	604
551	2018_12_17_12_23_34	43684	0	240	604
552	2018_12_17_12_23_34	43706	0	240	604
553	2018_12_17_12_23_34	43726	0	240	605
554	2018_12_17_12_23_34	43748	0	240	605
555	2018_12_17_12_23_34	43768	0	240	604
556	2018_12_17_12_23_34	43790	0	240	604
557	2018_12_17_12_23_34	43810	0	240	604
558	2018_12_17_12_23_34	43832	0	240	604
559	2018_12_17_12_23_34	43852	0	240	604
560	2018_12_17_12_23_34	43874	0	240	604
561	2018_12_17_12_23_34	43894	0	240	604
562	2018_12_17_12_23_34	43916	0	240	604
563	2018_12_17_12_23_34	43936	0	240	605
564	2018_12_17_12_23_34	43958	0	240	605
565	2018_12_17_12_23_34	43978	0	240	604
566	2018_12_17_12_23_34	44000	0	240	604
567	2018_12_17_12_23_34	44020	0	240	605
568	2018_12_17_12_23_34	44042	0	240	604
569	2018_12_17_12_23_34	44062	0	240	604
570	2018_12_17_12_23_34	44084	0	240	604
571	2018_12_17_12_23_35	44104	0	240	604
572	2018_12_17_12_23_35	44126	0	240	604
573	2018_12_17_12_23_35	44146	0	240	604
574	2018_12_17_12_23_35	44168	0	240	605
575	2018_12_17_12_23_35	44188	0	240	604
576	2018_12_17_12_23_35	44210	0	240	604
577	2018_12_17_12_23_35	44230	0	240	604
578	2018_12_17_12_23_35	44252	0	240	604
579	2018_12_17_12_23_35	44272	0	240	604
580	2018_12_17_12_23_35	44294	0	240	604
581	2018_12_17_12_23_35	44314	0	240	605
582	2018_12_17_12_23_35	44336	0	240	604
583	2018_12_17_12_23_35	44356	0	240	605
584	2018_12_17_12_23_35	44378	0	240	604
585	2018_12_17_12_23_35	44398	0	240	605
586	2018_12_17_12_23_35	44420	0	240	605
587	2018_12_17_12_23_35	44440	0	240	604
588	2018_12_17_12_23_35	44462	0	240	605
589	2018_12_17_12_23_35	44482	0	240	604
590	2018_12_17_12_23_35	44504	0	240	604
591	2018_12_17_12_23_35	44524	0	240	604
592	2018_12_17_12_23_35	44546	0	240	604
593	2018_12_17_12_23_35	44566	0	240	604
594	2018_12_17_12_23_35	44588	0	240	604
595	2018_12_17_12_23_35	44608	0	240	604
596	2018_12_17_12_23_35	44628	0	240	605
597	2018_12_17_12_23_35	44650	0	240	604
598	2018_12_17_12_23_35	44670	0	240	605
599	2018_12_17_12_23_35	44692	0	240	604
600	2018_12_17_12_23_35	44712	0	240	604
601	2018_12_17_12_23_35	44734	0	240	604
602	2018_12_17_12_23_35	44754	0	240	604
603	2018_12_17_12_23_35	44776	0	240	605
604	2018_12_17_12_23_35	44796	0	240	604
605	2018_12_17_12_23_35	44818	0	240	604
606	2018_12_17_12_23_35	44838	0	240	604
607	2018_12_17_12_23_35	44860	0	240	605
608	2018_12_17_12_23_35	44880	0	240	604
609	2018_12_17_12_23_35	44902	0	240	604
610	2018_12_17_12_23_35	44922	0	240	604
611	2018_12_17_12_23_35	44944	0	240	604
612	2018_12_17_12_23_35	44964	0	240	604
613	2018_12_17_12_23_35	44986	0	240	605
614	2018_12_17_12_23_35	45006	0	240	604
615	2018_12_17_12_23_35	45028	0	240	604
616	2018_12_17_12_23_35	45048	0	240	605
617	2018_12_17_12_23_35	45070	0	240	605
618	2018_12_17_12_23_36	45090	0	240	604
619	2018_12_17_12_23_36	45112	0	240	604
620	2018_12_17_12_23_36	45132	0	240	604
621	2018_12_17_12_23_36	45154	0	240	604
622	2018_12_17_12_23_36	45174	0	240	604
623	2018_12_17_12_23_36	45196	0	240	604
624	2018_12_17_12_23_36	45216	0	240	604
625	2018_12_17_12_23_36	45238	0	240	604
626	2018_12_17_12_23_36	45258	0	240	604
627	2018_12_17_12_23_36	45280	0	240	605
628	2018_12_17_12_23_36	45300	0	240	604
629	2018_12_17_12_23_36	45322	0	240	604
630	2018_12_17_12_23_36	45342	0	240	605
631	2018_12_17_12_23_36	45364	0	240	604
632	2018_12_17_12_23_36	45384	0	240	605
633	2018_12_17_12_23_36	45406	0	240	605
634	2018_12_17_12_23_36	45426	0	240	605
635	2018_12_17_12_23_36	45448	0	240	605
636	2018_12_17_12_23_36	45468	0	240	605
637	2018_12_17_12_23_36	45490	0	240	604
638	2018_12_17_12_23_36	45510	0	240	604
639	2018_12_17_12_23_36	45532	0	240	605
640	2018_12_17_12_23_36	45552	0	240	604
641	2018_12_17_12_23_36	45574	0	240	605
642	2018_12_17_12_23_36	45594	0	240	604
643	2018_12_17_12_23_36	45616	0	240	605
644	2018_12_17_12_23_36	45636	0	240	604
645	2018_12_17_12_23_36	45658	0	240	604
646	2018_12_17_12_23_36	45678	0	240	605
647	2018_12_17_12_23_36	45700	0	240	605
648	2018_12_17_12_23_36	45720	0	240	604
649	2018_12_17_12_23_36	45742	0	240	604
650	2018_12_17_12_23_36	45762	0	240	605
651	2018_12_17_12_23_36	45784	0	240	605
652	2018_12_17_12_23_36	45804	0	240	604
653	2018_12_17_12_23_36	45826	0	240	605
654	2018_12_17_12_23_36	45846	0	240	605
655	2018_12_17_12_23_36	45868	0	240	605
656	2018_12_17_12_23_36	45888	0	240	605
657	2018_12_17_12_23_36	45908	0	240	604
658	2018_12_17_12_23_36	45930	0	240	604
659	2018_12_17_12_23_36	45950	0	240	604
660	2018_12_17_12_23_36	45972	0	240	605
661	2018_12_17_12_23_36	45992	0	240	605
662	2018_12_17_12_23_36	46014	0	240	605
663	2018_12_17_12_23_36	46034	0	240	605
664	2018_12_17_12_23_36	46056	0	240	605
665	2018_12_17_12_23_36	46076	0	240	605
666	2018_12_17_12_23_37	46098	0	240	604
667	2018_12_17_12_23_37	46118	0	240	604
668	2018_12_17_12_23_37	46140	0	240	605
669	2018_12_17_12_23_37	46160	0	240	604
670	2018_12_17_12_23_37	46182	0	240	605
671	2018_12_17_12_23_37	46202	0	240	604
672	2018_12_17_12_23_37	46224	0	240	605
673	2018_12_17_12_23_37	46244	0	240	604
674	2018_12_17_12_23_37	46266	0	240	604
675	2018_12_17_12_23_37	46286	0	240	605
676	2018_12_17_12_23_37	46308	0	240	604
677	2018_12_17_12_23_37	46328	0	240	604
678	2018_12_17_12_23_37	46350	0	240	605
679	2018_12_17_12_23_37	46370	0	240	604
680	2018_12_17_12_23_37	46392	0	240	605
681	2018_12_17_12_23_37	46412	0	240	605
682	2018_12_17_12_23_37	46434	0	240	604
683	2018_12_17_12_23_37	46454	0	240	605
684	2018_12_17_12_23_37	46476	0	240	604
685	2018_12_17_12_23_37	46496	0	240	605
686	2018_12_17_12_23_37	46518	0	240	605
687	2018_12_17_12_23_37	46538	0	240	604
688	2018_12_17_12_23_37	46560	0	240	604
689	2018_12_17_12_23_37	46580	0	240	604
690	2018_12_17_12_23_37	46602	0	240	604
691	2018_12_17_12_23_37	46622	0	240	604
692	2018_12_17_12_23_37	46644	0	240	604
693	2018_12_17_12_23_37	46664	0	240	604
694	2018_12_17_12_23_37	46686	0	240	605
695	2018_12_17_12_23_37	46706	0	240	604
696	2018_12_17_12_23_37	46728	0	240	604
697	2018_12_17_12_23_37	46748	0	240	605
698	2018_12_17_12_23_37	46770	0	240	604
699	2018_12_17_12_23_37	46790	0	240	604
700	2018_12_17_12_23_37	46812	0	240	604
701	2018_12_17_12_23_37	46832	0	240	604
702	2018_12_17_12_23_37	46854	0	240	604
703	2018_12_17_12_23_37	46874	0	240	604
704	2018_12_17_12_23_37	46896	0	240	604
705	2018_12_17_12_23_37	46916	0	240	604
706	2018_12_17_12_23_37	46938	0	240	604
707	2018_12_17_12_23_37	46958	0	240	605
708	2018_12_17_12_23_37	46980	0	240	604
709	2018_12_17_12_23_37	47000	0	240	604
710	2018_12_17_12_23_37	47022	0	240	604
711	2018_12_17_12_23_37	47042	0	240	604
712	2018_12_17_12_23_37	47064	0	240	604
713	2018_12_17_12_23_37	47084	0	240	604
714	2018_12_17_12_23_38	47106	0	240	605
715	2018_12_17_12_23_38	47126	0	240	605
716	2018_12_17_12_23_38	47148	0	240	604
717	2018_12_17_12_23_38	47168	0	240	605
718	2018_12_17_12_23_38	47188	0	240	604
719	2018_12_17_12_23_38	47210	0	240	604
720	2018_12_17_12_23_38	47230	0	240	604
721	2018_12_17_12_23_38	47252	0	240	605
722	2018_12_17_12_23_38	47272	0	240	605
723	2018_12_17_12_23_38	47294	0	240	604
724	2018_12_17_12_23_38	47314	0	240	605
725	2018_12_17_12_23_38	47336	0	240	604
726	2018_12_17_12_23_38	47356	0	240	604
727	2018_12_17_12_23_38	47378	0	240	604
728	2018_12_17_12_23_38	47398	0	240	604
729	2018_12_17_12_23_38	47420	0	240	604
730	2018_12_17_12_23_38	47440	0	240	605
731	2018_12_17_12_23_38	47462	0	240	604
732	2018_12_17_12_23_38	47482	0	240	604
733	2018_12_17_12_23_38	47504	0	240	604
734	2018_12_17_12_23_38	47524	0	240	604
735	2018_12_17_12_23_38	47546	0	240	604
736	2018_12_17_12_23_38	47566	0	240	605
737	2018_12_17_12_23_38	47588	0	240	605
738	2018_12_17_12_23_38	47608	0	240	604
739	2018_12_17_12_23_38	47630	0	240	605
740	2018_12_17_12_23_38	47650	0	240	605
741	2018_12_17_12_23_38	47672	0	240	604
742	2018_12_17_12_23_38	47692	0	240	605
743	2018_12_17_12_23_38	47714	0	240	604
744	2018_12_17_12_23_38	47734	0	240	604
745	2018_12_17_12_23_38	47756	0	240	604
746	2018_12_17_12_23_38	47776	0	240	604
747	2018_12_17_12_23_38	47798	0	240	604
748	2018_12_17_12_23_38	47818	0	240	604
749	2018_12_17_12_23_38	47840	0	240	604
750	2018_12_17_12_23_38	47860	0	240	604
751	2018_12_17_12_23_38	47882	0	240	604
752	2018_12_17_12_23_38	47902	0	240	604
753	2018_12_17_12_23_38	47924	0	240	604
754	2018_12_17_12_23_38	47944	0	240	604
755	2018_12_17_12_23_38	47966	0	240	604
756	2018_12_17_12_23_38	47986	0	240	605
757	2018_12_17_12_23_38	48008	0	240	604
758	2018_12_17_12_23_38	48028	0	240	605
759	2018_12_17_12_23_38	48050	0	240	604
760	2018_12_17_12_23_38	48070	0	240	605
761	2018_12_17_12_23_38	48092	0	240	604
762	2018_12_17_12_23_39	48112	0	240	604
763	2018_12_17_12_23_39	48134	0	240	604
764	2018_12_17_12_23_39	48154	0	240	604
765	2018_12_17_12_23_39	48176	0	240	604
766	2018_12_17_12_23_39	48196	0	240	604
767	2018_12_17_12_23_39	48218	0	240	604
768	2018_12_17_12_23_39	48238	0	240	605
769	2018_12_17_12_23_39	48260	0	240	604
770	2018_12_17_12_23_39	48280	0	240	604
771	2018_12_17_12_23_39	48302	0	240	604
772	2018_12_17_12_23_39	48322	0	240	604
773	2018_12_17_12_23_39	48344	0	240	604
774	2018_12_17_12_23_39	48364	0	240	605
775	2018_12_17_12_23_39	48386	0	240	604
776	2018_12_17_12_23_39	48406	0	240	604
777	2018_12_17_12_23_39	48428	0	240	604
778	2018_12_17_12_23_39	48448	0	240	604
779	2018_12_17_12_23_39	48468	0	240	604
780	2018_12_17_12_23_39	48490	0	240	604
781	2018_12_17_12_23_39	48510	0	240	605
782	2018_12_17_12_23_39	48532	0	240	605
783	2018_12_17_12_23_39	48552	0	240	604
784	2018_12_17_12_23_39	48574	0	240	605
785	2018_12_17_12_23_39	48594	0	240	605
786	2018_12_17_12_23_39	48616	0	240	604
787	2018_12_17_12_23_39	48636	0	240	605
788	2018_12_17_12_23_39	48658	0	240	604
789	2018_12_17_12_23_39	48678	0	240	604
790	2018_12_17_12_23_39	48700	0	240	604
791	2018_12_17_12_23_39	48720	0	240	604
792	2018_12_17_12_23_39	48742	0	240	604
793	2018_12_17_12_23_39	48762	0	240	605
794	2018_12_17_12_23_39	48784	0	240	604
795	2018_12_17_12_23_39	48804	0	240	604
796	2018_12_17_12_23_39	48826	0	240	604
797	2018_12_17_12_23_39	48846	0	240	604
798	2018_12_17_12_23_39	48868	0	240	604
799	2018_12_17_12_23_39	48888	0	240	604
800	2018_12_17_12_23_39	48910	0	240	604
801	2018_12_17_12_23_39	48930	0	240	604
802	2018_12_17_12_23_39	48952	0	240	604
803	2018_12_17_12_23_39	48972	0	240	604
804	2018_12_17_12_23_39	48994	0	240	604
805	2018_12_17_12_23_39	49014	0	240	604
806	2018_12_17_12_23_39	49036	0	240	604
807	2018_12_17_12_23_39	49056	0	240	604
808	2018_12_17_12_23_39	49078	0	240	604
809	2018_12_17_12_23_40	49098	0	240	604
810	2018_12_17_12_23_40	49120	0	240	605
811	2018_12_17_12_23_40	49140	0	240	604
812	2018_12_17_12_23_40	49162	0	240	604
813	2018_12_17_12_23_40	49182	0	240	604
814	2018_12_17_12_23_40	49204	0	240	605
815	2018_12_17_12_23_40	49224	0	240	604
816	2018_12_17_12_23_40	49246	0	240	604
817	2018_12_17_12_23_40	49266	0	240	604
818	2018_12_17_12_23_40	49288	0	240	604
819	2018_12_17_12_23_40	49308	0	240	604
820	2018_12_17_12_23_40	49330	0	240	604
821	2018_12_17_12_23_40	49350	0	240	604
822	2018_12_17_12_23_40	49372	0	240	604
823	2018_12_17_12_23_40	49392	0	240	604
824	2018_12_17_12_23_40	49414	0	240	604
825	2018_12_17_12_23_40	49434	0	240	604
826	2018_12_17_12_23_40	49456	0	240	604
827	2018_12_17_12_23_40	49476	0	240	604
828	2018_12_17_12_23_40	49498	0	240	604
829	2018_12_17_12_23_40	49518	0	240	605
830	2018_12_17_12_23_40	49540	0	240	604
831	2018_12_17_12_23_40	49560	0	240	604
832	2018_12_17_12_23_40	49582	0	240	605
833	2018_12_17_12_23_40	49602	0	240	604
834	2018_12_17_12_23_40	49624	0	240	604
835	2018_12_17_12_23_40	49644	0	240	605
836	2018_12_17_12_23_40	49666	0	240	604
837	2018_12_17_12_23_40	49686	0	240	604
838	2018_12_17_12_23_40	49708	0	240	605
839	2018_12_17_12_23_40	49728	0	240	604
840	2018_12_17_12_23_40	49748	0	240	604
841	2018_12_17_12_23_40	49770	0	240	604
842	2018_12_17_12_23_40	49790	0	240	604
843	2018_12_17_12_23_40	49812	0	240	604
844	2018_12_17_12_23_40	49832	0	240	605
845	2018_12_17_12_23_40	49854	0	240	604
846	2018_12_17_12_23_40	49874	0	240	604
847	2018_12_17_12_23_40	49896	0	240	604
848	2018_12_17_12_23_40	49916	0	240	604
849	2018_12_17_12_23_40	49938	0	240	604
850	2018_12_17_12_23_40	49958	0	240	604
851	2018_12_17_12_23_40	49980	0	240	605
852	2018_12_17_12_23_40	50000	0	240	604
853	2018_12_17_12_23_40	50022	0	240	604
854	2018_12_17_12_23_40	50042	0	240	604
855	2018_12_17_12_23_40	50064	0	240	605
856	2018_12_17_12_23_40	50084	0	240	604
857	2018_12_17_12_23_41	50106	0	240	604
858	2018_12_17_12_23_41	50126	0	240	604
859	2018_12_17_12_23_41	50148	0	240	604
860	2018_12_17_12_23_41	50168	0	240	604
861	2018_12_17_12_23_41	50190	0	240	604
862	2018_12_17_12_23_41	50210	0	240	604
863	2018_12_17_12_23_41	50232	0	240	604
864	2018_12_17_12_23_41	50252	0	240	605
865	2018_12_17_12_23_41	50274	0	240	605
866	2018_12_17_12_23_41	50294	0	240	605
867	2018_12_17_12_23_41	50316	0	240	604
868	2018_12_17_12_23_41	50336	0	240	604
869	2018_12_17_12_23_41	50358	0	240	605
870	2018_12_17_12_23_41	50378	0	240	605
871	2018_12_17_12_23_41	50400	0	240	605
872	2018_12_17_12_23_41	50420	0	240	604
873	2018_12_17_12_23_41	50442	0	240	604
874	2018_12_17_12_23_41	50462	0	240	605
875	2018_12_17_12_23_41	50484	0	240	604
876	2018_12_17_12_23_41	50504	0	240	604
877	2018_12_17_12_23_41	50526	0	240	605
878	2018_12_17_12_23_41	50546	0	240	604
879	2018_12_17_12_23_41	50568	0	240	604
880	2018_12_17_12_23_41	50588	0	240	604
881	2018_12_17_12_23_41	50610	0	240	605
882	2018_12_17_12_23_41	50630	0	240	605
883	2018_12_17_12_23_41	50652	0	240	604
884	2018_12_17_12_23_41	50672	0	240	604
885	2018_12_17_12_23_41	50694	0	240	604
886	2018_12_17_12_23_41	50714	0	240	604
887	2018_12_17_12_23_41	50736	0	240	604
888	2018_12_17_12_23_41	50756	0	240	604
889	2018_12_17_12_23_41	50778	0	240	605
890	2018_12_17_12_23_41	50798	0	240	605
891	2018_12_17_12_23_41	50820	0	240	605
892	2018_12_17_12_23_41	50840	0	240	605
893	2018_12_17_12_23_41	50862	0	240	605
894	2018_12_17_12_23_41	50882	0	240	605
895	2018_12_17_12_23_41	50904	0	240	604
896	2018_12_17_12_23_41	50924	0	240	604
897	2018_12_17_12_23_41	50946	0	240	604
898	2018_12_17_12_23_41	50966	0	240	605
899	2018_12_17_12_23_41	50988	0	240	605
900	2018_12_17_12_23_41	51008	0	240	604
901	2018_12_17_12_23_41	51028	0	240	604
902	2018_12_17_12_23_41	51050	0	240	604
903	2018_12_17_12_23_41	51070	0	240	604
904	2018_12_17_12_23_42	51092	0	240	605
905	2018_12_17_12_23_42	51112	0	240	605
906	2018_12_17_12_23_42	51134	0	240	605
907	2018_12_17_12_23_42	51154	0	240	604
908	2018_12_17_12_23_42	51176	0	240	604
909	2018_12_17_12_23_42	51196	0	240	604
910	2018_12_17_12_23_42	51218	0	240	605
911	2018_12_17_12_23_42	51238	0	240	604
912	2018_12_17_12_23_42	51260	0	240	605
913	2018_12_17_12_23_42	51280	0	240	604
914	2018_12_17_12_23_42	51302	0	240	605
915	2018_12_17_12_23_42	51322	0	240	605
916	2018_12_17_12_23_42	51344	0	240	604
917	2018_12_17_12_23_42	51364	0	240	604
918	2018_12_17_12_23_42	51386	0	240	604
919	2018_12_17_12_23_42	51406	0	240	604
920	2018_12_17_12_23_42	51428	0	240	604
921	2018_12_17_12_23_42	51448	0	240	604
922	2018_12_17_12_23_42	51470	0	240	604
923	2018_12_17_12_23_42	51490	0	240	604
924	2018_12_17_12_23_42	51512	0	240	604
925	2018_12_17_12_23_42	51532	0	240	604
926	2018_12_17_12_23_42	51554	0	240	604
927	2018_12_17_12_23_42	51574	0	240	604
928	2018_12_17_12_23_42	51596	0	240	604
929	2018_12_17_12_23_42	51616	0	240	604
930	2018_12_17_12_23_42	51638	0	240	604
931	2018_12_17_12_23_42	51658	0	240	604
932	2018_12_17_12_23_42	51680	0	240	604
933	2018_12_17_12_23_42	51700	0	240	604
934	2018_12_17_12_23_42	51722	0	240	604
935	2018_12_17_12_23_42	51742	0	240	604
936	2018_12_17_12_23_42	51764	0	240	604
937	2018_12_17_12_23_42	51784	0	240	604
938	2018_12_17_12_23_42	51806	0	240	604
939	2018_12_17_12_23_42	51826	0	240	604
940	2018_12_17_12_23_42	51848	0	240	605
941	2018_12_17_12_23_42	51868	0	240	604
942	2018_12_17_12_23_42	51890	0	240	605
943	2018_12_17_12_23_42	51910	0	240	604
944	2018_12_17_12_23_42	51932	0	240	605
945	2018_12_17_12_23_42	51952	0	240	604
946	2018_12_17_12_23_42	51974	0	240	605
947	2018_12_17_12_23_42	51994	0	240	604
948	2018_12_17_12_23_42	52016	0	240	605
949	2018_12_17_12_23_42	52036	0	240	604
950	2018_12_17_12_23_42	52058	0	240	604
951	2018_12_17_12_23_42	52078	0	240	604
952	2018_12_17_12_23_43	52100	0	240	604
953	2018_12_17_12_23_43	52120	0	240	604
954	2018_12_17_12_23_43	52142	0	240	604
955	2018_12_17_12_23_43	52162	0	240	604
956	2018_12_17_12_23_43	52184	0	240	605
957	2018_12_17_12_23_43	52204	0	240	604
958	2018_12_17_12_23_43	52226	0	240	604
959	2018_12_17_12_23_43	52246	0	240	604
960	2018_12_17_12_23_43	52268	0	240	604
961	2018_12_17_12_23_43	52288	0	240	605
962	2018_12_17_12_23_43	52308	0	240	604
963	2018_12_17_12_23_43	52330	0	240	605
964	2018_12_17_12_23_43	52350	0	240	605
965	2018_12_17_12_23_43	52372	0	240	605
966	2018_12_17_12_23_43	52392	0	240	605
967	2018_12_17_12_23_43	52414	0	240	604
968	2018_12_17_12_23_43	52434	0	240	604
969	2018_12_17_12_23_43	52456	0	240	604
970	2018_12_17_12_23_43	52476	0	240	604
971	2018_12_17_12_23_43	52498	0	240	604
972	2018_12_17_12_23_43	52518	0	240	605
973	2018_12_17_12_23_43	52540	0	240	605
974	2018_12_17_12_23_43	52560	0	240	604
975	2018_12_17_12_23_43	52582	0	240	604
976	2018_12_17_12_23_43	52602	0	240	604
977	2018_12_17_12_23_43	52624	0	240	604
978	2018_12_17_12_23_43	52644	0	240	604
979	2018_12_17_12_23_43	52666	0	240	604
980	2018_12_17_12_23_43	52686	0	240	604
981	2018_12_17_12_23_43	52708	0	240	605
982	2018_12_17_12_23_43	52728	0	240	604
983	2018_12_17_12_23_43	52750	0	240	604
984	2018_12_17_12_23_43	52770	0	240	604
985	2018_12_17_12_23_43	52792	0	240	604
986	2018_12_17_12_23_43	52812	0	240	604
987	2018_12_17_12_23_43	52834	0	240	605
988	2018_12_17_12_23_43	52854	0	240	604
989	2018_12_17_12_23_43	52876	0	240	605
990	2018_12_17_12_23_43	52896	0	240	604
991	2018_12_17_12_23_43	52918	0	240	604
992	2018_12_17_12_23_43	52938	0	240	604
993	2018_12_17_12_23_43	52960	0	240	605
994	2018_12_17_12_23_43	52980	0	240	604
995	2018_12_17_12_23_43	53002	0	240	604
996	2018_12_17_12_23_43	53022	0	240	604
997	2018_12_17_12_23_43	53044	0	240	604
998	2018_12_17_12_23_43	53064	0	240	604
999	2018_12_17_12_23_43	53086	0	240	604
1000	2018_12_17_12_23_44	53106	0	240	604
1001	2018_12_17_12_23_44	53128	0	240	604
1002	2018_12_17_12_23_44	53148	0	240	604
1003	2018_12_17_12_23_44	53170	0	240	604
1004	2018_12_17_12_23_44	53190	0	240	605
1005	2018_12_17_12_23_44	53212	0	240	604
1006	2018_12_17_12_23_44	53232	0	240	604
1007	2018_12_17_12_23_44	53254	0	240	604
1008	2018_12_17_12_23_44	53274	0	240	604
1009	2018_12_17_12_23_44	53296	0	240	604
1010	2018_12_17_12_23_44	53316	0	240	605
1011	2018_12_17_12_23_44	53338	0	240	604
1012	2018_12_17_12_23_44	53358	0	240	604
1013	2018_12_17_12_23_44	53380	0	240	604
1014	2018_12_17_12_23_44	53400	0	240	604
1015	2018_12_17_12_23_44	53422	0	240	605
1016	2018_12_17_12_23_44	53442	0	240	604
1017	2018_12_17_12_23_44	53464	0	240	604
1018	2018_12_17_12_23_44	53484	0	240	604
1019	2018_12_17_12_23_44	53506	0	240	604
1020	2018_12_17_12_23_44	53526	0	240	604
1021	2018_12_17_12_23_44	53548	0	240	604
1022	2018_12_17_12_23_44	53568	0	240	604
1023	2018_12_17_12_23_44	53588	0	240	604
1024	2018_12_17_12_23_44	53610	0	240	604
1025	2018_12_17_12_23_44	53630	0	240	604
1026	2018_12_17_12_23_44	53652	0	240	604
1027	2018_12_17_12_23_44	53672	0	240	604
1028	2018_12_17_12_23_44	53694	0	240	604
1029	2018_12_17_12_23_44	53714	0	240	604
1030	2018_12_17_12_23_44	53736	0	240	605
1031	2018_12_17_12_23_44	53756	0	240	605
1032	2018_12_17_12_23_44	53778	0	240	605
1033	2018_12_17_12_23_44	53798	0	240	604
1034	2018_12_17_12_23_44	53820	0	240	604
1035	2018_12_17_12_23_44	53840	0	240	604
1036	2018_12_17_12_23_44	53862	0	240	605
1037	2018_12_17_12_23_44	53882	0	240	604
1038	2018_12_17_12_23_44	53904	0	240	604
1039	2018_12_17_12_23_44	53924	0	240	604
1040	2018_12_17_12_23_44	53946	0	240	605
1041	2018_12_17_12_23_44	53966	0	240	605
1042	2018_12_17_12_23_44	53988	0	240	604
1043	2018_12_17_12_23_44	54008	0	240	604
1044	2018_12_17_12_23_44	54030	0	240	605
1045	2018_12_17_12_23_44	54050	0	240	604
1046	2018_12_17_12_23_44	54072	0	240	604
1047	2018_12_17_12_23_45	54092	0	240	605
1048	2018_12_17_12_23_45	54114	0	240	604
1049	2018_12_17_12_23_45	54134	0	240	604
1050	2018_12_17_12_23_45	54156	0	240	604
1051	2018_12_17_12_23_45	54176	0	240	604
1052	2018_12_17_12_23_45	54198	0	240	604
1053	2018_12_17_12_23_45	54218	0	240	605
1054	2018_12_17_12_23_45	54240	0	240	604
1055	2018_12_17_12_23_45	54260	0	240	605
1056	2018_12_17_12_23_45	54282	0	240	604
1057	2018_12_17_12_23_45	54302	0	240	604
1058	2018_12_17_12_23_45	54324	0	240	604
1059	2018_12_17_12_23_45	54344	0	240	605
1060	2018_12_17_12_23_45	54366	0	240	604
1061	2018_12_17_12_23_45	54386	0	240	604
1062	2018_12_17_12_23_45	54408	0	240	604
1063	2018_12_17_12_23_45	54428	0	240	604
1064	2018_12_17_12_23_45	54450	0	240	604
1065	2018_12_17_12_23_45	54470	0	240	604
1066	2018_12_17_12_23_45	54492	0	240	604
1067	2018_12_17_12_23_45	54512	0	240	604
1068	2018_12_17_12_23_45	54534	0	240	604
1069	2018_12_17_12_23_45	54554	0	240	604
1070	2018_12_17_12_23_45	54576	0	240	604
1071	2018_12_17_12_23_45	54596	0	240	604
1072	2018_12_17_12_23_45	54618	0	240	604
1073	2018_12_17_12_23_45	54638	0	240	604
1074	2018_12_17_12_23_45	54660	0	240	605
1075	2018_12_17_12_23_45	54680	0	240	604
1076	2018_12_17_12_23_45	54702	0	240	604
1077	2018_12_17_12_23_45	54722	0	240	605
1078	2018_12_17_12_23_45	54744	0	240	604
1079	2018_12_17_12_23_45	54764	0	240	604
1080	2018_12_17_12_23_45	54786	0	240	604
1081	2018_12_17_12_23_45	54806	0	240	604
1082	2018_12_17_12_23_45	54828	0	240	604
1083	2018_12_17_12_23_45	54848	0	240	604
1084	2018_12_17_12_23_45	54868	0	240	604
1085	2018_12_17_12_23_45	54890	0	240	604
1086	2018_12_17_12_23_45	54910	0	240	604
1087	2018_12_17_12_23_45	54932	0	240	604
1088	2018_12_17_12_23_45	54952	0	240	604
1089	2018_12_17_12_23_45	54974	0	240	604
1090	2018_12_17_12_23_45	54994	0	240	604
1091	2018_12_17_12_23_45	55016	0	240	605
1092	2018_12_17_12_23_45	55036	0	240	604
1093	2018_12_17_12_23_45	55058	0	240	604
1094	2018_12_17_12_23_45	55078	0	240	604
1095	2018_12_17_12_23_46	55100	0	240	604
1096	2018_12_17_12_23_46	55120	0	240	605
1097	2018_12_17_12_23_46	55142	0	240	604
1098	2018_12_17_12_23_46	55162	0	240	604
1099	2018_12_17_12_23_46	55184	0	240	604
1100	2018_12_17_12_23_46	55204	0	240	605
1101	2018_12_17_12_23_46	55226	0	240	604
1102	2018_12_17_12_23_46	55246	0	240	604
1103	2018_12_17_12_23_46	55268	0	240	604
1104	2018_12_17_12_23_46	55288	0	240	604
1105	2018_12_17_12_23_46	55310	0	240	604
1106	2018_12_17_12_23_46	55330	0	240	604
1107	2018_12_17_12_23_46	55352	0	240	604
1108	2018_12_17_12_23_46	55372	0	240	605
1109	2018_12_17_12_23_46	55394	0	240	604
1110	2018_12_17_12_23_46	55414	0	240	604
1111	2018_12_17_12_23_46	55436	0	240	604
1112	2018_12_17_12_23_46	55456	0	240	604
1113	2018_12_17_12_23_46	55478	0	240	604
1114	2018_12_17_12_23_46	55498	0	240	604
1115	2018_12_17_12_23_46	55520	0	240	605
1116	2018_12_17_12_23_46	55540	0	240	605
1117	2018_12_17_12_23_46	55562	0	240	604
1118	2018_12_17_12_23_46	55582	0	240	604
1119	2018_12_17_12_23_46	55604	0	240	604
1120	2018_12_17_12_23_46	55624	0	240	604
1121	2018_12_17_12_23_46	55646	0	240	604
1122	2018_12_17_12_23_46	55666	0	240	604
1123	2018_12_17_12_23_46	55688	0	240	604
1124	2018_12_17_12_23_46	55708	0	240	604
1125	2018_12_17_12_23_46	55730	0	240	604
1126	2018_12_17_12_23_46	55750	0	240	604
1127	2018_12_17_12_23_46	55772	0	240	605
1128	2018_12_17_12_23_46	55792	0	240	604
1129	2018_12_17_12_23_46	55814	0	240	605
1130	2018_12_17_12_23_46	55834	0	240	604
1131	2018_12_17_12_23_46	55856	0	240	604
1132	2018_12_17_12_23_46	55876	0	240	604
1133	2018_12_17_12_23_46	55898	0	240	604
1134	2018_12_17_12_23_46	55918	0	240	604
1135	2018_12_17_12_23_46	55940	0	240	604
1136	2018_12_17_12_23_46	55960	0	240	604
1137	2018_12_17_12_23_46	55982	0	240	605
1138	2018_12_17_12_23_46	56002	0	240	604
1139	2018_12_17_12_23_46	56024	0	240	604
1140	2018_12_17_12_23_46	56044	0	240	604
1141	2018_12_17_12_23_46	56066	0	240	604
1142	2018_12_17_12_23_46	56086	0	240	604
1143	2018_12_17_12_23_47	56108	0	240	604
1144	2018_12_17_12_23_47	56128	0	240	605
1145	2018_12_17_12_23_47	56148	0	240	604
1146	2018_12_17_12_23_47	56170	0	240	604
1147	2018_12_17_12_23_47	56190	0	240	604
1148	2018_12_17_12_23_47	56212	0	240	604
1149	2018_12_17_12_23_47	56232	0	240	604
1150	2018_12_17_12_23_47	56254	0	240	605
1151	2018_12_17_12_23_47	56274	0	240	604
1152	2018_12_17_12_23_47	56296	0	240	605
1153	2018_12_17_12_23_47	56316	0	240	604
1154	2018_12_17_12_23_47	56338	0	240	604
1155	2018_12_17_12_23_47	56358	0	240	604
1156	2018_12_17_12_23_47	56380	0	240	604
1157	2018_12_17_12_23_47	56400	0	240	605
1158	2018_12_17_12_23_47	56422	0	240	604
1159	2018_12_17_12_23_47	56442	0	240	604
1160	2018_12_17_12_23_47	56464	0	240	605
1161	2018_12_17_12_23_47	56484	0	240	604
1162	2018_12_17_12_23_47	56506	0	240	604
1163	2018_12_17_12_23_47	56526	0	240	604
1164	2018_12_17_12_23_47	56548	0	240	604
1165	2018_12_17_12_23_47	56568	0	240	604
1166	2018_12_17_12_23_47	56590	0	240	605
1167	2018_12_17_12_23_47	56610	0	240	604
1168	2018_12_17_12_23_47	56632	0	240	604
1169	2018_12_17_12_23_47	56652	0	240	605
1170	2018_12_17_12_23_47	56674	0	240	605
1171	2018_12_17_12_23_47	56694	0	240	604
1172	2018_12_17_12_23_47	56716	0	240	604
1173	2018_12_17_12_23_47	56736	0	240	604
1174	2018_12_17_12_23_47	56758	0	240	604
1175	2018_12_17_12_23_47	56778	0	240	604
1176	2018_12_17_12_23_47	56800	0	240	605
1177	2018_12_17_12_23_47	56820	0	240	605
1178	2018_12_17_12_23_47	56842	0	240	605
1179	2018_12_17_12_23_47	56862	0	240	604
1180	2018_12_17_12_23_47	56884	0	240	605
1181	2018_12_17_12_23_47	56904	0	240	604
1182	2018_12_17_12_23_47	56926	0	240	604
1183	2018_12_17_12_23_47	56946	0	240	604
1184	2018_12_17_12_23_47	56968	0	240	604
1185	2018_12_17_12_23_47	56988	0	240	604
1186	2018_12_17_12_23_47	57010	0	240	605
1187	2018_12_17_12_23_47	57030	0	240	605
1188	2018_12_17_12_23_47	57052	0	240	605
1189	2018_12_17_12_23_47	57072	0	240	604
1190	2018_12_17_12_23_48	57094	0	240	604
1191	2018_12_17_12_23_48	57114	0	240	604
1192	2018_12_17_12_23_48	57136	0	240	604
1193	2018_12_17_12_23_48	57156	0	240	604
1194	2018_12_17_12_23_48	57178	0	240	604
1195	2018_12_17_12_23_48	57198	0	240	604
1196	2018_12_17_12_23_48	57220	0	240	604
1197	2018_12_17_12_23_48	57240	0	240	604
1198	2018_12_17_12_23_48	57262	0	240	604
1199	2018_12_17_12_23_48	57282	0	240	604
1200	2018_12_17_12_23_48	57304	0	240	604
1201	2018_12_17_12_23_48	57324	0	240	605
1202	2018_12_17_12_23_48	57346	0	240	604
1203	2018_12_17_12_23_48	57366	0	240	604
1204	2018_12_17_12_23_48	57388	0	240	604
1205	2018_12_17_12_23_48	57408	0	240	604
1206	2018_12_17_12_23_48	57428	0	240	604
1207	2018_12_17_12_23_48	57450	0	240	604
1208	2018_12_17_12_23_48	57470	0	240	604
1209	2018_12_17_12_23_48	57492	0	240	604
1210	2018_12_17_12_23_48	57512	0	240	604
1211	2018_12_17_12_23_48	57534	0	240	605
1212	2018_12_17_12_23_48	57554	0	240	604
1213	2018_12_17_12_23_48	57576	0	240	604
1214	2018_12_17_12_23_48	57596	0	240	604
1215	2018_12_17_12_23_48	57618	0	240	604
1216	2018_12_17_12_23_48	57638	0	240	605
1217	2018_12_17_12_23_48	57660	0	240	604
1218	2018_12_17_12_23_48	57680	0	240	604
1219	2018_12_17_12_23_48	57702	0	240	604
1220	2018_12_17_12_23_48	57722	0	240	604
1221	2018_12_17_12_23_48	57744	0	240	604
1222	2018_12_17_12_23_48	57764	0	240	604
1223	2018_12_17_12_23_48	57786	0	240	605
1224	2018_12_17_12_23_48	57806	0	240	604
1225	2018_12_17_12_23_48	57828	0	240	604
1226	2018_12_17_12_23_48	57848	0	240	605
1227	2018_12_17_12_23_48	57870	0	240	605
1228	2018_12_17_12_23_48	57890	0	240	605
1229	2018_12_17_12_23_48	57912	0	240	605
1230	2018_12_17_12_23_48	57932	0	240	605
1231	2018_12_17_12_23_48	57954	0	240	604
1232	2018_12_17_12_23_48	57974	0	240	604
1233	2018_12_17_12_23_48	57996	0	240	604
1234	2018_12_17_12_23_48	58016	0	240	605
1235	2018_12_17_12_23_48	58038	0	240	604
1236	2018_12_17_12_23_48	58058	0	240	604
1237	2018_12_17_12_23_48	58080	0	240	605
1238	2018_12_17_12_23_49	58100	0	240	605
1239	2018_12_17_12_23_49	58122	0	240	604
1240	2018_12_17_12_23_49	58142	0	240	604
1241	2018_12_17_12_23_49	58164	0	240	604
1242	2018_12_17_12_23_49	58184	0	240	605
1243	2018_12_17_12_23_49	58206	0	240	604
1244	2018_12_17_12_23_49	58226	0	240	604
1245	2018_12_17_12_23_49	58248	0	240	604
1246	2018_12_17_12_23_49	58268	0	240	605
1247	2018_12_17_12_23_49	58290	0	240	605
1248	2018_12_17_12_23_49	58310	0	240	605
1249	2018_12_17_12_23_49	58332	0	240	605
1250	2018_12_17_12_23_49	58352	0	240	604
1251	2018_12_17_12_23_49	58374	0	240	605
1252	2018_12_17_12_23_49	58394	0	240	605
1253	2018_12_17_12_23_49	58416	0	240	605
1254	2018_12_17_12_23_49	58436	0	240	604
1255	2018_12_17_12_23_49	58458	0	240	604
1256	2018_12_17_12_23_49	58478	0	240	604
1257	2018_12_17_12_23_49	58500	0	240	605
1258	2018_12_17_12_23_49	58520	0	240	604
1259	2018_12_17_12_23_49	58542	0	240	605
1260	2018_12_17_12_23_49	58562	0	240	604
1261	2018_12_17_12_23_49	58584	0	240	604
1262	2018_12_17_12_23_49	58604	0	240	605
1263	2018_12_17_12_23_49	58626	0	240	604
1264	2018_12_17_12_23_49	58646	0	240	604
1265	2018_12_17_12_23_49	58668	0	240	605
1266	2018_12_17_12_23_49	58688	0	240	604
1267	2018_12_17_12_23_49	58708	0	240	604
1268	2018_12_17_12_23_49	58730	0	240	605
1269	2018_12_17_12_23_49	58750	0	240	605
1270	2018_12_17_12_23_49	58772	0	240	605
1271	2018_12_17_12_23_49	58792	0	240	604
1272	2018_12_17_12_23_49	58814	0	240	604
1273	2018_12_17_12_23_49	58834	0	240	605
1274	2018_12_17_12_23_49	58856	0	240	605
1275	2018_12_17_12_23_49	58876	0	240	605
1276	2018_12_17_12_23_49	58898	0	240	605
1277	2018_12_17_12_23_49	58918	0	240	604
1278	2018_12_17_12_23_49	58940	0	240	605
1279	2018_12_17_12_23_49	58960	0	240	605
1280	2018_12_17_12_23_49	58982	0	240	604
1281	2018_12_17_12_23_49	59002	0	240	604
1282	2018_12_17_12_23_49	59024	0	240	604
1283	2018_12_17_12_23_49	59044	0	240	604
1284	2018_12_17_12_23_49	59066	0	240	605
1285	2018_12_17_12_23_50	59086	0	240	605
1286	2018_12_17_12_23_50	59108	0	240	605
1287	2018_12_17_12_23_50	59128	0	240	605
1288	2018_12_17_12_23_50	59150	0	240	604
1289	2018_12_17_12_23_50	59170	0	240	605
1290	2018_12_17_12_23_50	59192	0	240	605
1291	2018_12_17_12_23_50	59212	0	240	605
1292	2018_12_17_12_23_50	59234	0	240	605
1293	2018_12_17_12_23_50	59254	0	240	605
1294	2018_12_17_12_23_50	59276	0	240	604
1295	2018_12_17_12_23_50	59296	0	240	604
1296	2018_12_17_12_23_50	59318	0	240	605
1297	2018_12_17_12_23_50	59338	0	240	604
1298	2018_12_17_12_23_50	59360	0	240	604
1299	2018_12_17_12_23_50	59380	0	240	604
1300	2018_12_17_12_23_50	59402	0	240	605
1301	2018_12_17_12_23_50	59422	0	240	605
1302	2018_12_17_12_23_50	59444	0	240	605
1303	2018_12_17_12_23_50	59464	0	240	605
1304	2018_12_17_12_23_50	59486	0	240	604
1305	2018_12_17_12_23_50	59506	0	240	605
1306	2018_12_17_12_23_50	59528	0	240	604
1307	2018_12_17_12_23_50	59548	0	240	604
1308	2018_12_17_12_23_50	59570	0	240	605
1309	2018_12_17_12_23_50	59590	0	240	604
1310	2018_12_17_12_23_50	59612	0	240	605
1311	2018_12_17_12_23_50	59632	0	240	605
1312	2018_12_17_12_23_50	59654	0	240	604
1313	2018_12_17_12_23_50	59674	0	240	604
1314	2018_12_17_12_23_50	59696	0	240	604
1315	2018_12_17_12_23_50	59716	0	240	605
1316	2018_12_17_12_23_50	59738	0	240	604
1317	2018_12_17_12_23_50	59758	0	240	605
1318	2018_12_17_12_23_50	59780	0	240	605
1319	2018_12_17_12_23_50	59800	0	240	604
1320	2018_12_17_12_23_50	59822	0	240	605
1321	2018_12_17_12_23_50	59842	0	240	605
1322	2018_12_17_12_23_50	59864	0	240	605
1323	2018_12_17_12_23_50	59884	0	240	604
1324	2018_12_17_12_23_50	59906	0	240	605
1325	2018_12_17_12_23_50	59926	0	240	604
1326	2018_12_17_12_23_50	59948	0	240	604
1327	2018_12_17_12_23_50	59968	0	240	605
1328	2018_12_17_12_23_50	59988	0	240	604
1329	2018_12_17_12_23_50	60010	0	239	605
1330	2018_12_17_12_23_50	60030	0	239	606
1331	2018_12_17_12_23_50	60052	0	239	607
1332	2018_12_17_12_23_50	60072	0	239	607
1333	2018_12_17_12_23_51	60094	0	239	607
1334	2018_12_17_12_23_51	60114	0	239	606
1335	2018_12_17_12_23_51	60136	0	239	607
1336	2018_12_17_12_23_51	60156	0	239	606
1337	2018_12_17_12_23_51	60178	0	239	607
1338	2018_12_17_12_23_51	60198	0	239	607
1339	2018_12_17_12_23_51	60220	0	239	606
1340	2018_12_17_12_23_51	60240	0	239	607
1341	2018_12_17_12_23_51	60262	0	239	607
1342	2018_12_17_12_23_51	60282	0	239	606
1343	2018_12_17_12_23_51	60304	0	238	606
1344	2018_12_17_12_23_51	60324	0	238	606
1345	2018_12_17_12_23_51	60346	0	238	606
1346	2018_12_17_12_23_51	60366	0	238	606
1347	2018_12_17_12_23_51	60388	0	238	606
1348	2018_12_17_12_23_51	60408	0	238	606
1349	2018_12_17_12_23_51	60430	0	237	606
1350	2018_12_17_12_23_51	60450	0	237	605
1351	2018_12_17_12_23_51	60472	0	237	605
1352	2018_12_17_12_23_51	60492	0	237	605
1353	2018_12_17_12_23_51	60514	0	236	605
1354	2018_12_17_12_23_51	60534	0	236	604
1355	2018_12_17_12_23_51	60556	0	236	604
1356	2018_12_17_12_23_51	60576	0	236	604
1357	2018_12_17_12_23_51	60598	0	235	604
1358	2018_12_17_12_23_51	60618	0	235	603
1359	2018_12_17_12_23_51	60640	0	235	602
1360	2018_12_17_12_23_51	60660	0	234	602
1361	2018_12_17_12_23_51	60682	0	234	601
1362	2018_12_17_12_23_51	60702	0	234	600
1363	2018_12_17_12_23_51	60724	0	233	600
1364	2018_12_17_12_23_51	60744	0	233	599
1365	2018_12_17_12_23_51	60766	0	233	599
1366	2018_12_17_12_23_51	60786	0	232	598
1367	2018_12_17_12_23_51	60808	0	232	596
1368	2018_12_17_12_23_51	60828	0	231	595
1369	2018_12_17_12_23_51	60850	0	231	594
1370	2018_12_17_12_23_51	60870	0	231	594
1371	2018_12_17_12_23_51	60892	0	230	594
1372	2018_12_17_12_23_51	60912	0	230	594
1373	2018_12_17_12_23_51	60934	0	229	594
1374	2018_12_17_12_23_51	60954	0	229	594
1375	2018_12_17_12_23_51	60976	0	228	594
1376	2018_12_17_12_23_51	60996	0	228	594
1377	2018_12_17_12_23_51	61018	0	227	594
1378	2018_12_17_12_23_51	61038	0	227	593
1379	2018_12_17_12_23_51	61060	0	226	594
1380	2018_12_17_12_23_51	61080	0	226	593
1381	2018_12_17_12_23_52	61102	0	225	593
1382	2018_12_17_12_23_52	61122	0	225	593
1383	2018_12_17_12_23_52	61144	0	224	593
1384	2018_12_17_12_23_52	61164	0	224	593
1385	2018_12_17_12_23_52	61186	0	223	593
1386	2018_12_17_12_23_52	61206	0	222	592
1387	2018_12_17_12_23_52	61228	0	222	592
1388	2018_12_17_12_23_52	61248	0	221	592
1389	2018_12_17_12_23_52	61268	0	221	592
1390	2018_12_17_12_23_52	61290	0	220	592
1391	2018_12_17_12_23_52	61310	0	219	591
1392	2018_12_17_12_23_52	61332	0	219	591
1393	2018_12_17_12_23_52	61352	0	218	591
1394	2018_12_17_12_23_52	61374	0	217	591
1395	2018_12_17_12_23_52	61394	0	217	591
1396	2018_12_17_12_23_52	61416	0	216	590
1397	2018_12_17_12_23_52	61436	0	215	590
1398	2018_12_17_12_23_52	61458	0	215	590
1399	2018_12_17_12_23_52	61478	0	214	589
1400	2018_12_17_12_23_52	61500	0	213	589
1401	2018_12_17_12_23_52	61520	0	213	589
1402	2018_12_17_12_23_52	61542	0	212	589
1403	2018_12_17_12_23_52	61562	0	211	588
1404	2018_12_17_12_23_52	61584	0	210	588
1405	2018_12_17_12_23_52	61604	0	210	587
1406	2018_12_17_12_23_52	61626	0	209	587
1407	2018_12_17_12_23_52	61646	0	208	587
1408	2018_12_17_12_23_52	61668	0	207	587
1409	2018_12_17_12_23_52	61688	0	207	586
1410	2018_12_17_12_23_52	61710	0	206	586
1411	2018_12_17_12_23_52	61730	0	205	585
1412	2018_12_17_12_23_52	61752	0	204	585
1413	2018_12_17_12_23_52	61772	0	203	585
1414	2018_12_17_12_23_52	61794	0	202	584
1415	2018_12_17_12_23_52	61814	0	202	584
1416	2018_12_17_12_23_52	61836	0	201	584
1417	2018_12_17_12_23_52	61856	0	200	584
1418	2018_12_17_12_23_52	61878	0	199	583
1419	2018_12_17_12_23_52	61898	0	198	583
1420	2018_12_17_12_23_52	61920	0	197	582
1421	2018_12_17_12_23_52	61940	0	196	582
1422	2018_12_17_12_23_52	61962	0	195	581
1423	2018_12_17_12_23_52	61982	0	194	581
1424	2018_12_17_12_23_52	62004	0	193	580
1425	2018_12_17_12_23_52	62024	0	193	580
1426	2018_12_17_12_23_52	62046	0	192	580
1427	2018_12_17_12_23_52	62066	0	191	579
1428	2018_12_17_12_23_53	62088	0	190	579
1429	2018_12_17_12_23_53	62108	0	189	579
1430	2018_12_17_12_23_53	62130	0	188	578
1431	2018_12_17_12_23_53	62150	0	187	578
1432	2018_12_17_12_23_53	62172	0	186	577
1433	2018_12_17_12_23_53	62192	0	185	577
1434	2018_12_17_12_23_53	62214	0	184	576
1435	2018_12_17_12_23_53	62234	0	183	576
1436	2018_12_17_12_23_53	62256	0	182	575
1437	2018_12_17_12_23_53	62276	0	181	575
1438	2018_12_17_12_23_53	62298	0	180	575
1439	2018_12_17_12_23_53	62318	0	179	574
1440	2018_12_17_12_23_53	62340	0	178	574
1441	2018_12_17_12_23_53	62360	0	177	573
1442	2018_12_17_12_23_53	62382	0	175	573
1443	2018_12_17_12_23_53	62402	0	174	572
1444	2018_12_17_12_23_53	62424	0	173	571
1445	2018_12_17_12_23_53	62444	0	172	571
1446	2018_12_17_12_23_53	62466	0	171	571
1447	2018_12_17_12_23_53	62486	0	170	570
1448	2018_12_17_12_23_53	62508	0	169	569
1449	2018_12_17_12_23_53	62528	0	168	569
1450	2018_12_17_12_23_53	62548	0	167	569
1451	2018_12_17_12_23_53	62570	0	165	568
1452	2018_12_17_12_23_53	62590	0	164	568
1453	2018_12_17_12_23_53	62612	0	163	567
1454	2018_12_17_12_23_53	62632	0	162	567
1455	2018_12_17_12_23_53	62654	0	161	566
1456	2018_12_17_12_23_53	62674	0	160	565
1457	2018_12_17_12_23_53	62696	0	158	565
1458	2018_12_17_12_23_53	62716	0	157	564
1459	2018_12_17_12_23_53	62738	0	156	564
1460	2018_12_17_12_23_53	62758	0	155	563
1461	2018_12_17_12_23_53	62780	0	154	562
1462	2018_12_17_12_23_53	62800	0	152	562
1463	2018_12_17_12_23_53	62822	0	151	562
1464	2018_12_17_12_23_53	62842	0	150	561
1465	2018_12_17_12_23_53	62864	0	149	560
1466	2018_12_17_12_23_53	62884	0	148	560
1467	2018_12_17_12_23_53	62906	0	146	559
1468	2018_12_17_12_23_53	62926	0	145	559
1469	2018_12_17_12_23_53	62948	0	144	558
1470	2018_12_17_12_23_53	62968	0	143	557
1471	2018_12_17_12_23_53	62990	0	141	557
1472	2018_12_17_12_23_53	63010	0	140	556
1473	2018_12_17_12_23_53	63032	0	139	555
1474	2018_12_17_12_23_53	63052	0	137	555
1475	2018_12_17_12_23_53	63074	0	136	554
1476	2018_12_17_12_23_54	63094	0	135	553
1477	2018_12_17_12_23_54	63116	0	133	553
1478	2018_12_17_12_23_54	63136	0	132	552
1479	2018_12_17_12_23_54	63158	0	131	551
1480	2018_12_17_12_23_54	63178	0	129	550
1481	2018_12_17_12_23_54	63200	0	128	550
1482	2018_12_17_12_23_54	63220	0	127	549
1483	2018_12_17_12_23_54	63242	0	125	549
1484	2018_12_17_12_23_54	63262	0	124	548
1485	2018_12_17_12_23_54	63284	0	123	547
1486	2018_12_17_12_23_54	63304	0	121	546
1487	2018_12_17_12_23_54	63326	0	120	546
1488	2018_12_17_12_23_54	63346	0	119	545
1489	2018_12_17_12_23_54	63368	0	117	544
1490	2018_12_17_12_23_54	63388	0	116	544
1491	2018_12_17_12_23_54	63410	0	114	543
1492	2018_12_17_12_23_54	63430	0	113	542
1493	2018_12_17_12_23_54	63452	0	112	542
1494	2018_12_17_12_23_54	63472	0	110	541
1495	2018_12_17_12_23_54	63494	0	109	540
1496	2018_12_17_12_23_54	63514	0	108	540
1497	2018_12_17_12_23_54	63536	0	106	539
1498	2018_12_17_12_23_54	63556	0	105	538
1499	2018_12_17_12_23_54	63578	0	103	538
1500	2018_12_17_12_23_54	63598	0	102	537
1501	2018_12_17_12_23_54	63620	0	100	536
1502	2018_12_17_12_23_54	63640	0	99	535
1503	2018_12_17_12_23_54	63662	0	97	534
1504	2018_12_17_12_23_54	63682	0	96	534
1505	2018_12_17_12_23_54	63704	0	95	533
1506	2018_12_17_12_23_54	63724	0	93	532
1507	2018_12_17_12_23_54	63746	0	92	532
1508	2018_12_17_12_23_54	63766	0	90	531
1509	2018_12_17_12_23_54	63788	0	89	530
1510	2018_12_17_12_23_54	63808	0	87	529
1511	2018_12_17_12_23_54	63828	0	86	528
1512	2018_12_17_12_23_54	63850	0	84	528
1513	2018_12_17_12_23_54	63870	0	83	527
1514	2018_12_17_12_23_54	63892	0	81	526
1515	2018_12_17_12_23_54	63912	0	80	525
1516	2018_12_17_12_23_54	63934	0	78	524
1517	2018_12_17_12_23_54	63954	0	77	523
1518	2018_12_17_12_23_54	63976	0	75	523
1519	2018_12_17_12_23_54	63996	0	74	522
1520	2018_12_17_12_23_54	64018	0	72	521
1521	2018_12_17_12_23_54	64038	0	71	520
1522	2018_12_17_12_23_54	64060	0	69	519
1523	2018_12_17_12_23_55	64080	0	68	519
1524	2018_12_17_12_23_55	64102	0	66	518
1525	2018_12_17_12_23_55	64122	0	65	517
1526	2018_12_17_12_23_55	64144	0	63	516
1527	2018_12_17_12_23_55	64164	0	62	515
1528	2018_12_17_12_23_55	64186	0	60	515
1529	2018_12_17_12_23_55	64206	0	59	514
1530	2018_12_17_12_23_55	64228	0	57	513
1531	2018_12_17_12_23_55	64248	0	56	512
1532	2018_12_17_12_23_55	64270	0	54	511
1533	2018_12_17_12_23_55	64290	0	53	510
1534	2018_12_17_12_23_55	64312	0	51	510
1535	2018_12_17_12_23_55	64332	0	49	510
1536	2018_12_17_12_23_55	64354	0	48	510
1537	2018_12_17_12_23_55	64374	0	46	510
1538	2018_12_17_12_23_55	64396	0	45	509
1539	2018_12_17_12_23_55	64416	0	43	509
1540	2018_12_17_12_23_55	64438	0	42	508
1541	2018_12_17_12_23_55	64458	0	40	508
1542	2018_12_17_12_23_55	64480	0	39	508
1543	2018_12_17_12_23_55	64500	0	37	507
1544	2018_12_17_12_23_55	64522	0	35	507
1545	2018_12_17_12_23_55	64542	0	34	506
1546	2018_12_17_12_23_55	64564	0	32	505
1547	2018_12_17_12_23_55	64584	0	31	504
1548	2018_12_17_12_23_55	64606	0	29	503
1549	2018_12_17_12_23_55	64626	0	28	503
1550	2018_12_17_12_23_55	64648	0	26	501
1551	2018_12_17_12_23_55	64668	0	24	501
1552	2018_12_17_12_23_55	64690	0	23	500
1553	2018_12_17_12_23_55	64710	0	21	499
1554	2018_12_17_12_23_55	64732	0	20	498
1555	2018_12_17_12_23_55	64752	0	18	497
1556	2018_12_17_12_23_55	64774	0	17	496
1557	2018_12_17_12_23_55	64794	0	15	495
1558	2018_12_17_12_23_55	64816	0	13	494
1559	2018_12_17_12_23_55	64836	0	12	493
1560	2018_12_17_12_23_55	64858	0	10	492
1561	2018_12_17_12_23_55	64878	0	9	491
1562	2018_12_17_12_23_55	64900	0	7	490
1563	2018_12_17_12_23_55	64920	0	6	489
1564	2018_12_17_12_23_55	64942	0	4	488
1565	2018_12_17_12_23_55	64962	0	2	487
1566	2018_12_17_12_23_55	64984	0	1	486
1567	2018_12_17_12_23_55	65004	0	0	485
1568	2018_12_17_12_23_55	65026	0	-1	484
1569	2018_12_17_12_23_55	65046	0	-3	483
1570	2018_12_17_12_23_55	65068	0	-5	483
1571	2018_12_17_12_23_56	65088	0	-6	482
1572	2018_12_17_12_23_56	65108	0	-8	480
1573	2018_12_17_12_23_56	65130	0	-9	480
1574	2018_12_17_12_23_56	65150	0	-11	479
1575	2018_12_17_12_23_56	65172	0	-12	478
1576	2018_12_17_12_23_56	65192	0	-14	477
1577	2018_12_17_12_23_56	65214	0	-16	476
1578	2018_12_17_12_23_56	65234	0	-17	475
1579	2018_12_17_12_23_56	65256	0	-19	474
1580	2018_12_17_12_23_56	65276	0	-20	472
1581	2018_12_17_12_23_56	65298	0	-22	472
1582	2018_12_17_12_23_56	65318	0	-23	471
1583	2018_12_17_12_23_56	65340	0	-25	470
1584	2018_12_17_12_23_56	65360	0	-27	469
1585	2018_12_17_12_23_56	65382	0	-28	468
1586	2018_12_17_12_23_56	65402	0	-30	466
1587	2018_12_17_12_23_56	65424	0	-31	465
1588	2018_12_17_12_23_56	65444	0	-33	464
1589	2018_12_17_12_23_56	65466	0	-35	463
1590	2018_12_17_12_23_56	65486	0	-36	462
1591	2018_12_17_12_23_56	65508	0	-38	461
1592	2018_12_17_12_23_56	65528	0	-39	460
1593	2018_12_17_12_23_56	65550	0	-41	459
1594	2018_12_17_12_23_56	65570	0	-42	458
1595	2018_12_17_12_23_56	65592	0	-44	457
1596	2018_12_17_12_23_56	65612	0	-45	456
1597	2018_12_17_12_23_56	65634	0	-47	454
1598	2018_12_17_12_23_56	65654	0	-48	453
1599	2018_12_17_12_23_56	65676	0	-50	452
1600	2018_12_17_12_23_56	65696	0	-52	451
1601	2018_12_17_12_23_56	65718	0	-53	450
1602	2018_12_17_12_23_56	65738	0	-55	449
1603	2018_12_17_12_23_56	65760	0	-56	448
1604	2018_12_17_12_23_56	65780	0	-58	447
1605	2018_12_17_12_23_56	65802	0	-59	445
1606	2018_12_17_12_23_56	65822	0	-61	445
1607	2018_12_17_12_23_56	65844	0	-62	443
1608	2018_12_17_12_23_56	65864	0	-64	442
1609	2018_12_17_12_23_56	65886	0	-65	441
1610	2018_12_17_12_23_56	65906	0	-67	440
1611	2018_12_17_12_23_56	65928	0	-68	439
1612	2018_12_17_12_23_56	65948	0	-70	438
1613	2018_12_17_12_23_56	65970	0	-72	436
1614	2018_12_17_12_23_56	65990	0	-73	435
1615	2018_12_17_12_23_56	66012	0	-75	434
1616	2018_12_17_12_23_56	66032	0	-76	433
1617	2018_12_17_12_23_56	66054	0	-78	432
1618	2018_12_17_12_23_56	66074	0	-79	431
1619	2018_12_17_12_23_57	66096	0	-81	430
1620	2018_12_17_12_23_57	66116	0	-82	428
1621	2018_12_17_12_23_57	66138	0	-83	427
1622	2018_12_17_12_23_57	66158	0	-85	426
1623	2018_12_17_12_23_57	66180	0	-86	425
1624	2018_12_17_12_23_57	66200	0	-88	424
1625	2018_12_17_12_23_57	66222	0	-89	423
1626	2018_12_17_12_23_57	66242	0	-91	421
1627	2018_12_17_12_23_57	66264	0	-92	420
1628	2018_12_17_12_23_57	66284	0	-94	419
1629	2018_12_17_12_23_57	66306	0	-95	418
1630	2018_12_17_12_23_57	66326	0	-97	417
1631	2018_12_17_12_23_57	66348	0	-98	416
1632	2018_12_17_12_23_57	66368	0	-99	415
1633	2018_12_17_12_23_57	66388	0	-101	414
1634	2018_12_17_12_23_57	66410	0	-102	412
1635	2018_12_17_12_23_57	66430	0	-104	411
1636	2018_12_17_12_23_57	66452	0	-105	410
1637	2018_12_17_12_23_57	66472	0	-107	409
1638	2018_12_17_12_23_57	66494	0	-108	408
1639	2018_12_17_12_23_57	66514	0	-109	407
1640	2018_12_17_12_23_57	66536	0	-111	405
1641	2018_12_17_12_23_57	66556	0	-112	404
1642	2018_12_17_12_23_57	66578	0	-114	403
1643	2018_12_17_12_23_57	66598	0	-115	402
1644	2018_12_17_12_23_57	66620	0	-116	401
1645	2018_12_17_12_23_57	66640	0	-118	400
1646	2018_12_17_12_23_57	66662	0	-119	399
1647	2018_12_17_12_23_57	66682	0	-120	398
1648	2018_12_17_12_23_57	66704	0	-122	397
1649	2018_12_17_12_23_57	66724	0	-123	396
1650	2018_12_17_12_23_57	66746	0	-125	395
1651	2018_12_17_12_23_57	66766	0	-126	394
1652	2018_12_17_12_23_57	66788	0	-127	392
1653	2018_12_17_12_23_57	66808	0	-129	391
1654	2018_12_17_12_23_57	66830	0	-130	390
1655	2018_12_17_12_23_57	66850	0	-131	389
1656	2018_12_17_12_23_57	66872	0	-133	388
1657	2018_12_17_12_23_57	66892	0	-134	387
1658	2018_12_17_12_23_57	66914	0	-135	386
1659	2018_12_17_12_23_57	66934	0	-137	385
1660	2018_12_17_12_23_57	66956	0	-138	384
1661	2018_12_17_12_23_57	66976	0	-139	383
1662	2018_12_17_12_23_57	66998	0	-140	382
1663	2018_12_17_12_23_57	67018	0	-142	381
1664	2018_12_17_12_23_57	67040	0	-143	380
1665	2018_12_17_12_23_57	67060	0	-144	379
1666	2018_12_17_12_23_58	67082	0	-146	378
1667	2018_12_17_12_23_58	67102	0	-147	377
1668	2018_12_17_12_23_58	67124	0	-148	375
1669	2018_12_17_12_23_58	67144	0	-149	375
1670	2018_12_17_12_23_58	67166	0	-150	374
1671	2018_12_17_12_23_58	67186	0	-152	373
1672	2018_12_17_12_23_58	67208	0	-153	372
1673	2018_12_17_12_23_58	67228	0	-154	370
1674	2018_12_17_12_23_58	67250	0	-155	369
1675	2018_12_17_12_23_58	67270	0	-157	369
1676	2018_12_17_12_23_58	67292	0	-158	368
1677	2018_12_17_12_23_58	67312	0	-159	367
1678	2018_12_17_12_23_58	67334	0	-160	366
1679	2018_12_17_12_23_58	67354	0	-161	365
1680	2018_12_17_12_23_58	67376	0	-162	364
1681	2018_12_17_12_23_58	67396	0	-164	363
1682	2018_12_17_12_23_58	67418	0	-165	362
1683	2018_12_17_12_23_58	67438	0	-166	361
1684	2018_12_17_12_23_58	67460	0	-167	360
1685	2018_12_17_12_23_58	67480	0	-168	359
1686	2018_12_17_12_23_58	67502	0	-169	358
1687	2018_12_17_12_23_58	67522	0	-170	357
1688	2018_12_17_12_23_58	67544	0	-172	357
1689	2018_12_17_12_23_58	67564	0	-173	356
1690	2018_12_17_12_23_58	67586	0	-174	355
1691	2018_12_17_12_23_58	67606	0	-175	354
1692	2018_12_17_12_23_58	67628	0	-176	353
1693	2018_12_17_12_23_58	67648	0	-177	352
1694	2018_12_17_12_23_58	67668	0	-178	351
1695	2018_12_17_12_23_58	67690	0	-179	350
1696	2018_12_17_12_23_58	67710	0	-180	350
1697	2018_12_17_12_23_58	67732	0	-181	349
1698	2018_12_17_12_23_58	67752	0	-182	348
1699	2018_12_17_12_23_58	67774	0	-183	347
1700	2018_12_17_12_23_58	67794	0	-184	346
1701	2018_12_17_12_23_58	67816	0	-185	345
1702	2018_12_17_12_23_58	67836	0	-186	345
1703	2018_12_17_12_23_58	67858	0	-187	344
1704	2018_12_17_12_23_58	67878	0	-188	343
1705	2018_12_17_12_23_58	67900	0	-189	342
1706	2018_12_17_12_23_58	67920	0	-190	341
1707	2018_12_17_12_23_58	67942	0	-191	341
1708	2018_12_17_12_23_58	67962	0	-192	340
1709	2018_12_17_12_23_58	67984	0	-193	339
1710	2018_12_17_12_23_58	68004	0	-194	338
1711	2018_12_17_12_23_58	68026	0	-195	337
1712	2018_12_17_12_23_58	68046	0	-196	337
1713	2018_12_17_12_23_58	68068	0	-197	336
1714	2018_12_17_12_23_59	68088	0	-197	335
1715	2018_12_17_12_23_59	68110	0	-198	335
1716	2018_12_17_12_23_59	68130	0	-199	334
1717	2018_12_17_12_23_59	68152	0	-200	334
1718	2018_12_17_12_23_59	68172	0	-201	333
1719	2018_12_17_12_23_59	68194	0	-202	332
1720	2018_12_17_12_23_59	68214	0	-203	331
1721	2018_12_17_12_23_59	68236	0	-204	331
1722	2018_12_17_12_23_59	68256	0	-204	330
1723	2018_12_17_12_23_59	68278	0	-205	329
1724	2018_12_17_12_23_59	68298	0	-206	329
1725	2018_12_17_12_23_59	68320	0	-207	328
1726	2018_12_17_12_23_59	68340	0	-208	327
1727	2018_12_17_12_23_59	68362	0	-208	327
1728	2018_12_17_12_23_59	68382	0	-209	326
1729	2018_12_17_12_23_59	68404	0	-210	325
1730	2018_12_17_12_23_59	68424	0	-211	325
1731	2018_12_17_12_23_59	68446	0	-211	325
1732	2018_12_17_12_23_59	68466	0	-212	324
1733	2018_12_17_12_23_59	68488	0	-213	323
1734	2018_12_17_12_23_59	68508	0	-214	322
1735	2018_12_17_12_23_59	68530	0	-214	322
1736	2018_12_17_12_23_59	68550	0	-215	321
1737	2018_12_17_12_23_59	68572	0	-216	321
1738	2018_12_17_12_23_59	68592	0	-216	320
1739	2018_12_17_12_23_59	68614	0	-217	320
1740	2018_12_17_12_23_59	68634	0	-218	319
1741	2018_12_17_12_23_59	68656	0	-218	319
1742	2018_12_17_12_23_59	68676	0	-219	318
1743	2018_12_17_12_23_59	68698	0	-220	318
1744	2018_12_17_12_23_59	68718	0	-220	317
1745	2018_12_17_12_23_59	68740	0	-221	316
1746	2018_12_17_12_23_59	68760	0	-222	316
1747	2018_12_17_12_23_59	68782	0	-222	315
1748	2018_12_17_12_23_59	68802	0	-223	315
1749	2018_12_17_12_23_59	68824	0	-223	315
1750	2018_12_17_12_23_59	68844	0	-224	315
1751	2018_12_17_12_23_59	68866	0	-224	314
1752	2018_12_17_12_23_59	68886	0	-225	313
1753	2018_12_17_12_23_59	68908	0	-226	313
1754	2018_12_17_12_23_59	68928	0	-226	312
1755	2018_12_17_12_23_59	68948	0	-227	312
1756	2018_12_17_12_23_59	68970	0	-227	312
1757	2018_12_17_12_23_59	68990	0	-228	312
1758	2018_12_17_12_23_59	69012	0	-228	311
1759	2018_12_17_12_23_59	69032	0	-228	311
1760	2018_12_17_12_23_59	69054	0	-229	310
1761	2018_12_17_12_24_0	69074	0	-229	309
1762	2018_12_17_12_24_0	69096	0	-230	309
1763	2018_12_17_12_24_0	69116	0	-230	309
1764	2018_12_17_12_24_0	69138	0	-231	308
1765	2018_12_17_12_24_0	69158	0	-231	308
1766	2018_12_17_12_24_0	69180	0	-232	308
1767	2018_12_17_12_24_0	69200	0	-232	308
1768	2018_12_17_12_24_0	69222	0	-232	307
1769	2018_12_17_12_24_0	69242	0	-233	307
1770	2018_12_17_12_24_0	69264	0	-233	306
1771	2018_12_17_12_24_0	69284	0	-233	306
1772	2018_12_17_12_24_0	69306	0	-234	306
1773	2018_12_17_12_24_0	69326	0	-234	305
1774	2018_12_17_12_24_0	69348	0	-234	305
1775	2018_12_17_12_24_0	69368	0	-235	305
1776	2018_12_17_12_24_0	69390	0	-235	305
1777	2018_12_17_12_24_0	69410	0	-235	305
1778	2018_12_17_12_24_0	69432	0	-236	305
1779	2018_12_17_12_24_0	69452	0	-236	304
1780	2018_12_17_12_24_0	69474	0	-236	304
1781	2018_12_17_12_24_0	69494	0	-236	304
1782	2018_12_17_12_24_0	69516	0	-237	304
1783	2018_12_17_12_24_0	69536	0	-237	303
1784	2018_12_17_12_24_0	69558	0	-237	303
1785	2018_12_17_12_24_0	69578	0	-237	303
1786	2018_12_17_12_24_0	69600	0	-238	303
1787	2018_12_17_12_24_0	69620	0	-238	302
1788	2018_12_17_12_24_0	69642	0	-238	302
1789	2018_12_17_12_24_0	69662	0	-238	302
1790	2018_12_17_12_24_0	69684	0	-238	302
1791	2018_12_17_12_24_0	69704	0	-238	302
1792	2018_12_17_12_24_0	69726	0	-239	302
1793	2018_12_17_12_24_0	69746	0	-239	302
1794	2018_12_17_12_24_0	69768	0	-239	302
1795	2018_12_17_12_24_0	69788	0	-239	302
1796	2018_12_17_12_24_0	69810	0	-239	302
1797	2018_12_17_12_24_0	69830	0	-239	302
1798	2018_12_17_12_24_0	69852	0	-239	302
1799	2018_12_17_12_24_0	69872	0	-239	302
1800	2018_12_17_12_24_0	69894	0	-239	302
1801	2018_12_17_12_24_0	69914	0	-239	302
1802	2018_12_17_12_24_0	69936	0	-239	302
1803	2018_12_17_12_24_0	69956	0	-239	302
1804	2018_12_17_12_24_0	69978	0	-239	302
1805	2018_12_17_12_24_0	69998	0	-239	302
1806	2018_12_17_12_24_0	70020	0	-239	302
1807	2018_12_17_12_24_0	70040	0	-239	302
1808	2018_12_17_12_24_0	70062	0	-239	302
1809	2018_12_17_12_24_1	70082	0	-239	302
1810	2018_12_17_12_24_1	70104	0	-239	302
1811	2018_12_17_12_24_1	70124	0	-239	302
1812	2018_12_17_12_24_1	70146	0	-239	302
1813	2018_12_17_12_24_1	70166	0	-239	302
1814	2018_12_17_12_24_1	70188	0	-239	302
1815	2018_12_17_12_24_1	70208	0	-239	302
1816	2018_12_17_12_24_1	70228	0	-239	302
1817	2018_12_17_12_24_1	70250	0	-239	302
1818	2018_12_17_12_24_1	70270	0	-239	302
1819	2018_12_17_12_24_1	70292	0	-238	302
1820	2018_12_17_12_24_1	70312	0	-238	302
1821	2018_12_17_12_24_1	70334	0	-238	302
1822	2018_12_17_12_24_1	70354	0	-238	303
1823	2018_12_17_12_24_1	70376	0	-238	303
1824	2018_12_17_12_24_1	70396	0	-238	303
1825	2018_12_17_12_24_1	70418	0	-237	303
1826	2018_12_17_12_24_1	70438	0	-237	303
1827	2018_12_17_12_24_1	70460	0	-237	304
1828	2018_12_17_12_24_1	70480	0	-237	304
1829	2018_12_17_12_24_1	70502	0	-237	304
1830	2018_12_17_12_24_1	70522	0	-236	304
1831	2018_12_17_12_24_1	70544	0	-236	304
1832	2018_12_17_12_24_1	70564	0	-236	305
1833	2018_12_17_12_24_1	70586	0	-235	305
1834	2018_12_17_12_24_1	70606	0	-235	305
1835	2018_12_17_12_24_1	70628	0	-235	306
1836	2018_12_17_12_24_1	70648	0	-235	306
1837	2018_12_17_12_24_1	70670	0	-234	306
1838	2018_12_17_12_24_1	70690	0	-234	306
1839	2018_12_17_12_24_1	70712	0	-234	306
1840	2018_12_17_12_24_1	70732	0	-233	306
1841	2018_12_17_12_24_1	70754	0	-233	306
1842	2018_12_17_12_24_1	70774	0	-232	306
1843	2018_12_17_12_24_1	70796	0	-232	307
1844	2018_12_17_12_24_1	70816	0	-232	307
1845	2018_12_17_12_24_1	70838	0	-231	307
1846	2018_12_17_12_24_1	70858	0	-231	307
1847	2018_12_17_12_24_1	70880	0	-230	307
1848	2018_12_17_12_24_1	70900	0	-230	307
1849	2018_12_17_12_24_1	70922	0	-230	307
1850	2018_12_17_12_24_1	70942	0	-229	307
1851	2018_12_17_12_24_1	70964	0	-229	307
1852	2018_12_17_12_24_1	70984	0	-228	307
1853	2018_12_17_12_24_1	71006	0	-228	307
1854	2018_12_17_12_24_1	71026	0	-227	308
1855	2018_12_17_12_24_1	71048	0	-227	308
1856	2018_12_17_12_24_1	71068	0	-226	308
1857	2018_12_17_12_24_2	71090	0	-226	308
1858	2018_12_17_12_24_2	71110	0	-225	308
1859	2018_12_17_12_24_2	71132	0	-224	308
1860	2018_12_17_12_24_2	71152	0	-224	308
1861	2018_12_17_12_24_2	71174	0	-223	308
1862	2018_12_17_12_24_2	71194	0	-223	309
1863	2018_12_17_12_24_2	71216	0	-222	309
1864	2018_12_17_12_24_2	71236	0	-222	309
1865	2018_12_17_12_24_2	71258	0	-221	309
1866	2018_12_17_12_24_2	71278	0	-220	309
1867	2018_12_17_12_24_2	71300	0	-220	309
1868	2018_12_17_12_24_2	71320	0	-219	309
1869	2018_12_17_12_24_2	71342	0	-218	310
1870	2018_12_17_12_24_2	71362	0	-218	310
1871	2018_12_17_12_24_2	71384	0	-217	309
1872	2018_12_17_12_24_2	71404	0	-217	310
1873	2018_12_17_12_24_2	71426	0	-216	310
1874	2018_12_17_12_24_2	71446	0	-215	311
1875	2018_12_17_12_24_2	71468	0	-214	311
1876	2018_12_17_12_24_2	71488	0	-214	312
1877	2018_12_17_12_24_2	71508	0	-213	313
1878	2018_12_17_12_24_2	71530	0	-212	313
1879	2018_12_17_12_24_2	71550	0	-212	313
1880	2018_12_17_12_24_2	71572	0	-211	315
1881	2018_12_17_12_24_2	71592	0	-210	316
1882	2018_12_17_12_24_2	71614	0	-209	317
1883	2018_12_17_12_24_2	71634	0	-209	317
1884	2018_12_17_12_24_2	71656	0	-208	317
1885	2018_12_17_12_24_2	71676	0	-207	318
1886	2018_12_17_12_24_2	71698	0	-206	319
1887	2018_12_17_12_24_2	71718	0	-205	320
1888	2018_12_17_12_24_2	71740	0	-205	321
1889	2018_12_17_12_24_2	71760	0	-204	321
1890	2018_12_17_12_24_2	71782	0	-203	322
1891	2018_12_17_12_24_2	71802	0	-202	323
1892	2018_12_17_12_24_2	71824	0	-201	324
1893	2018_12_17_12_24_2	71844	0	-200	324
1894	2018_12_17_12_24_2	71866	0	-199	325
1895	2018_12_17_12_24_2	71886	0	-199	326
1896	2018_12_17_12_24_2	71908	0	-198	327
1897	2018_12_17_12_24_2	71928	0	-197	328
1898	2018_12_17_12_24_2	71950	0	-196	328
1899	2018_12_17_12_24_2	71970	0	-195	329
1900	2018_12_17_12_24_2	71992	0	-194	330
1901	2018_12_17_12_24_2	72012	0	-193	331
1902	2018_12_17_12_24_2	72034	0	-192	332
1903	2018_12_17_12_24_2	72054	0	-191	332
1904	2018_12_17_12_24_3	72076	0	-190	333
1905	2018_12_17_12_24_3	72096	0	-189	335
1906	2018_12_17_12_24_3	72118	0	-188	335
1907	2018_12_17_12_24_3	72138	0	-187	336
1908	2018_12_17_12_24_3	72160	0	-186	337
1909	2018_12_17_12_24_3	72180	0	-185	338
1910	2018_12_17_12_24_3	72202	0	-184	339
1911	2018_12_17_12_24_3	72222	0	-183	339
1912	2018_12_17_12_24_3	72244	0	-182	340
1913	2018_12_17_12_24_3	72264	0	-181	342
1914	2018_12_17_12_24_3	72286	0	-180	342
1915	2018_12_17_12_24_3	72306	0	-179	343
1916	2018_12_17_12_24_3	72328	0	-178	344
1917	2018_12_17_12_24_3	72348	0	-177	345
1918	2018_12_17_12_24_3	72370	0	-176	346
1919	2018_12_17_12_24_3	72390	0	-175	347
1920	2018_12_17_12_24_3	72412	0	-174	348
1921	2018_12_17_12_24_3	72432	0	-173	349
1922	2018_12_17_12_24_3	72454	0	-172	350
1923	2018_12_17_12_24_3	72474	0	-171	351
1924	2018_12_17_12_24_3	72496	0	-169	352
1925	2018_12_17_12_24_3	72516	0	-168	353
1926	2018_12_17_12_24_3	72538	0	-167	353
1927	2018_12_17_12_24_3	72558	0	-166	354
1928	2018_12_17_12_24_3	72580	0	-165	356
1929	2018_12_17_12_24_3	72600	0	-164	356
1930	2018_12_17_12_24_3	72622	0	-163	357
1931	2018_12_17_12_24_3	72642	0	-161	358
1932	2018_12_17_12_24_3	72664	0	-160	359
1933	2018_12_17_12_24_3	72684	0	-159	360
1934	2018_12_17_12_24_3	72706	0	-158	361
1935	2018_12_17_12_24_3	72726	0	-157	362
1936	2018_12_17_12_24_3	72748	0	-155	363
1937	2018_12_17_12_24_3	72768	0	-154	364
1938	2018_12_17_12_24_3	72788	0	-153	366
1939	2018_12_17_12_24_3	72810	0	-152	367
1940	2018_12_17_12_24_3	72830	0	-151	367
1941	2018_12_17_12_24_3	72852	0	-149	369
1942	2018_12_17_12_24_3	72872	0	-148	370
1943	2018_12_17_12_24_3	72894	0	-147	371
1944	2018_12_17_12_24_3	72914	0	-146	372
1945	2018_12_17_12_24_3	72936	0	-144	373
1946	2018_12_17_12_24_3	72956	0	-143	373
1947	2018_12_17_12_24_3	72978	0	-142	375
1948	2018_12_17_12_24_3	72998	0	-141	376
1949	2018_12_17_12_24_3	73020	0	-139	377
1950	2018_12_17_12_24_3	73040	0	-138	378
1951	2018_12_17_12_24_3	73062	0	-137	379
1952	2018_12_17_12_24_4	73082	0	-136	380
1953	2018_12_17_12_24_4	73104	0	-134	381
1954	2018_12_17_12_24_4	73124	0	-133	383
1955	2018_12_17_12_24_4	73146	0	-132	384
1956	2018_12_17_12_24_4	73166	0	-130	384
1957	2018_12_17_12_24_4	73188	0	-129	386
1958	2018_12_17_12_24_4	73208	0	-128	387
1959	2018_12_17_12_24_4	73230	0	-126	388
1960	2018_12_17_12_24_4	73250	0	-125	389
1961	2018_12_17_12_24_4	73272	0	-123	390
1962	2018_12_17_12_24_4	73292	0	-122	391
1963	2018_12_17_12_24_4	73314	0	-121	392
1964	2018_12_17_12_24_4	73334	0	-119	393
1965	2018_12_17_12_24_4	73356	0	-118	394
1966	2018_12_17_12_24_4	73376	0	-117	396
1967	2018_12_17_12_24_4	73398	0	-115	396
1968	2018_12_17_12_24_4	73418	0	-114	398
1969	2018_12_17_12_24_4	73440	0	-112	399
1970	2018_12_17_12_24_4	73460	0	-111	400
1971	2018_12_17_12_24_4	73482	0	-110	401
1972	2018_12_17_12_24_4	73502	0	-108	402
1973	2018_12_17_12_24_4	73524	0	-107	403
1974	2018_12_17_12_24_4	73544	0	-105	404
1975	2018_12_17_12_24_4	73566	0	-104	406
1976	2018_12_17_12_24_4	73586	0	-103	407
1977	2018_12_17_12_24_4	73608	0	-101	408
1978	2018_12_17_12_24_4	73628	0	-100	409
1979	2018_12_17_12_24_4	73650	0	-98	410
1980	2018_12_17_12_24_4	73670	0	-97	411
1981	2018_12_17_12_24_4	73692	0	-95	412
1982	2018_12_17_12_24_4	73712	0	-94	413
1983	2018_12_17_12_24_4	73734	0	-92	415
1984	2018_12_17_12_24_4	73754	0	-91	416
1985	2018_12_17_12_24_4	73776	0	-90	417
1986	2018_12_17_12_24_4	73796	0	-88	418
1987	2018_12_17_12_24_4	73818	0	-87	419
1988	2018_12_17_12_24_4	73838	0	-85	420
1989	2018_12_17_12_24_4	73860	0	-84	421
1990	2018_12_17_12_24_4	73880	0	-82	423
1991	2018_12_17_12_24_4	73902	0	-81	424
1992	2018_12_17_12_24_4	73922	0	-79	425
1993	2018_12_17_12_24_4	73944	0	-78	426
1994	2018_12_17_12_24_4	73964	0	-76	427
1995	2018_12_17_12_24_4	73986	0	-75	428
1996	2018_12_17_12_24_4	74006	0	-73	430
1997	2018_12_17_12_24_4	74028	0	-72	431
1998	2018_12_17_12_24_4	74048	0	-70	432
[truncated: 2,801 more rows]
