# Supplementary material for: Design and Evaluation of a Balanced Compliant Laparoscopic Grasper
Source: IEEE J Transl Eng Health Med. 2023 Jul 3;11:451–9. doi: 10.1109/JTEHM.2023.3291925 (PMC10561751; doi:10.1109/JTEHM.2023.3291925)
Supplement: Supplementary materials [file jtehm-3291925-mm.zip › Supplemental A - Matlab scripts/figure 2/2018_12_17_sensordata_240_10_90673_3.tsv]

id	timestamp	millisecond_runtime	Cycle	Position	force
0	2018_12_17_12_51_7	29962	0	240	606
1	2018_12_17_12_51_7	29982	0	240	606
2	2018_12_17_12_51_7	30004	0	240	606
3	2018_12_17_12_51_7	30024	0	240	606
4	2018_12_17_12_51_7	30046	0	240	606
5	2018_12_17_12_51_7	30066	0	240	606
6	2018_12_17_12_51_7	30088	0	240	606
7	2018_12_17_12_51_7	30108	0	240	606
8	2018_12_17_12_51_7	30130	0	240	606
9	2018_12_17_12_51_7	30150	0	240	606
10	2018_12_17_12_51_8	30172	0	240	606
11	2018_12_17_12_51_8	30192	0	240	606
12	2018_12_17_12_51_8	30214	0	240	606
13	2018_12_17_12_51_8	30234	0	240	606
14	2018_12_17_12_51_8	30256	0	240	606
15	2018_12_17_12_51_8	30276	0	240	606
16	2018_12_17_12_51_8	30298	0	240	606
17	2018_12_17_12_51_8	30318	0	240	606
18	2018_12_17_12_51_8	30340	0	240	606
19	2018_12_17_12_51_8	30360	0	240	606
20	2018_12_17_12_51_8	30382	0	240	606
21	2018_12_17_12_51_8	30402	0	240	606
22	2018_12_17_12_51_8	30424	0	240	606
23	2018_12_17_12_51_8	30444	0	240	606
24	2018_12_17_12_51_8	30466	0	240	606
25	2018_12_17_12_51_8	30486	0	240	606
26	2018_12_17_12_51_8	30508	0	240	606
27	2018_12_17_12_51_8	30528	0	240	606
28	2018_12_17_12_51_8	30548	0	240	606
29	2018_12_17_12_51_8	30570	0	240	606
30	2018_12_17_12_51_8	30590	0	240	606
31	2018_12_17_12_51_8	30612	0	240	606
32	2018_12_17_12_51_8	30632	0	240	606
33	2018_12_17_12_51_8	30654	0	240	606
34	2018_12_17_12_51_8	30674	0	240	606
35	2018_12_17_12_51_8	30696	0	240	606
36	2018_12_17_12_51_8	30716	0	240	606
37	2018_12_17_12_51_8	30738	0	240	606
38	2018_12_17_12_51_8	30758	0	240	606
39	2018_12_17_12_51_8	30780	0	240	606
40	2018_12_17_12_51_8	30800	0	240	606
41	2018_12_17_12_51_8	30822	0	240	606
42	2018_12_17_12_51_8	30842	0	240	606
43	2018_12_17_12_51_8	30864	0	240	606
44	2018_12_17_12_51_8	30884	0	240	606
45	2018_12_17_12_51_8	30906	0	240	606
46	2018_12_17_12_51_8	30926	0	240	606
47	2018_12_17_12_51_8	30948	0	240	606
48	2018_12_17_12_51_8	30968	0	240	606
49	2018_12_17_12_51_8	30990	0	240	606
50	2018_12_17_12_51_8	31010	0	240	606
51	2018_12_17_12_51_8	31032	0	240	606
52	2018_12_17_12_51_8	31052	0	240	606
53	2018_12_17_12_51_8	31074	0	240	606
54	2018_12_17_12_51_8	31094	0	240	606
55	2018_12_17_12_51_8	31116	0	240	606
56	2018_12_17_12_51_8	31136	0	240	606
57	2018_12_17_12_51_9	31158	0	240	606
58	2018_12_17_12_51_9	31178	0	240	606
59	2018_12_17_12_51_9	31200	0	240	606
60	2018_12_17_12_51_9	31220	0	240	606
61	2018_12_17_12_51_9	31242	0	240	606
62	2018_12_17_12_51_9	31262	0	240	606
63	2018_12_17_12_51_9	31284	0	240	606
64	2018_12_17_12_51_9	31304	0	240	606
65	2018_12_17_12_51_9	31326	0	240	606
66	2018_12_17_12_51_9	31346	0	240	606
67	2018_12_17_12_51_9	31368	0	240	606
68	2018_12_17_12_51_9	31388	0	240	606
69	2018_12_17_12_51_9	31410	0	240	606
70	2018_12_17_12_51_9	31430	0	240	606
71	2018_12_17_12_51_9	31452	0	240	606
72	2018_12_17_12_51_9	31472	0	240	606
73	2018_12_17_12_51_9	31494	0	240	606
74	2018_12_17_12_51_9	31514	0	240	606
75	2018_12_17_12_51_9	31536	0	240	606
76	2018_12_17_12_51_9	31556	0	240	606
77	2018_12_17_12_51_9	31578	0	240	606
78	2018_12_17_12_51_9	31598	0	240	606
79	2018_12_17_12_51_9	31620	0	240	606
80	2018_12_17_12_51_9	31640	0	240	606
81	2018_12_17_12_51_9	31662	0	240	606
82	2018_12_17_12_51_9	31682	0	240	606
83	2018_12_17_12_51_9	31704	0	240	606
84	2018_12_17_12_51_9	31724	0	240	606
85	2018_12_17_12_51_9	31746	0	240	606
86	2018_12_17_12_51_9	31766	0	240	606
87	2018_12_17_12_51_9	31788	0	240	606
88	2018_12_17_12_51_9	31808	0	240	606
89	2018_12_17_12_51_9	31828	0	240	606
90	2018_12_17_12_51_9	31850	0	240	606
91	2018_12_17_12_51_9	31870	0	240	606
92	2018_12_17_12_51_9	31892	0	240	606
93	2018_12_17_12_51_9	31912	0	240	606
94	2018_12_17_12_51_9	31934	0	240	606
95	2018_12_17_12_51_9	31954	0	240	606
96	2018_12_17_12_51_9	31976	0	240	606
97	2018_12_17_12_51_9	31996	0	240	606
98	2018_12_17_12_51_9	32018	0	240	606
99	2018_12_17_12_51_9	32038	0	240	606
100	2018_12_17_12_51_9	32060	0	240	606
101	2018_12_17_12_51_9	32080	0	240	606
102	2018_12_17_12_51_9	32102	0	240	606
103	2018_12_17_12_51_9	32122	0	240	606
104	2018_12_17_12_51_9	32144	0	240	606
105	2018_12_17_12_51_10	32164	0	240	606
106	2018_12_17_12_51_10	32186	0	240	606
107	2018_12_17_12_51_10	32206	0	240	606
108	2018_12_17_12_51_10	32228	0	240	606
109	2018_12_17_12_51_10	32248	0	240	606
110	2018_12_17_12_51_10	32270	0	240	606
111	2018_12_17_12_51_10	32290	0	240	606
112	2018_12_17_12_51_10	32312	0	240	606
113	2018_12_17_12_51_10	32332	0	240	606
114	2018_12_17_12_51_10	32354	0	240	606
115	2018_12_17_12_51_10	32374	0	240	606
116	2018_12_17_12_51_10	32396	0	240	606
117	2018_12_17_12_51_10	32416	0	240	606
118	2018_12_17_12_51_10	32438	0	240	606
119	2018_12_17_12_51_10	32458	0	240	606
120	2018_12_17_12_51_10	32480	0	240	606
121	2018_12_17_12_51_10	32500	0	240	606
122	2018_12_17_12_51_10	32522	0	240	606
123	2018_12_17_12_51_10	32542	0	240	606
124	2018_12_17_12_51_10	32564	0	240	606
125	2018_12_17_12_51_10	32584	0	240	606
126	2018_12_17_12_51_10	32606	0	240	606
127	2018_12_17_12_51_10	32626	0	240	606
128	2018_12_17_12_51_10	32648	0	240	606
129	2018_12_17_12_51_10	32668	0	240	606
130	2018_12_17_12_51_10	32690	0	240	606
131	2018_12_17_12_51_10	32710	0	240	606
132	2018_12_17_12_51_10	32732	0	240	606
133	2018_12_17_12_51_10	32752	0	240	606
134	2018_12_17_12_51_10	32774	0	240	606
135	2018_12_17_12_51_10	32794	0	240	606
136	2018_12_17_12_51_10	32816	0	240	606
137	2018_12_17_12_51_10	32836	0	240	606
138	2018_12_17_12_51_10	32858	0	240	606
139	2018_12_17_12_51_10	32878	0	240	606
140	2018_12_17_12_51_10	32900	0	240	606
141	2018_12_17_12_51_10	32920	0	240	606
142	2018_12_17_12_51_10	32942	0	240	606
143	2018_12_17_12_51_10	32962	0	240	606
144	2018_12_17_12_51_10	32984	0	240	606
145	2018_12_17_12_51_10	33004	0	240	606
146	2018_12_17_12_51_10	33026	0	240	606
147	2018_12_17_12_51_10	33046	0	240	606
148	2018_12_17_12_51_10	33068	0	240	606
149	2018_12_17_12_51_10	33088	0	240	606
150	2018_12_17_12_51_10	33108	0	240	606
151	2018_12_17_12_51_10	33130	0	240	606
152	2018_12_17_12_51_10	33150	0	240	606
153	2018_12_17_12_51_11	33172	0	240	606
154	2018_12_17_12_51_11	33192	0	240	606
155	2018_12_17_12_51_11	33214	0	240	606
156	2018_12_17_12_51_11	33234	0	240	606
157	2018_12_17_12_51_11	33256	0	240	606
158	2018_12_17_12_51_11	33276	0	240	606
159	2018_12_17_12_51_11	33298	0	240	606
160	2018_12_17_12_51_11	33318	0	240	606
161	2018_12_17_12_51_11	33340	0	240	606
162	2018_12_17_12_51_11	33360	0	240	606
163	2018_12_17_12_51_11	33382	0	240	606
164	2018_12_17_12_51_11	33402	0	240	606
165	2018_12_17_12_51_11	33424	0	240	606
166	2018_12_17_12_51_11	33444	0	240	606
167	2018_12_17_12_51_11	33466	0	240	606
168	2018_12_17_12_51_11	33486	0	240	606
169	2018_12_17_12_51_11	33508	0	240	606
170	2018_12_17_12_51_11	33528	0	240	606
171	2018_12_17_12_51_11	33550	0	240	606
172	2018_12_17_12_51_11	33570	0	240	606
173	2018_12_17_12_51_11	33592	0	240	606
174	2018_12_17_12_51_11	33612	0	240	606
175	2018_12_17_12_51_11	33634	0	240	606
176	2018_12_17_12_51_11	33654	0	240	606
177	2018_12_17_12_51_11	33676	0	240	606
178	2018_12_17_12_51_11	33696	0	240	606
179	2018_12_17_12_51_11	33718	0	240	606
180	2018_12_17_12_51_11	33738	0	240	606
181	2018_12_17_12_51_11	33760	0	240	606
182	2018_12_17_12_51_11	33780	0	240	606
183	2018_12_17_12_51_11	33802	0	240	606
184	2018_12_17_12_51_11	33822	0	240	606
185	2018_12_17_12_51_11	33844	0	240	606
186	2018_12_17_12_51_11	33864	0	240	606
187	2018_12_17_12_51_11	33886	0	240	606
188	2018_12_17_12_51_11	33906	0	240	606
189	2018_12_17_12_51_11	33928	0	240	606
190	2018_12_17_12_51_11	33948	0	240	606
191	2018_12_17_12_51_11	33970	0	240	606
192	2018_12_17_12_51_11	33990	0	240	606
193	2018_12_17_12_51_11	34012	0	240	606
194	2018_12_17_12_51_11	34032	0	240	606
195	2018_12_17_12_51_11	34054	0	240	606
196	2018_12_17_12_51_11	34074	0	240	606
197	2018_12_17_12_51_11	34096	0	240	606
198	2018_12_17_12_51_11	34116	0	240	606
199	2018_12_17_12_51_11	34138	0	240	606
200	2018_12_17_12_51_12	34158	0	240	606
201	2018_12_17_12_51_12	34180	0	240	606
202	2018_12_17_12_51_12	34200	0	240	606
203	2018_12_17_12_51_12	34222	0	240	606
204	2018_12_17_12_51_12	34242	0	240	606
205	2018_12_17_12_51_12	34264	0	240	606
206	2018_12_17_12_51_12	34284	0	240	606
207	2018_12_17_12_51_12	34306	0	240	606
208	2018_12_17_12_51_12	34326	0	240	606
209	2018_12_17_12_51_12	34348	0	240	606
210	2018_12_17_12_51_12	34368	0	240	606
211	2018_12_17_12_51_12	34388	0	240	606
212	2018_12_17_12_51_12	34410	0	240	606
213	2018_12_17_12_51_12	34430	0	240	606
214	2018_12_17_12_51_12	34452	0	240	606
215	2018_12_17_12_51_12	34472	0	240	606
216	2018_12_17_12_51_12	34494	0	240	606
217	2018_12_17_12_51_12	34514	0	240	606
218	2018_12_17_12_51_12	34536	0	240	606
219	2018_12_17_12_51_12	34556	0	240	606
220	2018_12_17_12_51_12	34578	0	240	606
221	2018_12_17_12_51_12	34598	0	240	606
222	2018_12_17_12_51_12	34620	0	240	606
223	2018_12_17_12_51_12	34640	0	240	606
224	2018_12_17_12_51_12	34662	0	240	606
225	2018_12_17_12_51_12	34682	0	240	606
226	2018_12_17_12_51_12	34704	0	240	606
227	2018_12_17_12_51_12	34724	0	240	606
228	2018_12_17_12_51_12	34746	0	240	606
229	2018_12_17_12_51_12	34766	0	240	606
230	2018_12_17_12_51_12	34788	0	240	606
231	2018_12_17_12_51_12	34808	0	240	606
232	2018_12_17_12_51_12	34830	0	240	606
233	2018_12_17_12_51_12	34850	0	240	606
234	2018_12_17_12_51_12	34872	0	240	606
235	2018_12_17_12_51_12	34892	0	240	606
236	2018_12_17_12_51_12	34914	0	240	606
237	2018_12_17_12_51_12	34934	0	240	606
238	2018_12_17_12_51_12	34956	0	240	606
239	2018_12_17_12_51_12	34976	0	240	606
240	2018_12_17_12_51_12	34998	0	240	606
241	2018_12_17_12_51_12	35018	0	240	606
242	2018_12_17_12_51_12	35040	0	240	606
243	2018_12_17_12_51_12	35060	0	240	606
244	2018_12_17_12_51_12	35082	0	240	606
245	2018_12_17_12_51_12	35102	0	240	606
246	2018_12_17_12_51_12	35124	0	240	606
247	2018_12_17_12_51_12	35144	0	240	606
248	2018_12_17_12_51_13	35166	0	240	606
249	2018_12_17_12_51_13	35186	0	240	606
250	2018_12_17_12_51_13	35208	0	240	606
251	2018_12_17_12_51_13	35228	0	240	606
252	2018_12_17_12_51_13	35250	0	240	606
253	2018_12_17_12_51_13	35270	0	240	606
254	2018_12_17_12_51_13	35292	0	240	606
255	2018_12_17_12_51_13	35312	0	240	606
256	2018_12_17_12_51_13	35334	0	240	606
257	2018_12_17_12_51_13	35354	0	240	606
258	2018_12_17_12_51_13	35376	0	240	606
259	2018_12_17_12_51_13	35396	0	240	606
260	2018_12_17_12_51_13	35418	0	240	606
261	2018_12_17_12_51_13	35438	0	240	606
262	2018_12_17_12_51_13	35460	0	240	606
263	2018_12_17_12_51_13	35480	0	240	606
264	2018_12_17_12_51_13	35502	0	240	606
265	2018_12_17_12_51_13	35522	0	240	606
266	2018_12_17_12_51_13	35544	0	240	606
267	2018_12_17_12_51_13	35564	0	240	606
268	2018_12_17_12_51_13	35586	0	240	606
269	2018_12_17_12_51_13	35606	0	240	606
270	2018_12_17_12_51_13	35628	0	240	606
271	2018_12_17_12_51_13	35648	0	240	606
272	2018_12_17_12_51_13	35668	0	240	606
273	2018_12_17_12_51_13	35690	0	240	606
274	2018_12_17_12_51_13	35710	0	240	606
275	2018_12_17_12_51_13	35732	0	240	606
276	2018_12_17_12_51_13	35752	0	240	606
277	2018_12_17_12_51_13	35774	0	240	606
278	2018_12_17_12_51_13	35794	0	240	606
279	2018_12_17_12_51_13	35816	0	240	606
280	2018_12_17_12_51_13	35836	0	240	606
281	2018_12_17_12_51_13	35858	0	240	606
282	2018_12_17_12_51_13	35878	0	240	606
283	2018_12_17_12_51_13	35900	0	240	606
284	2018_12_17_12_51_13	35920	0	240	606
285	2018_12_17_12_51_13	35942	0	240	606
286	2018_12_17_12_51_13	35962	0	240	606
287	2018_12_17_12_51_13	35984	0	240	606
288	2018_12_17_12_51_13	36004	0	240	606
289	2018_12_17_12_51_13	36026	0	240	606
290	2018_12_17_12_51_13	36046	0	240	606
291	2018_12_17_12_51_13	36068	0	240	606
292	2018_12_17_12_51_13	36088	0	240	606
293	2018_12_17_12_51_13	36110	0	240	606
294	2018_12_17_12_51_13	36130	0	240	606
295	2018_12_17_12_51_14	36152	0	240	606
296	2018_12_17_12_51_14	36172	0	240	606
297	2018_12_17_12_51_14	36194	0	240	606
298	2018_12_17_12_51_14	36214	0	240	606
299	2018_12_17_12_51_14	36236	0	240	606
300	2018_12_17_12_51_14	36256	0	240	606
301	2018_12_17_12_51_14	36278	0	240	606
302	2018_12_17_12_51_14	36298	0	240	606
303	2018_12_17_12_51_14	36320	0	240	606
304	2018_12_17_12_51_14	36340	0	240	606
305	2018_12_17_12_51_14	36362	0	240	606
306	2018_12_17_12_51_14	36382	0	240	606
307	2018_12_17_12_51_14	36404	0	240	606
308	2018_12_17_12_51_14	36424	0	240	606
309	2018_12_17_12_51_14	36446	0	240	606
310	2018_12_17_12_51_14	36466	0	240	606
311	2018_12_17_12_51_14	36488	0	240	606
312	2018_12_17_12_51_14	36508	0	240	606
313	2018_12_17_12_51_14	36530	0	240	606
314	2018_12_17_12_51_14	36550	0	240	606
315	2018_12_17_12_51_14	36572	0	240	606
316	2018_12_17_12_51_14	36592	0	240	606
317	2018_12_17_12_51_14	36614	0	240	606
318	2018_12_17_12_51_14	36634	0	240	606
319	2018_12_17_12_51_14	36656	0	240	606
320	2018_12_17_12_51_14	36676	0	240	606
321	2018_12_17_12_51_14	36698	0	240	606
322	2018_12_17_12_51_14	36718	0	240	606
323	2018_12_17_12_51_14	36740	0	240	606
324	2018_12_17_12_51_14	36760	0	240	606
325	2018_12_17_12_51_14	36782	0	240	606
326	2018_12_17_12_51_14	36802	0	240	606
327	2018_12_17_12_51_14	36824	0	240	606
328	2018_12_17_12_51_14	36844	0	240	606
329	2018_12_17_12_51_14	36866	0	240	606
330	2018_12_17_12_51_14	36886	0	240	606
331	2018_12_17_12_51_14	36908	0	240	606
332	2018_12_17_12_51_14	36928	0	240	606
333	2018_12_17_12_51_14	36948	0	240	606
334	2018_12_17_12_51_14	36970	0	240	606
335	2018_12_17_12_51_14	36990	0	240	606
336	2018_12_17_12_51_14	37012	0	240	606
337	2018_12_17_12_51_14	37032	0	240	606
338	2018_12_17_12_51_14	37054	0	240	606
339	2018_12_17_12_51_14	37074	0	240	606
340	2018_12_17_12_51_14	37096	0	240	606
341	2018_12_17_12_51_14	37116	0	240	606
342	2018_12_17_12_51_14	37138	0	240	606
343	2018_12_17_12_51_15	37158	0	240	606
344	2018_12_17_12_51_15	37180	0	240	606
345	2018_12_17_12_51_15	37200	0	240	606
346	2018_12_17_12_51_15	37222	0	240	606
347	2018_12_17_12_51_15	37242	0	240	606
348	2018_12_17_12_51_15	37264	0	240	606
349	2018_12_17_12_51_15	37284	0	240	606
350	2018_12_17_12_51_15	37306	0	240	606
351	2018_12_17_12_51_15	37326	0	240	606
352	2018_12_17_12_51_15	37348	0	240	606
353	2018_12_17_12_51_15	37368	0	240	606
354	2018_12_17_12_51_15	37390	0	240	606
355	2018_12_17_12_51_15	37410	0	240	606
356	2018_12_17_12_51_15	37432	0	240	606
357	2018_12_17_12_51_15	37452	0	240	606
358	2018_12_17_12_51_15	37474	0	240	606
359	2018_12_17_12_51_15	37494	0	240	606
360	2018_12_17_12_51_15	37516	0	240	606
361	2018_12_17_12_51_15	37536	0	240	606
362	2018_12_17_12_51_15	37558	0	240	606
363	2018_12_17_12_51_15	37578	0	240	606
364	2018_12_17_12_51_15	37600	0	240	606
365	2018_12_17_12_51_15	37620	0	240	606
366	2018_12_17_12_51_15	37642	0	240	606
367	2018_12_17_12_51_15	37662	0	240	606
368	2018_12_17_12_51_15	37684	0	240	606
369	2018_12_17_12_51_15	37704	0	240	606
370	2018_12_17_12_51_15	37726	0	240	606
371	2018_12_17_12_51_15	37746	0	240	606
372	2018_12_17_12_51_15	37768	0	240	606
373	2018_12_17_12_51_15	37788	0	240	606
374	2018_12_17_12_51_15	37810	0	240	606
375	2018_12_17_12_51_15	37830	0	240	606
376	2018_12_17_12_51_15	37852	0	240	606
377	2018_12_17_12_51_15	37872	0	240	606
378	2018_12_17_12_51_15	37894	0	240	606
379	2018_12_17_12_51_15	37914	0	240	606
380	2018_12_17_12_51_15	37936	0	240	606
381	2018_12_17_12_51_15	37956	0	240	606
382	2018_12_17_12_51_15	37978	0	240	606
383	2018_12_17_12_51_15	37998	0	240	606
384	2018_12_17_12_51_15	38020	0	240	606
385	2018_12_17_12_51_15	38040	0	240	606
386	2018_12_17_12_51_15	38062	0	240	606
387	2018_12_17_12_51_15	38082	0	240	606
388	2018_12_17_12_51_15	38104	0	240	606
389	2018_12_17_12_51_15	38124	0	240	606
390	2018_12_17_12_51_15	38146	0	240	606
391	2018_12_17_12_51_16	38166	0	240	606
392	2018_12_17_12_51_16	38188	0	240	606
393	2018_12_17_12_51_16	38208	0	240	606
394	2018_12_17_12_51_16	38228	0	240	606
395	2018_12_17_12_51_16	38250	0	240	606
396	2018_12_17_12_51_16	38270	0	240	606
397	2018_12_17_12_51_16	38292	0	240	606
398	2018_12_17_12_51_16	38312	0	240	606
399	2018_12_17_12_51_16	38334	0	240	606
400	2018_12_17_12_51_16	38354	0	240	606
401	2018_12_17_12_51_16	38376	0	240	606
402	2018_12_17_12_51_16	38396	0	240	606
403	2018_12_17_12_51_16	38418	0	240	606
404	2018_12_17_12_51_16	38438	0	240	606
405	2018_12_17_12_51_16	38460	0	240	606
406	2018_12_17_12_51_16	38480	0	240	606
407	2018_12_17_12_51_16	38502	0	240	606
408	2018_12_17_12_51_16	38522	0	240	606
409	2018_12_17_12_51_16	38544	0	240	606
410	2018_12_17_12_51_16	38564	0	240	606
411	2018_12_17_12_51_16	38586	0	240	606
412	2018_12_17_12_51_16	38606	0	240	606
413	2018_12_17_12_51_16	38628	0	240	606
414	2018_12_17_12_51_16	38648	0	240	606
415	2018_12_17_12_51_16	38670	0	240	606
416	2018_12_17_12_51_16	38690	0	240	606
417	2018_12_17_12_51_16	38712	0	240	606
418	2018_12_17_12_51_16	38732	0	240	606
419	2018_12_17_12_51_16	38754	0	240	606
420	2018_12_17_12_51_16	38774	0	240	606
421	2018_12_17_12_51_16	38796	0	240	606
422	2018_12_17_12_51_16	38816	0	240	606
423	2018_12_17_12_51_16	38838	0	240	606
424	2018_12_17_12_51_16	38858	0	240	606
425	2018_12_17_12_51_16	38880	0	240	606
426	2018_12_17_12_51_16	38900	0	240	606
427	2018_12_17_12_51_16	38922	0	240	606
428	2018_12_17_12_51_16	38942	0	240	606
429	2018_12_17_12_51_16	38964	0	240	606
430	2018_12_17_12_51_16	38984	0	240	606
431	2018_12_17_12_51_16	39006	0	240	606
432	2018_12_17_12_51_16	39026	0	240	606
433	2018_12_17_12_51_16	39048	0	240	606
434	2018_12_17_12_51_16	39068	0	240	606
435	2018_12_17_12_51_16	39090	0	240	606
436	2018_12_17_12_51_16	39110	0	240	606
437	2018_12_17_12_51_16	39132	0	240	606
438	2018_12_17_12_51_17	39152	0	240	606
439	2018_12_17_12_51_17	39174	0	240	606
440	2018_12_17_12_51_17	39194	0	240	606
441	2018_12_17_12_51_17	39216	0	240	606
442	2018_12_17_12_51_17	39236	0	240	606
443	2018_12_17_12_51_17	39258	0	240	606
444	2018_12_17_12_51_17	39278	0	240	606
445	2018_12_17_12_51_17	39300	0	240	606
446	2018_12_17_12_51_17	39320	0	240	606
447	2018_12_17_12_51_17	39342	0	240	606
448	2018_12_17_12_51_17	39362	0	240	606
449	2018_12_17_12_51_17	39384	0	240	606
450	2018_12_17_12_51_17	39404	0	240	606
451	2018_12_17_12_51_17	39426	0	240	606
452	2018_12_17_12_51_17	39446	0	240	606
453	2018_12_17_12_51_17	39468	0	240	606
454	2018_12_17_12_51_17	39488	0	240	606
455	2018_12_17_12_51_17	39508	0	240	606
456	2018_12_17_12_51_17	39530	0	240	606
457	2018_12_17_12_51_17	39550	0	240	606
458	2018_12_17_12_51_17	39572	0	240	606
459	2018_12_17_12_51_17	39592	0	240	606
460	2018_12_17_12_51_17	39614	0	240	606
461	2018_12_17_12_51_17	39634	0	240	606
462	2018_12_17_12_51_17	39656	0	240	606
463	2018_12_17_12_51_17	39676	0	240	606
464	2018_12_17_12_51_17	39698	0	240	606
465	2018_12_17_12_51_17	39718	0	240	606
466	2018_12_17_12_51_17	39740	0	240	606
467	2018_12_17_12_51_17	39760	0	240	606
468	2018_12_17_12_51_17	39782	0	240	606
469	2018_12_17_12_51_17	39802	0	240	606
470	2018_12_17_12_51_17	39824	0	240	606
471	2018_12_17_12_51_17	39844	0	240	606
472	2018_12_17_12_51_17	39866	0	240	606
473	2018_12_17_12_51_17	39886	0	240	606
474	2018_12_17_12_51_17	39908	0	240	606
475	2018_12_17_12_51_17	39928	0	240	606
476	2018_12_17_12_51_17	39950	0	240	606
477	2018_12_17_12_51_17	39970	0	240	606
478	2018_12_17_12_51_17	39992	0	240	606
479	2018_12_17_12_51_17	40012	0	240	606
480	2018_12_17_12_51_17	40034	0	240	606
481	2018_12_17_12_51_17	40054	0	240	606
482	2018_12_17_12_51_17	40076	0	240	606
483	2018_12_17_12_51_17	40096	0	240	606
484	2018_12_17_12_51_17	40118	0	240	606
485	2018_12_17_12_51_17	40138	0	240	606
486	2018_12_17_12_51_18	40160	0	240	606
487	2018_12_17_12_51_18	40180	0	240	606
488	2018_12_17_12_51_18	40202	0	240	606
489	2018_12_17_12_51_18	40222	0	240	606
490	2018_12_17_12_51_18	40244	0	240	606
491	2018_12_17_12_51_18	40264	0	240	606
492	2018_12_17_12_51_18	40286	0	240	606
493	2018_12_17_12_51_18	40306	0	240	606
494	2018_12_17_12_51_18	40328	0	240	606
495	2018_12_17_12_51_18	40348	0	240	606
496	2018_12_17_12_51_18	40370	0	240	606
497	2018_12_17_12_51_18	40390	0	240	606
498	2018_12_17_12_51_18	40412	0	240	606
499	2018_12_17_12_51_18	40432	0	240	606
500	2018_12_17_12_51_18	40454	0	240	606
501	2018_12_17_12_51_18	40474	0	240	606
502	2018_12_17_12_51_18	40496	0	240	606
503	2018_12_17_12_51_18	40516	0	240	606
504	2018_12_17_12_51_18	40538	0	240	606
505	2018_12_17_12_51_18	40558	0	240	606
506	2018_12_17_12_51_18	40580	0	240	606
507	2018_12_17_12_51_18	40600	0	240	606
508	2018_12_17_12_51_18	40622	0	240	606
509	2018_12_17_12_51_18	40642	0	240	606
510	2018_12_17_12_51_18	40664	0	240	606
511	2018_12_17_12_51_18	40684	0	240	606
512	2018_12_17_12_51_18	40706	0	240	606
513	2018_12_17_12_51_18	40726	0	240	606
514	2018_12_17_12_51_18	40748	0	240	606
515	2018_12_17_12_51_18	40768	0	240	606
516	2018_12_17_12_51_18	40788	0	240	606
517	2018_12_17_12_51_18	40810	0	240	606
518	2018_12_17_12_51_18	40830	0	240	606
519	2018_12_17_12_51_18	40852	0	240	606
520	2018_12_17_12_51_18	40872	0	240	606
521	2018_12_17_12_51_18	40894	0	240	606
522	2018_12_17_12_51_18	40914	0	240	606
523	2018_12_17_12_51_18	40936	0	240	606
524	2018_12_17_12_51_18	40956	0	240	606
525	2018_12_17_12_51_18	40978	0	240	606
526	2018_12_17_12_51_18	40998	0	240	606
527	2018_12_17_12_51_18	41020	0	240	606
528	2018_12_17_12_51_18	41040	0	240	606
529	2018_12_17_12_51_18	41062	0	240	606
530	2018_12_17_12_51_18	41082	0	240	606
531	2018_12_17_12_51_18	41104	0	240	606
532	2018_12_17_12_51_18	41124	0	240	606
533	2018_12_17_12_51_19	41146	0	240	606
534	2018_12_17_12_51_19	41166	0	240	606
535	2018_12_17_12_51_19	41188	0	240	606
536	2018_12_17_12_51_19	41208	0	240	606
537	2018_12_17_12_51_19	41230	0	240	606
538	2018_12_17_12_51_19	41250	0	240	606
539	2018_12_17_12_51_19	41272	0	240	606
540	2018_12_17_12_51_19	41292	0	240	606
541	2018_12_17_12_51_19	41314	0	240	606
542	2018_12_17_12_51_19	41334	0	240	606
543	2018_12_17_12_51_19	41356	0	240	606
544	2018_12_17_12_51_19	41376	0	240	606
545	2018_12_17_12_51_19	41398	0	240	606
546	2018_12_17_12_51_19	41418	0	240	606
547	2018_12_17_12_51_19	41440	0	240	606
548	2018_12_17_12_51_19	41460	0	240	606
549	2018_12_17_12_51_19	41482	0	240	606
550	2018_12_17_12_51_19	41502	0	240	606
551	2018_12_17_12_51_19	41524	0	240	606
552	2018_12_17_12_51_19	41544	0	240	606
553	2018_12_17_12_51_19	41566	0	240	606
554	2018_12_17_12_51_19	41586	0	240	606
555	2018_12_17_12_51_19	41608	0	240	606
556	2018_12_17_12_51_19	41628	0	240	606
557	2018_12_17_12_51_19	41650	0	240	606
558	2018_12_17_12_51_19	41670	0	240	606
559	2018_12_17_12_51_19	41692	0	240	606
560	2018_12_17_12_51_19	41712	0	240	606
561	2018_12_17_12_51_19	41734	0	240	606
562	2018_12_17_12_51_19	41754	0	240	606
563	2018_12_17_12_51_19	41776	0	240	606
564	2018_12_17_12_51_19	41796	0	240	606
565	2018_12_17_12_51_19	41818	0	240	606
566	2018_12_17_12_51_19	41838	0	240	606
567	2018_12_17_12_51_19	41860	0	240	606
568	2018_12_17_12_51_19	41880	0	240	606
569	2018_12_17_12_51_19	41902	0	240	606
570	2018_12_17_12_51_19	41922	0	240	606
571	2018_12_17_12_51_19	41944	0	240	606
572	2018_12_17_12_51_19	41964	0	240	606
573	2018_12_17_12_51_19	41986	0	240	606
574	2018_12_17_12_51_19	42006	0	240	606
575	2018_12_17_12_51_19	42028	0	240	606
576	2018_12_17_12_51_19	42048	0	240	606
577	2018_12_17_12_51_19	42068	0	240	606
578	2018_12_17_12_51_19	42090	0	240	606
579	2018_12_17_12_51_19	42110	0	240	606
580	2018_12_17_12_51_19	42132	0	240	606
581	2018_12_17_12_51_20	42152	0	240	606
582	2018_12_17_12_51_20	42174	0	240	606
583	2018_12_17_12_51_20	42194	0	240	606
584	2018_12_17_12_51_20	42216	0	240	606
585	2018_12_17_12_51_20	42236	0	240	606
586	2018_12_17_12_51_20	42258	0	240	606
587	2018_12_17_12_51_20	42278	0	240	606
588	2018_12_17_12_51_20	42300	0	240	606
589	2018_12_17_12_51_20	42320	0	240	606
590	2018_12_17_12_51_20	42342	0	240	606
591	2018_12_17_12_51_20	42362	0	240	606
592	2018_12_17_12_51_20	42384	0	240	606
593	2018_12_17_12_51_20	42404	0	240	606
594	2018_12_17_12_51_20	42426	0	240	606
595	2018_12_17_12_51_20	42446	0	240	606
596	2018_12_17_12_51_20	42468	0	240	606
597	2018_12_17_12_51_20	42488	0	240	606
598	2018_12_17_12_51_20	42510	0	240	606
599	2018_12_17_12_51_20	42530	0	240	606
600	2018_12_17_12_51_20	42552	0	240	606
601	2018_12_17_12_51_20	42572	0	240	606
602	2018_12_17_12_51_20	42594	0	240	606
603	2018_12_17_12_51_20	42614	0	240	606
604	2018_12_17_12_51_20	42636	0	240	606
605	2018_12_17_12_51_20	42656	0	240	606
606	2018_12_17_12_51_20	42678	0	240	606
607	2018_12_17_12_51_20	42698	0	240	606
608	2018_12_17_12_51_20	42720	0	240	606
609	2018_12_17_12_51_20	42740	0	240	606
610	2018_12_17_12_51_20	42762	0	240	606
611	2018_12_17_12_51_20	42782	0	240	606
612	2018_12_17_12_51_20	42804	0	240	606
613	2018_12_17_12_51_20	42824	0	240	606
614	2018_12_17_12_51_20	42846	0	240	606
615	2018_12_17_12_51_20	42866	0	240	606
616	2018_12_17_12_51_20	42888	0	240	606
617	2018_12_17_12_51_20	42908	0	240	606
618	2018_12_17_12_51_20	42930	0	240	606
619	2018_12_17_12_51_20	42950	0	240	606
620	2018_12_17_12_51_20	42972	0	240	606
621	2018_12_17_12_51_20	42992	0	240	606
622	2018_12_17_12_51_20	43014	0	240	606
623	2018_12_17_12_51_20	43034	0	240	606
624	2018_12_17_12_51_20	43056	0	240	606
625	2018_12_17_12_51_20	43076	0	240	606
626	2018_12_17_12_51_20	43098	0	240	606
627	2018_12_17_12_51_20	43118	0	240	606
628	2018_12_17_12_51_21	43140	0	240	606
629	2018_12_17_12_51_21	43160	0	240	606
630	2018_12_17_12_51_21	43182	0	240	606
631	2018_12_17_12_51_21	43202	0	240	606
632	2018_12_17_12_51_21	43224	0	240	606
633	2018_12_17_12_51_21	43244	0	240	606
634	2018_12_17_12_51_21	43266	0	240	606
635	2018_12_17_12_51_21	43286	0	240	606
636	2018_12_17_12_51_21	43308	0	240	606
637	2018_12_17_12_51_21	43328	0	240	606
638	2018_12_17_12_51_21	43348	0	240	606
639	2018_12_17_12_51_21	43370	0	240	606
640	2018_12_17_12_51_21	43390	0	240	606
641	2018_12_17_12_51_21	43412	0	240	606
642	2018_12_17_12_51_21	43432	0	240	606
643	2018_12_17_12_51_21	43454	0	240	606
644	2018_12_17_12_51_21	43474	0	240	606
645	2018_12_17_12_51_21	43496	0	240	606
646	2018_12_17_12_51_21	43516	0	240	606
647	2018_12_17_12_51_21	43538	0	240	606
648	2018_12_17_12_51_21	43558	0	240	606
649	2018_12_17_12_51_21	43580	0	240	606
650	2018_12_17_12_51_21	43600	0	240	606
651	2018_12_17_12_51_21	43622	0	240	606
652	2018_12_17_12_51_21	43642	0	240	606
653	2018_12_17_12_51_21	43664	0	240	606
654	2018_12_17_12_51_21	43684	0	240	606
655	2018_12_17_12_51_21	43706	0	240	606
656	2018_12_17_12_51_21	43726	0	240	606
657	2018_12_17_12_51_21	43748	0	240	606
658	2018_12_17_12_51_21	43768	0	240	606
659	2018_12_17_12_51_21	43790	0	240	606
660	2018_12_17_12_51_21	43810	0	240	606
661	2018_12_17_12_51_21	43832	0	240	606
662	2018_12_17_12_51_21	43852	0	240	606
663	2018_12_17_12_51_21	43874	0	240	606
664	2018_12_17_12_51_21	43894	0	240	606
665	2018_12_17_12_51_21	43916	0	240	606
666	2018_12_17_12_51_21	43936	0	240	606
667	2018_12_17_12_51_21	43958	0	240	606
668	2018_12_17_12_51_21	43978	0	240	606
669	2018_12_17_12_51_21	44000	0	240	606
670	2018_12_17_12_51_21	44020	0	240	606
671	2018_12_17_12_51_21	44042	0	240	606
672	2018_12_17_12_51_21	44062	0	240	606
673	2018_12_17_12_51_21	44084	0	240	606
674	2018_12_17_12_51_21	44104	0	240	606
675	2018_12_17_12_51_21	44126	0	240	606
676	2018_12_17_12_51_22	44146	0	240	606
677	2018_12_17_12_51_22	44168	0	240	606
678	2018_12_17_12_51_22	44188	0	240	606
679	2018_12_17_12_51_22	44210	0	240	606
680	2018_12_17_12_51_22	44230	0	240	606
681	2018_12_17_12_51_22	44252	0	240	606
682	2018_12_17_12_51_22	44272	0	240	606
683	2018_12_17_12_51_22	44294	0	240	606
684	2018_12_17_12_51_22	44314	0	240	606
685	2018_12_17_12_51_22	44336	0	240	606
686	2018_12_17_12_51_22	44356	0	240	606
687	2018_12_17_12_51_22	44378	0	240	606
688	2018_12_17_12_51_22	44398	0	240	606
689	2018_12_17_12_51_22	44420	0	240	606
690	2018_12_17_12_51_22	44440	0	240	606
691	2018_12_17_12_51_22	44462	0	240	606
692	2018_12_17_12_51_22	44482	0	240	606
693	2018_12_17_12_51_22	44504	0	240	606
694	2018_12_17_12_51_22	44524	0	240	606
695	2018_12_17_12_51_22	44546	0	240	606
696	2018_12_17_12_51_22	44566	0	240	606
697	2018_12_17_12_51_22	44588	0	240	606
698	2018_12_17_12_51_22	44608	0	240	606
699	2018_12_17_12_51_22	44628	0	240	606
700	2018_12_17_12_51_22	44650	0	240	606
701	2018_12_17_12_51_22	44670	0	240	606
702	2018_12_17_12_51_22	44692	0	240	606
703	2018_12_17_12_51_22	44712	0	240	606
704	2018_12_17_12_51_22	44734	0	240	606
705	2018_12_17_12_51_22	44754	0	240	606
706	2018_12_17_12_51_22	44776	0	240	606
707	2018_12_17_12_51_22	44796	0	240	606
708	2018_12_17_12_51_22	44818	0	240	606
709	2018_12_17_12_51_22	44838	0	240	606
710	2018_12_17_12_51_22	44860	0	240	606
711	2018_12_17_12_51_22	44880	0	240	606
712	2018_12_17_12_51_22	44902	0	240	606
713	2018_12_17_12_51_22	44922	0	240	606
714	2018_12_17_12_51_22	44944	0	240	606
715	2018_12_17_12_51_22	44964	0	240	606
716	2018_12_17_12_51_22	44986	0	240	606
717	2018_12_17_12_51_22	45006	0	240	606
718	2018_12_17_12_51_22	45028	0	240	606
719	2018_12_17_12_51_22	45048	0	240	606
720	2018_12_17_12_51_22	45070	0	240	606
721	2018_12_17_12_51_22	45090	0	240	606
722	2018_12_17_12_51_22	45112	0	240	606
723	2018_12_17_12_51_22	45132	0	240	606
724	2018_12_17_12_51_23	45154	0	240	606
725	2018_12_17_12_51_23	45174	0	240	606
726	2018_12_17_12_51_23	45196	0	240	606
727	2018_12_17_12_51_23	45216	0	240	606
728	2018_12_17_12_51_23	45238	0	240	606
729	2018_12_17_12_51_23	45258	0	240	606
730	2018_12_17_12_51_23	45280	0	240	606
731	2018_12_17_12_51_23	45300	0	240	606
732	2018_12_17_12_51_23	45322	0	240	606
733	2018_12_17_12_51_23	45342	0	240	606
734	2018_12_17_12_51_23	45364	0	240	606
735	2018_12_17_12_51_23	45384	0	240	606
736	2018_12_17_12_51_23	45406	0	240	606
737	2018_12_17_12_51_23	45426	0	240	606
738	2018_12_17_12_51_23	45448	0	240	606
739	2018_12_17_12_51_23	45468	0	240	606
740	2018_12_17_12_51_23	45490	0	240	606
741	2018_12_17_12_51_23	45510	0	240	606
742	2018_12_17_12_51_23	45532	0	240	606
743	2018_12_17_12_51_23	45552	0	240	606
744	2018_12_17_12_51_23	45574	0	240	606
745	2018_12_17_12_51_23	45594	0	240	606
746	2018_12_17_12_51_23	45616	0	240	606
747	2018_12_17_12_51_23	45636	0	240	606
748	2018_12_17_12_51_23	45658	0	240	606
749	2018_12_17_12_51_23	45678	0	240	606
750	2018_12_17_12_51_23	45700	0	240	606
751	2018_12_17_12_51_23	45720	0	240	606
752	2018_12_17_12_51_23	45742	0	240	606
753	2018_12_17_12_51_23	45762	0	240	606
754	2018_12_17_12_51_23	45784	0	240	606
755	2018_12_17_12_51_23	45804	0	240	606
756	2018_12_17_12_51_23	45826	0	240	606
757	2018_12_17_12_51_23	45846	0	240	606
758	2018_12_17_12_51_23	45868	0	240	606
759	2018_12_17_12_51_23	45888	0	240	606
760	2018_12_17_12_51_23	45908	0	240	606
761	2018_12_17_12_51_23	45930	0	240	606
762	2018_12_17_12_51_23	45950	0	240	606
763	2018_12_17_12_51_23	45972	0	240	606
764	2018_12_17_12_51_23	45992	0	240	606
765	2018_12_17_12_51_23	46014	0	240	606
766	2018_12_17_12_51_23	46034	0	240	606
767	2018_12_17_12_51_23	46056	0	240	606
768	2018_12_17_12_51_23	46076	0	240	606
769	2018_12_17_12_51_23	46098	0	240	606
770	2018_12_17_12_51_23	46118	0	240	606
771	2018_12_17_12_51_24	46140	0	240	606
772	2018_12_17_12_51_24	46160	0	240	606
773	2018_12_17_12_51_24	46182	0	240	606
774	2018_12_17_12_51_24	46202	0	240	606
775	2018_12_17_12_51_24	46224	0	240	606
776	2018_12_17_12_51_24	46244	0	240	606
777	2018_12_17_12_51_24	46266	0	240	606
778	2018_12_17_12_51_24	46286	0	240	606
779	2018_12_17_12_51_24	46308	0	240	606
780	2018_12_17_12_51_24	46328	0	240	606
781	2018_12_17_12_51_24	46350	0	240	606
782	2018_12_17_12_51_24	46370	0	240	606
783	2018_12_17_12_51_24	46392	0	240	606
784	2018_12_17_12_51_24	46412	0	240	606
785	2018_12_17_12_51_24	46434	0	240	606
786	2018_12_17_12_51_24	46454	0	240	606
787	2018_12_17_12_51_24	46476	0	240	606
788	2018_12_17_12_51_24	46496	0	240	606
789	2018_12_17_12_51_24	46518	0	240	606
790	2018_12_17_12_51_24	46538	0	240	606
791	2018_12_17_12_51_24	46560	0	240	606
792	2018_12_17_12_51_24	46580	0	240	606
793	2018_12_17_12_51_24	46602	0	240	606
794	2018_12_17_12_51_24	46622	0	240	606
795	2018_12_17_12_51_24	46644	0	240	606
796	2018_12_17_12_51_24	46664	0	240	606
797	2018_12_17_12_51_24	46686	0	240	606
798	2018_12_17_12_51_24	46706	0	240	606
799	2018_12_17_12_51_24	46728	0	240	606
800	2018_12_17_12_51_24	46748	0	240	606
801	2018_12_17_12_51_24	46770	0	240	606
802	2018_12_17_12_51_24	46790	0	240	606
803	2018_12_17_12_51_24	46812	0	240	606
804	2018_12_17_12_51_24	46832	0	240	606
805	2018_12_17_12_51_24	46854	0	240	606
806	2018_12_17_12_51_24	46874	0	240	606
807	2018_12_17_12_51_24	46896	0	240	606
808	2018_12_17_12_51_24	46916	0	240	606
809	2018_12_17_12_51_24	46938	0	240	606
810	2018_12_17_12_51_24	46958	0	240	606
811	2018_12_17_12_51_24	46980	0	240	606
812	2018_12_17_12_51_24	47000	0	240	606
813	2018_12_17_12_51_24	47022	0	240	606
814	2018_12_17_12_51_24	47042	0	240	606
815	2018_12_17_12_51_24	47064	0	240	606
816	2018_12_17_12_51_24	47084	0	240	606
817	2018_12_17_12_51_24	47106	0	240	606
818	2018_12_17_12_51_24	47126	0	240	606
819	2018_12_17_12_51_25	47148	0	240	606
820	2018_12_17_12_51_25	47168	0	240	606
821	2018_12_17_12_51_25	47188	0	240	606
822	2018_12_17_12_51_25	47210	0	240	606
823	2018_12_17_12_51_25	47230	0	240	606
824	2018_12_17_12_51_25	47252	0	240	606
825	2018_12_17_12_51_25	47272	0	240	606
826	2018_12_17_12_51_25	47294	0	240	606
827	2018_12_17_12_51_25	47314	0	240	606
828	2018_12_17_12_51_25	47336	0	240	606
829	2018_12_17_12_51_25	47356	0	240	606
830	2018_12_17_12_51_25	47378	0	240	606
831	2018_12_17_12_51_25	47398	0	240	606
832	2018_12_17_12_51_25	47420	0	240	606
833	2018_12_17_12_51_25	47440	0	240	606
834	2018_12_17_12_51_25	47462	0	240	606
835	2018_12_17_12_51_25	47482	0	240	606
836	2018_12_17_12_51_25	47504	0	240	606
837	2018_12_17_12_51_25	47524	0	240	606
838	2018_12_17_12_51_25	47546	0	240	606
839	2018_12_17_12_51_25	47566	0	240	606
840	2018_12_17_12_51_25	47588	0	240	606
841	2018_12_17_12_51_25	47608	0	240	606
842	2018_12_17_12_51_25	47630	0	240	606
843	2018_12_17_12_51_25	47650	0	240	606
844	2018_12_17_12_51_25	47672	0	240	606
845	2018_12_17_12_51_25	47692	0	240	606
846	2018_12_17_12_51_25	47714	0	240	606
847	2018_12_17_12_51_25	47734	0	240	606
848	2018_12_17_12_51_25	47756	0	240	606
849	2018_12_17_12_51_25	47776	0	240	606
850	2018_12_17_12_51_25	47798	0	240	606
851	2018_12_17_12_51_25	47818	0	240	606
852	2018_12_17_12_51_25	47840	0	240	606
853	2018_12_17_12_51_25	47860	0	240	606
854	2018_12_17_12_51_25	47882	0	240	606
855	2018_12_17_12_51_25	47902	0	240	606
856	2018_12_17_12_51_25	47924	0	240	606
857	2018_12_17_12_51_25	47944	0	240	606
858	2018_12_17_12_51_25	47966	0	240	606
859	2018_12_17_12_51_25	47986	0	240	606
860	2018_12_17_12_51_25	48008	0	240	606
861	2018_12_17_12_51_25	48028	0	240	606
862	2018_12_17_12_51_25	48050	0	240	606
863	2018_12_17_12_51_25	48070	0	240	606
864	2018_12_17_12_51_25	48092	0	240	606
865	2018_12_17_12_51_25	48112	0	240	606
866	2018_12_17_12_51_25	48134	0	240	606
867	2018_12_17_12_51_26	48154	0	240	606
868	2018_12_17_12_51_26	48176	0	240	606
869	2018_12_17_12_51_26	48196	0	240	606
870	2018_12_17_12_51_26	48218	0	240	606
871	2018_12_17_12_51_26	48238	0	240	606
872	2018_12_17_12_51_26	48260	0	240	606
873	2018_12_17_12_51_26	48280	0	240	606
874	2018_12_17_12_51_26	48302	0	240	606
875	2018_12_17_12_51_26	48322	0	240	606
876	2018_12_17_12_51_26	48344	0	240	606
877	2018_12_17_12_51_26	48364	0	240	606
878	2018_12_17_12_51_26	48386	0	240	606
879	2018_12_17_12_51_26	48406	0	240	606
880	2018_12_17_12_51_26	48428	0	240	606
881	2018_12_17_12_51_26	48448	0	240	606
882	2018_12_17_12_51_26	48468	0	240	606
883	2018_12_17_12_51_26	48490	0	240	606
884	2018_12_17_12_51_26	48510	0	240	606
885	2018_12_17_12_51_26	48532	0	240	606
886	2018_12_17_12_51_26	48552	0	240	606
887	2018_12_17_12_51_26	48574	0	240	606
888	2018_12_17_12_51_26	48594	0	240	606
889	2018_12_17_12_51_26	48616	0	240	606
890	2018_12_17_12_51_26	48636	0	240	606
891	2018_12_17_12_51_26	48658	0	240	606
892	2018_12_17_12_51_26	48678	0	240	606
893	2018_12_17_12_51_26	48700	0	240	606
894	2018_12_17_12_51_26	48720	0	240	606
895	2018_12_17_12_51_26	48742	0	240	606
896	2018_12_17_12_51_26	48762	0	240	606
897	2018_12_17_12_51_26	48784	0	240	606
898	2018_12_17_12_51_26	48804	0	240	606
899	2018_12_17_12_51_26	48826	0	240	606
900	2018_12_17_12_51_26	48846	0	240	606
901	2018_12_17_12_51_26	48868	0	240	606
902	2018_12_17_12_51_26	48888	0	240	606
903	2018_12_17_12_51_26	48910	0	240	606
904	2018_12_17_12_51_26	48930	0	240	606
905	2018_12_17_12_51_26	48952	0	240	606
906	2018_12_17_12_51_26	48972	0	240	606
907	2018_12_17_12_51_26	48994	0	240	606
908	2018_12_17_12_51_26	49014	0	240	606
909	2018_12_17_12_51_26	49036	0	240	606
910	2018_12_17_12_51_26	49056	0	240	606
911	2018_12_17_12_51_26	49078	0	240	606
912	2018_12_17_12_51_26	49098	0	240	606
913	2018_12_17_12_51_26	49120	0	240	606
914	2018_12_17_12_51_27	49140	0	240	606
915	2018_12_17_12_51_27	49162	0	240	606
916	2018_12_17_12_51_27	49182	0	240	606
917	2018_12_17_12_51_27	49204	0	240	606
918	2018_12_17_12_51_27	49224	0	240	606
919	2018_12_17_12_51_27	49246	0	240	606
920	2018_12_17_12_51_27	49266	0	240	606
921	2018_12_17_12_51_27	49288	0	240	606
922	2018_12_17_12_51_27	49308	0	240	606
923	2018_12_17_12_51_27	49330	0	240	606
924	2018_12_17_12_51_27	49350	0	240	606
925	2018_12_17_12_51_27	49372	0	240	606
926	2018_12_17_12_51_27	49392	0	240	606
927	2018_12_17_12_51_27	49414	0	240	606
928	2018_12_17_12_51_27	49434	0	240	606
929	2018_12_17_12_51_27	49456	0	240	606
930	2018_12_17_12_51_27	49476	0	240	606
931	2018_12_17_12_51_27	49498	0	240	606
932	2018_12_17_12_51_27	49518	0	240	606
933	2018_12_17_12_51_27	49540	0	240	606
934	2018_12_17_12_51_27	49560	0	240	606
935	2018_12_17_12_51_27	49582	0	240	606
936	2018_12_17_12_51_27	49602	0	240	606
937	2018_12_17_12_51_27	49624	0	240	606
938	2018_12_17_12_51_27	49644	0	240	606
939	2018_12_17_12_51_27	49666	0	240	606
940	2018_12_17_12_51_27	49686	0	240	606
941	2018_12_17_12_51_27	49708	0	240	606
942	2018_12_17_12_51_27	49728	0	240	606
943	2018_12_17_12_51_27	49748	0	240	606
944	2018_12_17_12_51_27	49770	0	240	606
945	2018_12_17_12_51_27	49790	0	240	606
946	2018_12_17_12_51_27	49812	0	240	606
947	2018_12_17_12_51_27	49832	0	240	606
948	2018_12_17_12_51_27	49854	0	240	606
949	2018_12_17_12_51_27	49874	0	240	606
950	2018_12_17_12_51_27	49896	0	240	606
951	2018_12_17_12_51_27	49916	0	240	606
952	2018_12_17_12_51_27	49938	0	240	606
953	2018_12_17_12_51_27	49958	0	240	606
954	2018_12_17_12_51_27	49980	0	240	606
955	2018_12_17_12_51_27	50000	0	240	606
956	2018_12_17_12_51_27	50022	0	240	606
957	2018_12_17_12_51_27	50042	0	240	606
958	2018_12_17_12_51_27	50064	0	240	606
959	2018_12_17_12_51_27	50084	0	240	606
960	2018_12_17_12_51_27	50106	0	240	606
961	2018_12_17_12_51_27	50126	0	240	606
962	2018_12_17_12_51_28	50148	0	240	606
963	2018_12_17_12_51_28	50168	0	240	606
964	2018_12_17_12_51_28	50190	0	240	606
965	2018_12_17_12_51_28	50210	0	240	606
966	2018_12_17_12_51_28	50232	0	240	606
967	2018_12_17_12_51_28	50252	0	240	606
968	2018_12_17_12_51_28	50274	0	240	606
969	2018_12_17_12_51_28	50294	0	240	606
970	2018_12_17_12_51_28	50316	0	240	606
971	2018_12_17_12_51_28	50336	0	240	606
972	2018_12_17_12_51_28	50358	0	240	606
973	2018_12_17_12_51_28	50378	0	240	606
974	2018_12_17_12_51_28	50400	0	240	606
975	2018_12_17_12_51_28	50420	0	240	606
976	2018_12_17_12_51_28	50442	0	240	606
977	2018_12_17_12_51_28	50462	0	240	606
978	2018_12_17_12_51_28	50484	0	240	606
979	2018_12_17_12_51_28	50504	0	240	606
980	2018_12_17_12_51_28	50526	0	240	606
981	2018_12_17_12_51_28	50546	0	240	606
982	2018_12_17_12_51_28	50568	0	240	606
983	2018_12_17_12_51_28	50588	0	240	606
984	2018_12_17_12_51_28	50610	0	240	606
985	2018_12_17_12_51_28	50630	0	240	606
986	2018_12_17_12_51_28	50652	0	240	606
987	2018_12_17_12_51_28	50672	0	240	606
988	2018_12_17_12_51_28	50694	0	240	606
989	2018_12_17_12_51_28	50714	0	240	606
990	2018_12_17_12_51_28	50736	0	240	606
991	2018_12_17_12_51_28	50756	0	240	606
992	2018_12_17_12_51_28	50778	0	240	606
993	2018_12_17_12_51_28	50798	0	240	606
994	2018_12_17_12_51_28	50820	0	240	606
995	2018_12_17_12_51_28	50840	0	240	606
996	2018_12_17_12_51_28	50862	0	240	606
997	2018_12_17_12_51_28	50882	0	240	606
998	2018_12_17_12_51_28	50904	0	240	606
999	2018_12_17_12_51_28	50924	0	240	606
1000	2018_12_17_12_51_28	50946	0	240	606
1001	2018_12_17_12_51_28	50966	0	240	606
1002	2018_12_17_12_51_28	50988	0	240	606
1003	2018_12_17_12_51_28	51008	0	240	606
1004	2018_12_17_12_51_28	51028	0	240	606
1005	2018_12_17_12_51_28	51050	0	240	606
1006	2018_12_17_12_51_28	51070	0	240	606
1007	2018_12_17_12_51_28	51092	0	240	606
1008	2018_12_17_12_51_28	51112	0	240	606
1009	2018_12_17_12_51_28	51134	0	240	606
1010	2018_12_17_12_51_29	51154	0	240	606
1011	2018_12_17_12_51_29	51176	0	240	606
1012	2018_12_17_12_51_29	51196	0	240	606
1013	2018_12_17_12_51_29	51218	0	240	606
1014	2018_12_17_12_51_29	51238	0	240	606
1015	2018_12_17_12_51_29	51260	0	240	606
1016	2018_12_17_12_51_29	51280	0	240	606
1017	2018_12_17_12_51_29	51302	0	240	606
1018	2018_12_17_12_51_29	51322	0	240	606
1019	2018_12_17_12_51_29	51344	0	240	606
1020	2018_12_17_12_51_29	51364	0	240	606
1021	2018_12_17_12_51_29	51386	0	240	606
1022	2018_12_17_12_51_29	51406	0	240	606
1023	2018_12_17_12_51_29	51428	0	240	606
1024	2018_12_17_12_51_29	51448	0	240	606
1025	2018_12_17_12_51_29	51470	0	240	606
1026	2018_12_17_12_51_29	51490	0	240	606
1027	2018_12_17_12_51_29	51512	0	240	606
1028	2018_12_17_12_51_29	51532	0	240	606
1029	2018_12_17_12_51_29	51554	0	240	606
1030	2018_12_17_12_51_29	51574	0	240	606
1031	2018_12_17_12_51_29	51596	0	240	606
1032	2018_12_17_12_51_29	51616	0	240	606
1033	2018_12_17_12_51_29	51638	0	240	606
1034	2018_12_17_12_51_29	51658	0	240	606
1035	2018_12_17_12_51_29	51680	0	240	606
1036	2018_12_17_12_51_29	51700	0	240	606
1037	2018_12_17_12_51_29	51722	0	240	606
1038	2018_12_17_12_51_29	51742	0	240	606
1039	2018_12_17_12_51_29	51764	0	240	606
1040	2018_12_17_12_51_29	51784	0	240	606
1041	2018_12_17_12_51_29	51806	0	240	606
1042	2018_12_17_12_51_29	51826	0	240	606
1043	2018_12_17_12_51_29	51848	0	240	606
1044	2018_12_17_12_51_29	51868	0	240	606
1045	2018_12_17_12_51_29	51890	0	240	606
1046	2018_12_17_12_51_29	51910	0	240	606
1047	2018_12_17_12_51_29	51932	0	240	606
1048	2018_12_17_12_51_29	51952	0	240	606
1049	2018_12_17_12_51_29	51974	0	240	606
1050	2018_12_17_12_51_29	51994	0	240	606
1051	2018_12_17_12_51_29	52016	0	240	606
1052	2018_12_17_12_51_29	52036	0	240	606
1053	2018_12_17_12_51_29	52058	0	240	606
1054	2018_12_17_12_51_29	52078	0	240	606
1055	2018_12_17_12_51_29	52100	0	240	606
1056	2018_12_17_12_51_29	52120	0	240	606
1057	2018_12_17_12_51_30	52142	0	240	606
1058	2018_12_17_12_51_30	52162	0	240	606
1059	2018_12_17_12_51_30	52184	0	240	606
1060	2018_12_17_12_51_30	52204	0	240	606
1061	2018_12_17_12_51_30	52226	0	240	606
1062	2018_12_17_12_51_30	52246	0	240	606
1063	2018_12_17_12_51_30	52268	0	240	606
1064	2018_12_17_12_51_30	52288	0	240	606
1065	2018_12_17_12_51_30	52308	0	240	606
1066	2018_12_17_12_51_30	52330	0	240	606
1067	2018_12_17_12_51_30	52350	0	240	606
1068	2018_12_17_12_51_30	52372	0	240	606
1069	2018_12_17_12_51_30	52392	0	240	606
1070	2018_12_17_12_51_30	52414	0	240	606
1071	2018_12_17_12_51_30	52434	0	240	606
1072	2018_12_17_12_51_30	52456	0	240	606
1073	2018_12_17_12_51_30	52476	0	240	606
1074	2018_12_17_12_51_30	52498	0	240	606
1075	2018_12_17_12_51_30	52518	0	240	606
1076	2018_12_17_12_51_30	52540	0	240	606
1077	2018_12_17_12_51_30	52560	0	240	606
1078	2018_12_17_12_51_30	52582	0	240	606
1079	2018_12_17_12_51_30	52602	0	240	606
1080	2018_12_17_12_51_30	52624	0	240	606
1081	2018_12_17_12_51_30	52644	0	240	606
1082	2018_12_17_12_51_30	52666	0	240	606
1083	2018_12_17_12_51_30	52686	0	240	606
1084	2018_12_17_12_51_30	52708	0	240	606
1085	2018_12_17_12_51_30	52728	0	240	606
1086	2018_12_17_12_51_30	52750	0	240	606
1087	2018_12_17_12_51_30	52770	0	240	606
1088	2018_12_17_12_51_30	52792	0	240	606
1089	2018_12_17_12_51_30	52812	0	240	606
1090	2018_12_17_12_51_30	52834	0	240	606
1091	2018_12_17_12_51_30	52854	0	240	606
1092	2018_12_17_12_51_30	52876	0	240	606
1093	2018_12_17_12_51_30	52896	0	240	606
1094	2018_12_17_12_51_30	52918	0	240	606
1095	2018_12_17_12_51_30	52938	0	240	606
1096	2018_12_17_12_51_30	52960	0	240	606
1097	2018_12_17_12_51_30	52980	0	240	606
1098	2018_12_17_12_51_30	53002	0	240	606
1099	2018_12_17_12_51_30	53022	0	240	606
1100	2018_12_17_12_51_30	53044	0	240	606
1101	2018_12_17_12_51_30	53064	0	240	606
1102	2018_12_17_12_51_30	53086	0	240	606
1103	2018_12_17_12_51_30	53106	0	240	606
1104	2018_12_17_12_51_30	53128	0	240	606
1105	2018_12_17_12_51_31	53148	0	240	606
1106	2018_12_17_12_51_31	53170	0	240	606
1107	2018_12_17_12_51_31	53190	0	240	606
1108	2018_12_17_12_51_31	53212	0	240	606
1109	2018_12_17_12_51_31	53232	0	240	606
1110	2018_12_17_12_51_31	53254	0	240	606
1111	2018_12_17_12_51_31	53274	0	240	606
1112	2018_12_17_12_51_31	53296	0	240	606
1113	2018_12_17_12_51_31	53316	0	240	606
1114	2018_12_17_12_51_31	53338	0	240	606
1115	2018_12_17_12_51_31	53358	0	240	606
1116	2018_12_17_12_51_31	53380	0	240	606
1117	2018_12_17_12_51_31	53400	0	240	606
1118	2018_12_17_12_51_31	53422	0	240	606
1119	2018_12_17_12_51_31	53442	0	240	606
1120	2018_12_17_12_51_31	53464	0	240	606
1121	2018_12_17_12_51_31	53484	0	240	606
1122	2018_12_17_12_51_31	53506	0	240	606
1123	2018_12_17_12_51_31	53526	0	240	606
1124	2018_12_17_12_51_31	53548	0	240	606
1125	2018_12_17_12_51_31	53568	0	240	606
1126	2018_12_17_12_51_31	53588	0	240	606
1127	2018_12_17_12_51_31	53610	0	240	606
1128	2018_12_17_12_51_31	53630	0	240	606
1129	2018_12_17_12_51_31	53652	0	240	606
1130	2018_12_17_12_51_31	53672	0	240	606
1131	2018_12_17_12_51_31	53694	0	240	606
1132	2018_12_17_12_51_31	53714	0	240	606
1133	2018_12_17_12_51_31	53736	0	240	606
1134	2018_12_17_12_51_31	53756	0	240	606
1135	2018_12_17_12_51_31	53778	0	240	606
1136	2018_12_17_12_51_31	53798	0	240	606
1137	2018_12_17_12_51_31	53820	0	240	606
1138	2018_12_17_12_51_31	53840	0	240	606
1139	2018_12_17_12_51_31	53862	0	240	606
1140	2018_12_17_12_51_31	53882	0	240	606
1141	2018_12_17_12_51_31	53904	0	240	606
1142	2018_12_17_12_51_31	53924	0	240	606
1143	2018_12_17_12_51_31	53946	0	240	606
1144	2018_12_17_12_51_31	53966	0	240	606
1145	2018_12_17_12_51_31	53988	0	240	606
1146	2018_12_17_12_51_31	54008	0	240	606
1147	2018_12_17_12_51_31	54030	0	240	606
1148	2018_12_17_12_51_31	54050	0	240	605
1149	2018_12_17_12_51_31	54072	0	240	606
1150	2018_12_17_12_51_31	54092	0	240	606
1151	2018_12_17_12_51_31	54114	0	240	606
1152	2018_12_17_12_51_31	54134	0	240	606
1153	2018_12_17_12_51_32	54156	0	240	606
1154	2018_12_17_12_51_32	54176	0	240	606
1155	2018_12_17_12_51_32	54198	0	240	606
1156	2018_12_17_12_51_32	54218	0	240	606
1157	2018_12_17_12_51_32	54240	0	240	606
1158	2018_12_17_12_51_32	54260	0	240	606
1159	2018_12_17_12_51_32	54282	0	240	606
1160	2018_12_17_12_51_32	54302	0	240	606
1161	2018_12_17_12_51_32	54324	0	240	606
1162	2018_12_17_12_51_32	54344	0	240	606
1163	2018_12_17_12_51_32	54366	0	240	606
1164	2018_12_17_12_51_32	54386	0	240	606
1165	2018_12_17_12_51_32	54408	0	240	606
1166	2018_12_17_12_51_32	54428	0	240	606
1167	2018_12_17_12_51_32	54450	0	240	606
1168	2018_12_17_12_51_32	54470	0	240	606
1169	2018_12_17_12_51_32	54492	0	240	606
1170	2018_12_17_12_51_32	54512	0	240	606
1171	2018_12_17_12_51_32	54534	0	240	606
1172	2018_12_17_12_51_32	54554	0	240	606
1173	2018_12_17_12_51_32	54576	0	240	606
1174	2018_12_17_12_51_32	54596	0	240	606
1175	2018_12_17_12_51_32	54618	0	240	606
1176	2018_12_17_12_51_32	54638	0	240	606
1177	2018_12_17_12_51_32	54660	0	240	606
1178	2018_12_17_12_51_32	54680	0	240	606
1179	2018_12_17_12_51_32	54702	0	240	606
1180	2018_12_17_12_51_32	54722	0	240	606
1181	2018_12_17_12_51_32	54744	0	240	606
1182	2018_12_17_12_51_32	54764	0	240	606
1183	2018_12_17_12_51_32	54786	0	240	606
1184	2018_12_17_12_51_32	54806	0	240	606
1185	2018_12_17_12_51_32	54828	0	240	606
1186	2018_12_17_12_51_32	54848	0	240	606
1187	2018_12_17_12_51_32	54868	0	240	606
1188	2018_12_17_12_51_32	54890	0	240	606
1189	2018_12_17_12_51_32	54910	0	240	606
1190	2018_12_17_12_51_32	54932	0	240	606
1191	2018_12_17_12_51_32	54952	0	240	606
1192	2018_12_17_12_51_32	54974	0	240	606
1193	2018_12_17_12_51_32	54994	0	240	606
1194	2018_12_17_12_51_32	55016	0	240	606
1195	2018_12_17_12_51_32	55036	0	240	606
1196	2018_12_17_12_51_32	55058	0	240	606
1197	2018_12_17_12_51_32	55078	0	240	606
1198	2018_12_17_12_51_32	55100	0	240	606
1199	2018_12_17_12_51_32	55120	0	240	606
1200	2018_12_17_12_51_33	55142	0	240	606
1201	2018_12_17_12_51_33	55162	0	240	606
1202	2018_12_17_12_51_33	55184	0	240	606
1203	2018_12_17_12_51_33	55204	0	240	606
1204	2018_12_17_12_51_33	55226	0	240	606
1205	2018_12_17_12_51_33	55246	0	240	606
1206	2018_12_17_12_51_33	55268	0	240	606
1207	2018_12_17_12_51_33	55288	0	240	606
1208	2018_12_17_12_51_33	55310	0	240	606
1209	2018_12_17_12_51_33	55330	0	240	606
1210	2018_12_17_12_51_33	55352	0	240	606
1211	2018_12_17_12_51_33	55372	0	240	606
1212	2018_12_17_12_51_33	55394	0	240	606
1213	2018_12_17_12_51_33	55414	0	240	606
1214	2018_12_17_12_51_33	55436	0	240	606
1215	2018_12_17_12_51_33	55456	0	240	606
1216	2018_12_17_12_51_33	55478	0	240	606
1217	2018_12_17_12_51_33	55498	0	240	606
1218	2018_12_17_12_51_33	55520	0	240	606
1219	2018_12_17_12_51_33	55540	0	240	606
1220	2018_12_17_12_51_33	55562	0	240	606
1221	2018_12_17_12_51_33	55582	0	240	606
1222	2018_12_17_12_51_33	55604	0	240	606
1223	2018_12_17_12_51_33	55624	0	240	606
1224	2018_12_17_12_51_33	55646	0	240	606
1225	2018_12_17_12_51_33	55666	0	240	606
1226	2018_12_17_12_51_33	55688	0	240	606
1227	2018_12_17_12_51_33	55708	0	240	606
1228	2018_12_17_12_51_33	55730	0	240	606
1229	2018_12_17_12_51_33	55750	0	240	606
1230	2018_12_17_12_51_33	55772	0	240	606
1231	2018_12_17_12_51_33	55792	0	240	606
1232	2018_12_17_12_51_33	55814	0	240	606
1233	2018_12_17_12_51_33	55834	0	240	606
1234	2018_12_17_12_51_33	55856	0	240	606
1235	2018_12_17_12_51_33	55876	0	240	606
1236	2018_12_17_12_51_33	55898	0	240	606
1237	2018_12_17_12_51_33	55918	0	240	606
1238	2018_12_17_12_51_33	55940	0	240	606
1239	2018_12_17_12_51_33	55960	0	240	606
1240	2018_12_17_12_51_33	55982	0	240	606
1241	2018_12_17_12_51_33	56002	0	240	606
1242	2018_12_17_12_51_33	56024	0	240	606
1243	2018_12_17_12_51_33	56044	0	240	606
1244	2018_12_17_12_51_33	56066	0	240	606
1245	2018_12_17_12_51_33	56086	0	240	606
1246	2018_12_17_12_51_33	56108	0	240	606
1247	2018_12_17_12_51_33	56128	0	240	606
1248	2018_12_17_12_51_34	56148	0	240	606
1249	2018_12_17_12_51_34	56170	0	240	606
1250	2018_12_17_12_51_34	56190	0	240	606
1251	2018_12_17_12_51_34	56212	0	240	606
1252	2018_12_17_12_51_34	56232	0	240	606
1253	2018_12_17_12_51_34	56254	0	240	606
1254	2018_12_17_12_51_34	56274	0	240	606
1255	2018_12_17_12_51_34	56296	0	240	606
1256	2018_12_17_12_51_34	56316	0	240	606
1257	2018_12_17_12_51_34	56338	0	240	606
1258	2018_12_17_12_51_34	56358	0	240	606
1259	2018_12_17_12_51_34	56380	0	240	606
1260	2018_12_17_12_51_34	56400	0	240	606
1261	2018_12_17_12_51_34	56422	0	240	606
1262	2018_12_17_12_51_34	56442	0	240	606
1263	2018_12_17_12_51_34	56464	0	240	606
1264	2018_12_17_12_51_34	56484	0	240	606
1265	2018_12_17_12_51_34	56506	0	240	606
1266	2018_12_17_12_51_34	56526	0	240	606
1267	2018_12_17_12_51_34	56548	0	240	606
1268	2018_12_17_12_51_34	56568	0	240	605
1269	2018_12_17_12_51_34	56590	0	240	606
1270	2018_12_17_12_51_34	56610	0	240	606
1271	2018_12_17_12_51_34	56632	0	240	606
1272	2018_12_17_12_51_34	56652	0	240	606
1273	2018_12_17_12_51_34	56674	0	240	606
1274	2018_12_17_12_51_34	56694	0	240	606
1275	2018_12_17_12_51_34	56716	0	240	606
1276	2018_12_17_12_51_34	56736	0	240	605
1277	2018_12_17_12_51_34	56758	0	240	606
1278	2018_12_17_12_51_34	56778	0	240	606
1279	2018_12_17_12_51_34	56800	0	240	606
1280	2018_12_17_12_51_34	56820	0	240	606
1281	2018_12_17_12_51_34	56842	0	240	606
1282	2018_12_17_12_51_34	56862	0	240	606
1283	2018_12_17_12_51_34	56884	0	240	606
1284	2018_12_17_12_51_34	56904	0	240	606
1285	2018_12_17_12_51_34	56926	0	240	606
1286	2018_12_17_12_51_34	56946	0	240	606
1287	2018_12_17_12_51_34	56968	0	240	606
1288	2018_12_17_12_51_34	56988	0	240	606
1289	2018_12_17_12_51_34	57010	0	240	606
1290	2018_12_17_12_51_34	57030	0	240	606
1291	2018_12_17_12_51_34	57052	0	240	606
1292	2018_12_17_12_51_34	57072	0	240	606
1293	2018_12_17_12_51_34	57094	0	240	606
1294	2018_12_17_12_51_34	57114	0	240	606
1295	2018_12_17_12_51_35	57136	0	240	606
1296	2018_12_17_12_51_35	57156	0	240	606
1297	2018_12_17_12_51_35	57178	0	240	606
1298	2018_12_17_12_51_35	57198	0	240	606
1299	2018_12_17_12_51_35	57220	0	240	606
1300	2018_12_17_12_51_35	57240	0	240	606
1301	2018_12_17_12_51_35	57262	0	240	606
1302	2018_12_17_12_51_35	57282	0	240	606
1303	2018_12_17_12_51_35	57304	0	240	606
1304	2018_12_17_12_51_35	57324	0	240	606
1305	2018_12_17_12_51_35	57346	0	240	606
1306	2018_12_17_12_51_35	57366	0	240	606
1307	2018_12_17_12_51_35	57388	0	240	606
1308	2018_12_17_12_51_35	57408	0	240	606
1309	2018_12_17_12_51_35	57428	0	240	606
1310	2018_12_17_12_51_35	57450	0	240	606
1311	2018_12_17_12_51_35	57470	0	240	606
1312	2018_12_17_12_51_35	57492	0	240	606
1313	2018_12_17_12_51_35	57512	0	240	606
1314	2018_12_17_12_51_35	57534	0	240	606
1315	2018_12_17_12_51_35	57554	0	240	605
1316	2018_12_17_12_51_35	57576	0	240	606
1317	2018_12_17_12_51_35	57596	0	240	606
1318	2018_12_17_12_51_35	57618	0	240	606
1319	2018_12_17_12_51_35	57638	0	240	606
1320	2018_12_17_12_51_35	57660	0	240	606
1321	2018_12_17_12_51_35	57680	0	240	606
1322	2018_12_17_12_51_35	57702	0	240	606
1323	2018_12_17_12_51_35	57722	0	240	606
1324	2018_12_17_12_51_35	57744	0	240	606
1325	2018_12_17_12_51_35	57764	0	240	606
1326	2018_12_17_12_51_35	57786	0	240	606
1327	2018_12_17_12_51_35	57806	0	240	606
1328	2018_12_17_12_51_35	57828	0	240	606
1329	2018_12_17_12_51_35	57848	0	240	606
1330	2018_12_17_12_51_35	57870	0	240	606
1331	2018_12_17_12_51_35	57890	0	240	606
1332	2018_12_17_12_51_35	57912	0	240	606
1333	2018_12_17_12_51_35	57932	0	240	606
1334	2018_12_17_12_51_35	57954	0	240	606
1335	2018_12_17_12_51_35	57974	0	240	606
1336	2018_12_17_12_51_35	57996	0	240	606
1337	2018_12_17_12_51_35	58016	0	240	606
1338	2018_12_17_12_51_35	58038	0	240	606
1339	2018_12_17_12_51_35	58058	0	240	606
1340	2018_12_17_12_51_35	58080	0	240	606
1341	2018_12_17_12_51_35	58100	0	240	606
1342	2018_12_17_12_51_35	58122	0	240	606
1343	2018_12_17_12_51_36	58142	0	240	606
1344	2018_12_17_12_51_36	58164	0	240	606
1345	2018_12_17_12_51_36	58184	0	240	606
1346	2018_12_17_12_51_36	58206	0	240	606
1347	2018_12_17_12_51_36	58226	0	240	606
1348	2018_12_17_12_51_36	58248	0	240	606
1349	2018_12_17_12_51_36	58268	0	240	606
1350	2018_12_17_12_51_36	58290	0	240	606
1351	2018_12_17_12_51_36	58310	0	240	606
1352	2018_12_17_12_51_36	58332	0	240	606
1353	2018_12_17_12_51_36	58352	0	240	606
1354	2018_12_17_12_51_36	58374	0	240	605
1355	2018_12_17_12_51_36	58394	0	240	606
1356	2018_12_17_12_51_36	58416	0	240	606
1357	2018_12_17_12_51_36	58436	0	240	606
1358	2018_12_17_12_51_36	58458	0	240	606
1359	2018_12_17_12_51_36	58478	0	240	606
1360	2018_12_17_12_51_36	58500	0	240	606
1361	2018_12_17_12_51_36	58520	0	240	606
1362	2018_12_17_12_51_36	58542	0	240	606
1363	2018_12_17_12_51_36	58562	0	240	606
1364	2018_12_17_12_51_36	58584	0	240	606
1365	2018_12_17_12_51_36	58604	0	240	606
1366	2018_12_17_12_51_36	58626	0	240	606
1367	2018_12_17_12_51_36	58646	0	240	606
1368	2018_12_17_12_51_36	58668	0	240	606
1369	2018_12_17_12_51_36	58688	0	240	606
1370	2018_12_17_12_51_36	58708	0	240	606
1371	2018_12_17_12_51_36	58730	0	240	606
1372	2018_12_17_12_51_36	58750	0	240	606
1373	2018_12_17_12_51_36	58772	0	240	606
1374	2018_12_17_12_51_36	58792	0	240	606
1375	2018_12_17_12_51_36	58814	0	240	606
1376	2018_12_17_12_51_36	58834	0	240	606
1377	2018_12_17_12_51_36	58856	0	240	606
1378	2018_12_17_12_51_36	58876	0	240	606
1379	2018_12_17_12_51_36	58898	0	240	606
1380	2018_12_17_12_51_36	58918	0	240	606
1381	2018_12_17_12_51_36	58940	0	240	606
1382	2018_12_17_12_51_36	58960	0	240	606
1383	2018_12_17_12_51_36	58982	0	240	606
1384	2018_12_17_12_51_36	59002	0	240	606
1385	2018_12_17_12_51_36	59024	0	240	606
1386	2018_12_17_12_51_36	59044	0	240	605
1387	2018_12_17_12_51_36	59066	0	240	606
1388	2018_12_17_12_51_36	59086	0	240	606
1389	2018_12_17_12_51_36	59108	0	240	606
1390	2018_12_17_12_51_36	59128	0	240	606
1391	2018_12_17_12_51_37	59150	0	240	606
1392	2018_12_17_12_51_37	59170	0	240	606
1393	2018_12_17_12_51_37	59192	0	240	606
1394	2018_12_17_12_51_37	59212	0	240	606
1395	2018_12_17_12_51_37	59234	0	240	606
1396	2018_12_17_12_51_37	59254	0	240	606
1397	2018_12_17_12_51_37	59276	0	240	606
1398	2018_12_17_12_51_37	59296	0	240	606
1399	2018_12_17_12_51_37	59318	0	240	606
1400	2018_12_17_12_51_37	59338	0	240	606
1401	2018_12_17_12_51_37	59360	0	240	606
1402	2018_12_17_12_51_37	59380	0	240	606
1403	2018_12_17_12_51_37	59402	0	240	606
1404	2018_12_17_12_51_37	59422	0	240	606
1405	2018_12_17_12_51_37	59444	0	240	606
1406	2018_12_17_12_51_37	59464	0	240	606
1407	2018_12_17_12_51_37	59486	0	240	606
1408	2018_12_17_12_51_37	59506	0	240	606
1409	2018_12_17_12_51_37	59528	0	240	606
1410	2018_12_17_12_51_37	59548	0	240	606
1411	2018_12_17_12_51_37	59570	0	240	606
1412	2018_12_17_12_51_37	59590	0	240	606
1413	2018_12_17_12_51_37	59612	0	240	606
1414	2018_12_17_12_51_37	59632	0	240	606
1415	2018_12_17_12_51_37	59654	0	240	606
1416	2018_12_17_12_51_37	59674	0	240	606
1417	2018_12_17_12_51_37	59696	0	240	606
1418	2018_12_17_12_51_37	59716	0	240	605
1419	2018_12_17_12_51_37	59738	0	240	606
1420	2018_12_17_12_51_37	59758	0	240	606
1421	2018_12_17_12_51_37	59780	0	240	606
1422	2018_12_17_12_51_37	59800	0	240	606
1423	2018_12_17_12_51_37	59822	0	240	606
1424	2018_12_17_12_51_37	59842	0	240	606
1425	2018_12_17_12_51_37	59864	0	240	606
1426	2018_12_17_12_51_37	59884	0	240	606
1427	2018_12_17_12_51_37	59906	0	240	606
1428	2018_12_17_12_51_37	59926	0	240	606
1429	2018_12_17_12_51_37	59948	0	240	606
1430	2018_12_17_12_51_37	59968	0	240	606
1431	2018_12_17_12_51_37	59988	0	240	606
1432	2018_12_17_12_51_37	60010	0	239	606
1433	2018_12_17_12_51_37	60030	0	239	606
1434	2018_12_17_12_51_37	60052	0	239	606
1435	2018_12_17_12_51_37	60072	0	239	606
1436	2018_12_17_12_51_37	60094	0	239	605
1437	2018_12_17_12_51_37	60114	0	239	606
1438	2018_12_17_12_51_38	60136	0	239	606
1439	2018_12_17_12_51_38	60156	0	239	606
1440	2018_12_17_12_51_38	60178	0	239	606
1441	2018_12_17_12_51_38	60198	0	239	606
1442	2018_12_17_12_51_38	60220	0	239	605
1443	2018_12_17_12_51_38	60240	0	239	606
1444	2018_12_17_12_51_38	60262	0	239	606
1445	2018_12_17_12_51_38	60282	0	239	606
1446	2018_12_17_12_51_38	60304	0	238	605
1447	2018_12_17_12_51_38	60324	0	238	604
1448	2018_12_17_12_51_38	60346	0	238	604
1449	2018_12_17_12_51_38	60366	0	238	604
1450	2018_12_17_12_51_38	60388	0	238	604
1451	2018_12_17_12_51_38	60408	0	238	604
1452	2018_12_17_12_51_38	60430	0	237	604
1453	2018_12_17_12_51_38	60450	0	237	604
1454	2018_12_17_12_51_38	60472	0	237	603
1455	2018_12_17_12_51_38	60492	0	237	604
1456	2018_12_17_12_51_38	60514	0	236	603
1457	2018_12_17_12_51_38	60534	0	236	602
1458	2018_12_17_12_51_38	60556	0	236	601
1459	2018_12_17_12_51_38	60576	0	236	601
1460	2018_12_17_12_51_38	60598	0	235	600
1461	2018_12_17_12_51_38	60618	0	235	598
1462	2018_12_17_12_51_38	60640	0	235	597
1463	2018_12_17_12_51_38	60660	0	234	597
1464	2018_12_17_12_51_38	60682	0	234	595
1465	2018_12_17_12_51_38	60702	0	234	595
1466	2018_12_17_12_51_38	60724	0	233	595
1467	2018_12_17_12_51_38	60744	0	233	595
1468	2018_12_17_12_51_38	60766	0	233	595
1469	2018_12_17_12_51_38	60786	0	232	595
1470	2018_12_17_12_51_38	60808	0	232	594
1471	2018_12_17_12_51_38	60828	0	231	594
1472	2018_12_17_12_51_38	60850	0	231	594
1473	2018_12_17_12_51_38	60870	0	231	594
1474	2018_12_17_12_51_38	60892	0	230	594
1475	2018_12_17_12_51_38	60912	0	230	594
1476	2018_12_17_12_51_38	60934	0	229	594
1477	2018_12_17_12_51_38	60954	0	229	594
1478	2018_12_17_12_51_38	60976	0	228	594
1479	2018_12_17_12_51_38	60996	0	228	594
1480	2018_12_17_12_51_38	61018	0	227	594
1481	2018_12_17_12_51_38	61038	0	227	593
1482	2018_12_17_12_51_38	61060	0	226	593
1483	2018_12_17_12_51_38	61080	0	226	593
1484	2018_12_17_12_51_38	61102	0	225	593
1485	2018_12_17_12_51_38	61122	0	225	593
1486	2018_12_17_12_51_39	61144	0	224	593
1487	2018_12_17_12_51_39	61164	0	224	593
1488	2018_12_17_12_51_39	61186	0	223	593
1489	2018_12_17_12_51_39	61206	0	222	592
1490	2018_12_17_12_51_39	61228	0	222	593
1491	2018_12_17_12_51_39	61248	0	221	592
1492	2018_12_17_12_51_39	61268	0	221	592
1493	2018_12_17_12_51_39	61290	0	220	592
1494	2018_12_17_12_51_39	61310	0	219	592
1495	2018_12_17_12_51_39	61332	0	219	591
1496	2018_12_17_12_51_39	61352	0	218	591
1497	2018_12_17_12_51_39	61374	0	217	591
1498	2018_12_17_12_51_39	61394	0	217	591
1499	2018_12_17_12_51_39	61416	0	216	591
1500	2018_12_17_12_51_39	61436	0	215	590
1501	2018_12_17_12_51_39	61458	0	215	590
1502	2018_12_17_12_51_39	61478	0	214	590
1503	2018_12_17_12_51_39	61500	0	213	589
1504	2018_12_17_12_51_39	61520	0	213	589
1505	2018_12_17_12_51_39	61542	0	212	589
1506	2018_12_17_12_51_39	61562	0	211	588
1507	2018_12_17_12_51_39	61584	0	210	588
1508	2018_12_17_12_51_39	61604	0	210	588
1509	2018_12_17_12_51_39	61626	0	209	588
1510	2018_12_17_12_51_39	61646	0	208	587
1511	2018_12_17_12_51_39	61668	0	207	587
1512	2018_12_17_12_51_39	61688	0	207	586
1513	2018_12_17_12_51_39	61710	0	206	586
1514	2018_12_17_12_51_39	61730	0	205	586
1515	2018_12_17_12_51_39	61752	0	204	586
1516	2018_12_17_12_51_39	61772	0	203	585
1517	2018_12_17_12_51_39	61794	0	202	585
1518	2018_12_17_12_51_39	61814	0	202	584
1519	2018_12_17_12_51_39	61836	0	201	584
1520	2018_12_17_12_51_39	61856	0	200	584
1521	2018_12_17_12_51_39	61878	0	199	583
1522	2018_12_17_12_51_39	61898	0	198	583
1523	2018_12_17_12_51_39	61920	0	197	583
1524	2018_12_17_12_51_39	61940	0	196	583
1525	2018_12_17_12_51_39	61962	0	195	582
1526	2018_12_17_12_51_39	61982	0	194	581
1527	2018_12_17_12_51_39	62004	0	193	581
1528	2018_12_17_12_51_39	62024	0	193	581
1529	2018_12_17_12_51_39	62046	0	192	580
1530	2018_12_17_12_51_39	62066	0	191	580
1531	2018_12_17_12_51_39	62088	0	190	579
1532	2018_12_17_12_51_39	62108	0	189	579
1533	2018_12_17_12_51_39	62130	0	188	579
1534	2018_12_17_12_51_40	62150	0	187	578
1535	2018_12_17_12_51_40	62172	0	186	578
1536	2018_12_17_12_51_40	62192	0	185	577
1537	2018_12_17_12_51_40	62214	0	184	577
1538	2018_12_17_12_51_40	62234	0	183	576
1539	2018_12_17_12_51_40	62256	0	182	576
1540	2018_12_17_12_51_40	62276	0	181	576
1541	2018_12_17_12_51_40	62298	0	180	575
1542	2018_12_17_12_51_40	62318	0	179	575
1543	2018_12_17_12_51_40	62340	0	178	574
1544	2018_12_17_12_51_40	62360	0	177	574
1545	2018_12_17_12_51_40	62382	0	175	573
1546	2018_12_17_12_51_40	62402	0	174	572
1547	2018_12_17_12_51_40	62424	0	173	572
1548	2018_12_17_12_51_40	62444	0	172	572
1549	2018_12_17_12_51_40	62466	0	171	571
1550	2018_12_17_12_51_40	62486	0	170	570
1551	2018_12_17_12_51_40	62508	0	169	570
1552	2018_12_17_12_51_40	62528	0	168	570
1553	2018_12_17_12_51_40	62548	0	167	569
1554	2018_12_17_12_51_40	62570	0	165	568
1555	2018_12_17_12_51_40	62590	0	164	568
1556	2018_12_17_12_51_40	62612	0	163	567
1557	2018_12_17_12_51_40	62632	0	162	567
1558	2018_12_17_12_51_40	62654	0	161	566
1559	2018_12_17_12_51_40	62674	0	160	566
1560	2018_12_17_12_51_40	62696	0	158	565
1561	2018_12_17_12_51_40	62716	0	157	565
1562	2018_12_17_12_51_40	62738	0	156	564
1563	2018_12_17_12_51_40	62758	0	155	563
1564	2018_12_17_12_51_40	62780	0	154	563
1565	2018_12_17_12_51_40	62800	0	152	562
1566	2018_12_17_12_51_40	62822	0	151	562
1567	2018_12_17_12_51_40	62842	0	150	561
1568	2018_12_17_12_51_40	62864	0	149	561
1569	2018_12_17_12_51_40	62884	0	148	560
1570	2018_12_17_12_51_40	62906	0	146	559
1571	2018_12_17_12_51_40	62926	0	145	559
1572	2018_12_17_12_51_40	62948	0	144	558
1573	2018_12_17_12_51_40	62968	0	143	558
1574	2018_12_17_12_51_40	62990	0	141	557
1575	2018_12_17_12_51_40	63010	0	140	557
1576	2018_12_17_12_51_40	63032	0	139	556
1577	2018_12_17_12_51_40	63052	0	137	555
1578	2018_12_17_12_51_40	63074	0	136	555
1579	2018_12_17_12_51_40	63094	0	135	554
1580	2018_12_17_12_51_40	63116	0	133	553
1581	2018_12_17_12_51_41	63136	0	132	553
1582	2018_12_17_12_51_41	63158	0	131	552
1583	2018_12_17_12_51_41	63178	0	129	551
1584	2018_12_17_12_51_41	63200	0	128	551
1585	2018_12_17_12_51_41	63220	0	127	550
1586	2018_12_17_12_51_41	63242	0	125	549
1587	2018_12_17_12_51_41	63262	0	124	549
1588	2018_12_17_12_51_41	63284	0	123	548
1589	2018_12_17_12_51_41	63304	0	121	547
1590	2018_12_17_12_51_41	63326	0	120	546
1591	2018_12_17_12_51_41	63346	0	119	546
1592	2018_12_17_12_51_41	63368	0	117	545
1593	2018_12_17_12_51_41	63388	0	116	544
1594	2018_12_17_12_51_41	63410	0	114	544
1595	2018_12_17_12_51_41	63430	0	113	543
1596	2018_12_17_12_51_41	63452	0	112	542
1597	2018_12_17_12_51_41	63472	0	110	541
1598	2018_12_17_12_51_41	63494	0	109	540
1599	2018_12_17_12_51_41	63514	0	108	540
1600	2018_12_17_12_51_41	63536	0	106	539
1601	2018_12_17_12_51_41	63556	0	105	539
1602	2018_12_17_12_51_41	63578	0	103	538
1603	2018_12_17_12_51_41	63598	0	102	537
1604	2018_12_17_12_51_41	63620	0	100	536
1605	2018_12_17_12_51_41	63640	0	99	536
1606	2018_12_17_12_51_41	63662	0	97	535
1607	2018_12_17_12_51_41	63682	0	96	534
1608	2018_12_17_12_51_41	63704	0	95	533
1609	2018_12_17_12_51_41	63724	0	93	533
1610	2018_12_17_12_51_41	63746	0	92	532
1611	2018_12_17_12_51_41	63766	0	90	531
1612	2018_12_17_12_51_41	63788	0	89	530
1613	2018_12_17_12_51_41	63808	0	87	530
1614	2018_12_17_12_51_41	63828	0	86	529
1615	2018_12_17_12_51_41	63850	0	84	528
1616	2018_12_17_12_51_41	63870	0	83	527
1617	2018_12_17_12_51_41	63892	0	81	526
1618	2018_12_17_12_51_41	63912	0	80	526
1619	2018_12_17_12_51_41	63934	0	78	525
1620	2018_12_17_12_51_41	63954	0	77	524
1621	2018_12_17_12_51_41	63976	0	75	523
1622	2018_12_17_12_51_41	63996	0	74	522
1623	2018_12_17_12_51_41	64018	0	72	522
1624	2018_12_17_12_51_41	64038	0	71	521
1625	2018_12_17_12_51_41	64060	0	69	520
1626	2018_12_17_12_51_41	64080	0	68	519
1627	2018_12_17_12_51_41	64102	0	66	518
1628	2018_12_17_12_51_41	64122	0	65	517
1629	2018_12_17_12_51_42	64144	0	63	517
1630	2018_12_17_12_51_42	64164	0	62	516
1631	2018_12_17_12_51_42	64186	0	60	515
1632	2018_12_17_12_51_42	64206	0	59	514
1633	2018_12_17_12_51_42	64228	0	57	513
1634	2018_12_17_12_51_42	64248	0	56	513
1635	2018_12_17_12_51_42	64270	0	54	512
1636	2018_12_17_12_51_42	64290	0	53	511
1637	2018_12_17_12_51_42	64312	0	51	510
1638	2018_12_17_12_51_42	64332	0	49	509
1639	2018_12_17_12_51_42	64354	0	48	510
1640	2018_12_17_12_51_42	64374	0	46	510
1641	2018_12_17_12_51_42	64396	0	45	510
1642	2018_12_17_12_51_42	64416	0	43	509
1643	2018_12_17_12_51_42	64438	0	42	509
1644	2018_12_17_12_51_42	64458	0	40	508
1645	2018_12_17_12_51_42	64480	0	39	508
1646	2018_12_17_12_51_42	64500	0	37	507
1647	2018_12_17_12_51_42	64522	0	35	507
1648	2018_12_17_12_51_42	64542	0	34	506
1649	2018_12_17_12_51_42	64564	0	32	505
1650	2018_12_17_12_51_42	64584	0	31	505
1651	2018_12_17_12_51_42	64606	0	29	504
1652	2018_12_17_12_51_42	64626	0	28	503
1653	2018_12_17_12_51_42	64648	0	26	502
1654	2018_12_17_12_51_42	64668	0	24	501
1655	2018_12_17_12_51_42	64690	0	23	500
1656	2018_12_17_12_51_42	64710	0	21	499
1657	2018_12_17_12_51_42	64732	0	20	498
1658	2018_12_17_12_51_42	64752	0	18	497
1659	2018_12_17_12_51_42	64774	0	17	496
1660	2018_12_17_12_51_42	64794	0	15	495
1661	2018_12_17_12_51_42	64816	0	13	494
1662	2018_12_17_12_51_42	64836	0	12	493
1663	2018_12_17_12_51_42	64858	0	10	492
1664	2018_12_17_12_51_42	64878	0	9	491
1665	2018_12_17_12_51_42	64900	0	7	491
1666	2018_12_17_12_51_42	64920	0	6	489
1667	2018_12_17_12_51_42	64942	0	4	488
1668	2018_12_17_12_51_42	64962	0	2	487
1669	2018_12_17_12_51_42	64984	0	1	486
1670	2018_12_17_12_51_42	65004	0	0	485
1671	2018_12_17_12_51_42	65026	0	-1	485
1672	2018_12_17_12_51_42	65046	0	-3	484
1673	2018_12_17_12_51_42	65068	0	-5	483
1674	2018_12_17_12_51_42	65088	0	-6	482
1675	2018_12_17_12_51_42	65108	0	-8	481
1676	2018_12_17_12_51_42	65130	0	-9	480
1677	2018_12_17_12_51_43	65150	0	-11	479
1678	2018_12_17_12_51_43	65172	0	-12	478
1679	2018_12_17_12_51_43	65192	0	-14	477
1680	2018_12_17_12_51_43	65214	0	-16	476
1681	2018_12_17_12_51_43	65234	0	-17	475
1682	2018_12_17_12_51_43	65256	0	-19	474
1683	2018_12_17_12_51_43	65276	0	-20	473
1684	2018_12_17_12_51_43	65298	0	-22	472
1685	2018_12_17_12_51_43	65318	0	-23	471
1686	2018_12_17_12_51_43	65340	0	-25	470
1687	2018_12_17_12_51_43	65360	0	-27	469
1688	2018_12_17_12_51_43	65382	0	-28	468
1689	2018_12_17_12_51_43	65402	0	-30	467
1690	2018_12_17_12_51_43	65424	0	-31	466
1691	2018_12_17_12_51_43	65444	0	-33	465
1692	2018_12_17_12_51_43	65466	0	-35	464
1693	2018_12_17_12_51_43	65486	0	-36	463
1694	2018_12_17_12_51_43	65508	0	-38	462
1695	2018_12_17_12_51_43	65528	0	-39	461
1696	2018_12_17_12_51_43	65550	0	-41	460
1697	2018_12_17_12_51_43	65570	0	-42	459
1698	2018_12_17_12_51_43	65592	0	-44	457
1699	2018_12_17_12_51_43	65612	0	-45	456
1700	2018_12_17_12_51_43	65634	0	-47	455
1701	2018_12_17_12_51_43	65654	0	-48	454
1702	2018_12_17_12_51_43	65676	0	-50	453
1703	2018_12_17_12_51_43	65696	0	-52	452
1704	2018_12_17_12_51_43	65718	0	-53	451
1705	2018_12_17_12_51_43	65738	0	-55	449
1706	2018_12_17_12_51_43	65760	0	-56	448
1707	2018_12_17_12_51_43	65780	0	-58	447
1708	2018_12_17_12_51_43	65802	0	-59	446
1709	2018_12_17_12_51_43	65822	0	-61	445
1710	2018_12_17_12_51_43	65844	0	-62	444
1711	2018_12_17_12_51_43	65864	0	-64	443
1712	2018_12_17_12_51_43	65886	0	-65	442
1713	2018_12_17_12_51_43	65906	0	-67	440
1714	2018_12_17_12_51_43	65928	0	-68	439
1715	2018_12_17_12_51_43	65948	0	-70	438
1716	2018_12_17_12_51_43	65970	0	-72	437
1717	2018_12_17_12_51_43	65990	0	-73	436
1718	2018_12_17_12_51_43	66012	0	-75	435
1719	2018_12_17_12_51_43	66032	0	-76	433
1720	2018_12_17_12_51_43	66054	0	-78	432
1721	2018_12_17_12_51_43	66074	0	-79	431
1722	2018_12_17_12_51_43	66096	0	-81	430
1723	2018_12_17_12_51_43	66116	0	-82	429
1724	2018_12_17_12_51_44	66138	0	-83	428
1725	2018_12_17_12_51_44	66158	0	-85	427
1726	2018_12_17_12_51_44	66180	0	-86	425
1727	2018_12_17_12_51_44	66200	0	-88	424
1728	2018_12_17_12_51_44	66222	0	-89	423
1729	2018_12_17_12_51_44	66242	0	-91	422
1730	2018_12_17_12_51_44	66264	0	-92	421
1731	2018_12_17_12_51_44	66284	0	-94	420
1732	2018_12_17_12_51_44	66306	0	-95	418
1733	2018_12_17_12_51_44	66326	0	-97	417
1734	2018_12_17_12_51_44	66348	0	-98	416
1735	2018_12_17_12_51_44	66368	0	-99	415
1736	2018_12_17_12_51_44	66388	0	-101	414
1737	2018_12_17_12_51_44	66410	0	-102	413
1738	2018_12_17_12_51_44	66430	0	-104	412
1739	2018_12_17_12_51_44	66452	0	-105	410
1740	2018_12_17_12_51_44	66472	0	-107	409
1741	2018_12_17_12_51_44	66494	0	-108	408
1742	2018_12_17_12_51_44	66514	0	-109	407
1743	2018_12_17_12_51_44	66536	0	-111	406
1744	2018_12_17_12_51_44	66556	0	-112	405
1745	2018_12_17_12_51_44	66578	0	-114	404
1746	2018_12_17_12_51_44	66598	0	-115	403
1747	2018_12_17_12_51_44	66620	0	-116	402
1748	2018_12_17_12_51_44	66640	0	-118	400
1749	2018_12_17_12_51_44	66662	0	-119	399
1750	2018_12_17_12_51_44	66682	0	-120	398
1751	2018_12_17_12_51_44	66704	0	-122	397
1752	2018_12_17_12_51_44	66724	0	-123	396
1753	2018_12_17_12_51_44	66746	0	-125	395
1754	2018_12_17_12_51_44	66766	0	-126	394
1755	2018_12_17_12_51_44	66788	0	-127	393
1756	2018_12_17_12_51_44	66808	0	-129	392
1757	2018_12_17_12_51_44	66830	0	-130	391
1758	2018_12_17_12_51_44	66850	0	-131	390
1759	2018_12_17_12_51_44	66872	0	-133	389
1760	2018_12_17_12_51_44	66892	0	-134	387
1761	2018_12_17_12_51_44	66914	0	-135	386
1762	2018_12_17_12_51_44	66934	0	-137	385
1763	2018_12_17_12_51_44	66956	0	-138	384
1764	2018_12_17_12_51_44	66976	0	-139	383
1765	2018_12_17_12_51_44	66998	0	-140	382
1766	2018_12_17_12_51_44	67018	0	-142	381
1767	2018_12_17_12_51_44	67040	0	-143	380
1768	2018_12_17_12_51_44	67060	0	-144	379
1769	2018_12_17_12_51_44	67082	0	-146	378
1770	2018_12_17_12_51_44	67102	0	-147	377
1771	2018_12_17_12_51_45	67124	0	-148	376
1772	2018_12_17_12_51_45	67144	0	-149	375
1773	2018_12_17_12_51_45	67166	0	-150	374
1774	2018_12_17_12_51_45	67186	0	-152	373
1775	2018_12_17_12_51_45	67208	0	-153	372
1776	2018_12_17_12_51_45	67228	0	-154	371
1777	2018_12_17_12_51_45	67250	0	-155	370
1778	2018_12_17_12_51_45	67270	0	-157	369
1779	2018_12_17_12_51_45	67292	0	-158	368
1780	2018_12_17_12_51_45	67312	0	-159	367
1781	2018_12_17_12_51_45	67334	0	-160	366
1782	2018_12_17_12_51_45	67354	0	-161	365
1783	2018_12_17_12_51_45	67376	0	-162	364
1784	2018_12_17_12_51_45	67396	0	-164	363
1785	2018_12_17_12_51_45	67418	0	-165	363
1786	2018_12_17_12_51_45	67438	0	-166	361
1787	2018_12_17_12_51_45	67460	0	-167	360
1788	2018_12_17_12_51_45	67480	0	-168	360
1789	2018_12_17_12_51_45	67502	0	-169	359
1790	2018_12_17_12_51_45	67522	0	-170	358
1791	2018_12_17_12_51_45	67544	0	-172	357
1792	2018_12_17_12_51_45	67564	0	-173	356
1793	2018_12_17_12_51_45	67586	0	-174	355
1794	2018_12_17_12_51_45	67606	0	-175	354
1795	2018_12_17_12_51_45	67628	0	-176	353
1796	2018_12_17_12_51_45	67648	0	-177	353
1797	2018_12_17_12_51_45	67668	0	-178	351
1798	2018_12_17_12_51_45	67690	0	-179	351
1799	2018_12_17_12_51_45	67710	0	-180	350
1800	2018_12_17_12_51_45	67732	0	-181	349
1801	2018_12_17_12_51_45	67752	0	-182	348
1802	2018_12_17_12_51_45	67774	0	-183	347
1803	2018_12_17_12_51_45	67794	0	-184	347
1804	2018_12_17_12_51_45	67816	0	-185	346
1805	2018_12_17_12_51_45	67836	0	-186	345
1806	2018_12_17_12_51_45	67858	0	-187	344
1807	2018_12_17_12_51_45	67878	0	-188	344
1808	2018_12_17_12_51_45	67900	0	-189	342
1809	2018_12_17_12_51_45	67920	0	-190	341
1810	2018_12_17_12_51_45	67942	0	-191	341
1811	2018_12_17_12_51_45	67962	0	-192	340
1812	2018_12_17_12_51_45	67984	0	-193	340
1813	2018_12_17_12_51_45	68004	0	-194	339
1814	2018_12_17_12_51_45	68026	0	-195	338
1815	2018_12_17_12_51_45	68046	0	-196	337
1816	2018_12_17_12_51_45	68068	0	-197	337
1817	2018_12_17_12_51_45	68088	0	-197	336
1818	2018_12_17_12_51_45	68110	0	-198	335
1819	2018_12_17_12_51_46	68130	0	-199	334
1820	2018_12_17_12_51_46	68152	0	-200	334
1821	2018_12_17_12_51_46	68172	0	-201	333
1822	2018_12_17_12_51_46	68194	0	-202	332
1823	2018_12_17_12_51_46	68214	0	-203	331
1824	2018_12_17_12_51_46	68236	0	-204	331
1825	2018_12_17_12_51_46	68256	0	-204	330
1826	2018_12_17_12_51_46	68278	0	-205	329
1827	2018_12_17_12_51_46	68298	0	-206	329
1828	2018_12_17_12_51_46	68320	0	-207	328
1829	2018_12_17_12_51_46	68340	0	-208	328
1830	2018_12_17_12_51_46	68362	0	-208	327
1831	2018_12_17_12_51_46	68382	0	-209	327
1832	2018_12_17_12_51_46	68404	0	-210	326
1833	2018_12_17_12_51_46	68424	0	-211	325
1834	2018_12_17_12_51_46	68446	0	-211	325
1835	2018_12_17_12_51_46	68466	0	-212	324
1836	2018_12_17_12_51_46	68488	0	-213	324
1837	2018_12_17_12_51_46	68508	0	-214	323
1838	2018_12_17_12_51_46	68530	0	-214	322
1839	2018_12_17_12_51_46	68550	0	-215	322
1840	2018_12_17_12_51_46	68572	0	-216	321
1841	2018_12_17_12_51_46	68592	0	-216	321
1842	2018_12_17_12_51_46	68614	0	-217	320
1843	2018_12_17_12_51_46	68634	0	-218	319
1844	2018_12_17_12_51_46	68656	0	-218	319
1845	2018_12_17_12_51_46	68676	0	-219	318
1846	2018_12_17_12_51_46	68698	0	-220	318
1847	2018_12_17_12_51_46	68718	0	-220	317
1848	2018_12_17_12_51_46	68740	0	-221	317
1849	2018_12_17_12_51_46	68760	0	-222	316
1850	2018_12_17_12_51_46	68782	0	-222	316
1851	2018_12_17_12_51_46	68802	0	-223	315
1852	2018_12_17_12_51_46	68824	0	-223	315
1853	2018_12_17_12_51_46	68844	0	-224	315
1854	2018_12_17_12_51_46	68866	0	-224	314
1855	2018_12_17_12_51_46	68886	0	-225	313
1856	2018_12_17_12_51_46	68908	0	-226	312
1857	2018_12_17_12_51_46	68928	0	-226	312
1858	2018_12_17_12_51_46	68948	0	-227	312
1859	2018_12_17_12_51_46	68970	0	-227	311
1860	2018_12_17_12_51_46	68990	0	-228	311
1861	2018_12_17_12_51_46	69012	0	-228	311
1862	2018_12_17_12_51_46	69032	0	-228	311
1863	2018_12_17_12_51_46	69054	0	-229	310
1864	2018_12_17_12_51_46	69074	0	-229	309
1865	2018_12_17_12_51_46	69096	0	-230	309
1866	2018_12_17_12_51_46	69116	0	-230	309
1867	2018_12_17_12_51_47	69138	0	-231	309
1868	2018_12_17_12_51_47	69158	0	-231	309
1869	2018_12_17_12_51_47	69180	0	-232	308
1870	2018_12_17_12_51_47	69200	0	-232	308
1871	2018_12_17_12_51_47	69222	0	-232	307
1872	2018_12_17_12_51_47	69242	0	-233	307
1873	2018_12_17_12_51_47	69264	0	-233	306
1874	2018_12_17_12_51_47	69284	0	-233	306
1875	2018_12_17_12_51_47	69306	0	-234	306
1876	2018_12_17_12_51_47	69326	0	-234	305
1877	2018_12_17_12_51_47	69348	0	-234	306
1878	2018_12_17_12_51_47	69368	0	-235	305
1879	2018_12_17_12_51_47	69390	0	-235	305
1880	2018_12_17_12_51_47	69410	0	-235	305
1881	2018_12_17_12_51_47	69432	0	-236	305
1882	2018_12_17_12_51_47	69452	0	-236	304
1883	2018_12_17_12_51_47	69474	0	-236	304
1884	2018_12_17_12_51_47	69494	0	-236	304
1885	2018_12_17_12_51_47	69516	0	-237	304
1886	2018_12_17_12_51_47	69536	0	-237	303
1887	2018_12_17_12_51_47	69558	0	-237	303
1888	2018_12_17_12_51_47	69578	0	-237	303
1889	2018_12_17_12_51_47	69600	0	-238	303
1890	2018_12_17_12_51_47	69620	0	-238	303
1891	2018_12_17_12_51_47	69642	0	-238	302
1892	2018_12_17_12_51_47	69662	0	-238	302
1893	2018_12_17_12_51_47	69684	0	-238	302
1894	2018_12_17_12_51_47	69704	0	-238	302
1895	2018_12_17_12_51_47	69726	0	-239	302
1896	2018_12_17_12_51_47	69746	0	-239	302
1897	2018_12_17_12_51_47	69768	0	-239	302
1898	2018_12_17_12_51_47	69788	0	-239	302
1899	2018_12_17_12_51_47	69810	0	-239	302
1900	2018_12_17_12_51_47	69830	0	-239	302
1901	2018_12_17_12_51_47	69852	0	-239	302
1902	2018_12_17_12_51_47	69872	0	-239	302
1903	2018_12_17_12_51_47	69894	0	-239	302
1904	2018_12_17_12_51_47	69914	0	-239	302
1905	2018_12_17_12_51_47	69936	0	-239	302
1906	2018_12_17_12_51_47	69956	0	-239	302
1907	2018_12_17_12_51_47	69978	0	-239	303
1908	2018_12_17_12_51_47	69998	0	-239	303
1909	2018_12_17_12_51_47	70020	0	-239	302
1910	2018_12_17_12_51_47	70040	0	-239	302
1911	2018_12_17_12_51_47	70062	0	-239	302
1912	2018_12_17_12_51_47	70082	0	-239	302
1913	2018_12_17_12_51_47	70104	0	-239	302
1914	2018_12_17_12_51_48	70124	0	-239	302
1915	2018_12_17_12_51_48	70146	0	-239	302
1916	2018_12_17_12_51_48	70166	0	-239	302
1917	2018_12_17_12_51_48	70188	0	-239	302
1918	2018_12_17_12_51_48	70208	0	-239	302
1919	2018_12_17_12_51_48	70228	0	-239	302
1920	2018_12_17_12_51_48	70250	0	-239	302
1921	2018_12_17_12_51_48	70270	0	-239	302
1922	2018_12_17_12_51_48	70292	0	-238	302
1923	2018_12_17_12_51_48	70312	0	-238	302
1924	2018_12_17_12_51_48	70334	0	-238	302
1925	2018_12_17_12_51_48	70354	0	-238	303
1926	2018_12_17_12_51_48	70376	0	-238	303
1927	2018_12_17_12_51_48	70396	0	-238	302
1928	2018_12_17_12_51_48	70418	0	-237	303
1929	2018_12_17_12_51_48	70438	0	-237	303
1930	2018_12_17_12_51_48	70460	0	-237	303
1931	2018_12_17_12_51_48	70480	0	-237	304
1932	2018_12_17_12_51_48	70502	0	-237	304
1933	2018_12_17_12_51_48	70522	0	-236	304
1934	2018_12_17_12_51_48	70544	0	-236	304
1935	2018_12_17_12_51_48	70564	0	-236	305
1936	2018_12_17_12_51_48	70586	0	-235	305
1937	2018_12_17_12_51_48	70606	0	-235	305
1938	2018_12_17_12_51_48	70628	0	-235	305
1939	2018_12_17_12_51_48	70648	0	-235	306
1940	2018_12_17_12_51_48	70670	0	-234	306
1941	2018_12_17_12_51_48	70690	0	-234	306
1942	2018_12_17_12_51_48	70712	0	-234	306
1943	2018_12_17_12_51_48	70732	0	-233	306
1944	2018_12_17_12_51_48	70754	0	-233	306
1945	2018_12_17_12_51_48	70774	0	-232	306
1946	2018_12_17_12_51_48	70796	0	-232	306
1947	2018_12_17_12_51_48	70816	0	-232	306
1948	2018_12_17_12_51_48	70838	0	-231	306
1949	2018_12_17_12_51_48	70858	0	-231	307
1950	2018_12_17_12_51_48	70880	0	-230	307
1951	2018_12_17_12_51_48	70900	0	-230	307
1952	2018_12_17_12_51_48	70922	0	-230	307
1953	2018_12_17_12_51_48	70942	0	-229	307
1954	2018_12_17_12_51_48	70964	0	-229	307
1955	2018_12_17_12_51_48	70984	0	-228	307
1956	2018_12_17_12_51_48	71006	0	-228	307
1957	2018_12_17_12_51_48	71026	0	-227	307
1958	2018_12_17_12_51_48	71048	0	-227	307
1959	2018_12_17_12_51_48	71068	0	-226	307
1960	2018_12_17_12_51_48	71090	0	-226	307
1961	2018_12_17_12_51_48	71110	0	-225	307
1962	2018_12_17_12_51_49	71132	0	-224	308
1963	2018_12_17_12_51_49	71152	0	-224	308
1964	2018_12_17_12_51_49	71174	0	-223	308
1965	2018_12_17_12_51_49	71194	0	-223	308
1966	2018_12_17_12_51_49	71216	0	-222	308
1967	2018_12_17_12_51_49	71236	0	-222	308
1968	2018_12_17_12_51_49	71258	0	-221	308
1969	2018_12_17_12_51_49	71278	0	-220	308
1970	2018_12_17_12_51_49	71300	0	-220	308
1971	2018_12_17_12_51_49	71320	0	-219	308
1972	2018_12_17_12_51_49	71342	0	-218	309
1973	2018_12_17_12_51_49	71362	0	-218	309
1974	2018_12_17_12_51_49	71384	0	-217	309
1975	2018_12_17_12_51_49	71404	0	-217	309
1976	2018_12_17_12_51_49	71426	0	-216	310
1977	2018_12_17_12_51_49	71446	0	-215	310
1978	2018_12_17_12_51_49	71468	0	-214	311
1979	2018_12_17_12_51_49	71488	0	-214	312
1980	2018_12_17_12_51_49	71508	0	-213	313
1981	2018_12_17_12_51_49	71530	0	-212	313
1982	2018_12_17_12_51_49	71550	0	-212	313
1983	2018_12_17_12_51_49	71572	0	-211	314
1984	2018_12_17_12_51_49	71592	0	-210	315
1985	2018_12_17_12_51_49	71614	0	-209	316
1986	2018_12_17_12_51_49	71634	0	-209	317
1987	2018_12_17_12_51_49	71656	0	-208	317
1988	2018_12_17_12_51_49	71676	0	-207	318
1989	2018_12_17_12_51_49	71698	0	-206	319
1990	2018_12_17_12_51_49	71718	0	-205	320
1991	2018_12_17_12_51_49	71740	0	-205	320
1992	2018_12_17_12_51_49	71760	0	-204	321
1993	2018_12_17_12_51_49	71782	0	-203	322
1994	2018_12_17_12_51_49	71802	0	-202	323
1995	2018_12_17_12_51_49	71824	0	-201	324
1996	2018_12_17_12_51_49	71844	0	-200	324
1997	2018_12_17_12_51_49	71866	0	-199	325
1998	2018_12_17_12_51_49	71886	0	-199	326
[truncated: 2,951 more rows]
