# Supplementary material for: Design and Evaluation of a Balanced Compliant Laparoscopic Grasper
Source: IEEE J Transl Eng Health Med. 2023 Jul 3;11:451–9. doi: 10.1109/JTEHM.2023.3291925 (PMC10561751; doi:10.1109/JTEHM.2023.3291925)
Supplement: Supplementary materials [file jtehm-3291925-mm.zip › Supplemental A - Matlab scripts/figure 2/2018_12_17_sensordata_240_10_90673_4.tsv]

id	timestamp	millisecond_runtime	Cycle	Position	force
0	2018_12_17_12_54_33	23544	0	240	606
1	2018_12_17_12_54_33	23566	0	240	606
2	2018_12_17_12_54_33	23586	0	240	606
3	2018_12_17_12_54_33	23608	0	240	606
4	2018_12_17_12_54_33	23628	0	240	606
5	2018_12_17_12_54_33	23650	0	240	606
6	2018_12_17_12_54_33	23670	0	240	606
7	2018_12_17_12_54_33	23692	0	240	606
8	2018_12_17_12_54_33	23712	0	240	606
9	2018_12_17_12_54_33	23734	0	240	606
10	2018_12_17_12_54_33	23754	0	240	606
11	2018_12_17_12_54_33	23776	0	240	606
12	2018_12_17_12_54_34	23796	0	240	606
13	2018_12_17_12_54_34	23818	0	240	606
14	2018_12_17_12_54_34	23838	0	240	606
15	2018_12_17_12_54_34	23860	0	240	606
16	2018_12_17_12_54_34	23880	0	240	606
17	2018_12_17_12_54_34	23902	0	240	606
18	2018_12_17_12_54_34	23922	0	240	606
19	2018_12_17_12_54_34	23944	0	240	606
20	2018_12_17_12_54_34	23964	0	240	606
21	2018_12_17_12_54_34	23986	0	240	606
22	2018_12_17_12_54_34	24006	0	240	606
23	2018_12_17_12_54_34	24028	0	240	606
24	2018_12_17_12_54_34	24048	0	240	606
25	2018_12_17_12_54_34	24070	0	240	606
26	2018_12_17_12_54_34	24090	0	240	606
27	2018_12_17_12_54_34	24112	0	240	606
28	2018_12_17_12_54_34	24132	0	240	606
29	2018_12_17_12_54_34	24154	0	240	606
30	2018_12_17_12_54_34	24174	0	240	606
31	2018_12_17_12_54_34	24196	0	240	606
32	2018_12_17_12_54_34	24216	0	240	606
33	2018_12_17_12_54_34	24238	0	240	606
34	2018_12_17_12_54_34	24258	0	240	606
35	2018_12_17_12_54_34	24280	0	240	606
36	2018_12_17_12_54_34	24300	0	240	606
37	2018_12_17_12_54_34	24322	0	240	606
38	2018_12_17_12_54_34	24342	0	240	606
39	2018_12_17_12_54_34	24364	0	240	606
40	2018_12_17_12_54_34	24384	0	240	606
41	2018_12_17_12_54_34	24404	0	240	606
42	2018_12_17_12_54_34	24426	0	240	606
43	2018_12_17_12_54_34	24446	0	240	606
44	2018_12_17_12_54_34	24468	0	240	606
45	2018_12_17_12_54_34	24488	0	240	606
46	2018_12_17_12_54_34	24510	0	240	606
47	2018_12_17_12_54_34	24530	0	240	606
48	2018_12_17_12_54_34	24552	0	240	606
49	2018_12_17_12_54_34	24572	0	240	606
50	2018_12_17_12_54_34	24594	0	240	606
51	2018_12_17_12_54_34	24614	0	240	606
52	2018_12_17_12_54_34	24636	0	240	606
53	2018_12_17_12_54_34	24656	0	240	606
54	2018_12_17_12_54_34	24678	0	240	606
55	2018_12_17_12_54_34	24698	0	240	606
56	2018_12_17_12_54_34	24720	0	240	606
57	2018_12_17_12_54_34	24740	0	240	606
58	2018_12_17_12_54_34	24762	0	240	606
59	2018_12_17_12_54_34	24782	0	240	606
60	2018_12_17_12_54_35	24804	0	240	606
61	2018_12_17_12_54_35	24824	0	240	606
62	2018_12_17_12_54_35	24846	0	240	606
63	2018_12_17_12_54_35	24866	0	240	606
64	2018_12_17_12_54_35	24888	0	240	606
65	2018_12_17_12_54_35	24908	0	240	606
66	2018_12_17_12_54_35	24930	0	240	606
67	2018_12_17_12_54_35	24950	0	240	606
68	2018_12_17_12_54_35	24972	0	240	606
69	2018_12_17_12_54_35	24992	0	240	606
70	2018_12_17_12_54_35	25014	0	240	606
71	2018_12_17_12_54_35	25034	0	240	606
72	2018_12_17_12_54_35	25056	0	240	606
73	2018_12_17_12_54_35	25076	0	240	606
74	2018_12_17_12_54_35	25098	0	240	606
75	2018_12_17_12_54_35	25118	0	240	606
76	2018_12_17_12_54_35	25140	0	240	606
77	2018_12_17_12_54_35	25160	0	240	606
78	2018_12_17_12_54_35	25182	0	240	606
79	2018_12_17_12_54_35	25202	0	240	606
80	2018_12_17_12_54_35	25224	0	240	606
81	2018_12_17_12_54_35	25244	0	240	606
82	2018_12_17_12_54_35	25266	0	240	606
83	2018_12_17_12_54_35	25286	0	240	606
84	2018_12_17_12_54_35	25308	0	240	606
85	2018_12_17_12_54_35	25328	0	240	606
86	2018_12_17_12_54_35	25350	0	240	606
87	2018_12_17_12_54_35	25370	0	240	606
88	2018_12_17_12_54_35	25392	0	240	606
89	2018_12_17_12_54_35	25412	0	240	606
90	2018_12_17_12_54_35	25434	0	240	605
91	2018_12_17_12_54_35	25454	0	240	606
92	2018_12_17_12_54_35	25476	0	240	606
93	2018_12_17_12_54_35	25496	0	240	606
94	2018_12_17_12_54_35	25518	0	240	606
95	2018_12_17_12_54_35	25538	0	240	606
96	2018_12_17_12_54_35	25560	0	240	606
97	2018_12_17_12_54_35	25580	0	240	606
98	2018_12_17_12_54_35	25602	0	240	606
99	2018_12_17_12_54_35	25622	0	240	606
100	2018_12_17_12_54_35	25644	0	240	606
101	2018_12_17_12_54_35	25664	0	240	606
102	2018_12_17_12_54_35	25684	0	240	606
103	2018_12_17_12_54_35	25706	0	240	606
104	2018_12_17_12_54_35	25726	0	240	606
105	2018_12_17_12_54_35	25748	0	240	606
106	2018_12_17_12_54_35	25768	0	240	606
107	2018_12_17_12_54_36	25790	0	240	606
108	2018_12_17_12_54_36	25810	0	240	606
109	2018_12_17_12_54_36	25832	0	240	606
110	2018_12_17_12_54_36	25852	0	240	606
111	2018_12_17_12_54_36	25874	0	240	606
112	2018_12_17_12_54_36	25894	0	240	606
113	2018_12_17_12_54_36	25916	0	240	606
114	2018_12_17_12_54_36	25936	0	240	606
115	2018_12_17_12_54_36	25958	0	240	606
116	2018_12_17_12_54_36	25978	0	240	606
117	2018_12_17_12_54_36	26000	0	240	606
118	2018_12_17_12_54_36	26020	0	240	606
119	2018_12_17_12_54_36	26042	0	240	606
120	2018_12_17_12_54_36	26062	0	240	606
121	2018_12_17_12_54_36	26084	0	240	606
122	2018_12_17_12_54_36	26104	0	240	606
123	2018_12_17_12_54_36	26126	0	240	606
124	2018_12_17_12_54_36	26146	0	240	606
125	2018_12_17_12_54_36	26168	0	240	606
126	2018_12_17_12_54_36	26188	0	240	606
127	2018_12_17_12_54_36	26210	0	240	606
128	2018_12_17_12_54_36	26230	0	240	606
129	2018_12_17_12_54_36	26252	0	240	606
130	2018_12_17_12_54_36	26272	0	240	606
131	2018_12_17_12_54_36	26294	0	240	606
132	2018_12_17_12_54_36	26314	0	240	606
133	2018_12_17_12_54_36	26336	0	240	606
134	2018_12_17_12_54_36	26356	0	240	606
135	2018_12_17_12_54_36	26378	0	240	606
136	2018_12_17_12_54_36	26398	0	240	606
137	2018_12_17_12_54_36	26420	0	240	606
138	2018_12_17_12_54_36	26440	0	240	606
139	2018_12_17_12_54_36	26462	0	240	606
140	2018_12_17_12_54_36	26482	0	240	606
141	2018_12_17_12_54_36	26504	0	240	606
142	2018_12_17_12_54_36	26524	0	240	606
143	2018_12_17_12_54_36	26546	0	240	606
144	2018_12_17_12_54_36	26566	0	240	606
145	2018_12_17_12_54_36	26588	0	240	606
146	2018_12_17_12_54_36	26608	0	240	606
147	2018_12_17_12_54_36	26630	0	240	606
148	2018_12_17_12_54_36	26650	0	240	606
149	2018_12_17_12_54_36	26672	0	240	606
150	2018_12_17_12_54_36	26692	0	240	606
151	2018_12_17_12_54_36	26714	0	240	606
152	2018_12_17_12_54_36	26734	0	240	606
153	2018_12_17_12_54_36	26756	0	240	606
154	2018_12_17_12_54_36	26776	0	240	606
155	2018_12_17_12_54_37	26798	0	240	606
156	2018_12_17_12_54_37	26818	0	240	606
157	2018_12_17_12_54_37	26840	0	240	606
158	2018_12_17_12_54_37	26860	0	240	606
159	2018_12_17_12_54_37	26882	0	240	606
160	2018_12_17_12_54_37	26902	0	240	606
161	2018_12_17_12_54_37	26924	0	240	606
162	2018_12_17_12_54_37	26944	0	240	606
163	2018_12_17_12_54_37	26964	0	240	606
164	2018_12_17_12_54_37	26986	0	240	606
165	2018_12_17_12_54_37	27006	0	240	606
166	2018_12_17_12_54_37	27028	0	240	606
167	2018_12_17_12_54_37	27048	0	240	606
168	2018_12_17_12_54_37	27070	0	240	606
169	2018_12_17_12_54_37	27090	0	240	606
170	2018_12_17_12_54_37	27112	0	240	606
171	2018_12_17_12_54_37	27132	0	240	606
172	2018_12_17_12_54_37	27154	0	240	606
173	2018_12_17_12_54_37	27174	0	240	606
174	2018_12_17_12_54_37	27196	0	240	606
175	2018_12_17_12_54_37	27216	0	240	606
176	2018_12_17_12_54_37	27238	0	240	606
177	2018_12_17_12_54_37	27258	0	240	606
178	2018_12_17_12_54_37	27280	0	240	606
179	2018_12_17_12_54_37	27300	0	240	606
180	2018_12_17_12_54_37	27322	0	240	606
181	2018_12_17_12_54_37	27342	0	240	606
182	2018_12_17_12_54_37	27364	0	240	606
183	2018_12_17_12_54_37	27384	0	240	606
184	2018_12_17_12_54_37	27406	0	240	606
185	2018_12_17_12_54_37	27426	0	240	606
186	2018_12_17_12_54_37	27448	0	240	606
187	2018_12_17_12_54_37	27468	0	240	606
188	2018_12_17_12_54_37	27490	0	240	606
189	2018_12_17_12_54_37	27510	0	240	606
190	2018_12_17_12_54_37	27532	0	240	606
191	2018_12_17_12_54_37	27552	0	240	606
192	2018_12_17_12_54_37	27574	0	240	606
193	2018_12_17_12_54_37	27594	0	240	606
194	2018_12_17_12_54_37	27616	0	240	606
195	2018_12_17_12_54_37	27636	0	240	606
196	2018_12_17_12_54_37	27658	0	240	606
197	2018_12_17_12_54_37	27678	0	240	606
198	2018_12_17_12_54_37	27700	0	240	606
199	2018_12_17_12_54_37	27720	0	240	606
200	2018_12_17_12_54_37	27742	0	240	606
201	2018_12_17_12_54_37	27762	0	240	606
202	2018_12_17_12_54_38	27784	0	240	606
203	2018_12_17_12_54_38	27804	0	240	606
204	2018_12_17_12_54_38	27826	0	240	606
205	2018_12_17_12_54_38	27846	0	240	606
206	2018_12_17_12_54_38	27868	0	240	606
207	2018_12_17_12_54_38	27888	0	240	606
208	2018_12_17_12_54_38	27910	0	240	606
209	2018_12_17_12_54_38	27930	0	240	606
210	2018_12_17_12_54_38	27952	0	240	606
211	2018_12_17_12_54_38	27972	0	240	606
212	2018_12_17_12_54_38	27994	0	240	606
213	2018_12_17_12_54_38	28014	0	240	606
214	2018_12_17_12_54_38	28036	0	240	606
215	2018_12_17_12_54_38	28056	0	240	606
216	2018_12_17_12_54_38	28078	0	240	606
217	2018_12_17_12_54_38	28098	0	240	606
218	2018_12_17_12_54_38	28120	0	240	606
219	2018_12_17_12_54_38	28140	0	240	606
220	2018_12_17_12_54_38	28162	0	240	606
221	2018_12_17_12_54_38	28182	0	240	606
222	2018_12_17_12_54_38	28204	0	240	606
223	2018_12_17_12_54_38	28224	0	240	606
224	2018_12_17_12_54_38	28244	0	240	606
225	2018_12_17_12_54_38	28266	0	240	606
226	2018_12_17_12_54_38	28286	0	240	606
227	2018_12_17_12_54_38	28308	0	240	606
228	2018_12_17_12_54_38	28328	0	240	606
229	2018_12_17_12_54_38	28350	0	240	606
230	2018_12_17_12_54_38	28370	0	240	606
231	2018_12_17_12_54_38	28392	0	240	606
232	2018_12_17_12_54_38	28412	0	240	606
233	2018_12_17_12_54_38	28434	0	240	606
234	2018_12_17_12_54_38	28454	0	240	606
235	2018_12_17_12_54_38	28476	0	240	606
236	2018_12_17_12_54_38	28496	0	240	606
237	2018_12_17_12_54_38	28518	0	240	606
238	2018_12_17_12_54_38	28538	0	240	606
239	2018_12_17_12_54_38	28560	0	240	606
240	2018_12_17_12_54_38	28580	0	240	606
241	2018_12_17_12_54_38	28602	0	240	606
242	2018_12_17_12_54_38	28622	0	240	606
243	2018_12_17_12_54_38	28644	0	240	606
244	2018_12_17_12_54_38	28664	0	240	606
245	2018_12_17_12_54_38	28686	0	240	606
246	2018_12_17_12_54_38	28706	0	240	606
247	2018_12_17_12_54_38	28728	0	240	606
248	2018_12_17_12_54_38	28748	0	240	606
249	2018_12_17_12_54_38	28770	0	240	606
250	2018_12_17_12_54_39	28790	0	240	606
251	2018_12_17_12_54_39	28812	0	240	606
252	2018_12_17_12_54_39	28832	0	240	606
253	2018_12_17_12_54_39	28854	0	240	606
254	2018_12_17_12_54_39	28874	0	240	606
255	2018_12_17_12_54_39	28896	0	240	606
256	2018_12_17_12_54_39	28916	0	240	606
257	2018_12_17_12_54_39	28938	0	240	606
258	2018_12_17_12_54_39	28958	0	240	606
259	2018_12_17_12_54_39	28980	0	240	606
260	2018_12_17_12_54_39	29000	0	240	606
261	2018_12_17_12_54_39	29022	0	240	606
262	2018_12_17_12_54_39	29042	0	240	606
263	2018_12_17_12_54_39	29064	0	240	606
264	2018_12_17_12_54_39	29084	0	240	606
265	2018_12_17_12_54_39	29106	0	240	606
266	2018_12_17_12_54_39	29126	0	240	606
267	2018_12_17_12_54_39	29148	0	240	606
268	2018_12_17_12_54_39	29168	0	240	606
269	2018_12_17_12_54_39	29190	0	240	606
270	2018_12_17_12_54_39	29210	0	240	606
271	2018_12_17_12_54_39	29232	0	240	606
272	2018_12_17_12_54_39	29252	0	240	606
273	2018_12_17_12_54_39	29274	0	240	606
274	2018_12_17_12_54_39	29294	0	240	606
275	2018_12_17_12_54_39	29316	0	240	606
276	2018_12_17_12_54_39	29336	0	240	606
277	2018_12_17_12_54_39	29358	0	240	606
278	2018_12_17_12_54_39	29378	0	240	606
279	2018_12_17_12_54_39	29400	0	240	606
280	2018_12_17_12_54_39	29420	0	240	606
281	2018_12_17_12_54_39	29442	0	240	606
282	2018_12_17_12_54_39	29462	0	240	606
283	2018_12_17_12_54_39	29484	0	240	606
284	2018_12_17_12_54_39	29504	0	240	606
285	2018_12_17_12_54_39	29524	0	240	606
286	2018_12_17_12_54_39	29546	0	240	606
287	2018_12_17_12_54_39	29566	0	240	606
288	2018_12_17_12_54_39	29588	0	240	606
289	2018_12_17_12_54_39	29608	0	240	606
290	2018_12_17_12_54_39	29630	0	240	606
291	2018_12_17_12_54_39	29650	0	240	606
292	2018_12_17_12_54_39	29672	0	240	606
293	2018_12_17_12_54_39	29692	0	240	606
294	2018_12_17_12_54_39	29714	0	240	606
295	2018_12_17_12_54_39	29734	0	240	606
296	2018_12_17_12_54_39	29756	0	240	606
297	2018_12_17_12_54_39	29776	0	240	606
298	2018_12_17_12_54_40	29798	0	240	606
299	2018_12_17_12_54_40	29818	0	240	606
300	2018_12_17_12_54_40	29840	0	240	606
301	2018_12_17_12_54_40	29860	0	240	606
302	2018_12_17_12_54_40	29882	0	240	606
303	2018_12_17_12_54_40	29902	0	240	606
304	2018_12_17_12_54_40	29924	0	240	606
305	2018_12_17_12_54_40	29944	0	240	606
306	2018_12_17_12_54_40	29966	0	240	606
307	2018_12_17_12_54_40	29986	0	240	606
308	2018_12_17_12_54_40	30008	0	240	606
309	2018_12_17_12_54_40	30028	0	240	606
310	2018_12_17_12_54_40	30050	0	240	606
311	2018_12_17_12_54_40	30070	0	240	606
312	2018_12_17_12_54_40	30092	0	240	606
313	2018_12_17_12_54_40	30112	0	240	606
314	2018_12_17_12_54_40	30134	0	240	606
315	2018_12_17_12_54_40	30154	0	240	606
316	2018_12_17_12_54_40	30176	0	240	606
317	2018_12_17_12_54_40	30196	0	240	606
318	2018_12_17_12_54_40	30218	0	240	606
319	2018_12_17_12_54_40	30238	0	240	606
320	2018_12_17_12_54_40	30260	0	240	606
321	2018_12_17_12_54_40	30280	0	240	606
322	2018_12_17_12_54_40	30302	0	240	606
323	2018_12_17_12_54_40	30322	0	240	606
324	2018_12_17_12_54_40	30344	0	240	606
325	2018_12_17_12_54_40	30364	0	240	606
326	2018_12_17_12_54_40	30386	0	240	606
327	2018_12_17_12_54_40	30406	0	240	606
328	2018_12_17_12_54_40	30428	0	240	606
329	2018_12_17_12_54_40	30448	0	240	606
330	2018_12_17_12_54_40	30470	0	240	606
331	2018_12_17_12_54_40	30490	0	240	606
332	2018_12_17_12_54_40	30512	0	240	606
333	2018_12_17_12_54_40	30532	0	240	606
334	2018_12_17_12_54_40	30554	0	240	606
335	2018_12_17_12_54_40	30574	0	240	606
336	2018_12_17_12_54_40	30596	0	240	606
337	2018_12_17_12_54_40	30616	0	240	606
338	2018_12_17_12_54_40	30638	0	240	606
339	2018_12_17_12_54_40	30658	0	240	606
340	2018_12_17_12_54_40	30680	0	240	606
341	2018_12_17_12_54_40	30700	0	240	606
342	2018_12_17_12_54_40	30722	0	240	606
343	2018_12_17_12_54_40	30742	0	240	606
344	2018_12_17_12_54_40	30764	0	240	606
345	2018_12_17_12_54_41	30784	0	240	606
346	2018_12_17_12_54_41	30804	0	240	606
347	2018_12_17_12_54_41	30826	0	240	606
348	2018_12_17_12_54_41	30846	0	240	606
349	2018_12_17_12_54_41	30868	0	240	606
350	2018_12_17_12_54_41	30888	0	240	606
351	2018_12_17_12_54_41	30910	0	240	606
352	2018_12_17_12_54_41	30930	0	240	606
353	2018_12_17_12_54_41	30952	0	240	606
354	2018_12_17_12_54_41	30972	0	240	606
355	2018_12_17_12_54_41	30994	0	240	606
356	2018_12_17_12_54_41	31014	0	240	606
357	2018_12_17_12_54_41	31036	0	240	606
358	2018_12_17_12_54_41	31056	0	240	606
359	2018_12_17_12_54_41	31078	0	240	606
360	2018_12_17_12_54_41	31098	0	240	606
361	2018_12_17_12_54_41	31120	0	240	606
362	2018_12_17_12_54_41	31140	0	240	606
363	2018_12_17_12_54_41	31162	0	240	606
364	2018_12_17_12_54_41	31182	0	240	606
365	2018_12_17_12_54_41	31204	0	240	606
366	2018_12_17_12_54_41	31224	0	240	606
367	2018_12_17_12_54_41	31246	0	240	606
368	2018_12_17_12_54_41	31266	0	240	606
369	2018_12_17_12_54_41	31288	0	240	606
370	2018_12_17_12_54_41	31308	0	240	606
371	2018_12_17_12_54_41	31330	0	240	606
372	2018_12_17_12_54_41	31350	0	240	606
373	2018_12_17_12_54_41	31372	0	240	606
374	2018_12_17_12_54_41	31392	0	240	606
375	2018_12_17_12_54_41	31414	0	240	606
376	2018_12_17_12_54_41	31434	0	240	606
377	2018_12_17_12_54_41	31456	0	240	606
378	2018_12_17_12_54_41	31476	0	240	606
379	2018_12_17_12_54_41	31498	0	240	606
380	2018_12_17_12_54_41	31518	0	240	606
381	2018_12_17_12_54_41	31540	0	240	606
382	2018_12_17_12_54_41	31560	0	240	606
383	2018_12_17_12_54_41	31582	0	240	606
384	2018_12_17_12_54_41	31602	0	240	606
385	2018_12_17_12_54_41	31624	0	240	606
386	2018_12_17_12_54_41	31644	0	240	606
387	2018_12_17_12_54_41	31666	0	240	606
388	2018_12_17_12_54_41	31686	0	240	606
389	2018_12_17_12_54_41	31708	0	240	606
390	2018_12_17_12_54_41	31728	0	240	606
391	2018_12_17_12_54_41	31750	0	240	606
392	2018_12_17_12_54_41	31770	0	240	606
393	2018_12_17_12_54_42	31792	0	240	606
394	2018_12_17_12_54_42	31812	0	240	606
395	2018_12_17_12_54_42	31834	0	240	606
396	2018_12_17_12_54_42	31854	0	240	606
397	2018_12_17_12_54_42	31876	0	240	606
398	2018_12_17_12_54_42	31896	0	240	606
399	2018_12_17_12_54_42	31918	0	240	606
400	2018_12_17_12_54_42	31938	0	240	606
401	2018_12_17_12_54_42	31960	0	240	606
402	2018_12_17_12_54_42	31980	0	240	606
403	2018_12_17_12_54_42	32002	0	240	606
404	2018_12_17_12_54_42	32022	0	240	606
405	2018_12_17_12_54_42	32044	0	240	606
406	2018_12_17_12_54_42	32064	0	240	606
407	2018_12_17_12_54_42	32084	0	240	606
408	2018_12_17_12_54_42	32106	0	240	606
409	2018_12_17_12_54_42	32126	0	240	606
410	2018_12_17_12_54_42	32148	0	240	606
411	2018_12_17_12_54_42	32168	0	240	606
412	2018_12_17_12_54_42	32190	0	240	606
413	2018_12_17_12_54_42	32210	0	240	606
414	2018_12_17_12_54_42	32232	0	240	606
415	2018_12_17_12_54_42	32252	0	240	606
416	2018_12_17_12_54_42	32274	0	240	606
417	2018_12_17_12_54_42	32294	0	240	606
418	2018_12_17_12_54_42	32316	0	240	606
419	2018_12_17_12_54_42	32336	0	240	606
420	2018_12_17_12_54_42	32358	0	240	606
421	2018_12_17_12_54_42	32378	0	240	606
422	2018_12_17_12_54_42	32400	0	240	606
423	2018_12_17_12_54_42	32420	0	240	606
424	2018_12_17_12_54_42	32442	0	240	606
425	2018_12_17_12_54_42	32462	0	240	606
426	2018_12_17_12_54_42	32484	0	240	606
427	2018_12_17_12_54_42	32504	0	240	606
428	2018_12_17_12_54_42	32526	0	240	606
429	2018_12_17_12_54_42	32546	0	240	606
430	2018_12_17_12_54_42	32568	0	240	606
431	2018_12_17_12_54_42	32588	0	240	606
432	2018_12_17_12_54_42	32610	0	240	606
433	2018_12_17_12_54_42	32630	0	240	606
434	2018_12_17_12_54_42	32652	0	240	606
435	2018_12_17_12_54_42	32672	0	240	606
436	2018_12_17_12_54_42	32694	0	240	606
437	2018_12_17_12_54_42	32714	0	240	606
438	2018_12_17_12_54_42	32736	0	240	606
439	2018_12_17_12_54_42	32756	0	240	606
440	2018_12_17_12_54_43	32778	0	240	606
441	2018_12_17_12_54_43	32798	0	240	606
442	2018_12_17_12_54_43	32820	0	240	606
443	2018_12_17_12_54_43	32840	0	240	606
444	2018_12_17_12_54_43	32862	0	240	606
445	2018_12_17_12_54_43	32882	0	240	606
446	2018_12_17_12_54_43	32904	0	240	606
447	2018_12_17_12_54_43	32924	0	240	606
448	2018_12_17_12_54_43	32946	0	240	606
449	2018_12_17_12_54_43	32966	0	240	606
450	2018_12_17_12_54_43	32988	0	240	606
451	2018_12_17_12_54_43	33008	0	240	606
452	2018_12_17_12_54_43	33030	0	240	606
453	2018_12_17_12_54_43	33050	0	240	606
454	2018_12_17_12_54_43	33072	0	240	606
455	2018_12_17_12_54_43	33092	0	240	606
456	2018_12_17_12_54_43	33114	0	240	606
457	2018_12_17_12_54_43	33134	0	240	606
458	2018_12_17_12_54_43	33156	0	240	606
459	2018_12_17_12_54_43	33176	0	240	606
460	2018_12_17_12_54_43	33198	0	240	606
461	2018_12_17_12_54_43	33218	0	240	606
462	2018_12_17_12_54_43	33240	0	240	606
463	2018_12_17_12_54_43	33260	0	240	606
464	2018_12_17_12_54_43	33282	0	240	606
465	2018_12_17_12_54_43	33302	0	240	606
466	2018_12_17_12_54_43	33324	0	240	606
467	2018_12_17_12_54_43	33344	0	240	606
468	2018_12_17_12_54_43	33364	0	240	606
469	2018_12_17_12_54_43	33386	0	240	606
470	2018_12_17_12_54_43	33406	0	240	606
471	2018_12_17_12_54_43	33428	0	240	606
472	2018_12_17_12_54_43	33448	0	240	606
473	2018_12_17_12_54_43	33470	0	240	606
474	2018_12_17_12_54_43	33490	0	240	606
475	2018_12_17_12_54_43	33512	0	240	606
476	2018_12_17_12_54_43	33532	0	240	606
477	2018_12_17_12_54_43	33554	0	240	606
478	2018_12_17_12_54_43	33574	0	240	606
479	2018_12_17_12_54_43	33596	0	240	606
480	2018_12_17_12_54_43	33616	0	240	606
481	2018_12_17_12_54_43	33638	0	240	606
482	2018_12_17_12_54_43	33658	0	240	606
483	2018_12_17_12_54_43	33680	0	240	606
484	2018_12_17_12_54_43	33700	0	240	606
485	2018_12_17_12_54_43	33722	0	240	606
486	2018_12_17_12_54_43	33742	0	240	606
487	2018_12_17_12_54_43	33764	0	240	606
488	2018_12_17_12_54_44	33784	0	240	606
489	2018_12_17_12_54_44	33806	0	240	606
490	2018_12_17_12_54_44	33826	0	240	606
491	2018_12_17_12_54_44	33848	0	240	606
492	2018_12_17_12_54_44	33868	0	240	606
493	2018_12_17_12_54_44	33890	0	240	606
494	2018_12_17_12_54_44	33910	0	240	605
495	2018_12_17_12_54_44	33932	0	240	606
496	2018_12_17_12_54_44	33952	0	240	605
497	2018_12_17_12_54_44	33974	0	240	606
498	2018_12_17_12_54_44	33994	0	240	606
499	2018_12_17_12_54_44	34016	0	240	606
500	2018_12_17_12_54_44	34036	0	240	606
501	2018_12_17_12_54_44	34058	0	240	606
502	2018_12_17_12_54_44	34078	0	240	606
503	2018_12_17_12_54_44	34100	0	240	606
504	2018_12_17_12_54_44	34120	0	240	606
505	2018_12_17_12_54_44	34142	0	240	606
506	2018_12_17_12_54_44	34162	0	240	606
507	2018_12_17_12_54_44	34184	0	240	606
508	2018_12_17_12_54_44	34204	0	240	606
509	2018_12_17_12_54_44	34226	0	240	606
510	2018_12_17_12_54_44	34246	0	240	606
511	2018_12_17_12_54_44	34268	0	240	606
512	2018_12_17_12_54_44	34288	0	240	606
513	2018_12_17_12_54_44	34310	0	240	606
514	2018_12_17_12_54_44	34330	0	240	606
515	2018_12_17_12_54_44	34352	0	240	606
516	2018_12_17_12_54_44	34372	0	240	605
517	2018_12_17_12_54_44	34394	0	240	606
518	2018_12_17_12_54_44	34414	0	240	606
519	2018_12_17_12_54_44	34436	0	240	606
520	2018_12_17_12_54_44	34456	0	240	606
521	2018_12_17_12_54_44	34478	0	240	606
522	2018_12_17_12_54_44	34498	0	240	606
523	2018_12_17_12_54_44	34520	0	240	606
524	2018_12_17_12_54_44	34540	0	240	606
525	2018_12_17_12_54_44	34562	0	240	606
526	2018_12_17_12_54_44	34582	0	240	606
527	2018_12_17_12_54_44	34604	0	240	606
528	2018_12_17_12_54_44	34624	0	240	606
529	2018_12_17_12_54_44	34644	0	240	606
530	2018_12_17_12_54_44	34666	0	240	606
531	2018_12_17_12_54_44	34686	0	240	606
532	2018_12_17_12_54_44	34708	0	240	606
533	2018_12_17_12_54_44	34728	0	240	606
534	2018_12_17_12_54_44	34750	0	240	606
535	2018_12_17_12_54_44	34770	0	240	606
536	2018_12_17_12_54_45	34792	0	240	606
537	2018_12_17_12_54_45	34812	0	240	606
538	2018_12_17_12_54_45	34834	0	240	606
539	2018_12_17_12_54_45	34854	0	240	606
540	2018_12_17_12_54_45	34876	0	240	606
541	2018_12_17_12_54_45	34896	0	240	606
542	2018_12_17_12_54_45	34918	0	240	606
543	2018_12_17_12_54_45	34938	0	240	606
544	2018_12_17_12_54_45	34960	0	240	606
545	2018_12_17_12_54_45	34980	0	240	606
546	2018_12_17_12_54_45	35002	0	240	606
547	2018_12_17_12_54_45	35022	0	240	606
548	2018_12_17_12_54_45	35044	0	240	606
549	2018_12_17_12_54_45	35064	0	240	606
550	2018_12_17_12_54_45	35086	0	240	606
551	2018_12_17_12_54_45	35106	0	240	606
552	2018_12_17_12_54_45	35128	0	240	606
553	2018_12_17_12_54_45	35148	0	240	606
554	2018_12_17_12_54_45	35170	0	240	606
555	2018_12_17_12_54_45	35190	0	240	606
556	2018_12_17_12_54_45	35212	0	240	606
557	2018_12_17_12_54_45	35232	0	240	606
558	2018_12_17_12_54_45	35254	0	240	606
559	2018_12_17_12_54_45	35274	0	240	606
560	2018_12_17_12_54_45	35296	0	240	606
561	2018_12_17_12_54_45	35316	0	240	606
562	2018_12_17_12_54_45	35338	0	240	606
563	2018_12_17_12_54_45	35358	0	240	606
564	2018_12_17_12_54_45	35380	0	240	606
565	2018_12_17_12_54_45	35400	0	240	606
566	2018_12_17_12_54_45	35422	0	240	606
567	2018_12_17_12_54_45	35442	0	240	606
568	2018_12_17_12_54_45	35464	0	240	606
569	2018_12_17_12_54_45	35484	0	240	606
570	2018_12_17_12_54_45	35506	0	240	606
571	2018_12_17_12_54_45	35526	0	240	606
572	2018_12_17_12_54_45	35548	0	240	606
573	2018_12_17_12_54_45	35568	0	240	606
574	2018_12_17_12_54_45	35590	0	240	606
575	2018_12_17_12_54_45	35610	0	240	606
576	2018_12_17_12_54_45	35632	0	240	606
577	2018_12_17_12_54_45	35652	0	240	606
578	2018_12_17_12_54_45	35674	0	240	606
579	2018_12_17_12_54_45	35694	0	240	606
580	2018_12_17_12_54_45	35716	0	240	606
581	2018_12_17_12_54_45	35736	0	240	606
582	2018_12_17_12_54_45	35758	0	240	606
583	2018_12_17_12_54_46	35778	0	240	606
584	2018_12_17_12_54_46	35800	0	240	606
585	2018_12_17_12_54_46	35820	0	240	606
586	2018_12_17_12_54_46	35842	0	240	606
587	2018_12_17_12_54_46	35862	0	240	606
588	2018_12_17_12_54_46	35884	0	240	606
589	2018_12_17_12_54_46	35904	0	240	606
590	2018_12_17_12_54_46	35924	0	240	606
591	2018_12_17_12_54_46	35946	0	240	606
592	2018_12_17_12_54_46	35966	0	240	606
593	2018_12_17_12_54_46	35988	0	240	606
594	2018_12_17_12_54_46	36008	0	240	606
595	2018_12_17_12_54_46	36030	0	240	606
596	2018_12_17_12_54_46	36050	0	240	606
597	2018_12_17_12_54_46	36072	0	240	606
598	2018_12_17_12_54_46	36092	0	240	606
599	2018_12_17_12_54_46	36114	0	240	606
600	2018_12_17_12_54_46	36134	0	240	606
601	2018_12_17_12_54_46	36156	0	240	606
602	2018_12_17_12_54_46	36176	0	240	605
603	2018_12_17_12_54_46	36198	0	240	606
604	2018_12_17_12_54_46	36218	0	240	606
605	2018_12_17_12_54_46	36240	0	240	606
606	2018_12_17_12_54_46	36260	0	240	606
607	2018_12_17_12_54_46	36282	0	240	606
608	2018_12_17_12_54_46	36302	0	240	606
609	2018_12_17_12_54_46	36324	0	240	606
610	2018_12_17_12_54_46	36344	0	240	606
611	2018_12_17_12_54_46	36366	0	240	606
612	2018_12_17_12_54_46	36386	0	240	606
613	2018_12_17_12_54_46	36408	0	240	606
614	2018_12_17_12_54_46	36428	0	240	606
615	2018_12_17_12_54_46	36450	0	240	606
616	2018_12_17_12_54_46	36470	0	240	606
617	2018_12_17_12_54_46	36492	0	240	606
618	2018_12_17_12_54_46	36512	0	240	606
619	2018_12_17_12_54_46	36534	0	240	606
620	2018_12_17_12_54_46	36554	0	240	606
621	2018_12_17_12_54_46	36576	0	240	606
622	2018_12_17_12_54_46	36596	0	240	606
623	2018_12_17_12_54_46	36618	0	240	606
624	2018_12_17_12_54_46	36638	0	240	606
625	2018_12_17_12_54_46	36660	0	240	606
626	2018_12_17_12_54_46	36680	0	240	606
627	2018_12_17_12_54_46	36702	0	240	606
628	2018_12_17_12_54_46	36722	0	240	606
629	2018_12_17_12_54_46	36744	0	240	606
630	2018_12_17_12_54_46	36764	0	240	606
631	2018_12_17_12_54_47	36786	0	240	606
632	2018_12_17_12_54_47	36806	0	240	606
633	2018_12_17_12_54_47	36828	0	240	606
634	2018_12_17_12_54_47	36848	0	240	605
635	2018_12_17_12_54_47	36870	0	240	606
636	2018_12_17_12_54_47	36890	0	240	606
637	2018_12_17_12_54_47	36912	0	240	606
638	2018_12_17_12_54_47	36932	0	240	606
639	2018_12_17_12_54_47	36954	0	240	606
640	2018_12_17_12_54_47	36974	0	240	606
641	2018_12_17_12_54_47	36996	0	240	606
642	2018_12_17_12_54_47	37016	0	240	606
643	2018_12_17_12_54_47	37038	0	240	606
644	2018_12_17_12_54_47	37058	0	240	606
645	2018_12_17_12_54_47	37080	0	240	606
646	2018_12_17_12_54_47	37100	0	240	606
647	2018_12_17_12_54_47	37122	0	240	606
648	2018_12_17_12_54_47	37142	0	240	606
649	2018_12_17_12_54_47	37164	0	240	606
650	2018_12_17_12_54_47	37184	0	240	606
651	2018_12_17_12_54_47	37204	0	240	606
652	2018_12_17_12_54_47	37226	0	240	606
653	2018_12_17_12_54_47	37246	0	240	606
654	2018_12_17_12_54_47	37268	0	240	606
655	2018_12_17_12_54_47	37288	0	240	606
656	2018_12_17_12_54_47	37310	0	240	606
657	2018_12_17_12_54_47	37330	0	240	606
658	2018_12_17_12_54_47	37352	0	240	606
659	2018_12_17_12_54_47	37372	0	240	606
660	2018_12_17_12_54_47	37394	0	240	606
661	2018_12_17_12_54_47	37414	0	240	606
662	2018_12_17_12_54_47	37436	0	240	606
663	2018_12_17_12_54_47	37456	0	240	606
664	2018_12_17_12_54_47	37478	0	240	606
665	2018_12_17_12_54_47	37498	0	240	606
666	2018_12_17_12_54_47	37520	0	240	606
667	2018_12_17_12_54_47	37540	0	240	606
668	2018_12_17_12_54_47	37562	0	240	606
669	2018_12_17_12_54_47	37582	0	240	606
670	2018_12_17_12_54_47	37604	0	240	606
671	2018_12_17_12_54_47	37624	0	240	606
672	2018_12_17_12_54_47	37646	0	240	606
673	2018_12_17_12_54_47	37666	0	240	606
674	2018_12_17_12_54_47	37688	0	240	606
675	2018_12_17_12_54_47	37708	0	240	605
676	2018_12_17_12_54_47	37730	0	240	606
677	2018_12_17_12_54_47	37750	0	240	606
678	2018_12_17_12_54_47	37772	0	240	606
679	2018_12_17_12_54_48	37792	0	240	606
680	2018_12_17_12_54_48	37814	0	240	606
681	2018_12_17_12_54_48	37834	0	240	606
682	2018_12_17_12_54_48	37856	0	240	606
683	2018_12_17_12_54_48	37876	0	240	606
684	2018_12_17_12_54_48	37898	0	240	606
685	2018_12_17_12_54_48	37918	0	240	606
686	2018_12_17_12_54_48	37940	0	240	606
687	2018_12_17_12_54_48	37960	0	240	606
688	2018_12_17_12_54_48	37982	0	240	606
689	2018_12_17_12_54_48	38002	0	240	606
690	2018_12_17_12_54_48	38024	0	240	606
691	2018_12_17_12_54_48	38044	0	240	606
692	2018_12_17_12_54_48	38066	0	240	606
693	2018_12_17_12_54_48	38086	0	240	606
694	2018_12_17_12_54_48	38108	0	240	606
695	2018_12_17_12_54_48	38128	0	240	606
696	2018_12_17_12_54_48	38150	0	240	606
697	2018_12_17_12_54_48	38170	0	240	606
698	2018_12_17_12_54_48	38192	0	240	606
699	2018_12_17_12_54_48	38212	0	240	606
700	2018_12_17_12_54_48	38234	0	240	606
701	2018_12_17_12_54_48	38254	0	240	606
702	2018_12_17_12_54_48	38276	0	240	606
703	2018_12_17_12_54_48	38296	0	240	606
704	2018_12_17_12_54_48	38318	0	240	606
705	2018_12_17_12_54_48	38338	0	240	606
706	2018_12_17_12_54_48	38360	0	240	606
707	2018_12_17_12_54_48	38380	0	240	606
708	2018_12_17_12_54_48	38402	0	240	606
709	2018_12_17_12_54_48	38422	0	240	606
710	2018_12_17_12_54_48	38444	0	240	606
711	2018_12_17_12_54_48	38464	0	240	606
712	2018_12_17_12_54_48	38484	0	240	606
713	2018_12_17_12_54_48	38506	0	240	606
714	2018_12_17_12_54_48	38526	0	240	606
715	2018_12_17_12_54_48	38548	0	240	606
716	2018_12_17_12_54_48	38568	0	240	606
717	2018_12_17_12_54_48	38590	0	240	606
718	2018_12_17_12_54_48	38610	0	240	606
719	2018_12_17_12_54_48	38632	0	240	606
720	2018_12_17_12_54_48	38652	0	240	606
721	2018_12_17_12_54_48	38674	0	240	606
722	2018_12_17_12_54_48	38694	0	240	606
723	2018_12_17_12_54_48	38716	0	240	606
724	2018_12_17_12_54_48	38736	0	240	606
725	2018_12_17_12_54_48	38758	0	240	606
726	2018_12_17_12_54_49	38778	0	240	606
727	2018_12_17_12_54_49	38800	0	240	606
728	2018_12_17_12_54_49	38820	0	240	606
729	2018_12_17_12_54_49	38842	0	240	606
730	2018_12_17_12_54_49	38862	0	240	606
731	2018_12_17_12_54_49	38884	0	240	606
732	2018_12_17_12_54_49	38904	0	240	606
733	2018_12_17_12_54_49	38926	0	240	606
734	2018_12_17_12_54_49	38946	0	240	606
735	2018_12_17_12_54_49	38968	0	240	606
736	2018_12_17_12_54_49	38988	0	240	606
737	2018_12_17_12_54_49	39010	0	240	606
738	2018_12_17_12_54_49	39030	0	240	606
739	2018_12_17_12_54_49	39052	0	240	606
740	2018_12_17_12_54_49	39072	0	240	606
741	2018_12_17_12_54_49	39094	0	240	606
742	2018_12_17_12_54_49	39114	0	240	606
743	2018_12_17_12_54_49	39136	0	240	606
744	2018_12_17_12_54_49	39156	0	240	606
745	2018_12_17_12_54_49	39178	0	240	606
746	2018_12_17_12_54_49	39198	0	240	606
747	2018_12_17_12_54_49	39220	0	240	606
748	2018_12_17_12_54_49	39240	0	240	606
749	2018_12_17_12_54_49	39262	0	240	606
750	2018_12_17_12_54_49	39282	0	240	606
751	2018_12_17_12_54_49	39304	0	240	606
752	2018_12_17_12_54_49	39324	0	240	606
753	2018_12_17_12_54_49	39346	0	240	606
754	2018_12_17_12_54_49	39366	0	240	606
755	2018_12_17_12_54_49	39388	0	240	606
756	2018_12_17_12_54_49	39408	0	240	606
757	2018_12_17_12_54_49	39430	0	240	606
758	2018_12_17_12_54_49	39450	0	240	606
759	2018_12_17_12_54_49	39472	0	240	606
760	2018_12_17_12_54_49	39492	0	240	606
761	2018_12_17_12_54_49	39514	0	240	606
762	2018_12_17_12_54_49	39534	0	240	606
763	2018_12_17_12_54_49	39556	0	240	606
764	2018_12_17_12_54_49	39576	0	240	606
765	2018_12_17_12_54_49	39598	0	240	606
766	2018_12_17_12_54_49	39618	0	240	606
767	2018_12_17_12_54_49	39640	0	240	606
768	2018_12_17_12_54_49	39660	0	240	606
769	2018_12_17_12_54_49	39682	0	240	606
770	2018_12_17_12_54_49	39702	0	240	606
771	2018_12_17_12_54_49	39724	0	240	606
772	2018_12_17_12_54_49	39744	0	240	606
773	2018_12_17_12_54_49	39764	0	240	606
774	2018_12_17_12_54_50	39786	0	240	606
775	2018_12_17_12_54_50	39806	0	240	606
776	2018_12_17_12_54_50	39828	0	240	606
777	2018_12_17_12_54_50	39848	0	240	605
778	2018_12_17_12_54_50	39870	0	240	606
779	2018_12_17_12_54_50	39890	0	240	606
780	2018_12_17_12_54_50	39912	0	240	606
781	2018_12_17_12_54_50	39932	0	240	606
782	2018_12_17_12_54_50	39954	0	240	606
783	2018_12_17_12_54_50	39974	0	240	606
784	2018_12_17_12_54_50	39996	0	240	606
785	2018_12_17_12_54_50	40016	0	240	606
786	2018_12_17_12_54_50	40038	0	240	606
787	2018_12_17_12_54_50	40058	0	240	606
788	2018_12_17_12_54_50	40080	0	240	606
789	2018_12_17_12_54_50	40100	0	240	606
790	2018_12_17_12_54_50	40122	0	240	606
791	2018_12_17_12_54_50	40142	0	240	606
792	2018_12_17_12_54_50	40164	0	240	606
793	2018_12_17_12_54_50	40184	0	240	606
794	2018_12_17_12_54_50	40206	0	240	606
795	2018_12_17_12_54_50	40226	0	240	606
796	2018_12_17_12_54_50	40248	0	240	606
797	2018_12_17_12_54_50	40268	0	240	606
798	2018_12_17_12_54_50	40290	0	240	606
799	2018_12_17_12_54_50	40310	0	240	606
800	2018_12_17_12_54_50	40332	0	240	606
801	2018_12_17_12_54_50	40352	0	240	606
802	2018_12_17_12_54_50	40374	0	240	606
803	2018_12_17_12_54_50	40394	0	240	606
804	2018_12_17_12_54_50	40416	0	240	606
805	2018_12_17_12_54_50	40436	0	240	606
806	2018_12_17_12_54_50	40458	0	240	606
807	2018_12_17_12_54_50	40478	0	240	606
808	2018_12_17_12_54_50	40500	0	240	606
809	2018_12_17_12_54_50	40520	0	240	606
810	2018_12_17_12_54_50	40542	0	240	606
811	2018_12_17_12_54_50	40562	0	240	606
812	2018_12_17_12_54_50	40584	0	240	606
813	2018_12_17_12_54_50	40604	0	240	606
814	2018_12_17_12_54_50	40626	0	240	606
815	2018_12_17_12_54_50	40646	0	240	606
816	2018_12_17_12_54_50	40668	0	240	606
817	2018_12_17_12_54_50	40688	0	240	606
818	2018_12_17_12_54_50	40710	0	240	606
819	2018_12_17_12_54_50	40730	0	240	606
820	2018_12_17_12_54_50	40752	0	240	606
821	2018_12_17_12_54_51	40772	0	240	606
822	2018_12_17_12_54_51	40794	0	240	606
823	2018_12_17_12_54_51	40814	0	240	606
824	2018_12_17_12_54_51	40836	0	240	606
825	2018_12_17_12_54_51	40856	0	240	606
826	2018_12_17_12_54_51	40878	0	240	606
827	2018_12_17_12_54_51	40898	0	240	606
828	2018_12_17_12_54_51	40920	0	240	606
829	2018_12_17_12_54_51	40940	0	240	606
830	2018_12_17_12_54_51	40962	0	240	606
831	2018_12_17_12_54_51	40982	0	240	606
832	2018_12_17_12_54_51	41004	0	240	606
833	2018_12_17_12_54_51	41024	0	240	606
834	2018_12_17_12_54_51	41044	0	240	606
835	2018_12_17_12_54_51	41066	0	240	606
836	2018_12_17_12_54_51	41086	0	240	606
837	2018_12_17_12_54_51	41108	0	240	606
838	2018_12_17_12_54_51	41128	0	240	606
839	2018_12_17_12_54_51	41150	0	240	606
840	2018_12_17_12_54_51	41170	0	240	606
841	2018_12_17_12_54_51	41192	0	240	606
842	2018_12_17_12_54_51	41212	0	240	606
843	2018_12_17_12_54_51	41234	0	240	606
844	2018_12_17_12_54_51	41254	0	240	606
845	2018_12_17_12_54_51	41276	0	240	606
846	2018_12_17_12_54_51	41296	0	240	606
847	2018_12_17_12_54_51	41318	0	240	606
848	2018_12_17_12_54_51	41338	0	240	606
849	2018_12_17_12_54_51	41360	0	240	606
850	2018_12_17_12_54_51	41380	0	240	606
851	2018_12_17_12_54_51	41402	0	240	606
852	2018_12_17_12_54_51	41422	0	240	606
853	2018_12_17_12_54_51	41444	0	240	606
854	2018_12_17_12_54_51	41464	0	240	606
855	2018_12_17_12_54_51	41486	0	240	606
856	2018_12_17_12_54_51	41506	0	240	606
857	2018_12_17_12_54_51	41528	0	240	606
858	2018_12_17_12_54_51	41548	0	240	606
859	2018_12_17_12_54_51	41570	0	240	606
860	2018_12_17_12_54_51	41590	0	240	606
861	2018_12_17_12_54_51	41612	0	240	606
862	2018_12_17_12_54_51	41632	0	240	606
863	2018_12_17_12_54_51	41654	0	240	606
864	2018_12_17_12_54_51	41674	0	240	606
865	2018_12_17_12_54_51	41696	0	240	606
866	2018_12_17_12_54_51	41716	0	240	606
867	2018_12_17_12_54_51	41738	0	240	606
868	2018_12_17_12_54_51	41758	0	240	606
869	2018_12_17_12_54_52	41780	0	240	606
870	2018_12_17_12_54_52	41800	0	240	606
871	2018_12_17_12_54_52	41822	0	240	606
872	2018_12_17_12_54_52	41842	0	240	606
873	2018_12_17_12_54_52	41864	0	240	606
874	2018_12_17_12_54_52	41884	0	240	606
875	2018_12_17_12_54_52	41906	0	240	606
876	2018_12_17_12_54_52	41926	0	240	606
877	2018_12_17_12_54_52	41948	0	240	606
878	2018_12_17_12_54_52	41968	0	240	606
879	2018_12_17_12_54_52	41990	0	240	606
880	2018_12_17_12_54_52	42010	0	240	606
881	2018_12_17_12_54_52	42032	0	240	606
882	2018_12_17_12_54_52	42052	0	240	606
883	2018_12_17_12_54_52	42074	0	240	606
884	2018_12_17_12_54_52	42094	0	240	606
885	2018_12_17_12_54_52	42116	0	240	606
886	2018_12_17_12_54_52	42136	0	240	606
887	2018_12_17_12_54_52	42158	0	240	606
888	2018_12_17_12_54_52	42178	0	240	606
889	2018_12_17_12_54_52	42200	0	240	606
890	2018_12_17_12_54_52	42220	0	240	606
891	2018_12_17_12_54_52	42242	0	240	606
892	2018_12_17_12_54_52	42262	0	240	606
893	2018_12_17_12_54_52	42284	0	240	606
894	2018_12_17_12_54_52	42304	0	240	606
895	2018_12_17_12_54_52	42324	0	240	606
896	2018_12_17_12_54_52	42346	0	240	606
897	2018_12_17_12_54_52	42366	0	240	606
898	2018_12_17_12_54_52	42388	0	240	606
899	2018_12_17_12_54_52	42408	0	240	606
900	2018_12_17_12_54_52	42430	0	240	606
901	2018_12_17_12_54_52	42450	0	240	606
902	2018_12_17_12_54_52	42472	0	240	606
903	2018_12_17_12_54_52	42492	0	240	606
904	2018_12_17_12_54_52	42514	0	240	606
905	2018_12_17_12_54_52	42534	0	240	606
906	2018_12_17_12_54_52	42556	0	240	606
907	2018_12_17_12_54_52	42576	0	240	606
908	2018_12_17_12_54_52	42598	0	240	606
909	2018_12_17_12_54_52	42618	0	240	606
910	2018_12_17_12_54_52	42640	0	240	606
911	2018_12_17_12_54_52	42660	0	240	606
912	2018_12_17_12_54_52	42682	0	240	606
913	2018_12_17_12_54_52	42702	0	240	606
914	2018_12_17_12_54_52	42724	0	240	606
915	2018_12_17_12_54_52	42744	0	240	606
916	2018_12_17_12_54_52	42766	0	240	606
917	2018_12_17_12_54_53	42786	0	240	606
918	2018_12_17_12_54_53	42808	0	240	606
919	2018_12_17_12_54_53	42828	0	240	606
920	2018_12_17_12_54_53	42850	0	240	606
921	2018_12_17_12_54_53	42870	0	240	606
922	2018_12_17_12_54_53	42892	0	240	606
923	2018_12_17_12_54_53	42912	0	240	606
924	2018_12_17_12_54_53	42934	0	240	606
925	2018_12_17_12_54_53	42954	0	240	606
926	2018_12_17_12_54_53	42976	0	240	606
927	2018_12_17_12_54_53	42996	0	240	606
928	2018_12_17_12_54_53	43018	0	240	606
929	2018_12_17_12_54_53	43038	0	240	606
930	2018_12_17_12_54_53	43060	0	240	606
931	2018_12_17_12_54_53	43080	0	240	606
932	2018_12_17_12_54_53	43102	0	240	606
933	2018_12_17_12_54_53	43122	0	240	606
934	2018_12_17_12_54_53	43144	0	240	606
935	2018_12_17_12_54_53	43164	0	240	606
936	2018_12_17_12_54_53	43186	0	240	606
937	2018_12_17_12_54_53	43206	0	240	606
938	2018_12_17_12_54_53	43228	0	240	605
939	2018_12_17_12_54_53	43248	0	240	606
940	2018_12_17_12_54_53	43270	0	240	606
941	2018_12_17_12_54_53	43290	0	240	606
942	2018_12_17_12_54_53	43312	0	240	606
943	2018_12_17_12_54_53	43332	0	240	606
944	2018_12_17_12_54_53	43354	0	240	606
945	2018_12_17_12_54_53	43374	0	240	606
946	2018_12_17_12_54_53	43396	0	240	606
947	2018_12_17_12_54_53	43416	0	240	606
948	2018_12_17_12_54_53	43438	0	240	606
949	2018_12_17_12_54_53	43458	0	240	606
950	2018_12_17_12_54_53	43480	0	240	606
951	2018_12_17_12_54_53	43500	0	240	606
952	2018_12_17_12_54_53	43522	0	240	606
953	2018_12_17_12_54_53	43542	0	240	606
954	2018_12_17_12_54_53	43564	0	240	606
955	2018_12_17_12_54_53	43584	0	240	606
956	2018_12_17_12_54_53	43604	0	240	606
957	2018_12_17_12_54_53	43626	0	240	606
958	2018_12_17_12_54_53	43646	0	240	606
959	2018_12_17_12_54_53	43668	0	240	606
960	2018_12_17_12_54_53	43688	0	240	606
961	2018_12_17_12_54_53	43710	0	240	606
962	2018_12_17_12_54_53	43730	0	240	606
963	2018_12_17_12_54_53	43752	0	240	606
964	2018_12_17_12_54_54	43772	0	240	606
965	2018_12_17_12_54_54	43794	0	240	606
966	2018_12_17_12_54_54	43814	0	240	606
967	2018_12_17_12_54_54	43836	0	240	606
968	2018_12_17_12_54_54	43856	0	240	606
969	2018_12_17_12_54_54	43878	0	240	606
970	2018_12_17_12_54_54	43898	0	240	606
971	2018_12_17_12_54_54	43920	0	240	606
972	2018_12_17_12_54_54	43940	0	240	606
973	2018_12_17_12_54_54	43962	0	240	606
974	2018_12_17_12_54_54	43982	0	240	606
975	2018_12_17_12_54_54	44004	0	240	606
976	2018_12_17_12_54_54	44024	0	240	606
977	2018_12_17_12_54_54	44046	0	240	606
978	2018_12_17_12_54_54	44066	0	240	606
979	2018_12_17_12_54_54	44088	0	240	606
980	2018_12_17_12_54_54	44108	0	240	606
981	2018_12_17_12_54_54	44130	0	240	606
982	2018_12_17_12_54_54	44150	0	240	606
983	2018_12_17_12_54_54	44172	0	240	606
984	2018_12_17_12_54_54	44192	0	240	606
985	2018_12_17_12_54_54	44214	0	240	606
986	2018_12_17_12_54_54	44234	0	240	606
987	2018_12_17_12_54_54	44256	0	240	606
988	2018_12_17_12_54_54	44276	0	240	606
989	2018_12_17_12_54_54	44298	0	240	606
990	2018_12_17_12_54_54	44318	0	240	606
991	2018_12_17_12_54_54	44340	0	240	606
992	2018_12_17_12_54_54	44360	0	240	606
993	2018_12_17_12_54_54	44382	0	240	606
994	2018_12_17_12_54_54	44402	0	240	606
995	2018_12_17_12_54_54	44424	0	240	606
996	2018_12_17_12_54_54	44444	0	240	605
997	2018_12_17_12_54_54	44466	0	240	606
998	2018_12_17_12_54_54	44486	0	240	606
999	2018_12_17_12_54_54	44508	0	240	606
1000	2018_12_17_12_54_54	44528	0	240	606
1001	2018_12_17_12_54_54	44550	0	240	606
1002	2018_12_17_12_54_54	44570	0	240	606
1003	2018_12_17_12_54_54	44592	0	240	606
1004	2018_12_17_12_54_54	44612	0	240	606
1005	2018_12_17_12_54_54	44634	0	240	606
1006	2018_12_17_12_54_54	44654	0	240	606
1007	2018_12_17_12_54_54	44676	0	240	606
1008	2018_12_17_12_54_54	44696	0	240	606
1009	2018_12_17_12_54_54	44718	0	240	606
1010	2018_12_17_12_54_54	44738	0	240	606
1011	2018_12_17_12_54_54	44760	0	240	606
1012	2018_12_17_12_54_55	44780	0	240	606
1013	2018_12_17_12_54_55	44802	0	240	606
1014	2018_12_17_12_54_55	44822	0	240	606
1015	2018_12_17_12_54_55	44844	0	240	606
1016	2018_12_17_12_54_55	44864	0	240	606
1017	2018_12_17_12_54_55	44884	0	240	606
1018	2018_12_17_12_54_55	44906	0	240	606
1019	2018_12_17_12_54_55	44926	0	240	606
1020	2018_12_17_12_54_55	44948	0	240	606
1021	2018_12_17_12_54_55	44968	0	240	606
1022	2018_12_17_12_54_55	44990	0	240	606
1023	2018_12_17_12_54_55	45010	0	240	606
1024	2018_12_17_12_54_55	45032	0	240	606
1025	2018_12_17_12_54_55	45052	0	240	606
1026	2018_12_17_12_54_55	45074	0	240	606
1027	2018_12_17_12_54_55	45094	0	240	606
1028	2018_12_17_12_54_55	45116	0	240	606
1029	2018_12_17_12_54_55	45136	0	240	606
1030	2018_12_17_12_54_55	45158	0	240	606
1031	2018_12_17_12_54_55	45178	0	240	606
1032	2018_12_17_12_54_55	45200	0	240	606
1033	2018_12_17_12_54_55	45220	0	240	606
1034	2018_12_17_12_54_55	45242	0	240	606
1035	2018_12_17_12_54_55	45262	0	240	606
1036	2018_12_17_12_54_55	45284	0	240	606
1037	2018_12_17_12_54_55	45304	0	240	606
1038	2018_12_17_12_54_55	45326	0	240	606
1039	2018_12_17_12_54_55	45346	0	240	606
1040	2018_12_17_12_54_55	45368	0	240	606
1041	2018_12_17_12_54_55	45388	0	240	606
1042	2018_12_17_12_54_55	45410	0	240	606
1043	2018_12_17_12_54_55	45430	0	240	606
1044	2018_12_17_12_54_55	45452	0	240	606
1045	2018_12_17_12_54_55	45472	0	240	606
1046	2018_12_17_12_54_55	45494	0	240	606
1047	2018_12_17_12_54_55	45514	0	240	606
1048	2018_12_17_12_54_55	45536	0	240	606
1049	2018_12_17_12_54_55	45556	0	240	606
1050	2018_12_17_12_54_55	45578	0	240	606
1051	2018_12_17_12_54_55	45598	0	240	606
1052	2018_12_17_12_54_55	45620	0	240	606
1053	2018_12_17_12_54_55	45640	0	240	606
1054	2018_12_17_12_54_55	45662	0	240	606
1055	2018_12_17_12_54_55	45682	0	240	606
1056	2018_12_17_12_54_55	45704	0	240	606
1057	2018_12_17_12_54_55	45724	0	240	606
1058	2018_12_17_12_54_55	45746	0	240	606
1059	2018_12_17_12_54_56	45766	0	240	606
1060	2018_12_17_12_54_56	45788	0	240	606
1061	2018_12_17_12_54_56	45808	0	240	606
1062	2018_12_17_12_54_56	45830	0	240	606
1063	2018_12_17_12_54_56	45850	0	240	606
1064	2018_12_17_12_54_56	45872	0	240	606
1065	2018_12_17_12_54_56	45892	0	240	606
1066	2018_12_17_12_54_56	45914	0	240	606
1067	2018_12_17_12_54_56	45934	0	240	606
1068	2018_12_17_12_54_56	45956	0	240	606
1069	2018_12_17_12_54_56	45976	0	240	606
1070	2018_12_17_12_54_56	45998	0	240	606
1071	2018_12_17_12_54_56	46018	0	240	606
1072	2018_12_17_12_54_56	46040	0	240	606
1073	2018_12_17_12_54_56	46060	0	240	606
1074	2018_12_17_12_54_56	46082	0	240	606
1075	2018_12_17_12_54_56	46102	0	240	606
1076	2018_12_17_12_54_56	46124	0	240	606
1077	2018_12_17_12_54_56	46144	0	240	606
1078	2018_12_17_12_54_56	46164	0	240	606
1079	2018_12_17_12_54_56	46186	0	240	606
1080	2018_12_17_12_54_56	46206	0	240	606
1081	2018_12_17_12_54_56	46228	0	240	606
1082	2018_12_17_12_54_56	46248	0	240	606
1083	2018_12_17_12_54_56	46270	0	240	606
1084	2018_12_17_12_54_56	46290	0	240	606
1085	2018_12_17_12_54_56	46312	0	240	606
1086	2018_12_17_12_54_56	46332	0	240	606
1087	2018_12_17_12_54_56	46354	0	240	606
1088	2018_12_17_12_54_56	46374	0	240	606
1089	2018_12_17_12_54_56	46396	0	240	606
1090	2018_12_17_12_54_56	46416	0	240	605
1091	2018_12_17_12_54_56	46438	0	240	606
1092	2018_12_17_12_54_56	46458	0	240	606
1093	2018_12_17_12_54_56	46480	0	240	606
1094	2018_12_17_12_54_56	46500	0	240	606
1095	2018_12_17_12_54_56	46522	0	240	606
1096	2018_12_17_12_54_56	46542	0	240	606
1097	2018_12_17_12_54_56	46564	0	240	606
1098	2018_12_17_12_54_56	46584	0	240	606
1099	2018_12_17_12_54_56	46606	0	240	606
1100	2018_12_17_12_54_56	46626	0	240	606
1101	2018_12_17_12_54_56	46648	0	240	606
1102	2018_12_17_12_54_56	46668	0	240	606
1103	2018_12_17_12_54_56	46690	0	240	606
1104	2018_12_17_12_54_56	46710	0	240	606
1105	2018_12_17_12_54_56	46732	0	240	606
1106	2018_12_17_12_54_56	46752	0	240	606
1107	2018_12_17_12_54_57	46774	0	240	606
1108	2018_12_17_12_54_57	46794	0	240	606
1109	2018_12_17_12_54_57	46816	0	240	606
1110	2018_12_17_12_54_57	46836	0	240	606
1111	2018_12_17_12_54_57	46858	0	240	606
1112	2018_12_17_12_54_57	46878	0	240	606
1113	2018_12_17_12_54_57	46900	0	240	606
1114	2018_12_17_12_54_57	46920	0	240	606
1115	2018_12_17_12_54_57	46942	0	240	606
1116	2018_12_17_12_54_57	46962	0	240	606
1117	2018_12_17_12_54_57	46984	0	240	606
1118	2018_12_17_12_54_57	47004	0	240	606
1119	2018_12_17_12_54_57	47026	0	240	606
1120	2018_12_17_12_54_57	47046	0	240	606
1121	2018_12_17_12_54_57	47068	0	240	606
1122	2018_12_17_12_54_57	47088	0	240	606
1123	2018_12_17_12_54_57	47110	0	240	606
1124	2018_12_17_12_54_57	47130	0	240	606
1125	2018_12_17_12_54_57	47152	0	240	606
1126	2018_12_17_12_54_57	47172	0	240	606
1127	2018_12_17_12_54_57	47194	0	240	606
1128	2018_12_17_12_54_57	47214	0	240	606
1129	2018_12_17_12_54_57	47236	0	240	606
1130	2018_12_17_12_54_57	47256	0	240	606
1131	2018_12_17_12_54_57	47278	0	240	606
1132	2018_12_17_12_54_57	47298	0	240	606
1133	2018_12_17_12_54_57	47320	0	240	606
1134	2018_12_17_12_54_57	47340	0	240	606
1135	2018_12_17_12_54_57	47362	0	240	606
1136	2018_12_17_12_54_57	47382	0	240	606
1137	2018_12_17_12_54_57	47404	0	240	606
1138	2018_12_17_12_54_57	47424	0	240	606
1139	2018_12_17_12_54_57	47444	0	240	606
1140	2018_12_17_12_54_57	47466	0	240	606
1141	2018_12_17_12_54_57	47486	0	240	606
1142	2018_12_17_12_54_57	47508	0	240	606
1143	2018_12_17_12_54_57	47528	0	240	606
1144	2018_12_17_12_54_57	47550	0	240	606
1145	2018_12_17_12_54_57	47570	0	240	606
1146	2018_12_17_12_54_57	47592	0	240	606
1147	2018_12_17_12_54_57	47612	0	240	606
1148	2018_12_17_12_54_57	47634	0	240	606
1149	2018_12_17_12_54_57	47654	0	240	606
1150	2018_12_17_12_54_57	47676	0	240	606
1151	2018_12_17_12_54_57	47696	0	240	606
1152	2018_12_17_12_54_57	47718	0	240	606
1153	2018_12_17_12_54_57	47738	0	240	606
1154	2018_12_17_12_54_57	47760	0	240	606
1155	2018_12_17_12_54_58	47780	0	240	606
1156	2018_12_17_12_54_58	47802	0	240	606
1157	2018_12_17_12_54_58	47822	0	240	606
1158	2018_12_17_12_54_58	47844	0	240	606
1159	2018_12_17_12_54_58	47864	0	240	606
1160	2018_12_17_12_54_58	47886	0	240	606
1161	2018_12_17_12_54_58	47906	0	240	606
1162	2018_12_17_12_54_58	47928	0	240	606
1163	2018_12_17_12_54_58	47948	0	240	606
1164	2018_12_17_12_54_58	47970	0	240	605
1165	2018_12_17_12_54_58	47990	0	240	606
1166	2018_12_17_12_54_58	48012	0	240	606
1167	2018_12_17_12_54_58	48032	0	240	606
1168	2018_12_17_12_54_58	48054	0	240	606
1169	2018_12_17_12_54_58	48074	0	240	606
1170	2018_12_17_12_54_58	48096	0	240	606
1171	2018_12_17_12_54_58	48116	0	240	606
1172	2018_12_17_12_54_58	48138	0	240	606
1173	2018_12_17_12_54_58	48158	0	240	606
1174	2018_12_17_12_54_58	48180	0	240	606
1175	2018_12_17_12_54_58	48200	0	240	606
1176	2018_12_17_12_54_58	48222	0	240	606
1177	2018_12_17_12_54_58	48242	0	240	606
1178	2018_12_17_12_54_58	48264	0	240	606
1179	2018_12_17_12_54_58	48284	0	240	606
1180	2018_12_17_12_54_58	48306	0	240	606
1181	2018_12_17_12_54_58	48326	0	240	606
1182	2018_12_17_12_54_58	48348	0	240	606
1183	2018_12_17_12_54_58	48368	0	240	606
1184	2018_12_17_12_54_58	48390	0	240	606
1185	2018_12_17_12_54_58	48410	0	240	606
1186	2018_12_17_12_54_58	48432	0	240	606
1187	2018_12_17_12_54_58	48452	0	240	606
1188	2018_12_17_12_54_58	48474	0	240	606
1189	2018_12_17_12_54_58	48494	0	240	606
1190	2018_12_17_12_54_58	48516	0	240	606
1191	2018_12_17_12_54_58	48536	0	240	606
1192	2018_12_17_12_54_58	48558	0	240	606
1193	2018_12_17_12_54_58	48578	0	240	606
1194	2018_12_17_12_54_58	48600	0	240	606
1195	2018_12_17_12_54_58	48620	0	240	606
1196	2018_12_17_12_54_58	48642	0	240	606
1197	2018_12_17_12_54_58	48662	0	240	606
1198	2018_12_17_12_54_58	48684	0	240	606
1199	2018_12_17_12_54_58	48704	0	240	606
1200	2018_12_17_12_54_58	48724	0	240	606
1201	2018_12_17_12_54_58	48746	0	240	606
1202	2018_12_17_12_54_59	48766	0	240	606
1203	2018_12_17_12_54_59	48788	0	240	606
1204	2018_12_17_12_54_59	48808	0	240	606
1205	2018_12_17_12_54_59	48830	0	240	606
1206	2018_12_17_12_54_59	48850	0	240	606
1207	2018_12_17_12_54_59	48872	0	240	606
1208	2018_12_17_12_54_59	48892	0	240	606
1209	2018_12_17_12_54_59	48914	0	240	606
1210	2018_12_17_12_54_59	48934	0	240	606
1211	2018_12_17_12_54_59	48956	0	240	606
1212	2018_12_17_12_54_59	48976	0	240	606
1213	2018_12_17_12_54_59	48998	0	240	606
1214	2018_12_17_12_54_59	49018	0	240	606
1215	2018_12_17_12_54_59	49040	0	240	606
1216	2018_12_17_12_54_59	49060	0	240	606
1217	2018_12_17_12_54_59	49082	0	240	606
1218	2018_12_17_12_54_59	49102	0	240	606
1219	2018_12_17_12_54_59	49124	0	240	606
1220	2018_12_17_12_54_59	49144	0	240	606
1221	2018_12_17_12_54_59	49166	0	240	606
1222	2018_12_17_12_54_59	49186	0	240	606
1223	2018_12_17_12_54_59	49208	0	240	606
1224	2018_12_17_12_54_59	49228	0	240	606
1225	2018_12_17_12_54_59	49250	0	240	606
1226	2018_12_17_12_54_59	49270	0	240	606
1227	2018_12_17_12_54_59	49292	0	240	606
1228	2018_12_17_12_54_59	49312	0	240	606
1229	2018_12_17_12_54_59	49334	0	240	605
1230	2018_12_17_12_54_59	49354	0	240	606
1231	2018_12_17_12_54_59	49376	0	240	606
1232	2018_12_17_12_54_59	49396	0	240	606
1233	2018_12_17_12_54_59	49418	0	240	605
1234	2018_12_17_12_54_59	49438	0	240	606
1235	2018_12_17_12_54_59	49460	0	240	606
1236	2018_12_17_12_54_59	49480	0	240	606
1237	2018_12_17_12_54_59	49502	0	240	606
1238	2018_12_17_12_54_59	49522	0	240	606
1239	2018_12_17_12_54_59	49544	0	240	606
1240	2018_12_17_12_54_59	49564	0	240	606
1241	2018_12_17_12_54_59	49586	0	240	606
1242	2018_12_17_12_54_59	49606	0	240	606
1243	2018_12_17_12_54_59	49628	0	240	606
1244	2018_12_17_12_54_59	49648	0	240	606
1245	2018_12_17_12_54_59	49670	0	240	605
1246	2018_12_17_12_54_59	49690	0	240	606
1247	2018_12_17_12_54_59	49712	0	240	606
1248	2018_12_17_12_54_59	49732	0	240	606
1249	2018_12_17_12_54_59	49754	0	240	606
1250	2018_12_17_12_55_0	49774	0	240	606
1251	2018_12_17_12_55_0	49796	0	240	606
1252	2018_12_17_12_55_0	49816	0	240	606
1253	2018_12_17_12_55_0	49838	0	240	606
1254	2018_12_17_12_55_0	49858	0	240	606
1255	2018_12_17_12_55_0	49880	0	240	606
1256	2018_12_17_12_55_0	49900	0	240	606
1257	2018_12_17_12_55_0	49922	0	240	606
1258	2018_12_17_12_55_0	49942	0	240	606
1259	2018_12_17_12_55_0	49964	0	240	606
1260	2018_12_17_12_55_0	49984	0	240	606
1261	2018_12_17_12_55_0	50004	0	240	605
1262	2018_12_17_12_55_0	50026	0	240	606
1263	2018_12_17_12_55_0	50046	0	240	606
1264	2018_12_17_12_55_0	50068	0	240	606
1265	2018_12_17_12_55_0	50088	0	240	606
1266	2018_12_17_12_55_0	50110	0	240	606
1267	2018_12_17_12_55_0	50130	0	240	606
1268	2018_12_17_12_55_0	50152	0	240	606
1269	2018_12_17_12_55_0	50172	0	240	606
1270	2018_12_17_12_55_0	50194	0	240	606
1271	2018_12_17_12_55_0	50214	0	240	606
1272	2018_12_17_12_55_0	50236	0	240	606
1273	2018_12_17_12_55_0	50256	0	240	606
1274	2018_12_17_12_55_0	50278	0	240	606
1275	2018_12_17_12_55_0	50298	0	240	606
1276	2018_12_17_12_55_0	50320	0	240	606
1277	2018_12_17_12_55_0	50340	0	240	606
1278	2018_12_17_12_55_0	50362	0	240	606
1279	2018_12_17_12_55_0	50382	0	240	606
1280	2018_12_17_12_55_0	50404	0	240	606
1281	2018_12_17_12_55_0	50424	0	240	606
1282	2018_12_17_12_55_0	50446	0	240	606
1283	2018_12_17_12_55_0	50466	0	240	606
1284	2018_12_17_12_55_0	50488	0	240	606
1285	2018_12_17_12_55_0	50508	0	240	606
1286	2018_12_17_12_55_0	50530	0	240	606
1287	2018_12_17_12_55_0	50550	0	240	606
1288	2018_12_17_12_55_0	50572	0	240	606
1289	2018_12_17_12_55_0	50592	0	240	606
1290	2018_12_17_12_55_0	50614	0	240	606
1291	2018_12_17_12_55_0	50634	0	240	606
1292	2018_12_17_12_55_0	50656	0	240	606
1293	2018_12_17_12_55_0	50676	0	240	606
1294	2018_12_17_12_55_0	50698	0	240	606
1295	2018_12_17_12_55_0	50718	0	240	606
1296	2018_12_17_12_55_0	50740	0	240	606
1297	2018_12_17_12_55_0	50760	0	240	606
1298	2018_12_17_12_55_1	50782	0	240	606
1299	2018_12_17_12_55_1	50802	0	240	606
1300	2018_12_17_12_55_1	50824	0	240	606
1301	2018_12_17_12_55_1	50844	0	240	606
1302	2018_12_17_12_55_1	50866	0	240	606
1303	2018_12_17_12_55_1	50886	0	240	606
1304	2018_12_17_12_55_1	50908	0	240	606
1305	2018_12_17_12_55_1	50928	0	240	606
1306	2018_12_17_12_55_1	50950	0	240	606
1307	2018_12_17_12_55_1	50970	0	240	606
1308	2018_12_17_12_55_1	50992	0	240	605
1309	2018_12_17_12_55_1	51012	0	240	606
1310	2018_12_17_12_55_1	51034	0	240	606
1311	2018_12_17_12_55_1	51054	0	240	606
1312	2018_12_17_12_55_1	51076	0	240	606
1313	2018_12_17_12_55_1	51096	0	240	606
1314	2018_12_17_12_55_1	51118	0	240	606
1315	2018_12_17_12_55_1	51138	0	240	606
1316	2018_12_17_12_55_1	51160	0	240	606
1317	2018_12_17_12_55_1	51180	0	240	606
1318	2018_12_17_12_55_1	51202	0	240	606
1319	2018_12_17_12_55_1	51222	0	240	606
1320	2018_12_17_12_55_1	51244	0	240	606
1321	2018_12_17_12_55_1	51264	0	240	606
1322	2018_12_17_12_55_1	51284	0	240	606
1323	2018_12_17_12_55_1	51306	0	240	606
1324	2018_12_17_12_55_1	51326	0	240	606
1325	2018_12_17_12_55_1	51348	0	240	606
1326	2018_12_17_12_55_1	51368	0	240	606
1327	2018_12_17_12_55_1	51390	0	240	606
1328	2018_12_17_12_55_1	51410	0	240	606
1329	2018_12_17_12_55_1	51432	0	240	606
1330	2018_12_17_12_55_1	51452	0	240	606
1331	2018_12_17_12_55_1	51474	0	240	606
1332	2018_12_17_12_55_1	51494	0	240	606
1333	2018_12_17_12_55_1	51516	0	240	606
1334	2018_12_17_12_55_1	51536	0	240	606
1335	2018_12_17_12_55_1	51558	0	240	606
1336	2018_12_17_12_55_1	51578	0	240	606
1337	2018_12_17_12_55_1	51600	0	240	606
1338	2018_12_17_12_55_1	51620	0	240	606
1339	2018_12_17_12_55_1	51642	0	240	606
1340	2018_12_17_12_55_1	51662	0	240	606
1341	2018_12_17_12_55_1	51684	0	240	606
1342	2018_12_17_12_55_1	51704	0	240	606
1343	2018_12_17_12_55_1	51726	0	240	606
1344	2018_12_17_12_55_1	51746	0	240	606
1345	2018_12_17_12_55_2	51768	0	240	606
1346	2018_12_17_12_55_2	51788	0	240	606
1347	2018_12_17_12_55_2	51810	0	240	606
1348	2018_12_17_12_55_2	51830	0	240	605
1349	2018_12_17_12_55_2	51852	0	240	606
1350	2018_12_17_12_55_2	51872	0	240	606
1351	2018_12_17_12_55_2	51894	0	240	606
1352	2018_12_17_12_55_2	51914	0	240	606
1353	2018_12_17_12_55_2	51936	0	240	606
1354	2018_12_17_12_55_2	51956	0	240	606
1355	2018_12_17_12_55_2	51978	0	240	606
1356	2018_12_17_12_55_2	51998	0	240	606
1357	2018_12_17_12_55_2	52020	0	240	606
1358	2018_12_17_12_55_2	52040	0	240	606
1359	2018_12_17_12_55_2	52062	0	240	605
1360	2018_12_17_12_55_2	52082	0	240	606
1361	2018_12_17_12_55_2	52104	0	240	606
1362	2018_12_17_12_55_2	52124	0	240	606
1363	2018_12_17_12_55_2	52146	0	240	606
1364	2018_12_17_12_55_2	52166	0	240	606
1365	2018_12_17_12_55_2	52188	0	240	606
1366	2018_12_17_12_55_2	52208	0	240	606
1367	2018_12_17_12_55_2	52230	0	240	606
1368	2018_12_17_12_55_2	52250	0	240	606
1369	2018_12_17_12_55_2	52272	0	240	606
1370	2018_12_17_12_55_2	52292	0	240	606
1371	2018_12_17_12_55_2	52314	0	240	606
1372	2018_12_17_12_55_2	52334	0	240	606
1373	2018_12_17_12_55_2	52356	0	240	606
1374	2018_12_17_12_55_2	52376	0	240	606
1375	2018_12_17_12_55_2	52398	0	240	606
1376	2018_12_17_12_55_2	52418	0	240	606
1377	2018_12_17_12_55_2	52440	0	240	606
1378	2018_12_17_12_55_2	52460	0	240	606
1379	2018_12_17_12_55_2	52482	0	240	606
1380	2018_12_17_12_55_2	52502	0	240	606
1381	2018_12_17_12_55_2	52524	0	240	606
1382	2018_12_17_12_55_2	52544	0	240	606
1383	2018_12_17_12_55_2	52564	0	240	606
1384	2018_12_17_12_55_2	52586	0	240	606
1385	2018_12_17_12_55_2	52606	0	240	606
1386	2018_12_17_12_55_2	52628	0	240	606
1387	2018_12_17_12_55_2	52648	0	240	606
1388	2018_12_17_12_55_2	52670	0	240	606
1389	2018_12_17_12_55_2	52690	0	240	606
1390	2018_12_17_12_55_2	52712	0	240	606
1391	2018_12_17_12_55_2	52732	0	240	606
1392	2018_12_17_12_55_2	52754	0	240	605
1393	2018_12_17_12_55_3	52774	0	240	606
1394	2018_12_17_12_55_3	52796	0	240	606
1395	2018_12_17_12_55_3	52816	0	240	606
1396	2018_12_17_12_55_3	52838	0	240	606
1397	2018_12_17_12_55_3	52858	0	240	606
1398	2018_12_17_12_55_3	52880	0	240	606
1399	2018_12_17_12_55_3	52900	0	240	606
1400	2018_12_17_12_55_3	52922	0	240	606
1401	2018_12_17_12_55_3	52942	0	240	606
1402	2018_12_17_12_55_3	52964	0	240	606
1403	2018_12_17_12_55_3	52984	0	240	606
1404	2018_12_17_12_55_3	53006	0	240	606
1405	2018_12_17_12_55_3	53026	0	240	606
1406	2018_12_17_12_55_3	53048	0	240	606
1407	2018_12_17_12_55_3	53068	0	240	606
1408	2018_12_17_12_55_3	53090	0	240	606
1409	2018_12_17_12_55_3	53110	0	240	606
1410	2018_12_17_12_55_3	53132	0	240	606
1411	2018_12_17_12_55_3	53152	0	240	606
1412	2018_12_17_12_55_3	53174	0	240	606
1413	2018_12_17_12_55_3	53194	0	240	606
1414	2018_12_17_12_55_3	53216	0	240	606
1415	2018_12_17_12_55_3	53236	0	240	606
1416	2018_12_17_12_55_3	53258	0	240	606
1417	2018_12_17_12_55_3	53278	0	240	606
1418	2018_12_17_12_55_3	53300	0	240	606
1419	2018_12_17_12_55_3	53320	0	240	606
1420	2018_12_17_12_55_3	53342	0	240	606
1421	2018_12_17_12_55_3	53362	0	240	605
1422	2018_12_17_12_55_3	53384	0	240	606
1423	2018_12_17_12_55_3	53404	0	240	606
1424	2018_12_17_12_55_3	53426	0	240	606
1425	2018_12_17_12_55_3	53446	0	240	606
1426	2018_12_17_12_55_3	53468	0	240	606
1427	2018_12_17_12_55_3	53488	0	240	606
1428	2018_12_17_12_55_3	53510	0	240	605
1429	2018_12_17_12_55_3	53530	0	240	606
1430	2018_12_17_12_55_3	53552	0	240	606
1431	2018_12_17_12_55_3	53572	0	240	606
1432	2018_12_17_12_55_3	53594	0	240	606
1433	2018_12_17_12_55_3	53614	0	240	606
1434	2018_12_17_12_55_3	53636	0	240	606
1435	2018_12_17_12_55_3	53656	0	240	606
1436	2018_12_17_12_55_3	53678	0	240	606
1437	2018_12_17_12_55_3	53698	0	240	606
1438	2018_12_17_12_55_3	53720	0	240	606
1439	2018_12_17_12_55_3	53740	0	240	606
1440	2018_12_17_12_55_4	53762	0	240	606
1441	2018_12_17_12_55_4	53782	0	240	606
1442	2018_12_17_12_55_4	53804	0	240	606
1443	2018_12_17_12_55_4	53824	0	240	606
1444	2018_12_17_12_55_4	53844	0	240	606
1445	2018_12_17_12_55_4	53866	0	240	606
1446	2018_12_17_12_55_4	53886	0	240	606
1447	2018_12_17_12_55_4	53908	0	240	606
1448	2018_12_17_12_55_4	53928	0	240	606
1449	2018_12_17_12_55_4	53950	0	240	606
1450	2018_12_17_12_55_4	53970	0	240	606
1451	2018_12_17_12_55_4	53992	0	240	606
1452	2018_12_17_12_55_4	54012	0	240	606
1453	2018_12_17_12_55_4	54034	0	240	606
1454	2018_12_17_12_55_4	54054	0	240	606
1455	2018_12_17_12_55_4	54076	0	240	606
1456	2018_12_17_12_55_4	54096	0	240	606
1457	2018_12_17_12_55_4	54118	0	240	606
1458	2018_12_17_12_55_4	54138	0	240	606
1459	2018_12_17_12_55_4	54160	0	240	606
1460	2018_12_17_12_55_4	54180	0	240	606
1461	2018_12_17_12_55_4	54202	0	240	605
1462	2018_12_17_12_55_4	54222	0	240	606
1463	2018_12_17_12_55_4	54244	0	240	606
1464	2018_12_17_12_55_4	54264	0	240	606
1465	2018_12_17_12_55_4	54286	0	240	606
1466	2018_12_17_12_55_4	54306	0	240	606
1467	2018_12_17_12_55_4	54328	0	240	606
1468	2018_12_17_12_55_4	54348	0	240	606
1469	2018_12_17_12_55_4	54370	0	240	605
1470	2018_12_17_12_55_4	54390	0	240	605
1471	2018_12_17_12_55_4	54412	0	240	606
1472	2018_12_17_12_55_4	54432	0	240	605
1473	2018_12_17_12_55_4	54454	0	240	606
1474	2018_12_17_12_55_4	54474	0	240	606
1475	2018_12_17_12_55_4	54496	0	240	606
1476	2018_12_17_12_55_4	54516	0	240	606
1477	2018_12_17_12_55_4	54538	0	240	606
1478	2018_12_17_12_55_4	54558	0	240	606
1479	2018_12_17_12_55_4	54580	0	240	606
1480	2018_12_17_12_55_4	54600	0	240	606
1481	2018_12_17_12_55_4	54622	0	240	606
1482	2018_12_17_12_55_4	54642	0	240	605
1483	2018_12_17_12_55_4	54664	0	240	606
1484	2018_12_17_12_55_4	54684	0	240	606
1485	2018_12_17_12_55_4	54706	0	240	606
1486	2018_12_17_12_55_4	54726	0	240	605
1487	2018_12_17_12_55_4	54748	0	240	606
1488	2018_12_17_12_55_5	54768	0	240	606
1489	2018_12_17_12_55_5	54790	0	240	606
1490	2018_12_17_12_55_5	54810	0	240	606
1491	2018_12_17_12_55_5	54832	0	240	606
1492	2018_12_17_12_55_5	54852	0	240	606
1493	2018_12_17_12_55_5	54874	0	240	606
1494	2018_12_17_12_55_5	54894	0	240	606
1495	2018_12_17_12_55_5	54916	0	240	606
1496	2018_12_17_12_55_5	54936	0	240	606
1497	2018_12_17_12_55_5	54958	0	240	606
1498	2018_12_17_12_55_5	54978	0	240	606
1499	2018_12_17_12_55_5	55000	0	240	606
1500	2018_12_17_12_55_5	55020	0	240	605
1501	2018_12_17_12_55_5	55042	0	240	606
1502	2018_12_17_12_55_5	55062	0	240	605
1503	2018_12_17_12_55_5	55084	0	240	605
1504	2018_12_17_12_55_5	55104	0	240	606
1505	2018_12_17_12_55_5	55124	0	240	605
1506	2018_12_17_12_55_5	55146	0	240	606
1507	2018_12_17_12_55_5	55166	0	240	606
1508	2018_12_17_12_55_5	55188	0	240	606
1509	2018_12_17_12_55_5	55208	0	240	605
1510	2018_12_17_12_55_5	55230	0	240	605
1511	2018_12_17_12_55_5	55250	0	240	606
1512	2018_12_17_12_55_5	55272	0	240	606
1513	2018_12_17_12_55_5	55292	0	240	606
1514	2018_12_17_12_55_5	55314	0	240	606
1515	2018_12_17_12_55_5	55334	0	240	606
1516	2018_12_17_12_55_5	55356	0	240	605
1517	2018_12_17_12_55_5	55376	0	240	606
1518	2018_12_17_12_55_5	55398	0	240	606
1519	2018_12_17_12_55_5	55418	0	240	606
1520	2018_12_17_12_55_5	55440	0	240	605
1521	2018_12_17_12_55_5	55460	0	240	606
1522	2018_12_17_12_55_5	55482	0	240	606
1523	2018_12_17_12_55_5	55502	0	240	606
1524	2018_12_17_12_55_5	55524	0	240	606
1525	2018_12_17_12_55_5	55544	0	240	606
1526	2018_12_17_12_55_5	55566	0	240	606
1527	2018_12_17_12_55_5	55586	0	240	605
1528	2018_12_17_12_55_5	55608	0	240	605
1529	2018_12_17_12_55_5	55628	0	240	606
1530	2018_12_17_12_55_5	55650	0	240	606
1531	2018_12_17_12_55_5	55670	0	240	606
1532	2018_12_17_12_55_5	55692	0	240	606
1533	2018_12_17_12_55_5	55712	0	240	606
1534	2018_12_17_12_55_5	55734	0	240	606
1535	2018_12_17_12_55_5	55754	0	240	605
1536	2018_12_17_12_55_6	55776	0	240	606
1537	2018_12_17_12_55_6	55796	0	240	606
1538	2018_12_17_12_55_6	55818	0	240	606
1539	2018_12_17_12_55_6	55838	0	240	606
1540	2018_12_17_12_55_6	55860	0	240	606
1541	2018_12_17_12_55_6	55880	0	240	606
1542	2018_12_17_12_55_6	55902	0	240	606
1543	2018_12_17_12_55_6	55922	0	240	606
1544	2018_12_17_12_55_6	55944	0	240	606
1545	2018_12_17_12_55_6	55964	0	240	606
1546	2018_12_17_12_55_6	55986	0	240	606
1547	2018_12_17_12_55_6	56006	0	240	606
1548	2018_12_17_12_55_6	56028	0	240	606
1549	2018_12_17_12_55_6	56048	0	240	606
1550	2018_12_17_12_55_6	56070	0	240	605
1551	2018_12_17_12_55_6	56090	0	240	606
1552	2018_12_17_12_55_6	56112	0	240	606
1553	2018_12_17_12_55_6	56132	0	240	606
1554	2018_12_17_12_55_6	56154	0	240	606
1555	2018_12_17_12_55_6	56174	0	240	606
1556	2018_12_17_12_55_6	56196	0	240	605
1557	2018_12_17_12_55_6	56216	0	240	606
1558	2018_12_17_12_55_6	56238	0	240	606
1559	2018_12_17_12_55_6	56258	0	240	606
1560	2018_12_17_12_55_6	56280	0	240	606
1561	2018_12_17_12_55_6	56300	0	240	606
1562	2018_12_17_12_55_6	56322	0	240	606
1563	2018_12_17_12_55_6	56342	0	240	606
1564	2018_12_17_12_55_6	56364	0	240	605
1565	2018_12_17_12_55_6	56384	0	240	606
1566	2018_12_17_12_55_6	56404	0	240	606
1567	2018_12_17_12_55_6	56426	0	240	606
1568	2018_12_17_12_55_6	56446	0	240	606
1569	2018_12_17_12_55_6	56468	0	240	606
1570	2018_12_17_12_55_6	56488	0	240	606
1571	2018_12_17_12_55_6	56510	0	240	606
1572	2018_12_17_12_55_6	56530	0	240	606
1573	2018_12_17_12_55_6	56552	0	240	605
1574	2018_12_17_12_55_6	56572	0	240	606
1575	2018_12_17_12_55_6	56594	0	240	606
1576	2018_12_17_12_55_6	56614	0	240	606
1577	2018_12_17_12_55_6	56636	0	240	606
1578	2018_12_17_12_55_6	56656	0	240	605
1579	2018_12_17_12_55_6	56678	0	240	606
1580	2018_12_17_12_55_6	56698	0	240	606
1581	2018_12_17_12_55_6	56720	0	240	605
1582	2018_12_17_12_55_6	56740	0	240	606
1583	2018_12_17_12_55_7	56762	0	240	606
1584	2018_12_17_12_55_7	56782	0	240	606
1585	2018_12_17_12_55_7	56804	0	240	606
1586	2018_12_17_12_55_7	56824	0	240	606
1587	2018_12_17_12_55_7	56846	0	240	606
1588	2018_12_17_12_55_7	56866	0	240	606
1589	2018_12_17_12_55_7	56888	0	240	606
1590	2018_12_17_12_55_7	56908	0	240	606
1591	2018_12_17_12_55_7	56930	0	240	606
1592	2018_12_17_12_55_7	56950	0	240	606
1593	2018_12_17_12_55_7	56972	0	240	606
1594	2018_12_17_12_55_7	56992	0	240	605
1595	2018_12_17_12_55_7	57014	0	240	606
1596	2018_12_17_12_55_7	57034	0	240	606
1597	2018_12_17_12_55_7	57056	0	240	606
1598	2018_12_17_12_55_7	57076	0	240	606
1599	2018_12_17_12_55_7	57098	0	240	606
1600	2018_12_17_12_55_7	57118	0	240	606
1601	2018_12_17_12_55_7	57140	0	240	606
1602	2018_12_17_12_55_7	57160	0	240	606
1603	2018_12_17_12_55_7	57182	0	240	606
1604	2018_12_17_12_55_7	57202	0	240	606
1605	2018_12_17_12_55_7	57224	0	240	605
1606	2018_12_17_12_55_7	57244	0	240	606
1607	2018_12_17_12_55_7	57266	0	240	606
1608	2018_12_17_12_55_7	57286	0	240	606
1609	2018_12_17_12_55_7	57308	0	240	606
1610	2018_12_17_12_55_7	57328	0	240	606
1611	2018_12_17_12_55_7	57350	0	240	606
1612	2018_12_17_12_55_7	57370	0	240	605
1613	2018_12_17_12_55_7	57392	0	240	606
1614	2018_12_17_12_55_7	57412	0	240	606
1615	2018_12_17_12_55_7	57434	0	240	606
1616	2018_12_17_12_55_7	57454	0	240	606
1617	2018_12_17_12_55_7	57476	0	240	606
1618	2018_12_17_12_55_7	57496	0	240	605
1619	2018_12_17_12_55_7	57518	0	240	605
1620	2018_12_17_12_55_7	57538	0	240	606
1621	2018_12_17_12_55_7	57560	0	240	606
1622	2018_12_17_12_55_7	57580	0	240	606
1623	2018_12_17_12_55_7	57602	0	240	606
1624	2018_12_17_12_55_7	57622	0	240	606
1625	2018_12_17_12_55_7	57644	0	240	606
1626	2018_12_17_12_55_7	57664	0	240	606
1627	2018_12_17_12_55_7	57684	0	240	606
1628	2018_12_17_12_55_7	57706	0	240	606
1629	2018_12_17_12_55_7	57726	0	240	606
1630	2018_12_17_12_55_7	57748	0	240	605
1631	2018_12_17_12_55_8	57768	0	240	606
1632	2018_12_17_12_55_8	57790	0	240	606
1633	2018_12_17_12_55_8	57810	0	240	606
1634	2018_12_17_12_55_8	57832	0	240	606
1635	2018_12_17_12_55_8	57852	0	240	606
1636	2018_12_17_12_55_8	57874	0	240	606
1637	2018_12_17_12_55_8	57894	0	240	606
1638	2018_12_17_12_55_8	57916	0	240	606
1639	2018_12_17_12_55_8	57936	0	240	606
1640	2018_12_17_12_55_8	57958	0	240	606
1641	2018_12_17_12_55_8	57978	0	240	606
1642	2018_12_17_12_55_8	58000	0	240	606
1643	2018_12_17_12_55_8	58020	0	240	606
1644	2018_12_17_12_55_8	58042	0	240	606
1645	2018_12_17_12_55_8	58062	0	240	606
1646	2018_12_17_12_55_8	58084	0	240	605
1647	2018_12_17_12_55_8	58104	0	240	606
1648	2018_12_17_12_55_8	58126	0	240	606
1649	2018_12_17_12_55_8	58146	0	240	606
1650	2018_12_17_12_55_8	58168	0	240	606
1651	2018_12_17_12_55_8	58188	0	240	605
1652	2018_12_17_12_55_8	58210	0	240	606
1653	2018_12_17_12_55_8	58230	0	240	605
1654	2018_12_17_12_55_8	58252	0	240	605
1655	2018_12_17_12_55_8	58272	0	240	606
1656	2018_12_17_12_55_8	58294	0	240	606
1657	2018_12_17_12_55_8	58314	0	240	606
1658	2018_12_17_12_55_8	58336	0	240	606
1659	2018_12_17_12_55_8	58356	0	240	606
1660	2018_12_17_12_55_8	58378	0	240	606
1661	2018_12_17_12_55_8	58398	0	240	606
1662	2018_12_17_12_55_8	58420	0	240	606
1663	2018_12_17_12_55_8	58440	0	240	606
1664	2018_12_17_12_55_8	58462	0	240	605
1665	2018_12_17_12_55_8	58482	0	240	606
1666	2018_12_17_12_55_8	58504	0	240	606
1667	2018_12_17_12_55_8	58524	0	240	606
1668	2018_12_17_12_55_8	58546	0	240	606
1669	2018_12_17_12_55_8	58566	0	240	606
1670	2018_12_17_12_55_8	58588	0	240	606
1671	2018_12_17_12_55_8	58608	0	240	606
1672	2018_12_17_12_55_8	58630	0	240	606
1673	2018_12_17_12_55_8	58650	0	240	606
1674	2018_12_17_12_55_8	58672	0	240	606
1675	2018_12_17_12_55_8	58692	0	240	605
1676	2018_12_17_12_55_8	58714	0	240	606
1677	2018_12_17_12_55_8	58734	0	240	606
1678	2018_12_17_12_55_9	58756	0	240	606
1679	2018_12_17_12_55_9	58776	0	240	606
1680	2018_12_17_12_55_9	58798	0	240	605
1681	2018_12_17_12_55_9	58818	0	240	606
1682	2018_12_17_12_55_9	58840	0	240	606
1683	2018_12_17_12_55_9	58860	0	240	606
1684	2018_12_17_12_55_9	58882	0	240	606
1685	2018_12_17_12_55_9	58902	0	240	606
1686	2018_12_17_12_55_9	58924	0	240	606
1687	2018_12_17_12_55_9	58944	0	240	606
1688	2018_12_17_12_55_9	58964	0	240	605
1689	2018_12_17_12_55_9	58986	0	240	605
1690	2018_12_17_12_55_9	59006	0	240	606
1691	2018_12_17_12_55_9	59028	0	240	606
1692	2018_12_17_12_55_9	59048	0	240	606
1693	2018_12_17_12_55_9	59070	0	240	606
1694	2018_12_17_12_55_9	59090	0	240	606
1695	2018_12_17_12_55_9	59112	0	240	605
1696	2018_12_17_12_55_9	59132	0	240	606
1697	2018_12_17_12_55_9	59154	0	240	605
1698	2018_12_17_12_55_9	59174	0	240	606
1699	2018_12_17_12_55_9	59196	0	240	606
1700	2018_12_17_12_55_9	59216	0	240	606
1701	2018_12_17_12_55_9	59238	0	240	606
1702	2018_12_17_12_55_9	59258	0	240	606
1703	2018_12_17_12_55_9	59280	0	240	606
1704	2018_12_17_12_55_9	59300	0	240	606
1705	2018_12_17_12_55_9	59322	0	240	606
1706	2018_12_17_12_55_9	59342	0	240	605
1707	2018_12_17_12_55_9	59364	0	240	606
1708	2018_12_17_12_55_9	59384	0	240	606
1709	2018_12_17_12_55_9	59406	0	240	606
1710	2018_12_17_12_55_9	59426	0	240	606
1711	2018_12_17_12_55_9	59448	0	240	606
1712	2018_12_17_12_55_9	59468	0	240	606
1713	2018_12_17_12_55_9	59490	0	240	606
1714	2018_12_17_12_55_9	59510	0	240	606
1715	2018_12_17_12_55_9	59532	0	240	606
1716	2018_12_17_12_55_9	59552	0	240	606
1717	2018_12_17_12_55_9	59574	0	240	606
1718	2018_12_17_12_55_9	59594	0	240	605
1719	2018_12_17_12_55_9	59616	0	240	606
1720	2018_12_17_12_55_9	59636	0	240	606
1721	2018_12_17_12_55_9	59658	0	240	606
1722	2018_12_17_12_55_9	59678	0	240	606
1723	2018_12_17_12_55_9	59700	0	240	606
1724	2018_12_17_12_55_9	59720	0	240	606
1725	2018_12_17_12_55_9	59742	0	240	606
1726	2018_12_17_12_55_10	59762	0	240	606
1727	2018_12_17_12_55_10	59784	0	240	606
1728	2018_12_17_12_55_10	59804	0	240	606
1729	2018_12_17_12_55_10	59826	0	240	606
1730	2018_12_17_12_55_10	59846	0	240	606
1731	2018_12_17_12_55_10	59868	0	240	606
1732	2018_12_17_12_55_10	59888	0	240	606
1733	2018_12_17_12_55_10	59910	0	240	606
1734	2018_12_17_12_55_10	59930	0	240	606
1735	2018_12_17_12_55_10	59952	0	240	606
1736	2018_12_17_12_55_10	59972	0	240	606
1737	2018_12_17_12_55_10	59994	0	240	606
1738	2018_12_17_12_55_10	60014	0	239	606
1739	2018_12_17_12_55_10	60036	0	239	605
1740	2018_12_17_12_55_10	60056	0	239	605
1741	2018_12_17_12_55_10	60078	0	239	605
1742	2018_12_17_12_55_10	60098	0	239	605
1743	2018_12_17_12_55_10	60120	0	239	605
1744	2018_12_17_12_55_10	60140	0	239	605
1745	2018_12_17_12_55_10	60162	0	239	605
1746	2018_12_17_12_55_10	60182	0	239	605
1747	2018_12_17_12_55_10	60204	0	239	605
1748	2018_12_17_12_55_10	60224	0	239	605
1749	2018_12_17_12_55_10	60244	0	239	605
1750	2018_12_17_12_55_10	60266	0	239	605
1751	2018_12_17_12_55_10	60286	0	239	605
1752	2018_12_17_12_55_10	60308	0	238	605
1753	2018_12_17_12_55_10	60328	0	238	603
1754	2018_12_17_12_55_10	60350	0	238	603
1755	2018_12_17_12_55_10	60370	0	238	603
1756	2018_12_17_12_55_10	60392	0	238	603
1757	2018_12_17_12_55_10	60412	0	237	603
1758	2018_12_17_12_55_10	60434	0	237	603
1759	2018_12_17_12_55_10	60454	0	237	603
1760	2018_12_17_12_55_10	60476	0	237	602
1761	2018_12_17_12_55_10	60496	0	237	602
1762	2018_12_17_12_55_10	60518	0	236	602
1763	2018_12_17_12_55_10	60538	0	236	600
1764	2018_12_17_12_55_10	60560	0	236	600
1765	2018_12_17_12_55_10	60580	0	236	599
1766	2018_12_17_12_55_10	60602	0	235	599
1767	2018_12_17_12_55_10	60622	0	235	596
1768	2018_12_17_12_55_10	60644	0	235	595
1769	2018_12_17_12_55_10	60664	0	234	595
1770	2018_12_17_12_55_10	60686	0	234	595
1771	2018_12_17_12_55_10	60706	0	234	595
1772	2018_12_17_12_55_10	60728	0	233	595
1773	2018_12_17_12_55_10	60748	0	233	595
1774	2018_12_17_12_55_11	60770	0	233	595
1775	2018_12_17_12_55_11	60790	0	232	595
1776	2018_12_17_12_55_11	60812	0	232	594
1777	2018_12_17_12_55_11	60832	0	231	595
1778	2018_12_17_12_55_11	60854	0	231	595
1779	2018_12_17_12_55_11	60874	0	231	594
1780	2018_12_17_12_55_11	60896	0	230	594
1781	2018_12_17_12_55_11	60916	0	230	594
1782	2018_12_17_12_55_11	60938	0	229	594
1783	2018_12_17_12_55_11	60958	0	229	594
1784	2018_12_17_12_55_11	60980	0	228	594
1785	2018_12_17_12_55_11	61000	0	228	594
1786	2018_12_17_12_55_11	61022	0	227	594
1787	2018_12_17_12_55_11	61042	0	227	594
1788	2018_12_17_12_55_11	61064	0	226	594
1789	2018_12_17_12_55_11	61084	0	226	593
1790	2018_12_17_12_55_11	61106	0	225	594
1791	2018_12_17_12_55_11	61126	0	225	593
1792	2018_12_17_12_55_11	61148	0	224	593
1793	2018_12_17_12_55_11	61168	0	224	593
1794	2018_12_17_12_55_11	61190	0	223	593
1795	2018_12_17_12_55_11	61210	0	222	593
1796	2018_12_17_12_55_11	61232	0	222	593
1797	2018_12_17_12_55_11	61252	0	221	593
1798	2018_12_17_12_55_11	61274	0	221	592
1799	2018_12_17_12_55_11	61294	0	220	592
1800	2018_12_17_12_55_11	61316	0	219	592
1801	2018_12_17_12_55_11	61336	0	219	591
1802	2018_12_17_12_55_11	61358	0	218	591
1803	2018_12_17_12_55_11	61378	0	217	591
1804	2018_12_17_12_55_11	61400	0	217	591
1805	2018_12_17_12_55_11	61420	0	216	591
1806	2018_12_17_12_55_11	61442	0	215	590
1807	2018_12_17_12_55_11	61462	0	215	590
1808	2018_12_17_12_55_11	61484	0	214	590
1809	2018_12_17_12_55_11	61504	0	213	589
1810	2018_12_17_12_55_11	61524	0	213	589
1811	2018_12_17_12_55_11	61546	0	212	589
1812	2018_12_17_12_55_11	61566	0	211	588
1813	2018_12_17_12_55_11	61588	0	210	588
1814	2018_12_17_12_55_11	61608	0	210	588
1815	2018_12_17_12_55_11	61630	0	209	588
1816	2018_12_17_12_55_11	61650	0	208	587
1817	2018_12_17_12_55_11	61672	0	207	587
1818	2018_12_17_12_55_11	61692	0	206	586
1819	2018_12_17_12_55_11	61714	0	206	586
1820	2018_12_17_12_55_11	61734	0	205	586
1821	2018_12_17_12_55_12	61756	0	204	586
1822	2018_12_17_12_55_12	61776	0	203	585
1823	2018_12_17_12_55_12	61798	0	202	585
1824	2018_12_17_12_55_12	61818	0	201	584
1825	2018_12_17_12_55_12	61840	0	201	584
1826	2018_12_17_12_55_12	61860	0	200	584
1827	2018_12_17_12_55_12	61882	0	199	583
1828	2018_12_17_12_55_12	61902	0	198	583
1829	2018_12_17_12_55_12	61924	0	197	583
1830	2018_12_17_12_55_12	61944	0	196	582
1831	2018_12_17_12_55_12	61966	0	195	582
1832	2018_12_17_12_55_12	61986	0	194	581
1833	2018_12_17_12_55_12	62008	0	193	581
1834	2018_12_17_12_55_12	62028	0	192	581
1835	2018_12_17_12_55_12	62050	0	191	580
1836	2018_12_17_12_55_12	62070	0	191	580
1837	2018_12_17_12_55_12	62092	0	190	579
1838	2018_12_17_12_55_12	62112	0	189	579
1839	2018_12_17_12_55_12	62134	0	188	579
1840	2018_12_17_12_55_12	62154	0	187	578
1841	2018_12_17_12_55_12	62176	0	186	577
1842	2018_12_17_12_55_12	62196	0	185	577
1843	2018_12_17_12_55_12	62218	0	184	577
1844	2018_12_17_12_55_12	62238	0	183	576
1845	2018_12_17_12_55_12	62260	0	182	576
1846	2018_12_17_12_55_12	62280	0	181	576
1847	2018_12_17_12_55_12	62302	0	179	575
1848	2018_12_17_12_55_12	62322	0	178	574
1849	2018_12_17_12_55_12	62344	0	177	574
1850	2018_12_17_12_55_12	62364	0	176	574
1851	2018_12_17_12_55_12	62386	0	175	573
1852	2018_12_17_12_55_12	62406	0	174	572
1853	2018_12_17_12_55_12	62428	0	173	572
1854	2018_12_17_12_55_12	62448	0	172	572
1855	2018_12_17_12_55_12	62470	0	171	571
1856	2018_12_17_12_55_12	62490	0	170	570
1857	2018_12_17_12_55_12	62512	0	169	570
1858	2018_12_17_12_55_12	62532	0	167	569
1859	2018_12_17_12_55_12	62554	0	166	569
1860	2018_12_17_12_55_12	62574	0	165	568
1861	2018_12_17_12_55_12	62596	0	164	568
1862	2018_12_17_12_55_12	62616	0	163	567
1863	2018_12_17_12_55_12	62638	0	162	567
1864	2018_12_17_12_55_12	62658	0	161	566
1865	2018_12_17_12_55_12	62680	0	159	566
1866	2018_12_17_12_55_12	62700	0	158	565
1867	2018_12_17_12_55_12	62722	0	157	564
1868	2018_12_17_12_55_12	62742	0	156	564
1869	2018_12_17_12_55_13	62764	0	155	563
1870	2018_12_17_12_55_13	62784	0	153	563
1871	2018_12_17_12_55_13	62804	0	152	562
1872	2018_12_17_12_55_13	62826	0	151	562
1873	2018_12_17_12_55_13	62846	0	150	561
1874	2018_12_17_12_55_13	62868	0	148	560
1875	2018_12_17_12_55_13	62888	0	147	559
1876	2018_12_17_12_55_13	62910	0	146	559
1877	2018_12_17_12_55_13	62930	0	145	558
1878	2018_12_17_12_55_13	62952	0	143	558
1879	2018_12_17_12_55_13	62972	0	142	557
1880	2018_12_17_12_55_13	62994	0	141	557
1881	2018_12_17_12_55_13	63014	0	140	556
1882	2018_12_17_12_55_13	63036	0	138	556
1883	2018_12_17_12_55_13	63056	0	137	555
1884	2018_12_17_12_55_13	63078	0	136	555
1885	2018_12_17_12_55_13	63098	0	135	554
1886	2018_12_17_12_55_13	63120	0	133	553
1887	2018_12_17_12_55_13	63140	0	132	553
1888	2018_12_17_12_55_13	63162	0	131	552
1889	2018_12_17_12_55_13	63182	0	129	551
1890	2018_12_17_12_55_13	63204	0	128	551
1891	2018_12_17_12_55_13	63224	0	127	550
1892	2018_12_17_12_55_13	63246	0	125	549
1893	2018_12_17_12_55_13	63266	0	124	548
1894	2018_12_17_12_55_13	63288	0	122	548
1895	2018_12_17_12_55_13	63308	0	121	547
1896	2018_12_17_12_55_13	63330	0	120	546
1897	2018_12_17_12_55_13	63350	0	118	545
1898	2018_12_17_12_55_13	63372	0	117	545
1899	2018_12_17_12_55_13	63392	0	116	544
1900	2018_12_17_12_55_13	63414	0	114	543
1901	2018_12_17_12_55_13	63434	0	113	543
1902	2018_12_17_12_55_13	63456	0	111	542
1903	2018_12_17_12_55_13	63476	0	110	541
1904	2018_12_17_12_55_13	63498	0	109	540
1905	2018_12_17_12_55_13	63518	0	107	540
1906	2018_12_17_12_55_13	63540	0	106	539
1907	2018_12_17_12_55_13	63560	0	104	538
1908	2018_12_17_12_55_13	63582	0	103	538
1909	2018_12_17_12_55_13	63602	0	102	537
1910	2018_12_17_12_55_13	63624	0	100	536
1911	2018_12_17_12_55_13	63644	0	99	535
1912	2018_12_17_12_55_13	63666	0	97	534
1913	2018_12_17_12_55_13	63686	0	96	534
1914	2018_12_17_12_55_13	63708	0	94	533
1915	2018_12_17_12_55_13	63728	0	93	532
1916	2018_12_17_12_55_14	63750	0	91	532
1917	2018_12_17_12_55_14	63770	0	90	531
1918	2018_12_17_12_55_14	63792	0	88	530
1919	2018_12_17_12_55_14	63812	0	87	529
1920	2018_12_17_12_55_14	63834	0	85	528
1921	2018_12_17_12_55_14	63854	0	84	528
1922	2018_12_17_12_55_14	63876	0	82	527
1923	2018_12_17_12_55_14	63896	0	81	526
1924	2018_12_17_12_55_14	63918	0	80	525
1925	2018_12_17_12_55_14	63938	0	78	525
1926	2018_12_17_12_55_14	63960	0	77	523
1927	2018_12_17_12_55_14	63980	0	75	523
1928	2018_12_17_12_55_14	64002	0	74	522
1929	2018_12_17_12_55_14	64022	0	72	521
1930	2018_12_17_12_55_14	64044	0	71	520
1931	2018_12_17_12_55_14	64064	0	69	520
1932	2018_12_17_12_55_14	64084	0	68	519
1933	2018_12_17_12_55_14	64106	0	66	518
1934	2018_12_17_12_55_14	64126	0	65	517
1935	2018_12_17_12_55_14	64148	0	63	516
1936	2018_12_17_12_55_14	64168	0	62	516
1937	2018_12_17_12_55_14	64190	0	60	515
1938	2018_12_17_12_55_14	64210	0	58	514
1939	2018_12_17_12_55_14	64232	0	57	513
1940	2018_12_17_12_55_14	64252	0	55	512
1941	2018_12_17_12_55_14	64274	0	54	511
1942	2018_12_17_12_55_14	64294	0	52	510
1943	2018_12_17_12_55_14	64316	0	51	510
1944	2018_12_17_12_55_14	64336	0	49	510
1945	2018_12_17_12_55_14	64358	0	48	510
1946	2018_12_17_12_55_14	64378	0	46	510
1947	2018_12_17_12_55_14	64400	0	44	510
1948	2018_12_17_12_55_14	64420	0	43	509
1949	2018_12_17_12_55_14	64442	0	41	508
1950	2018_12_17_12_55_14	64462	0	40	508
1951	2018_12_17_12_55_14	64484	0	38	508
1952	2018_12_17_12_55_14	64504	0	37	507
1953	2018_12_17_12_55_14	64526	0	35	507
1954	2018_12_17_12_55_14	64546	0	34	506
1955	2018_12_17_12_55_14	64568	0	32	505
1956	2018_12_17_12_55_14	64588	0	30	504
1957	2018_12_17_12_55_14	64610	0	29	503
1958	2018_12_17_12_55_14	64630	0	27	503
1959	2018_12_17_12_55_14	64652	0	26	502
1960	2018_12_17_12_55_14	64672	0	24	501
1961	2018_12_17_12_55_14	64694	0	23	500
1962	2018_12_17_12_55_14	64714	0	21	499
1963	2018_12_17_12_55_14	64736	0	19	498
1964	2018_12_17_12_55_15	64756	0	18	497
1965	2018_12_17_12_55_15	64778	0	16	496
1966	2018_12_17_12_55_15	64798	0	15	495
1967	2018_12_17_12_55_15	64820	0	13	494
1968	2018_12_17_12_55_15	64840	0	12	493
1969	2018_12_17_12_55_15	64862	0	10	492
1970	2018_12_17_12_55_15	64882	0	8	491
1971	2018_12_17_12_55_15	64904	0	7	490
1972	2018_12_17_12_55_15	64924	0	5	489
1973	2018_12_17_12_55_15	64946	0	4	488
1974	2018_12_17_12_55_15	64966	0	2	487
1975	2018_12_17_12_55_15	64988	0	0	486
1976	2018_12_17_12_55_15	65008	0	0	485
1977	2018_12_17_12_55_15	65030	0	-2	484
1978	2018_12_17_12_55_15	65050	0	-3	484
1979	2018_12_17_12_55_15	65072	0	-5	483
1980	2018_12_17_12_55_15	65092	0	-6	482
1981	2018_12_17_12_55_15	65114	0	-8	481
1982	2018_12_17_12_55_15	65134	0	-10	480
1983	2018_12_17_12_55_15	65156	0	-11	479
1984	2018_12_17_12_55_15	65176	0	-13	478
1985	2018_12_17_12_55_15	65198	0	-14	477
1986	2018_12_17_12_55_15	65218	0	-16	476
1987	2018_12_17_12_55_15	65240	0	-18	475
1988	2018_12_17_12_55_15	65260	0	-19	474
1989	2018_12_17_12_55_15	65282	0	-21	473
1990	2018_12_17_12_55_15	65302	0	-22	472
1991	2018_12_17_12_55_15	65324	0	-24	471
1992	2018_12_17_12_55_15	65344	0	-25	470
1993	2018_12_17_12_55_15	65364	0	-27	469
1994	2018_12_17_12_55_15	65386	0	-29	468
1995	2018_12_17_12_55_15	65406	0	-30	467
1996	2018_12_17_12_55_15	65428	0	-32	466
1997	2018_12_17_12_55_15	65448	0	-33	465
1998	2018_12_17_12_55_15	65470	0	-35	463
[truncated: 2,711 more rows]
