# Supplementary material for: Design and Evaluation of a Balanced Compliant Laparoscopic Grasper
Source: IEEE J Transl Eng Health Med. 2023 Jul 3;11:451–9. doi: 10.1109/JTEHM.2023.3291925 (PMC10561751; doi:10.1109/JTEHM.2023.3291925)
Supplement: Supplementary materials [file jtehm-3291925-mm.zip › Supplemental A - Matlab scripts/figure 2/2018_12_17_sensordata_240_10_90673_5.tsv]

id	timestamp	millisecond_runtime	Cycle	Position	force
0	2018_12_17_13_45_22	21054	0	240	607
1	2018_12_17_13_45_22	21074	0	240	606
2	2018_12_17_13_45_22	21096	0	240	606
3	2018_12_17_13_45_22	21116	0	240	606
4	2018_12_17_13_45_22	21138	0	240	606
5	2018_12_17_13_45_22	21158	0	240	607
6	2018_12_17_13_45_22	21180	0	240	606
7	2018_12_17_13_45_22	21200	0	240	606
8	2018_12_17_13_45_22	21222	0	240	606
9	2018_12_17_13_45_22	21242	0	240	606
10	2018_12_17_13_45_22	21264	0	240	606
11	2018_12_17_13_45_22	21284	0	240	606
12	2018_12_17_13_45_22	21306	0	240	606
13	2018_12_17_13_45_22	21326	0	240	607
14	2018_12_17_13_45_22	21348	0	240	606
15	2018_12_17_13_45_22	21368	0	240	606
16	2018_12_17_13_45_22	21390	0	240	606
17	2018_12_17_13_45_22	21410	0	240	607
18	2018_12_17_13_45_22	21432	0	240	606
19	2018_12_17_13_45_22	21452	0	240	606
20	2018_12_17_13_45_22	21474	0	240	606
21	2018_12_17_13_45_22	21494	0	240	606
22	2018_12_17_13_45_22	21516	0	240	606
23	2018_12_17_13_45_22	21536	0	240	606
24	2018_12_17_13_45_22	21558	0	240	607
25	2018_12_17_13_45_22	21578	0	240	606
26	2018_12_17_13_45_22	21600	0	240	606
27	2018_12_17_13_45_22	21620	0	240	606
28	2018_12_17_13_45_23	21642	0	240	606
29	2018_12_17_13_45_23	21662	0	240	606
30	2018_12_17_13_45_23	21684	0	240	607
31	2018_12_17_13_45_23	21704	0	240	607
32	2018_12_17_13_45_23	21726	0	240	606
33	2018_12_17_13_45_23	21746	0	240	606
34	2018_12_17_13_45_23	21768	0	240	606
35	2018_12_17_13_45_23	21788	0	240	606
36	2018_12_17_13_45_23	21810	0	240	606
37	2018_12_17_13_45_23	21830	0	240	606
38	2018_12_17_13_45_23	21852	0	240	607
39	2018_12_17_13_45_23	21872	0	240	606
40	2018_12_17_13_45_23	21894	0	240	606
41	2018_12_17_13_45_23	21914	0	240	606
42	2018_12_17_13_45_23	21936	0	240	606
43	2018_12_17_13_45_23	21956	0	240	606
44	2018_12_17_13_45_23	21978	0	240	606
45	2018_12_17_13_45_23	21998	0	240	607
46	2018_12_17_13_45_23	22020	0	240	606
47	2018_12_17_13_45_23	22040	0	240	606
48	2018_12_17_13_45_23	22062	0	240	606
49	2018_12_17_13_45_23	22082	0	240	606
50	2018_12_17_13_45_23	22104	0	240	606
51	2018_12_17_13_45_23	22124	0	240	606
52	2018_12_17_13_45_23	22146	0	240	606
53	2018_12_17_13_45_23	22166	0	240	607
54	2018_12_17_13_45_23	22188	0	240	606
55	2018_12_17_13_45_23	22208	0	240	606
56	2018_12_17_13_45_23	22228	0	240	606
57	2018_12_17_13_45_23	22250	0	240	606
58	2018_12_17_13_45_23	22270	0	240	606
59	2018_12_17_13_45_23	22292	0	240	606
60	2018_12_17_13_45_23	22312	0	240	606
61	2018_12_17_13_45_23	22334	0	240	606
62	2018_12_17_13_45_23	22354	0	240	606
63	2018_12_17_13_45_23	22376	0	240	606
64	2018_12_17_13_45_23	22396	0	240	607
65	2018_12_17_13_45_23	22418	0	240	607
66	2018_12_17_13_45_23	22438	0	240	606
67	2018_12_17_13_45_23	22460	0	240	607
68	2018_12_17_13_45_23	22480	0	240	606
69	2018_12_17_13_45_23	22502	0	240	606
70	2018_12_17_13_45_23	22522	0	240	607
71	2018_12_17_13_45_23	22544	0	240	607
72	2018_12_17_13_45_23	22564	0	240	606
73	2018_12_17_13_45_23	22586	0	240	606
74	2018_12_17_13_45_23	22606	0	240	606
75	2018_12_17_13_45_23	22628	0	240	606
76	2018_12_17_13_45_24	22648	0	240	606
77	2018_12_17_13_45_24	22670	0	240	606
78	2018_12_17_13_45_24	22690	0	240	606
79	2018_12_17_13_45_24	22712	0	240	607
80	2018_12_17_13_45_24	22732	0	240	607
81	2018_12_17_13_45_24	22754	0	240	607
82	2018_12_17_13_45_24	22774	0	240	606
83	2018_12_17_13_45_24	22796	0	240	606
84	2018_12_17_13_45_24	22816	0	240	606
85	2018_12_17_13_45_24	22838	0	240	606
86	2018_12_17_13_45_24	22858	0	240	606
87	2018_12_17_13_45_24	22880	0	240	606
88	2018_12_17_13_45_24	22900	0	240	607
89	2018_12_17_13_45_24	22922	0	240	606
90	2018_12_17_13_45_24	22942	0	240	606
91	2018_12_17_13_45_24	22964	0	240	606
92	2018_12_17_13_45_24	22984	0	240	607
93	2018_12_17_13_45_24	23006	0	240	606
94	2018_12_17_13_45_24	23026	0	240	606
95	2018_12_17_13_45_24	23048	0	240	606
96	2018_12_17_13_45_24	23068	0	240	606
97	2018_12_17_13_45_24	23090	0	240	606
98	2018_12_17_13_45_24	23110	0	240	606
99	2018_12_17_13_45_24	23132	0	240	606
100	2018_12_17_13_45_24	23152	0	240	607
101	2018_12_17_13_45_24	23174	0	240	606
102	2018_12_17_13_45_24	23194	0	240	606
103	2018_12_17_13_45_24	23216	0	240	606
104	2018_12_17_13_45_24	23236	0	240	606
105	2018_12_17_13_45_24	23258	0	240	606
106	2018_12_17_13_45_24	23278	0	240	606
107	2018_12_17_13_45_24	23300	0	240	607
108	2018_12_17_13_45_24	23320	0	240	607
109	2018_12_17_13_45_24	23342	0	240	606
110	2018_12_17_13_45_24	23362	0	240	606
111	2018_12_17_13_45_24	23384	0	240	606
112	2018_12_17_13_45_24	23404	0	240	606
113	2018_12_17_13_45_24	23426	0	240	606
114	2018_12_17_13_45_24	23446	0	240	606
115	2018_12_17_13_45_24	23468	0	240	606
116	2018_12_17_13_45_24	23488	0	240	606
117	2018_12_17_13_45_24	23508	0	240	607
118	2018_12_17_13_45_24	23530	0	240	606
119	2018_12_17_13_45_24	23550	0	240	606
120	2018_12_17_13_45_24	23572	0	240	606
121	2018_12_17_13_45_24	23592	0	240	606
122	2018_12_17_13_45_24	23614	0	240	606
123	2018_12_17_13_45_25	23634	0	240	606
124	2018_12_17_13_45_25	23656	0	240	606
125	2018_12_17_13_45_25	23676	0	240	607
126	2018_12_17_13_45_25	23698	0	240	606
127	2018_12_17_13_45_25	23718	0	240	606
128	2018_12_17_13_45_25	23740	0	240	606
129	2018_12_17_13_45_25	23760	0	240	606
130	2018_12_17_13_45_25	23782	0	240	606
131	2018_12_17_13_45_25	23802	0	240	606
132	2018_12_17_13_45_25	23824	0	240	606
133	2018_12_17_13_45_25	23844	0	240	606
134	2018_12_17_13_45_25	23866	0	240	606
135	2018_12_17_13_45_25	23886	0	240	606
136	2018_12_17_13_45_25	23908	0	240	606
137	2018_12_17_13_45_25	23928	0	240	606
138	2018_12_17_13_45_25	23950	0	240	606
139	2018_12_17_13_45_25	23970	0	240	606
140	2018_12_17_13_45_25	23992	0	240	606
141	2018_12_17_13_45_25	24012	0	240	606
142	2018_12_17_13_45_25	24034	0	240	606
143	2018_12_17_13_45_25	24054	0	240	606
144	2018_12_17_13_45_25	24076	0	240	606
145	2018_12_17_13_45_25	24096	0	240	606
146	2018_12_17_13_45_25	24118	0	240	606
147	2018_12_17_13_45_25	24138	0	240	606
148	2018_12_17_13_45_25	24160	0	240	606
149	2018_12_17_13_45_25	24180	0	240	606
150	2018_12_17_13_45_25	24202	0	240	606
151	2018_12_17_13_45_25	24222	0	240	606
152	2018_12_17_13_45_25	24244	0	240	606
153	2018_12_17_13_45_25	24264	0	240	607
154	2018_12_17_13_45_25	24286	0	240	606
155	2018_12_17_13_45_25	24306	0	240	606
156	2018_12_17_13_45_25	24328	0	240	606
157	2018_12_17_13_45_25	24348	0	240	606
158	2018_12_17_13_45_25	24370	0	240	606
159	2018_12_17_13_45_25	24390	0	240	607
160	2018_12_17_13_45_25	24412	0	240	606
161	2018_12_17_13_45_25	24432	0	240	606
162	2018_12_17_13_45_25	24454	0	240	606
163	2018_12_17_13_45_25	24474	0	240	606
164	2018_12_17_13_45_25	24496	0	240	606
165	2018_12_17_13_45_25	24516	0	240	606
166	2018_12_17_13_45_25	24538	0	240	606
167	2018_12_17_13_45_25	24558	0	240	606
168	2018_12_17_13_45_25	24580	0	240	606
169	2018_12_17_13_45_25	24600	0	240	606
170	2018_12_17_13_45_25	24622	0	240	606
171	2018_12_17_13_45_26	24642	0	240	606
172	2018_12_17_13_45_26	24664	0	240	606
173	2018_12_17_13_45_26	24684	0	240	606
174	2018_12_17_13_45_26	24706	0	240	606
175	2018_12_17_13_45_26	24726	0	240	606
176	2018_12_17_13_45_26	24748	0	240	606
177	2018_12_17_13_45_26	24768	0	240	606
178	2018_12_17_13_45_26	24788	0	240	606
179	2018_12_17_13_45_26	24810	0	240	606
180	2018_12_17_13_45_26	24830	0	240	606
181	2018_12_17_13_45_26	24852	0	240	606
182	2018_12_17_13_45_26	24872	0	240	606
183	2018_12_17_13_45_26	24894	0	240	606
184	2018_12_17_13_45_26	24914	0	240	606
185	2018_12_17_13_45_26	24936	0	240	606
186	2018_12_17_13_45_26	24956	0	240	606
187	2018_12_17_13_45_26	24978	0	240	606
188	2018_12_17_13_45_26	24998	0	240	606
189	2018_12_17_13_45_26	25020	0	240	606
190	2018_12_17_13_45_26	25040	0	240	606
191	2018_12_17_13_45_26	25062	0	240	606
192	2018_12_17_13_45_26	25082	0	240	606
193	2018_12_17_13_45_26	25104	0	240	606
194	2018_12_17_13_45_26	25124	0	240	606
195	2018_12_17_13_45_26	25146	0	240	606
196	2018_12_17_13_45_26	25166	0	240	606
197	2018_12_17_13_45_26	25188	0	240	606
198	2018_12_17_13_45_26	25208	0	240	606
199	2018_12_17_13_45_26	25230	0	240	606
200	2018_12_17_13_45_26	25250	0	240	606
201	2018_12_17_13_45_26	25272	0	240	606
202	2018_12_17_13_45_26	25292	0	240	606
203	2018_12_17_13_45_26	25314	0	240	606
204	2018_12_17_13_45_26	25334	0	240	606
205	2018_12_17_13_45_26	25356	0	240	606
206	2018_12_17_13_45_26	25376	0	240	606
207	2018_12_17_13_45_26	25398	0	240	606
208	2018_12_17_13_45_26	25418	0	240	606
209	2018_12_17_13_45_26	25440	0	240	606
210	2018_12_17_13_45_26	25460	0	240	606
211	2018_12_17_13_45_26	25482	0	240	606
212	2018_12_17_13_45_26	25502	0	240	606
213	2018_12_17_13_45_26	25524	0	240	607
214	2018_12_17_13_45_26	25544	0	240	606
215	2018_12_17_13_45_26	25566	0	240	606
216	2018_12_17_13_45_26	25586	0	240	606
217	2018_12_17_13_45_26	25608	0	240	606
218	2018_12_17_13_45_26	25628	0	240	606
219	2018_12_17_13_45_27	25650	0	240	606
220	2018_12_17_13_45_27	25670	0	240	606
221	2018_12_17_13_45_27	25692	0	240	606
222	2018_12_17_13_45_27	25712	0	240	606
223	2018_12_17_13_45_27	25734	0	240	606
224	2018_12_17_13_45_27	25754	0	240	606
225	2018_12_17_13_45_27	25776	0	240	606
226	2018_12_17_13_45_27	25796	0	240	606
227	2018_12_17_13_45_27	25818	0	240	606
228	2018_12_17_13_45_27	25838	0	240	606
229	2018_12_17_13_45_27	25860	0	240	607
230	2018_12_17_13_45_27	25880	0	240	606
231	2018_12_17_13_45_27	25902	0	240	606
232	2018_12_17_13_45_27	25922	0	240	606
233	2018_12_17_13_45_27	25944	0	240	606
234	2018_12_17_13_45_27	25964	0	240	606
235	2018_12_17_13_45_27	25986	0	240	606
236	2018_12_17_13_45_27	26006	0	240	607
237	2018_12_17_13_45_27	26028	0	240	606
238	2018_12_17_13_45_27	26048	0	240	606
239	2018_12_17_13_45_27	26068	0	240	607
240	2018_12_17_13_45_27	26090	0	240	607
241	2018_12_17_13_45_27	26110	0	240	606
242	2018_12_17_13_45_27	26132	0	240	606
243	2018_12_17_13_45_27	26152	0	240	606
244	2018_12_17_13_45_27	26174	0	240	606
245	2018_12_17_13_45_27	26194	0	240	606
246	2018_12_17_13_45_27	26216	0	240	606
247	2018_12_17_13_45_27	26236	0	240	606
248	2018_12_17_13_45_27	26258	0	240	606
249	2018_12_17_13_45_27	26278	0	240	607
250	2018_12_17_13_45_27	26300	0	240	606
251	2018_12_17_13_45_27	26320	0	240	606
252	2018_12_17_13_45_27	26342	0	240	606
253	2018_12_17_13_45_27	26362	0	240	606
254	2018_12_17_13_45_27	26384	0	240	606
255	2018_12_17_13_45_27	26404	0	240	606
256	2018_12_17_13_45_27	26426	0	240	606
257	2018_12_17_13_45_27	26446	0	240	607
258	2018_12_17_13_45_27	26468	0	240	606
259	2018_12_17_13_45_27	26488	0	240	606
260	2018_12_17_13_45_27	26510	0	240	606
261	2018_12_17_13_45_27	26530	0	240	606
262	2018_12_17_13_45_27	26552	0	240	606
263	2018_12_17_13_45_27	26572	0	240	606
264	2018_12_17_13_45_27	26594	0	240	606
265	2018_12_17_13_45_27	26614	0	240	606
266	2018_12_17_13_45_28	26636	0	240	606
267	2018_12_17_13_45_28	26656	0	240	606
268	2018_12_17_13_45_28	26678	0	240	606
269	2018_12_17_13_45_28	26698	0	240	606
270	2018_12_17_13_45_28	26720	0	240	606
271	2018_12_17_13_45_28	26740	0	240	606
272	2018_12_17_13_45_28	26762	0	240	606
273	2018_12_17_13_45_28	26782	0	240	606
274	2018_12_17_13_45_28	26804	0	240	606
275	2018_12_17_13_45_28	26824	0	240	606
276	2018_12_17_13_45_28	26846	0	240	606
277	2018_12_17_13_45_28	26866	0	240	606
278	2018_12_17_13_45_28	26888	0	240	606
279	2018_12_17_13_45_28	26908	0	240	606
280	2018_12_17_13_45_28	26930	0	240	606
281	2018_12_17_13_45_28	26950	0	240	606
282	2018_12_17_13_45_28	26972	0	240	606
283	2018_12_17_13_45_28	26992	0	240	606
284	2018_12_17_13_45_28	27014	0	240	606
285	2018_12_17_13_45_28	27034	0	240	606
286	2018_12_17_13_45_28	27056	0	240	606
287	2018_12_17_13_45_28	27076	0	240	606
288	2018_12_17_13_45_28	27098	0	240	606
289	2018_12_17_13_45_28	27118	0	240	606
290	2018_12_17_13_45_28	27140	0	240	606
291	2018_12_17_13_45_28	27160	0	240	606
292	2018_12_17_13_45_28	27182	0	240	606
293	2018_12_17_13_45_28	27202	0	240	606
294	2018_12_17_13_45_28	27224	0	240	606
295	2018_12_17_13_45_28	27244	0	240	606
296	2018_12_17_13_45_28	27266	0	240	606
297	2018_12_17_13_45_28	27286	0	240	606
298	2018_12_17_13_45_28	27308	0	240	606
299	2018_12_17_13_45_28	27328	0	240	606
300	2018_12_17_13_45_28	27348	0	240	606
301	2018_12_17_13_45_28	27370	0	240	607
302	2018_12_17_13_45_28	27390	0	240	606
303	2018_12_17_13_45_28	27412	0	240	606
304	2018_12_17_13_45_28	27432	0	240	606
305	2018_12_17_13_45_28	27454	0	240	606
306	2018_12_17_13_45_28	27474	0	240	606
307	2018_12_17_13_45_28	27496	0	240	606
308	2018_12_17_13_45_28	27516	0	240	606
309	2018_12_17_13_45_28	27538	0	240	606
310	2018_12_17_13_45_28	27558	0	240	606
311	2018_12_17_13_45_28	27580	0	240	606
312	2018_12_17_13_45_28	27600	0	240	606
313	2018_12_17_13_45_28	27622	0	240	606
314	2018_12_17_13_45_29	27642	0	240	606
315	2018_12_17_13_45_29	27664	0	240	606
316	2018_12_17_13_45_29	27684	0	240	606
317	2018_12_17_13_45_29	27706	0	240	606
318	2018_12_17_13_45_29	27726	0	240	606
319	2018_12_17_13_45_29	27748	0	240	606
320	2018_12_17_13_45_29	27768	0	240	606
321	2018_12_17_13_45_29	27790	0	240	607
322	2018_12_17_13_45_29	27810	0	240	606
323	2018_12_17_13_45_29	27832	0	240	606
324	2018_12_17_13_45_29	27852	0	240	606
325	2018_12_17_13_45_29	27874	0	240	606
326	2018_12_17_13_45_29	27894	0	240	606
327	2018_12_17_13_45_29	27916	0	240	606
328	2018_12_17_13_45_29	27936	0	240	607
329	2018_12_17_13_45_29	27958	0	240	606
330	2018_12_17_13_45_29	27978	0	240	606
331	2018_12_17_13_45_29	28000	0	240	606
332	2018_12_17_13_45_29	28020	0	240	606
333	2018_12_17_13_45_29	28042	0	240	606
334	2018_12_17_13_45_29	28062	0	240	606
335	2018_12_17_13_45_29	28084	0	240	606
336	2018_12_17_13_45_29	28104	0	240	606
337	2018_12_17_13_45_29	28126	0	240	606
338	2018_12_17_13_45_29	28146	0	240	606
339	2018_12_17_13_45_29	28168	0	240	606
340	2018_12_17_13_45_29	28188	0	240	606
341	2018_12_17_13_45_29	28210	0	240	606
342	2018_12_17_13_45_29	28230	0	240	606
343	2018_12_17_13_45_29	28252	0	240	606
344	2018_12_17_13_45_29	28272	0	240	606
345	2018_12_17_13_45_29	28294	0	240	606
346	2018_12_17_13_45_29	28314	0	240	606
347	2018_12_17_13_45_29	28336	0	240	606
348	2018_12_17_13_45_29	28356	0	240	606
349	2018_12_17_13_45_29	28378	0	240	606
350	2018_12_17_13_45_29	28398	0	240	606
351	2018_12_17_13_45_29	28420	0	240	606
352	2018_12_17_13_45_29	28440	0	240	606
353	2018_12_17_13_45_29	28462	0	240	606
354	2018_12_17_13_45_29	28482	0	240	606
355	2018_12_17_13_45_29	28504	0	240	606
356	2018_12_17_13_45_29	28524	0	240	606
357	2018_12_17_13_45_29	28546	0	240	606
358	2018_12_17_13_45_29	28566	0	240	606
359	2018_12_17_13_45_29	28588	0	240	606
360	2018_12_17_13_45_29	28608	0	240	606
361	2018_12_17_13_45_29	28628	0	240	606
362	2018_12_17_13_45_30	28650	0	240	606
363	2018_12_17_13_45_30	28670	0	240	606
364	2018_12_17_13_45_30	28692	0	240	606
365	2018_12_17_13_45_30	28712	0	240	606
366	2018_12_17_13_45_30	28734	0	240	606
367	2018_12_17_13_45_30	28754	0	240	606
368	2018_12_17_13_45_30	28776	0	240	606
369	2018_12_17_13_45_30	28796	0	240	606
370	2018_12_17_13_45_30	28818	0	240	606
371	2018_12_17_13_45_30	28838	0	240	606
372	2018_12_17_13_45_30	28860	0	240	606
373	2018_12_17_13_45_30	28880	0	240	606
374	2018_12_17_13_45_30	28902	0	240	606
375	2018_12_17_13_45_30	28922	0	240	606
376	2018_12_17_13_45_30	28944	0	240	606
377	2018_12_17_13_45_30	28964	0	240	606
378	2018_12_17_13_45_30	28986	0	240	606
379	2018_12_17_13_45_30	29006	0	240	606
380	2018_12_17_13_45_30	29028	0	240	606
381	2018_12_17_13_45_30	29048	0	240	606
382	2018_12_17_13_45_30	29070	0	240	606
383	2018_12_17_13_45_30	29090	0	240	606
384	2018_12_17_13_45_30	29112	0	240	606
385	2018_12_17_13_45_30	29132	0	240	606
386	2018_12_17_13_45_30	29154	0	240	606
387	2018_12_17_13_45_30	29174	0	240	606
388	2018_12_17_13_45_30	29196	0	240	606
389	2018_12_17_13_45_30	29216	0	240	607
390	2018_12_17_13_45_30	29238	0	240	606
391	2018_12_17_13_45_30	29258	0	240	606
392	2018_12_17_13_45_30	29280	0	240	606
393	2018_12_17_13_45_30	29300	0	240	606
394	2018_12_17_13_45_30	29322	0	240	606
395	2018_12_17_13_45_30	29342	0	240	606
396	2018_12_17_13_45_30	29364	0	240	606
397	2018_12_17_13_45_30	29384	0	240	606
398	2018_12_17_13_45_30	29406	0	240	606
399	2018_12_17_13_45_30	29426	0	240	606
400	2018_12_17_13_45_30	29448	0	240	606
401	2018_12_17_13_45_30	29468	0	240	606
402	2018_12_17_13_45_30	29490	0	240	606
403	2018_12_17_13_45_30	29510	0	240	606
404	2018_12_17_13_45_30	29532	0	240	606
405	2018_12_17_13_45_30	29552	0	240	606
406	2018_12_17_13_45_30	29574	0	240	606
407	2018_12_17_13_45_30	29594	0	240	606
408	2018_12_17_13_45_30	29616	0	240	606
409	2018_12_17_13_45_31	29636	0	240	606
410	2018_12_17_13_45_31	29658	0	240	606
411	2018_12_17_13_45_31	29678	0	240	606
412	2018_12_17_13_45_31	29700	0	240	606
413	2018_12_17_13_45_31	29720	0	240	606
414	2018_12_17_13_45_31	29742	0	240	606
415	2018_12_17_13_45_31	29762	0	240	606
416	2018_12_17_13_45_31	29784	0	240	606
417	2018_12_17_13_45_31	29804	0	240	606
418	2018_12_17_13_45_31	29826	0	240	606
419	2018_12_17_13_45_31	29846	0	240	606
420	2018_12_17_13_45_31	29868	0	240	606
421	2018_12_17_13_45_31	29888	0	240	606
422	2018_12_17_13_45_31	29908	0	240	606
423	2018_12_17_13_45_31	29930	0	240	606
424	2018_12_17_13_45_31	29950	0	240	606
425	2018_12_17_13_45_31	29972	0	240	606
426	2018_12_17_13_45_31	29992	0	240	606
427	2018_12_17_13_45_31	30014	0	240	606
428	2018_12_17_13_45_31	30034	0	240	606
429	2018_12_17_13_45_31	30056	0	240	606
430	2018_12_17_13_45_31	30076	0	240	606
431	2018_12_17_13_45_31	30098	0	240	607
432	2018_12_17_13_45_31	30118	0	240	606
433	2018_12_17_13_45_31	30140	0	240	606
434	2018_12_17_13_45_31	30160	0	240	606
435	2018_12_17_13_45_31	30182	0	240	606
436	2018_12_17_13_45_31	30202	0	240	606
437	2018_12_17_13_45_31	30224	0	240	606
438	2018_12_17_13_45_31	30244	0	240	606
439	2018_12_17_13_45_31	30266	0	240	606
440	2018_12_17_13_45_31	30286	0	240	606
441	2018_12_17_13_45_31	30308	0	240	606
442	2018_12_17_13_45_31	30328	0	240	606
443	2018_12_17_13_45_31	30350	0	240	606
444	2018_12_17_13_45_31	30370	0	240	606
445	2018_12_17_13_45_31	30392	0	240	606
446	2018_12_17_13_45_31	30412	0	240	606
447	2018_12_17_13_45_31	30434	0	240	607
448	2018_12_17_13_45_31	30454	0	240	606
449	2018_12_17_13_45_31	30476	0	240	606
450	2018_12_17_13_45_31	30496	0	240	606
451	2018_12_17_13_45_31	30518	0	240	606
452	2018_12_17_13_45_31	30538	0	240	607
453	2018_12_17_13_45_31	30560	0	240	606
454	2018_12_17_13_45_31	30580	0	240	606
455	2018_12_17_13_45_31	30602	0	240	607
456	2018_12_17_13_45_31	30622	0	240	606
457	2018_12_17_13_45_32	30644	0	240	606
458	2018_12_17_13_45_32	30664	0	240	606
459	2018_12_17_13_45_32	30686	0	240	606
460	2018_12_17_13_45_32	30706	0	240	606
461	2018_12_17_13_45_32	30728	0	240	606
462	2018_12_17_13_45_32	30748	0	240	606
463	2018_12_17_13_45_32	30770	0	240	606
464	2018_12_17_13_45_32	30790	0	240	606
465	2018_12_17_13_45_32	30812	0	240	606
466	2018_12_17_13_45_32	30832	0	240	606
467	2018_12_17_13_45_32	30854	0	240	606
468	2018_12_17_13_45_32	30874	0	240	606
469	2018_12_17_13_45_32	30896	0	240	606
470	2018_12_17_13_45_32	30916	0	240	606
471	2018_12_17_13_45_32	30938	0	240	606
472	2018_12_17_13_45_32	30958	0	240	606
473	2018_12_17_13_45_32	30980	0	240	606
474	2018_12_17_13_45_32	31000	0	240	606
475	2018_12_17_13_45_32	31022	0	240	606
476	2018_12_17_13_45_32	31042	0	240	606
477	2018_12_17_13_45_32	31064	0	240	606
478	2018_12_17_13_45_32	31084	0	240	606
479	2018_12_17_13_45_32	31106	0	240	606
480	2018_12_17_13_45_32	31126	0	240	606
481	2018_12_17_13_45_32	31148	0	240	606
482	2018_12_17_13_45_32	31168	0	240	606
483	2018_12_17_13_45_32	31188	0	240	606
484	2018_12_17_13_45_32	31210	0	240	606
485	2018_12_17_13_45_32	31230	0	240	606
486	2018_12_17_13_45_32	31252	0	240	606
487	2018_12_17_13_45_32	31272	0	240	607
488	2018_12_17_13_45_32	31294	0	240	606
489	2018_12_17_13_45_32	31314	0	240	606
490	2018_12_17_13_45_32	31336	0	240	606
491	2018_12_17_13_45_32	31356	0	240	606
492	2018_12_17_13_45_32	31378	0	240	606
493	2018_12_17_13_45_32	31398	0	240	606
494	2018_12_17_13_45_32	31420	0	240	606
495	2018_12_17_13_45_32	31440	0	240	606
496	2018_12_17_13_45_32	31462	0	240	606
497	2018_12_17_13_45_32	31482	0	240	606
498	2018_12_17_13_45_32	31504	0	240	606
499	2018_12_17_13_45_32	31524	0	240	606
500	2018_12_17_13_45_32	31546	0	240	606
501	2018_12_17_13_45_32	31566	0	240	606
502	2018_12_17_13_45_32	31588	0	240	606
503	2018_12_17_13_45_32	31608	0	240	606
504	2018_12_17_13_45_33	31630	0	240	606
505	2018_12_17_13_45_33	31650	0	240	606
506	2018_12_17_13_45_33	31672	0	240	606
507	2018_12_17_13_45_33	31692	0	240	606
508	2018_12_17_13_45_33	31714	0	240	606
509	2018_12_17_13_45_33	31734	0	240	606
510	2018_12_17_13_45_33	31756	0	240	606
511	2018_12_17_13_45_33	31776	0	240	606
512	2018_12_17_13_45_33	31798	0	240	606
513	2018_12_17_13_45_33	31818	0	240	606
514	2018_12_17_13_45_33	31840	0	240	606
515	2018_12_17_13_45_33	31860	0	240	606
516	2018_12_17_13_45_33	31882	0	240	606
517	2018_12_17_13_45_33	31902	0	240	606
518	2018_12_17_13_45_33	31924	0	240	606
519	2018_12_17_13_45_33	31944	0	240	606
520	2018_12_17_13_45_33	31966	0	240	606
521	2018_12_17_13_45_33	31986	0	240	606
522	2018_12_17_13_45_33	32008	0	240	606
523	2018_12_17_13_45_33	32028	0	240	606
524	2018_12_17_13_45_33	32050	0	240	606
525	2018_12_17_13_45_33	32070	0	240	606
526	2018_12_17_13_45_33	32092	0	240	606
527	2018_12_17_13_45_33	32112	0	240	606
528	2018_12_17_13_45_33	32134	0	240	606
529	2018_12_17_13_45_33	32154	0	240	606
530	2018_12_17_13_45_33	32176	0	240	606
531	2018_12_17_13_45_33	32196	0	240	606
532	2018_12_17_13_45_33	32218	0	240	606
533	2018_12_17_13_45_33	32238	0	240	606
534	2018_12_17_13_45_33	32260	0	240	606
535	2018_12_17_13_45_33	32280	0	240	606
536	2018_12_17_13_45_33	32302	0	240	606
537	2018_12_17_13_45_33	32322	0	240	606
538	2018_12_17_13_45_33	32344	0	240	607
539	2018_12_17_13_45_33	32364	0	240	606
540	2018_12_17_13_45_33	32386	0	240	606
541	2018_12_17_13_45_33	32406	0	240	606
542	2018_12_17_13_45_33	32428	0	240	606
543	2018_12_17_13_45_33	32448	0	240	606
544	2018_12_17_13_45_33	32468	0	240	606
545	2018_12_17_13_45_33	32490	0	240	606
546	2018_12_17_13_45_33	32510	0	240	606
547	2018_12_17_13_45_33	32532	0	240	607
548	2018_12_17_13_45_33	32552	0	240	606
549	2018_12_17_13_45_33	32574	0	240	606
550	2018_12_17_13_45_33	32594	0	240	606
551	2018_12_17_13_45_33	32616	0	240	606
552	2018_12_17_13_45_34	32636	0	240	606
553	2018_12_17_13_45_34	32658	0	240	606
554	2018_12_17_13_45_34	32678	0	240	606
555	2018_12_17_13_45_34	32700	0	240	606
556	2018_12_17_13_45_34	32720	0	240	606
557	2018_12_17_13_45_34	32742	0	240	607
558	2018_12_17_13_45_34	32762	0	240	606
559	2018_12_17_13_45_34	32784	0	240	606
560	2018_12_17_13_45_34	32804	0	240	606
561	2018_12_17_13_45_34	32826	0	240	606
562	2018_12_17_13_45_34	32846	0	240	606
563	2018_12_17_13_45_34	32868	0	240	607
564	2018_12_17_13_45_34	32888	0	240	606
565	2018_12_17_13_45_34	32910	0	240	606
566	2018_12_17_13_45_34	32930	0	240	606
567	2018_12_17_13_45_34	32952	0	240	606
568	2018_12_17_13_45_34	32972	0	240	606
569	2018_12_17_13_45_34	32994	0	240	606
570	2018_12_17_13_45_34	33014	0	240	606
571	2018_12_17_13_45_34	33036	0	240	606
572	2018_12_17_13_45_34	33056	0	240	606
573	2018_12_17_13_45_34	33078	0	240	606
574	2018_12_17_13_45_34	33098	0	240	606
575	2018_12_17_13_45_34	33120	0	240	606
576	2018_12_17_13_45_34	33140	0	240	606
577	2018_12_17_13_45_34	33162	0	240	606
578	2018_12_17_13_45_34	33182	0	240	606
579	2018_12_17_13_45_34	33204	0	240	606
580	2018_12_17_13_45_34	33224	0	240	606
581	2018_12_17_13_45_34	33246	0	240	606
582	2018_12_17_13_45_34	33266	0	240	606
583	2018_12_17_13_45_34	33288	0	240	606
584	2018_12_17_13_45_34	33308	0	240	606
585	2018_12_17_13_45_34	33330	0	240	606
586	2018_12_17_13_45_34	33350	0	240	606
587	2018_12_17_13_45_34	33372	0	240	606
588	2018_12_17_13_45_34	33392	0	240	606
589	2018_12_17_13_45_34	33414	0	240	606
590	2018_12_17_13_45_34	33434	0	240	606
591	2018_12_17_13_45_34	33456	0	240	606
592	2018_12_17_13_45_34	33476	0	240	606
593	2018_12_17_13_45_34	33498	0	240	606
594	2018_12_17_13_45_34	33518	0	240	606
595	2018_12_17_13_45_34	33540	0	240	606
596	2018_12_17_13_45_34	33560	0	240	606
597	2018_12_17_13_45_34	33582	0	240	606
598	2018_12_17_13_45_34	33602	0	240	606
599	2018_12_17_13_45_34	33624	0	240	606
600	2018_12_17_13_45_35	33644	0	240	606
601	2018_12_17_13_45_35	33666	0	240	606
602	2018_12_17_13_45_35	33686	0	240	606
603	2018_12_17_13_45_35	33708	0	240	606
604	2018_12_17_13_45_35	33728	0	240	606
605	2018_12_17_13_45_35	33748	0	240	606
606	2018_12_17_13_45_35	33770	0	240	606
607	2018_12_17_13_45_35	33790	0	240	607
608	2018_12_17_13_45_35	33812	0	240	606
609	2018_12_17_13_45_35	33832	0	240	606
610	2018_12_17_13_45_35	33854	0	240	606
611	2018_12_17_13_45_35	33874	0	240	606
612	2018_12_17_13_45_35	33896	0	240	606
613	2018_12_17_13_45_35	33916	0	240	606
614	2018_12_17_13_45_35	33938	0	240	606
615	2018_12_17_13_45_35	33958	0	240	606
616	2018_12_17_13_45_35	33980	0	240	606
617	2018_12_17_13_45_35	34000	0	240	606
618	2018_12_17_13_45_35	34022	0	240	606
619	2018_12_17_13_45_35	34042	0	240	606
620	2018_12_17_13_45_35	34064	0	240	606
621	2018_12_17_13_45_35	34084	0	240	606
622	2018_12_17_13_45_35	34106	0	240	606
623	2018_12_17_13_45_35	34126	0	240	606
624	2018_12_17_13_45_35	34148	0	240	606
625	2018_12_17_13_45_35	34168	0	240	606
626	2018_12_17_13_45_35	34190	0	240	606
627	2018_12_17_13_45_35	34210	0	240	606
628	2018_12_17_13_45_35	34232	0	240	606
629	2018_12_17_13_45_35	34252	0	240	606
630	2018_12_17_13_45_35	34274	0	240	606
631	2018_12_17_13_45_35	34294	0	240	606
632	2018_12_17_13_45_35	34316	0	240	606
633	2018_12_17_13_45_35	34336	0	240	606
634	2018_12_17_13_45_35	34358	0	240	606
635	2018_12_17_13_45_35	34378	0	240	606
636	2018_12_17_13_45_35	34400	0	240	606
637	2018_12_17_13_45_35	34420	0	240	606
638	2018_12_17_13_45_35	34442	0	240	606
639	2018_12_17_13_45_35	34462	0	240	606
640	2018_12_17_13_45_35	34484	0	240	606
641	2018_12_17_13_45_35	34504	0	240	606
642	2018_12_17_13_45_35	34526	0	240	606
643	2018_12_17_13_45_35	34546	0	240	606
644	2018_12_17_13_45_35	34568	0	240	606
645	2018_12_17_13_45_35	34588	0	240	606
646	2018_12_17_13_45_35	34610	0	240	606
647	2018_12_17_13_45_36	34630	0	240	606
648	2018_12_17_13_45_36	34652	0	240	606
649	2018_12_17_13_45_36	34672	0	240	606
650	2018_12_17_13_45_36	34694	0	240	606
651	2018_12_17_13_45_36	34714	0	240	606
652	2018_12_17_13_45_36	34736	0	240	606
653	2018_12_17_13_45_36	34756	0	240	606
654	2018_12_17_13_45_36	34778	0	240	606
655	2018_12_17_13_45_36	34798	0	240	606
656	2018_12_17_13_45_36	34820	0	240	606
657	2018_12_17_13_45_36	34840	0	240	606
658	2018_12_17_13_45_36	34862	0	240	606
659	2018_12_17_13_45_36	34882	0	240	606
660	2018_12_17_13_45_36	34904	0	240	606
661	2018_12_17_13_45_36	34924	0	240	606
662	2018_12_17_13_45_36	34946	0	240	606
663	2018_12_17_13_45_36	34966	0	240	606
664	2018_12_17_13_45_36	34988	0	240	606
665	2018_12_17_13_45_36	35008	0	240	606
666	2018_12_17_13_45_36	35028	0	240	606
667	2018_12_17_13_45_36	35050	0	240	606
668	2018_12_17_13_45_36	35070	0	240	606
669	2018_12_17_13_45_36	35092	0	240	606
670	2018_12_17_13_45_36	35112	0	240	606
671	2018_12_17_13_45_36	35134	0	240	606
672	2018_12_17_13_45_36	35154	0	240	606
673	2018_12_17_13_45_36	35176	0	240	606
674	2018_12_17_13_45_36	35196	0	240	606
675	2018_12_17_13_45_36	35218	0	240	606
676	2018_12_17_13_45_36	35238	0	240	606
677	2018_12_17_13_45_36	35260	0	240	606
678	2018_12_17_13_45_36	35280	0	240	606
679	2018_12_17_13_45_36	35302	0	240	606
680	2018_12_17_13_45_36	35322	0	240	606
681	2018_12_17_13_45_36	35344	0	240	606
682	2018_12_17_13_45_36	35364	0	240	606
683	2018_12_17_13_45_36	35386	0	240	606
684	2018_12_17_13_45_36	35406	0	240	606
685	2018_12_17_13_45_36	35428	0	240	606
686	2018_12_17_13_45_36	35448	0	240	606
687	2018_12_17_13_45_36	35470	0	240	606
688	2018_12_17_13_45_36	35490	0	240	606
689	2018_12_17_13_45_36	35512	0	240	606
690	2018_12_17_13_45_36	35532	0	240	606
691	2018_12_17_13_45_36	35554	0	240	606
692	2018_12_17_13_45_36	35574	0	240	606
693	2018_12_17_13_45_36	35596	0	240	606
694	2018_12_17_13_45_36	35616	0	240	606
695	2018_12_17_13_45_37	35638	0	240	606
696	2018_12_17_13_45_37	35658	0	240	606
697	2018_12_17_13_45_37	35680	0	240	606
698	2018_12_17_13_45_37	35700	0	240	606
699	2018_12_17_13_45_37	35722	0	240	606
700	2018_12_17_13_45_37	35742	0	240	606
701	2018_12_17_13_45_37	35764	0	240	606
702	2018_12_17_13_45_37	35784	0	240	606
703	2018_12_17_13_45_37	35806	0	240	606
704	2018_12_17_13_45_37	35826	0	240	606
705	2018_12_17_13_45_37	35848	0	240	606
706	2018_12_17_13_45_37	35868	0	240	606
707	2018_12_17_13_45_37	35890	0	240	606
708	2018_12_17_13_45_37	35910	0	240	606
709	2018_12_17_13_45_37	35932	0	240	606
710	2018_12_17_13_45_37	35952	0	240	606
711	2018_12_17_13_45_37	35974	0	240	606
712	2018_12_17_13_45_37	35994	0	240	606
713	2018_12_17_13_45_37	36016	0	240	606
714	2018_12_17_13_45_37	36036	0	240	606
715	2018_12_17_13_45_37	36058	0	240	606
716	2018_12_17_13_45_37	36078	0	240	606
717	2018_12_17_13_45_37	36100	0	240	606
718	2018_12_17_13_45_37	36120	0	240	606
719	2018_12_17_13_45_37	36142	0	240	606
720	2018_12_17_13_45_37	36162	0	240	606
721	2018_12_17_13_45_37	36184	0	240	606
722	2018_12_17_13_45_37	36204	0	240	606
723	2018_12_17_13_45_37	36226	0	240	606
724	2018_12_17_13_45_37	36246	0	240	606
725	2018_12_17_13_45_37	36268	0	240	606
726	2018_12_17_13_45_37	36288	0	240	606
727	2018_12_17_13_45_37	36308	0	240	606
728	2018_12_17_13_45_37	36330	0	240	606
729	2018_12_17_13_45_37	36350	0	240	606
730	2018_12_17_13_45_37	36372	0	240	606
731	2018_12_17_13_45_37	36392	0	240	606
732	2018_12_17_13_45_37	36414	0	240	606
733	2018_12_17_13_45_37	36434	0	240	606
734	2018_12_17_13_45_37	36456	0	240	606
735	2018_12_17_13_45_37	36476	0	240	606
736	2018_12_17_13_45_37	36498	0	240	606
737	2018_12_17_13_45_37	36518	0	240	606
738	2018_12_17_13_45_37	36540	0	240	606
739	2018_12_17_13_45_37	36560	0	240	606
740	2018_12_17_13_45_37	36582	0	240	606
741	2018_12_17_13_45_37	36602	0	240	606
742	2018_12_17_13_45_37	36624	0	240	606
743	2018_12_17_13_45_38	36644	0	240	606
744	2018_12_17_13_45_38	36666	0	240	606
745	2018_12_17_13_45_38	36686	0	240	606
746	2018_12_17_13_45_38	36708	0	240	606
747	2018_12_17_13_45_38	36728	0	240	606
748	2018_12_17_13_45_38	36750	0	240	606
749	2018_12_17_13_45_38	36770	0	240	606
750	2018_12_17_13_45_38	36792	0	240	606
751	2018_12_17_13_45_38	36812	0	240	606
752	2018_12_17_13_45_38	36834	0	240	606
753	2018_12_17_13_45_38	36854	0	240	606
754	2018_12_17_13_45_38	36876	0	240	606
755	2018_12_17_13_45_38	36896	0	240	606
756	2018_12_17_13_45_38	36918	0	240	606
757	2018_12_17_13_45_38	36938	0	240	606
758	2018_12_17_13_45_38	36960	0	240	606
759	2018_12_17_13_45_38	36980	0	240	606
760	2018_12_17_13_45_38	37002	0	240	606
761	2018_12_17_13_45_38	37022	0	240	606
762	2018_12_17_13_45_38	37044	0	240	606
763	2018_12_17_13_45_38	37064	0	240	606
764	2018_12_17_13_45_38	37086	0	240	606
765	2018_12_17_13_45_38	37106	0	240	606
766	2018_12_17_13_45_38	37128	0	240	606
767	2018_12_17_13_45_38	37148	0	240	606
768	2018_12_17_13_45_38	37170	0	240	606
769	2018_12_17_13_45_38	37190	0	240	606
770	2018_12_17_13_45_38	37212	0	240	606
771	2018_12_17_13_45_38	37232	0	240	606
772	2018_12_17_13_45_38	37254	0	240	606
773	2018_12_17_13_45_38	37274	0	240	606
774	2018_12_17_13_45_38	37296	0	240	606
775	2018_12_17_13_45_38	37316	0	240	606
776	2018_12_17_13_45_38	37338	0	240	606
777	2018_12_17_13_45_38	37358	0	240	606
778	2018_12_17_13_45_38	37380	0	240	606
779	2018_12_17_13_45_38	37400	0	240	606
780	2018_12_17_13_45_38	37422	0	240	606
781	2018_12_17_13_45_38	37442	0	240	606
782	2018_12_17_13_45_38	37464	0	240	606
783	2018_12_17_13_45_38	37484	0	240	606
784	2018_12_17_13_45_38	37506	0	240	606
785	2018_12_17_13_45_38	37526	0	240	606
786	2018_12_17_13_45_38	37548	0	240	606
787	2018_12_17_13_45_38	37568	0	240	606
788	2018_12_17_13_45_38	37588	0	240	606
789	2018_12_17_13_45_38	37610	0	240	606
790	2018_12_17_13_45_39	37630	0	240	606
791	2018_12_17_13_45_39	37652	0	240	606
792	2018_12_17_13_45_39	37672	0	240	606
793	2018_12_17_13_45_39	37694	0	240	606
794	2018_12_17_13_45_39	37714	0	240	606
795	2018_12_17_13_45_39	37736	0	240	606
796	2018_12_17_13_45_39	37756	0	240	606
797	2018_12_17_13_45_39	37778	0	240	606
798	2018_12_17_13_45_39	37798	0	240	606
799	2018_12_17_13_45_39	37820	0	240	606
800	2018_12_17_13_45_39	37840	0	240	606
801	2018_12_17_13_45_39	37862	0	240	606
802	2018_12_17_13_45_39	37882	0	240	606
803	2018_12_17_13_45_39	37904	0	240	606
804	2018_12_17_13_45_39	37924	0	240	606
805	2018_12_17_13_45_39	37946	0	240	606
806	2018_12_17_13_45_39	37966	0	240	606
807	2018_12_17_13_45_39	37988	0	240	606
808	2018_12_17_13_45_39	38008	0	240	606
809	2018_12_17_13_45_39	38030	0	240	606
810	2018_12_17_13_45_39	38050	0	240	606
811	2018_12_17_13_45_39	38072	0	240	606
812	2018_12_17_13_45_39	38092	0	240	606
813	2018_12_17_13_45_39	38114	0	240	606
814	2018_12_17_13_45_39	38134	0	240	606
815	2018_12_17_13_45_39	38156	0	240	606
816	2018_12_17_13_45_39	38176	0	240	606
817	2018_12_17_13_45_39	38198	0	240	606
818	2018_12_17_13_45_39	38218	0	240	606
819	2018_12_17_13_45_39	38240	0	240	606
820	2018_12_17_13_45_39	38260	0	240	606
821	2018_12_17_13_45_39	38282	0	240	606
822	2018_12_17_13_45_39	38302	0	240	606
823	2018_12_17_13_45_39	38324	0	240	606
824	2018_12_17_13_45_39	38344	0	240	606
825	2018_12_17_13_45_39	38366	0	240	606
826	2018_12_17_13_45_39	38386	0	240	606
827	2018_12_17_13_45_39	38408	0	240	606
828	2018_12_17_13_45_39	38428	0	240	606
829	2018_12_17_13_45_39	38450	0	240	606
830	2018_12_17_13_45_39	38470	0	240	606
831	2018_12_17_13_45_39	38492	0	240	606
832	2018_12_17_13_45_39	38512	0	240	606
833	2018_12_17_13_45_39	38534	0	240	606
834	2018_12_17_13_45_39	38554	0	240	606
835	2018_12_17_13_45_39	38576	0	240	606
836	2018_12_17_13_45_39	38596	0	240	606
837	2018_12_17_13_45_40	38618	0	240	606
838	2018_12_17_13_45_40	38638	0	240	606
839	2018_12_17_13_45_40	38660	0	240	606
840	2018_12_17_13_45_40	38680	0	240	606
841	2018_12_17_13_45_40	38702	0	240	606
842	2018_12_17_13_45_40	38722	0	240	606
843	2018_12_17_13_45_40	38744	0	240	606
844	2018_12_17_13_45_40	38764	0	240	606
845	2018_12_17_13_45_40	38786	0	240	606
846	2018_12_17_13_45_40	38806	0	240	606
847	2018_12_17_13_45_40	38828	0	240	606
848	2018_12_17_13_45_40	38848	0	240	606
849	2018_12_17_13_45_40	38868	0	240	606
850	2018_12_17_13_45_40	38890	0	240	606
851	2018_12_17_13_45_40	38910	0	240	606
852	2018_12_17_13_45_40	38932	0	240	606
853	2018_12_17_13_45_40	38952	0	240	606
854	2018_12_17_13_45_40	38974	0	240	606
855	2018_12_17_13_45_40	38994	0	240	606
856	2018_12_17_13_45_40	39016	0	240	606
857	2018_12_17_13_45_40	39036	0	240	606
858	2018_12_17_13_45_40	39058	0	240	606
859	2018_12_17_13_45_40	39078	0	240	606
860	2018_12_17_13_45_40	39100	0	240	606
861	2018_12_17_13_45_40	39120	0	240	606
862	2018_12_17_13_45_40	39142	0	240	606
863	2018_12_17_13_45_40	39162	0	240	606
864	2018_12_17_13_45_40	39184	0	240	606
865	2018_12_17_13_45_40	39204	0	240	606
866	2018_12_17_13_45_40	39226	0	240	606
867	2018_12_17_13_45_40	39246	0	240	606
868	2018_12_17_13_45_40	39268	0	240	606
869	2018_12_17_13_45_40	39288	0	240	606
870	2018_12_17_13_45_40	39310	0	240	606
871	2018_12_17_13_45_40	39330	0	240	606
872	2018_12_17_13_45_40	39352	0	240	606
873	2018_12_17_13_45_40	39372	0	240	606
874	2018_12_17_13_45_40	39394	0	240	606
875	2018_12_17_13_45_40	39414	0	240	606
876	2018_12_17_13_45_40	39436	0	240	606
877	2018_12_17_13_45_40	39456	0	240	606
878	2018_12_17_13_45_40	39478	0	240	606
879	2018_12_17_13_45_40	39498	0	240	606
880	2018_12_17_13_45_40	39520	0	240	606
881	2018_12_17_13_45_40	39540	0	240	606
882	2018_12_17_13_45_40	39562	0	240	606
883	2018_12_17_13_45_40	39582	0	240	606
884	2018_12_17_13_45_40	39604	0	240	606
885	2018_12_17_13_45_41	39624	0	240	606
886	2018_12_17_13_45_41	39646	0	240	606
887	2018_12_17_13_45_41	39666	0	240	606
888	2018_12_17_13_45_41	39688	0	240	606
889	2018_12_17_13_45_41	39708	0	240	606
890	2018_12_17_13_45_41	39730	0	240	606
891	2018_12_17_13_45_41	39750	0	240	606
892	2018_12_17_13_45_41	39772	0	240	606
893	2018_12_17_13_45_41	39792	0	240	606
894	2018_12_17_13_45_41	39814	0	240	606
895	2018_12_17_13_45_41	39834	0	240	606
896	2018_12_17_13_45_41	39856	0	240	606
897	2018_12_17_13_45_41	39876	0	240	606
898	2018_12_17_13_45_41	39898	0	240	606
899	2018_12_17_13_45_41	39918	0	240	606
900	2018_12_17_13_45_41	39940	0	240	606
901	2018_12_17_13_45_41	39960	0	240	606
902	2018_12_17_13_45_41	39982	0	240	606
903	2018_12_17_13_45_41	40002	0	240	606
904	2018_12_17_13_45_41	40024	0	240	606
905	2018_12_17_13_45_41	40044	0	240	606
906	2018_12_17_13_45_41	40066	0	240	606
907	2018_12_17_13_45_41	40086	0	240	606
908	2018_12_17_13_45_41	40108	0	240	606
909	2018_12_17_13_45_41	40128	0	240	606
910	2018_12_17_13_45_41	40148	0	240	606
911	2018_12_17_13_45_41	40170	0	240	606
912	2018_12_17_13_45_41	40190	0	240	606
913	2018_12_17_13_45_41	40212	0	240	606
914	2018_12_17_13_45_41	40232	0	240	606
915	2018_12_17_13_45_41	40254	0	240	606
916	2018_12_17_13_45_41	40274	0	240	606
917	2018_12_17_13_45_41	40296	0	240	606
918	2018_12_17_13_45_41	40316	0	240	606
919	2018_12_17_13_45_41	40338	0	240	606
920	2018_12_17_13_45_41	40358	0	240	606
921	2018_12_17_13_45_41	40380	0	240	606
922	2018_12_17_13_45_41	40400	0	240	606
923	2018_12_17_13_45_41	40422	0	240	606
924	2018_12_17_13_45_41	40442	0	240	606
925	2018_12_17_13_45_41	40464	0	240	606
926	2018_12_17_13_45_41	40484	0	240	606
927	2018_12_17_13_45_41	40506	0	240	606
928	2018_12_17_13_45_41	40526	0	240	606
929	2018_12_17_13_45_41	40548	0	240	606
930	2018_12_17_13_45_41	40568	0	240	606
931	2018_12_17_13_45_41	40590	0	240	606
932	2018_12_17_13_45_41	40610	0	240	606
933	2018_12_17_13_45_42	40632	0	240	606
934	2018_12_17_13_45_42	40652	0	240	606
935	2018_12_17_13_45_42	40674	0	240	606
936	2018_12_17_13_45_42	40694	0	240	606
937	2018_12_17_13_45_42	40716	0	240	606
938	2018_12_17_13_45_42	40736	0	240	606
939	2018_12_17_13_45_42	40758	0	240	606
940	2018_12_17_13_45_42	40778	0	240	606
941	2018_12_17_13_45_42	40800	0	240	606
942	2018_12_17_13_45_42	40820	0	240	606
943	2018_12_17_13_45_42	40842	0	240	606
944	2018_12_17_13_45_42	40862	0	240	606
945	2018_12_17_13_45_42	40884	0	240	606
946	2018_12_17_13_45_42	40904	0	240	606
947	2018_12_17_13_45_42	40926	0	240	606
948	2018_12_17_13_45_42	40946	0	240	606
949	2018_12_17_13_45_42	40968	0	240	606
950	2018_12_17_13_45_42	40988	0	240	606
951	2018_12_17_13_45_42	41010	0	240	606
952	2018_12_17_13_45_42	41030	0	240	606
953	2018_12_17_13_45_42	41052	0	240	606
954	2018_12_17_13_45_42	41072	0	240	606
955	2018_12_17_13_45_42	41094	0	240	606
956	2018_12_17_13_45_42	41114	0	240	606
957	2018_12_17_13_45_42	41136	0	240	606
958	2018_12_17_13_45_42	41156	0	240	606
959	2018_12_17_13_45_42	41178	0	240	606
960	2018_12_17_13_45_42	41198	0	240	606
961	2018_12_17_13_45_42	41220	0	240	606
962	2018_12_17_13_45_42	41240	0	240	606
963	2018_12_17_13_45_42	41262	0	240	606
964	2018_12_17_13_45_42	41282	0	240	606
965	2018_12_17_13_45_42	41304	0	240	606
966	2018_12_17_13_45_42	41324	0	240	606
967	2018_12_17_13_45_42	41346	0	240	606
968	2018_12_17_13_45_42	41366	0	240	606
969	2018_12_17_13_45_42	41388	0	240	606
970	2018_12_17_13_45_42	41408	0	240	606
971	2018_12_17_13_45_42	41428	0	240	606
972	2018_12_17_13_45_42	41450	0	240	606
973	2018_12_17_13_45_42	41470	0	240	606
974	2018_12_17_13_45_42	41492	0	240	606
975	2018_12_17_13_45_42	41512	0	240	606
976	2018_12_17_13_45_42	41534	0	240	606
977	2018_12_17_13_45_42	41554	0	240	606
978	2018_12_17_13_45_42	41576	0	240	607
979	2018_12_17_13_45_42	41596	0	240	606
980	2018_12_17_13_45_43	41618	0	240	606
981	2018_12_17_13_45_43	41638	0	240	606
982	2018_12_17_13_45_43	41660	0	240	606
983	2018_12_17_13_45_43	41680	0	240	606
984	2018_12_17_13_45_43	41702	0	240	606
985	2018_12_17_13_45_43	41722	0	240	606
986	2018_12_17_13_45_43	41744	0	240	606
987	2018_12_17_13_45_43	41764	0	240	606
988	2018_12_17_13_45_43	41786	0	240	606
989	2018_12_17_13_45_43	41806	0	240	606
990	2018_12_17_13_45_43	41828	0	240	606
991	2018_12_17_13_45_43	41848	0	240	606
992	2018_12_17_13_45_43	41870	0	240	606
993	2018_12_17_13_45_43	41890	0	240	606
994	2018_12_17_13_45_43	41912	0	240	606
995	2018_12_17_13_45_43	41932	0	240	606
996	2018_12_17_13_45_43	41954	0	240	606
997	2018_12_17_13_45_43	41974	0	240	606
998	2018_12_17_13_45_43	41996	0	240	606
999	2018_12_17_13_45_43	42016	0	240	606
1000	2018_12_17_13_45_43	42038	0	240	606
1001	2018_12_17_13_45_43	42058	0	240	606
1002	2018_12_17_13_45_43	42080	0	240	606
1003	2018_12_17_13_45_43	42100	0	240	606
1004	2018_12_17_13_45_43	42122	0	240	606
1005	2018_12_17_13_45_43	42142	0	240	606
1006	2018_12_17_13_45_43	42164	0	240	606
1007	2018_12_17_13_45_43	42184	0	240	606
1008	2018_12_17_13_45_43	42206	0	240	606
1009	2018_12_17_13_45_43	42226	0	240	606
1010	2018_12_17_13_45_43	42248	0	240	606
1011	2018_12_17_13_45_43	42268	0	240	606
1012	2018_12_17_13_45_43	42290	0	240	606
1013	2018_12_17_13_45_43	42310	0	240	606
1014	2018_12_17_13_45_43	42332	0	240	606
1015	2018_12_17_13_45_43	42352	0	240	606
1016	2018_12_17_13_45_43	42374	0	240	606
1017	2018_12_17_13_45_43	42394	0	240	606
1018	2018_12_17_13_45_43	42416	0	240	606
1019	2018_12_17_13_45_43	42436	0	240	606
1020	2018_12_17_13_45_43	42458	0	240	606
1021	2018_12_17_13_45_43	42478	0	240	606
1022	2018_12_17_13_45_43	42500	0	240	606
1023	2018_12_17_13_45_43	42520	0	240	606
1024	2018_12_17_13_45_43	42542	0	240	606
1025	2018_12_17_13_45_43	42562	0	240	606
1026	2018_12_17_13_45_43	42584	0	240	606
1027	2018_12_17_13_45_43	42604	0	240	606
1028	2018_12_17_13_45_44	42626	0	240	606
1029	2018_12_17_13_45_44	42646	0	240	606
1030	2018_12_17_13_45_44	42668	0	240	606
1031	2018_12_17_13_45_44	42688	0	240	606
1032	2018_12_17_13_45_44	42708	0	240	606
1033	2018_12_17_13_45_44	42730	0	240	606
1034	2018_12_17_13_45_44	42750	0	240	606
1035	2018_12_17_13_45_44	42772	0	240	606
1036	2018_12_17_13_45_44	42792	0	240	606
1037	2018_12_17_13_45_44	42814	0	240	606
1038	2018_12_17_13_45_44	42834	0	240	606
1039	2018_12_17_13_45_44	42856	0	240	606
1040	2018_12_17_13_45_44	42876	0	240	606
1041	2018_12_17_13_45_44	42898	0	240	606
1042	2018_12_17_13_45_44	42918	0	240	606
1043	2018_12_17_13_45_44	42940	0	240	606
1044	2018_12_17_13_45_44	42960	0	240	606
1045	2018_12_17_13_45_44	42982	0	240	606
1046	2018_12_17_13_45_44	43002	0	240	606
1047	2018_12_17_13_45_44	43024	0	240	606
1048	2018_12_17_13_45_44	43044	0	240	606
1049	2018_12_17_13_45_44	43066	0	240	606
1050	2018_12_17_13_45_44	43086	0	240	606
1051	2018_12_17_13_45_44	43108	0	240	606
1052	2018_12_17_13_45_44	43128	0	240	606
1053	2018_12_17_13_45_44	43150	0	240	606
1054	2018_12_17_13_45_44	43170	0	240	606
1055	2018_12_17_13_45_44	43192	0	240	606
1056	2018_12_17_13_45_44	43212	0	240	606
1057	2018_12_17_13_45_44	43234	0	240	606
1058	2018_12_17_13_45_44	43254	0	240	606
1059	2018_12_17_13_45_44	43276	0	240	606
1060	2018_12_17_13_45_44	43296	0	240	606
1061	2018_12_17_13_45_44	43318	0	240	606
1062	2018_12_17_13_45_44	43338	0	240	606
1063	2018_12_17_13_45_44	43360	0	240	606
1064	2018_12_17_13_45_44	43380	0	240	606
1065	2018_12_17_13_45_44	43402	0	240	606
1066	2018_12_17_13_45_44	43422	0	240	606
1067	2018_12_17_13_45_44	43444	0	240	606
1068	2018_12_17_13_45_44	43464	0	240	606
1069	2018_12_17_13_45_44	43486	0	240	606
1070	2018_12_17_13_45_44	43506	0	240	606
1071	2018_12_17_13_45_44	43528	0	240	606
1072	2018_12_17_13_45_44	43548	0	240	606
1073	2018_12_17_13_45_44	43570	0	240	606
1074	2018_12_17_13_45_44	43590	0	240	606
1075	2018_12_17_13_45_44	43612	0	240	606
1076	2018_12_17_13_45_45	43632	0	240	606
1077	2018_12_17_13_45_45	43654	0	240	606
1078	2018_12_17_13_45_45	43674	0	240	606
1079	2018_12_17_13_45_45	43696	0	240	606
1080	2018_12_17_13_45_45	43716	0	240	606
1081	2018_12_17_13_45_45	43738	0	240	606
1082	2018_12_17_13_45_45	43758	0	240	606
1083	2018_12_17_13_45_45	43780	0	240	606
1084	2018_12_17_13_45_45	43800	0	240	606
1085	2018_12_17_13_45_45	43822	0	240	606
1086	2018_12_17_13_45_45	43842	0	240	606
1087	2018_12_17_13_45_45	43864	0	240	606
1088	2018_12_17_13_45_45	43884	0	240	606
1089	2018_12_17_13_45_45	43906	0	240	606
1090	2018_12_17_13_45_45	43926	0	240	606
1091	2018_12_17_13_45_45	43948	0	240	606
1092	2018_12_17_13_45_45	43968	0	240	606
1093	2018_12_17_13_45_45	43988	0	240	606
1094	2018_12_17_13_45_45	44010	0	240	606
1095	2018_12_17_13_45_45	44030	0	240	606
1096	2018_12_17_13_45_45	44052	0	240	606
1097	2018_12_17_13_45_45	44072	0	240	606
1098	2018_12_17_13_45_45	44094	0	240	606
1099	2018_12_17_13_45_45	44114	0	240	606
1100	2018_12_17_13_45_45	44136	0	240	606
1101	2018_12_17_13_45_45	44156	0	240	606
1102	2018_12_17_13_45_45	44178	0	240	606
1103	2018_12_17_13_45_45	44198	0	240	606
1104	2018_12_17_13_45_45	44220	0	240	606
1105	2018_12_17_13_45_45	44240	0	240	606
1106	2018_12_17_13_45_45	44262	0	240	606
1107	2018_12_17_13_45_45	44282	0	240	606
1108	2018_12_17_13_45_45	44304	0	240	606
1109	2018_12_17_13_45_45	44324	0	240	606
1110	2018_12_17_13_45_45	44346	0	240	606
1111	2018_12_17_13_45_45	44366	0	240	606
1112	2018_12_17_13_45_45	44388	0	240	606
1113	2018_12_17_13_45_45	44408	0	240	606
1114	2018_12_17_13_45_45	44430	0	240	606
1115	2018_12_17_13_45_45	44450	0	240	606
1116	2018_12_17_13_45_45	44472	0	240	606
1117	2018_12_17_13_45_45	44492	0	240	606
1118	2018_12_17_13_45_45	44514	0	240	606
1119	2018_12_17_13_45_45	44534	0	240	606
1120	2018_12_17_13_45_45	44556	0	240	606
1121	2018_12_17_13_45_45	44576	0	240	606
1122	2018_12_17_13_45_45	44598	0	240	606
1123	2018_12_17_13_45_46	44618	0	240	606
1124	2018_12_17_13_45_46	44640	0	240	606
1125	2018_12_17_13_45_46	44660	0	240	606
1126	2018_12_17_13_45_46	44682	0	240	606
1127	2018_12_17_13_45_46	44702	0	240	606
1128	2018_12_17_13_45_46	44724	0	240	606
1129	2018_12_17_13_45_46	44744	0	240	606
1130	2018_12_17_13_45_46	44766	0	240	606
1131	2018_12_17_13_45_46	44786	0	240	606
1132	2018_12_17_13_45_46	44808	0	240	606
1133	2018_12_17_13_45_46	44828	0	240	606
1134	2018_12_17_13_45_46	44850	0	240	606
1135	2018_12_17_13_45_46	44870	0	240	606
1136	2018_12_17_13_45_46	44892	0	240	606
1137	2018_12_17_13_45_46	44912	0	240	606
1138	2018_12_17_13_45_46	44934	0	240	606
1139	2018_12_17_13_45_46	44954	0	240	606
1140	2018_12_17_13_45_46	44976	0	240	606
1141	2018_12_17_13_45_46	44996	0	240	606
1142	2018_12_17_13_45_46	45018	0	240	606
1143	2018_12_17_13_45_46	45038	0	240	606
1144	2018_12_17_13_45_46	45060	0	240	606
1145	2018_12_17_13_45_46	45080	0	240	606
1146	2018_12_17_13_45_46	45102	0	240	606
1147	2018_12_17_13_45_46	45122	0	240	606
1148	2018_12_17_13_45_46	45144	0	240	606
1149	2018_12_17_13_45_46	45164	0	240	606
1150	2018_12_17_13_45_46	45186	0	240	606
1151	2018_12_17_13_45_46	45206	0	240	606
1152	2018_12_17_13_45_46	45228	0	240	606
1153	2018_12_17_13_45_46	45248	0	240	606
1154	2018_12_17_13_45_46	45268	0	240	606
1155	2018_12_17_13_45_46	45290	0	240	606
1156	2018_12_17_13_45_46	45310	0	240	606
1157	2018_12_17_13_45_46	45332	0	240	606
1158	2018_12_17_13_45_46	45352	0	240	606
1159	2018_12_17_13_45_46	45374	0	240	606
1160	2018_12_17_13_45_46	45394	0	240	606
1161	2018_12_17_13_45_46	45416	0	240	606
1162	2018_12_17_13_45_46	45436	0	240	606
1163	2018_12_17_13_45_46	45458	0	240	606
1164	2018_12_17_13_45_46	45478	0	240	606
1165	2018_12_17_13_45_46	45500	0	240	606
1166	2018_12_17_13_45_46	45520	0	240	606
1167	2018_12_17_13_45_46	45542	0	240	606
1168	2018_12_17_13_45_46	45562	0	240	606
1169	2018_12_17_13_45_46	45584	0	240	606
1170	2018_12_17_13_45_46	45604	0	240	606
1171	2018_12_17_13_45_47	45626	0	240	606
1172	2018_12_17_13_45_47	45646	0	240	606
1173	2018_12_17_13_45_47	45668	0	240	606
1174	2018_12_17_13_45_47	45688	0	240	606
1175	2018_12_17_13_45_47	45710	0	240	606
1176	2018_12_17_13_45_47	45730	0	240	606
1177	2018_12_17_13_45_47	45752	0	240	606
1178	2018_12_17_13_45_47	45772	0	240	606
1179	2018_12_17_13_45_47	45794	0	240	606
1180	2018_12_17_13_45_47	45814	0	240	606
1181	2018_12_17_13_45_47	45836	0	240	606
1182	2018_12_17_13_45_47	45856	0	240	606
1183	2018_12_17_13_45_47	45878	0	240	606
1184	2018_12_17_13_45_47	45898	0	240	606
1185	2018_12_17_13_45_47	45920	0	240	606
1186	2018_12_17_13_45_47	45940	0	240	606
1187	2018_12_17_13_45_47	45962	0	240	606
1188	2018_12_17_13_45_47	45982	0	240	606
1189	2018_12_17_13_45_47	46004	0	240	606
1190	2018_12_17_13_45_47	46024	0	240	606
1191	2018_12_17_13_45_47	46046	0	240	606
1192	2018_12_17_13_45_47	46066	0	240	606
1193	2018_12_17_13_45_47	46088	0	240	606
1194	2018_12_17_13_45_47	46108	0	240	606
1195	2018_12_17_13_45_47	46130	0	240	606
1196	2018_12_17_13_45_47	46150	0	240	606
1197	2018_12_17_13_45_47	46172	0	240	606
1198	2018_12_17_13_45_47	46192	0	240	606
1199	2018_12_17_13_45_47	46214	0	240	606
1200	2018_12_17_13_45_47	46234	0	240	606
1201	2018_12_17_13_45_47	46256	0	240	606
1202	2018_12_17_13_45_47	46276	0	240	606
1203	2018_12_17_13_45_47	46298	0	240	606
1204	2018_12_17_13_45_47	46318	0	240	606
1205	2018_12_17_13_45_47	46340	0	240	606
1206	2018_12_17_13_45_47	46360	0	240	606
1207	2018_12_17_13_45_47	46382	0	240	606
1208	2018_12_17_13_45_47	46402	0	240	606
1209	2018_12_17_13_45_47	46424	0	240	606
1210	2018_12_17_13_45_47	46444	0	240	606
1211	2018_12_17_13_45_47	46466	0	240	606
1212	2018_12_17_13_45_47	46486	0	240	606
1213	2018_12_17_13_45_47	46508	0	240	606
1214	2018_12_17_13_45_47	46528	0	240	606
1215	2018_12_17_13_45_47	46548	0	240	606
1216	2018_12_17_13_45_47	46570	0	240	606
1217	2018_12_17_13_45_47	46590	0	240	606
1218	2018_12_17_13_45_48	46612	0	240	606
1219	2018_12_17_13_45_48	46632	0	240	606
1220	2018_12_17_13_45_48	46654	0	240	606
1221	2018_12_17_13_45_48	46674	0	240	606
1222	2018_12_17_13_45_48	46696	0	240	606
1223	2018_12_17_13_45_48	46716	0	240	606
1224	2018_12_17_13_45_48	46738	0	240	606
1225	2018_12_17_13_45_48	46758	0	240	606
1226	2018_12_17_13_45_48	46780	0	240	606
1227	2018_12_17_13_45_48	46800	0	240	606
1228	2018_12_17_13_45_48	46822	0	240	606
1229	2018_12_17_13_45_48	46842	0	240	606
1230	2018_12_17_13_45_48	46864	0	240	606
1231	2018_12_17_13_45_48	46884	0	240	606
1232	2018_12_17_13_45_48	46906	0	240	606
1233	2018_12_17_13_45_48	46926	0	240	606
1234	2018_12_17_13_45_48	46948	0	240	606
1235	2018_12_17_13_45_48	46968	0	240	606
1236	2018_12_17_13_45_48	46990	0	240	606
1237	2018_12_17_13_45_48	47010	0	240	606
1238	2018_12_17_13_45_48	47032	0	240	606
1239	2018_12_17_13_45_48	47052	0	240	606
1240	2018_12_17_13_45_48	47074	0	240	606
1241	2018_12_17_13_45_48	47094	0	240	606
1242	2018_12_17_13_45_48	47116	0	240	606
1243	2018_12_17_13_45_48	47136	0	240	606
1244	2018_12_17_13_45_48	47158	0	240	606
1245	2018_12_17_13_45_48	47178	0	240	606
1246	2018_12_17_13_45_48	47200	0	240	606
1247	2018_12_17_13_45_48	47220	0	240	606
1248	2018_12_17_13_45_48	47242	0	240	606
1249	2018_12_17_13_45_48	47262	0	240	606
1250	2018_12_17_13_45_48	47284	0	240	606
1251	2018_12_17_13_45_48	47304	0	240	606
1252	2018_12_17_13_45_48	47326	0	240	606
1253	2018_12_17_13_45_48	47346	0	240	606
1254	2018_12_17_13_45_48	47368	0	240	606
1255	2018_12_17_13_45_48	47388	0	240	606
1256	2018_12_17_13_45_48	47410	0	240	606
1257	2018_12_17_13_45_48	47430	0	240	606
1258	2018_12_17_13_45_48	47452	0	240	606
1259	2018_12_17_13_45_48	47472	0	240	606
1260	2018_12_17_13_45_48	47494	0	240	606
1261	2018_12_17_13_45_48	47514	0	240	606
1262	2018_12_17_13_45_48	47536	0	240	606
1263	2018_12_17_13_45_48	47556	0	240	606
1264	2018_12_17_13_45_48	47578	0	240	606
1265	2018_12_17_13_45_48	47598	0	240	606
1266	2018_12_17_13_45_49	47620	0	240	606
1267	2018_12_17_13_45_49	47640	0	240	606
1268	2018_12_17_13_45_49	47662	0	240	606
1269	2018_12_17_13_45_49	47682	0	240	606
1270	2018_12_17_13_45_49	47704	0	240	606
1271	2018_12_17_13_45_49	47724	0	240	606
1272	2018_12_17_13_45_49	47746	0	240	606
1273	2018_12_17_13_45_49	47766	0	240	606
1274	2018_12_17_13_45_49	47788	0	240	606
1275	2018_12_17_13_45_49	47808	0	240	606
1276	2018_12_17_13_45_49	47828	0	240	606
1277	2018_12_17_13_45_49	47850	0	240	606
1278	2018_12_17_13_45_49	47870	0	240	606
1279	2018_12_17_13_45_49	47892	0	240	606
1280	2018_12_17_13_45_49	47912	0	240	606
1281	2018_12_17_13_45_49	47934	0	240	606
1282	2018_12_17_13_45_49	47954	0	240	606
1283	2018_12_17_13_45_49	47976	0	240	606
1284	2018_12_17_13_45_49	47996	0	240	606
1285	2018_12_17_13_45_49	48018	0	240	606
1286	2018_12_17_13_45_49	48038	0	240	606
1287	2018_12_17_13_45_49	48060	0	240	606
1288	2018_12_17_13_45_49	48080	0	240	606
1289	2018_12_17_13_45_49	48102	0	240	606
1290	2018_12_17_13_45_49	48122	0	240	606
1291	2018_12_17_13_45_49	48144	0	240	606
1292	2018_12_17_13_45_49	48164	0	240	606
1293	2018_12_17_13_45_49	48186	0	240	606
1294	2018_12_17_13_45_49	48206	0	240	606
1295	2018_12_17_13_45_49	48228	0	240	606
1296	2018_12_17_13_45_49	48248	0	240	606
1297	2018_12_17_13_45_49	48270	0	240	606
1298	2018_12_17_13_45_49	48290	0	240	606
1299	2018_12_17_13_45_49	48312	0	240	606
1300	2018_12_17_13_45_49	48332	0	240	606
1301	2018_12_17_13_45_49	48354	0	240	606
1302	2018_12_17_13_45_49	48374	0	240	606
1303	2018_12_17_13_45_49	48396	0	240	606
1304	2018_12_17_13_45_49	48416	0	240	606
1305	2018_12_17_13_45_49	48438	0	240	606
1306	2018_12_17_13_45_49	48458	0	240	606
1307	2018_12_17_13_45_49	48480	0	240	606
1308	2018_12_17_13_45_49	48500	0	240	606
1309	2018_12_17_13_45_49	48522	0	240	606
1310	2018_12_17_13_45_49	48542	0	240	606
1311	2018_12_17_13_45_49	48564	0	240	606
1312	2018_12_17_13_45_49	48584	0	240	606
1313	2018_12_17_13_45_49	48606	0	240	606
1314	2018_12_17_13_45_50	48626	0	240	606
1315	2018_12_17_13_45_50	48648	0	240	606
1316	2018_12_17_13_45_50	48668	0	240	606
1317	2018_12_17_13_45_50	48690	0	240	606
1318	2018_12_17_13_45_50	48710	0	240	606
1319	2018_12_17_13_45_50	48732	0	240	606
1320	2018_12_17_13_45_50	48752	0	240	606
1321	2018_12_17_13_45_50	48774	0	240	606
1322	2018_12_17_13_45_50	48794	0	240	606
1323	2018_12_17_13_45_50	48816	0	240	606
1324	2018_12_17_13_45_50	48836	0	240	606
1325	2018_12_17_13_45_50	48858	0	240	606
1326	2018_12_17_13_45_50	48878	0	240	606
1327	2018_12_17_13_45_50	48900	0	240	606
1328	2018_12_17_13_45_50	48920	0	240	606
1329	2018_12_17_13_45_50	48942	0	240	606
1330	2018_12_17_13_45_50	48962	0	240	606
1331	2018_12_17_13_45_50	48984	0	240	606
1332	2018_12_17_13_45_50	49004	0	240	606
1333	2018_12_17_13_45_50	49026	0	240	606
1334	2018_12_17_13_45_50	49046	0	240	606
1335	2018_12_17_13_45_50	49068	0	240	606
1336	2018_12_17_13_45_50	49088	0	240	606
1337	2018_12_17_13_45_50	49108	0	240	606
1338	2018_12_17_13_45_50	49130	0	240	606
1339	2018_12_17_13_45_50	49150	0	240	606
1340	2018_12_17_13_45_50	49172	0	240	606
1341	2018_12_17_13_45_50	49192	0	240	606
1342	2018_12_17_13_45_50	49214	0	240	606
1343	2018_12_17_13_45_50	49234	0	240	606
1344	2018_12_17_13_45_50	49256	0	240	606
1345	2018_12_17_13_45_50	49276	0	240	606
1346	2018_12_17_13_45_50	49298	0	240	606
1347	2018_12_17_13_45_50	49318	0	240	606
1348	2018_12_17_13_45_50	49340	0	240	606
1349	2018_12_17_13_45_50	49360	0	240	606
1350	2018_12_17_13_45_50	49382	0	240	606
1351	2018_12_17_13_45_50	49402	0	240	606
1352	2018_12_17_13_45_50	49424	0	240	606
1353	2018_12_17_13_45_50	49444	0	240	606
1354	2018_12_17_13_45_50	49466	0	240	606
1355	2018_12_17_13_45_50	49486	0	240	606
1356	2018_12_17_13_45_50	49508	0	240	606
1357	2018_12_17_13_45_50	49528	0	240	606
1358	2018_12_17_13_45_50	49550	0	240	606
1359	2018_12_17_13_45_50	49570	0	240	606
1360	2018_12_17_13_45_50	49592	0	240	606
1361	2018_12_17_13_45_51	49612	0	240	606
1362	2018_12_17_13_45_51	49634	0	240	606
1363	2018_12_17_13_45_51	49654	0	240	606
1364	2018_12_17_13_45_51	49676	0	240	606
1365	2018_12_17_13_45_51	49696	0	240	606
1366	2018_12_17_13_45_51	49718	0	240	606
1367	2018_12_17_13_45_51	49738	0	240	606
1368	2018_12_17_13_45_51	49760	0	240	606
1369	2018_12_17_13_45_51	49780	0	240	606
1370	2018_12_17_13_45_51	49802	0	240	606
1371	2018_12_17_13_45_51	49822	0	240	606
1372	2018_12_17_13_45_51	49844	0	240	606
1373	2018_12_17_13_45_51	49864	0	240	606
1374	2018_12_17_13_45_51	49886	0	240	606
1375	2018_12_17_13_45_51	49906	0	240	606
1376	2018_12_17_13_45_51	49928	0	240	606
1377	2018_12_17_13_45_51	49948	0	240	606
1378	2018_12_17_13_45_51	49970	0	240	606
1379	2018_12_17_13_45_51	49990	0	240	606
1380	2018_12_17_13_45_51	50012	0	240	606
1381	2018_12_17_13_45_51	50032	0	240	606
1382	2018_12_17_13_45_51	50054	0	240	606
1383	2018_12_17_13_45_51	50074	0	240	606
1384	2018_12_17_13_45_51	50096	0	240	606
1385	2018_12_17_13_45_51	50116	0	240	606
1386	2018_12_17_13_45_51	50138	0	240	606
1387	2018_12_17_13_45_51	50158	0	240	606
1388	2018_12_17_13_45_51	50180	0	240	606
1389	2018_12_17_13_45_51	50200	0	240	606
1390	2018_12_17_13_45_51	50222	0	240	606
1391	2018_12_17_13_45_51	50242	0	240	606
1392	2018_12_17_13_45_51	50264	0	240	606
1393	2018_12_17_13_45_51	50284	0	240	606
1394	2018_12_17_13_45_51	50306	0	240	606
1395	2018_12_17_13_45_51	50326	0	240	606
1396	2018_12_17_13_45_51	50348	0	240	606
1397	2018_12_17_13_45_51	50368	0	240	606
1398	2018_12_17_13_45_51	50388	0	240	606
1399	2018_12_17_13_45_51	50410	0	240	606
1400	2018_12_17_13_45_51	50430	0	240	606
1401	2018_12_17_13_45_51	50452	0	240	606
1402	2018_12_17_13_45_51	50472	0	240	606
1403	2018_12_17_13_45_51	50494	0	240	606
1404	2018_12_17_13_45_51	50514	0	240	606
1405	2018_12_17_13_45_51	50536	0	240	606
1406	2018_12_17_13_45_51	50556	0	240	606
1407	2018_12_17_13_45_51	50578	0	240	606
1408	2018_12_17_13_45_51	50598	0	240	606
1409	2018_12_17_13_45_52	50620	0	240	606
1410	2018_12_17_13_45_52	50640	0	240	606
1411	2018_12_17_13_45_52	50662	0	240	606
1412	2018_12_17_13_45_52	50682	0	240	606
1413	2018_12_17_13_45_52	50704	0	240	606
1414	2018_12_17_13_45_52	50724	0	240	606
1415	2018_12_17_13_45_52	50746	0	240	606
1416	2018_12_17_13_45_52	50766	0	240	606
1417	2018_12_17_13_45_52	50788	0	240	606
1418	2018_12_17_13_45_52	50808	0	240	606
1419	2018_12_17_13_45_52	50830	0	240	606
1420	2018_12_17_13_45_52	50850	0	240	606
1421	2018_12_17_13_45_52	50872	0	240	606
1422	2018_12_17_13_45_52	50892	0	240	606
1423	2018_12_17_13_45_52	50914	0	240	606
1424	2018_12_17_13_45_52	50934	0	240	606
1425	2018_12_17_13_45_52	50956	0	240	606
1426	2018_12_17_13_45_52	50976	0	240	606
1427	2018_12_17_13_45_52	50998	0	240	606
1428	2018_12_17_13_45_52	51018	0	240	606
1429	2018_12_17_13_45_52	51040	0	240	606
1430	2018_12_17_13_45_52	51060	0	240	606
1431	2018_12_17_13_45_52	51082	0	240	606
1432	2018_12_17_13_45_52	51102	0	240	606
1433	2018_12_17_13_45_52	51124	0	240	606
1434	2018_12_17_13_45_52	51144	0	240	606
1435	2018_12_17_13_45_52	51166	0	240	606
1436	2018_12_17_13_45_52	51186	0	240	606
1437	2018_12_17_13_45_52	51208	0	240	606
1438	2018_12_17_13_45_52	51228	0	240	606
1439	2018_12_17_13_45_52	51250	0	240	606
1440	2018_12_17_13_45_52	51270	0	240	606
1441	2018_12_17_13_45_52	51292	0	240	606
1442	2018_12_17_13_45_52	51312	0	240	606
1443	2018_12_17_13_45_52	51334	0	240	606
1444	2018_12_17_13_45_52	51354	0	240	606
1445	2018_12_17_13_45_52	51376	0	240	606
1446	2018_12_17_13_45_52	51396	0	240	606
1447	2018_12_17_13_45_52	51418	0	240	606
1448	2018_12_17_13_45_52	51438	0	240	606
1449	2018_12_17_13_45_52	51460	0	240	606
1450	2018_12_17_13_45_52	51480	0	240	606
1451	2018_12_17_13_45_52	51502	0	240	606
1452	2018_12_17_13_45_52	51522	0	240	606
1453	2018_12_17_13_45_52	51544	0	240	606
1454	2018_12_17_13_45_52	51564	0	240	606
1455	2018_12_17_13_45_52	51586	0	240	606
1456	2018_12_17_13_45_52	51606	0	240	606
1457	2018_12_17_13_45_53	51628	0	240	606
1458	2018_12_17_13_45_53	51648	0	240	606
1459	2018_12_17_13_45_53	51668	0	240	606
1460	2018_12_17_13_45_53	51690	0	240	606
1461	2018_12_17_13_45_53	51710	0	240	606
1462	2018_12_17_13_45_53	51732	0	240	606
1463	2018_12_17_13_45_53	51752	0	240	606
1464	2018_12_17_13_45_53	51774	0	240	606
1465	2018_12_17_13_45_53	51794	0	240	606
1466	2018_12_17_13_45_53	51816	0	240	606
1467	2018_12_17_13_45_53	51836	0	240	606
1468	2018_12_17_13_45_53	51858	0	240	606
1469	2018_12_17_13_45_53	51878	0	240	606
1470	2018_12_17_13_45_53	51900	0	240	606
1471	2018_12_17_13_45_53	51920	0	240	606
1472	2018_12_17_13_45_53	51942	0	240	606
1473	2018_12_17_13_45_53	51962	0	240	606
1474	2018_12_17_13_45_53	51984	0	240	606
1475	2018_12_17_13_45_53	52004	0	240	606
1476	2018_12_17_13_45_53	52026	0	240	606
1477	2018_12_17_13_45_53	52046	0	240	606
1478	2018_12_17_13_45_53	52068	0	240	606
1479	2018_12_17_13_45_53	52088	0	240	606
1480	2018_12_17_13_45_53	52110	0	240	606
1481	2018_12_17_13_45_53	52130	0	240	606
1482	2018_12_17_13_45_53	52152	0	240	606
1483	2018_12_17_13_45_53	52172	0	240	606
1484	2018_12_17_13_45_53	52194	0	240	606
1485	2018_12_17_13_45_53	52214	0	240	606
1486	2018_12_17_13_45_53	52236	0	240	606
1487	2018_12_17_13_45_53	52256	0	240	606
1488	2018_12_17_13_45_53	52278	0	240	606
1489	2018_12_17_13_45_53	52298	0	240	606
1490	2018_12_17_13_45_53	52320	0	240	606
1491	2018_12_17_13_45_53	52340	0	240	606
1492	2018_12_17_13_45_53	52362	0	240	606
1493	2018_12_17_13_45_53	52382	0	240	606
1494	2018_12_17_13_45_53	52404	0	240	606
1495	2018_12_17_13_45_53	52424	0	240	606
1496	2018_12_17_13_45_53	52446	0	240	606
1497	2018_12_17_13_45_53	52466	0	240	606
1498	2018_12_17_13_45_53	52488	0	240	606
1499	2018_12_17_13_45_53	52508	0	240	606
1500	2018_12_17_13_45_53	52530	0	240	606
1501	2018_12_17_13_45_53	52550	0	240	606
1502	2018_12_17_13_45_53	52572	0	240	606
1503	2018_12_17_13_45_53	52592	0	240	606
1504	2018_12_17_13_45_54	52614	0	240	606
1505	2018_12_17_13_45_54	52634	0	240	606
1506	2018_12_17_13_45_54	52656	0	240	606
1507	2018_12_17_13_45_54	52676	0	240	606
1508	2018_12_17_13_45_54	52698	0	240	606
1509	2018_12_17_13_45_54	52718	0	240	606
1510	2018_12_17_13_45_54	52740	0	240	606
1511	2018_12_17_13_45_54	52760	0	240	606
1512	2018_12_17_13_45_54	52782	0	240	606
1513	2018_12_17_13_45_54	52802	0	240	606
1514	2018_12_17_13_45_54	52824	0	240	606
1515	2018_12_17_13_45_54	52844	0	240	606
1516	2018_12_17_13_45_54	52866	0	240	606
1517	2018_12_17_13_45_54	52886	0	240	606
1518	2018_12_17_13_45_54	52908	0	240	606
1519	2018_12_17_13_45_54	52928	0	240	606
1520	2018_12_17_13_45_54	52948	0	240	606
1521	2018_12_17_13_45_54	52970	0	240	606
1522	2018_12_17_13_45_54	52990	0	240	606
1523	2018_12_17_13_45_54	53012	0	240	606
1524	2018_12_17_13_45_54	53032	0	240	606
1525	2018_12_17_13_45_54	53054	0	240	606
1526	2018_12_17_13_45_54	53074	0	240	606
1527	2018_12_17_13_45_54	53096	0	240	606
1528	2018_12_17_13_45_54	53116	0	240	606
1529	2018_12_17_13_45_54	53138	0	240	606
1530	2018_12_17_13_45_54	53158	0	240	606
1531	2018_12_17_13_45_54	53180	0	240	606
1532	2018_12_17_13_45_54	53200	0	240	606
1533	2018_12_17_13_45_54	53222	0	240	606
1534	2018_12_17_13_45_54	53242	0	240	606
1535	2018_12_17_13_45_54	53264	0	240	606
1536	2018_12_17_13_45_54	53284	0	240	606
1537	2018_12_17_13_45_54	53306	0	240	606
1538	2018_12_17_13_45_54	53326	0	240	606
1539	2018_12_17_13_45_54	53348	0	240	606
1540	2018_12_17_13_45_54	53368	0	240	606
1541	2018_12_17_13_45_54	53390	0	240	606
1542	2018_12_17_13_45_54	53410	0	240	606
1543	2018_12_17_13_45_54	53432	0	240	606
1544	2018_12_17_13_45_54	53452	0	240	606
1545	2018_12_17_13_45_54	53474	0	240	606
1546	2018_12_17_13_45_54	53494	0	240	606
1547	2018_12_17_13_45_54	53516	0	240	606
1548	2018_12_17_13_45_54	53536	0	240	606
1549	2018_12_17_13_45_54	53558	0	240	606
1550	2018_12_17_13_45_54	53578	0	240	606
1551	2018_12_17_13_45_54	53600	0	240	606
1552	2018_12_17_13_45_55	53620	0	240	606
1553	2018_12_17_13_45_55	53642	0	240	606
1554	2018_12_17_13_45_55	53662	0	240	606
1555	2018_12_17_13_45_55	53684	0	240	606
1556	2018_12_17_13_45_55	53704	0	240	606
1557	2018_12_17_13_45_55	53726	0	240	606
1558	2018_12_17_13_45_55	53746	0	240	606
1559	2018_12_17_13_45_55	53768	0	240	606
1560	2018_12_17_13_45_55	53788	0	240	606
1561	2018_12_17_13_45_55	53810	0	240	606
1562	2018_12_17_13_45_55	53830	0	240	606
1563	2018_12_17_13_45_55	53852	0	240	606
1564	2018_12_17_13_45_55	53872	0	240	606
1565	2018_12_17_13_45_55	53894	0	240	606
1566	2018_12_17_13_45_55	53914	0	240	606
1567	2018_12_17_13_45_55	53936	0	240	606
1568	2018_12_17_13_45_55	53956	0	240	606
1569	2018_12_17_13_45_55	53978	0	240	606
1570	2018_12_17_13_45_55	53998	0	240	606
1571	2018_12_17_13_45_55	54020	0	240	606
1572	2018_12_17_13_45_55	54040	0	240	606
1573	2018_12_17_13_45_55	54062	0	240	606
1574	2018_12_17_13_45_55	54082	0	240	606
1575	2018_12_17_13_45_55	54104	0	240	606
1576	2018_12_17_13_45_55	54124	0	240	606
1577	2018_12_17_13_45_55	54146	0	240	606
1578	2018_12_17_13_45_55	54166	0	240	606
1579	2018_12_17_13_45_55	54188	0	240	606
1580	2018_12_17_13_45_55	54208	0	240	606
1581	2018_12_17_13_45_55	54228	0	240	606
1582	2018_12_17_13_45_55	54250	0	240	606
1583	2018_12_17_13_45_55	54270	0	240	606
1584	2018_12_17_13_45_55	54292	0	240	606
1585	2018_12_17_13_45_55	54312	0	240	606
1586	2018_12_17_13_45_55	54334	0	240	606
1587	2018_12_17_13_45_55	54354	0	240	606
1588	2018_12_17_13_45_55	54376	0	240	606
1589	2018_12_17_13_45_55	54396	0	240	606
1590	2018_12_17_13_45_55	54418	0	240	606
1591	2018_12_17_13_45_55	54438	0	240	606
1592	2018_12_17_13_45_55	54460	0	240	606
1593	2018_12_17_13_45_55	54480	0	240	606
1594	2018_12_17_13_45_55	54502	0	240	606
1595	2018_12_17_13_45_55	54522	0	240	606
1596	2018_12_17_13_45_55	54544	0	240	606
1597	2018_12_17_13_45_55	54564	0	240	606
1598	2018_12_17_13_45_55	54586	0	240	606
1599	2018_12_17_13_45_56	54606	0	240	606
1600	2018_12_17_13_45_56	54628	0	240	606
1601	2018_12_17_13_45_56	54648	0	240	606
1602	2018_12_17_13_45_56	54670	0	240	606
1603	2018_12_17_13_45_56	54690	0	240	606
1604	2018_12_17_13_45_56	54712	0	240	606
1605	2018_12_17_13_45_56	54732	0	240	606
1606	2018_12_17_13_45_56	54754	0	240	606
1607	2018_12_17_13_45_56	54774	0	240	606
1608	2018_12_17_13_45_56	54796	0	240	606
1609	2018_12_17_13_45_56	54816	0	240	606
1610	2018_12_17_13_45_56	54838	0	240	606
1611	2018_12_17_13_45_56	54858	0	240	606
1612	2018_12_17_13_45_56	54880	0	240	606
1613	2018_12_17_13_45_56	54900	0	240	606
1614	2018_12_17_13_45_56	54922	0	240	606
1615	2018_12_17_13_45_56	54942	0	240	606
1616	2018_12_17_13_45_56	54964	0	240	606
1617	2018_12_17_13_45_56	54984	0	240	606
1618	2018_12_17_13_45_56	55006	0	240	606
1619	2018_12_17_13_45_56	55026	0	240	606
1620	2018_12_17_13_45_56	55048	0	240	606
1621	2018_12_17_13_45_56	55068	0	240	606
1622	2018_12_17_13_45_56	55090	0	240	606
1623	2018_12_17_13_45_56	55110	0	240	606
1624	2018_12_17_13_45_56	55132	0	240	606
1625	2018_12_17_13_45_56	55152	0	240	606
1626	2018_12_17_13_45_56	55174	0	240	606
1627	2018_12_17_13_45_56	55194	0	240	606
1628	2018_12_17_13_45_56	55216	0	240	606
1629	2018_12_17_13_45_56	55236	0	240	606
1630	2018_12_17_13_45_56	55258	0	240	606
1631	2018_12_17_13_45_56	55278	0	240	606
1632	2018_12_17_13_45_56	55300	0	240	606
1633	2018_12_17_13_45_56	55320	0	240	606
1634	2018_12_17_13_45_56	55342	0	240	606
1635	2018_12_17_13_45_56	55362	0	240	606
1636	2018_12_17_13_45_56	55384	0	240	606
1637	2018_12_17_13_45_56	55404	0	240	606
1638	2018_12_17_13_45_56	55426	0	240	606
1639	2018_12_17_13_45_56	55446	0	240	606
1640	2018_12_17_13_45_56	55468	0	240	606
1641	2018_12_17_13_45_56	55488	0	240	606
1642	2018_12_17_13_45_56	55508	0	240	606
1643	2018_12_17_13_45_56	55530	0	240	606
1644	2018_12_17_13_45_56	55550	0	240	606
1645	2018_12_17_13_45_56	55572	0	240	606
1646	2018_12_17_13_45_56	55592	0	240	606
1647	2018_12_17_13_45_57	55614	0	240	606
1648	2018_12_17_13_45_57	55634	0	240	606
1649	2018_12_17_13_45_57	55656	0	240	606
1650	2018_12_17_13_45_57	55676	0	240	606
1651	2018_12_17_13_45_57	55698	0	240	606
1652	2018_12_17_13_45_57	55718	0	240	606
1653	2018_12_17_13_45_57	55740	0	240	606
1654	2018_12_17_13_45_57	55760	0	240	606
1655	2018_12_17_13_45_57	55782	0	240	606
1656	2018_12_17_13_45_57	55802	0	240	606
1657	2018_12_17_13_45_57	55824	0	240	606
1658	2018_12_17_13_45_57	55844	0	240	606
1659	2018_12_17_13_45_57	55866	0	240	606
1660	2018_12_17_13_45_57	55886	0	240	606
1661	2018_12_17_13_45_57	55908	0	240	606
1662	2018_12_17_13_45_57	55928	0	240	606
1663	2018_12_17_13_45_57	55950	0	240	606
1664	2018_12_17_13_45_57	55970	0	240	606
1665	2018_12_17_13_45_57	55992	0	240	606
1666	2018_12_17_13_45_57	56012	0	240	606
1667	2018_12_17_13_45_57	56034	0	240	606
1668	2018_12_17_13_45_57	56054	0	240	606
1669	2018_12_17_13_45_57	56076	0	240	606
1670	2018_12_17_13_45_57	56096	0	240	606
1671	2018_12_17_13_45_57	56118	0	240	606
1672	2018_12_17_13_45_57	56138	0	240	606
1673	2018_12_17_13_45_57	56160	0	240	606
1674	2018_12_17_13_45_57	56180	0	240	606
1675	2018_12_17_13_45_57	56202	0	240	606
1676	2018_12_17_13_45_57	56222	0	240	606
1677	2018_12_17_13_45_57	56244	0	240	606
1678	2018_12_17_13_45_57	56264	0	240	606
1679	2018_12_17_13_45_57	56286	0	240	606
1680	2018_12_17_13_45_57	56306	0	240	606
1681	2018_12_17_13_45_57	56328	0	240	606
1682	2018_12_17_13_45_57	56348	0	240	606
1683	2018_12_17_13_45_57	56370	0	240	606
1684	2018_12_17_13_45_57	56390	0	240	606
1685	2018_12_17_13_45_57	56412	0	240	606
1686	2018_12_17_13_45_57	56432	0	240	606
1687	2018_12_17_13_45_57	56454	0	240	606
1688	2018_12_17_13_45_57	56474	0	240	606
1689	2018_12_17_13_45_57	56496	0	240	606
1690	2018_12_17_13_45_57	56516	0	240	606
1691	2018_12_17_13_45_57	56538	0	240	606
1692	2018_12_17_13_45_57	56558	0	240	606
1693	2018_12_17_13_45_57	56580	0	240	606
1694	2018_12_17_13_45_58	56600	0	240	606
1695	2018_12_17_13_45_58	56622	0	240	606
1696	2018_12_17_13_45_58	56642	0	240	606
1697	2018_12_17_13_45_58	56664	0	240	606
1698	2018_12_17_13_45_58	56684	0	240	606
1699	2018_12_17_13_45_58	56706	0	240	606
1700	2018_12_17_13_45_58	56726	0	240	606
1701	2018_12_17_13_45_58	56748	0	240	606
1702	2018_12_17_13_45_58	56768	0	240	606
1703	2018_12_17_13_45_58	56788	0	240	606
1704	2018_12_17_13_45_58	56810	0	240	606
1705	2018_12_17_13_45_58	56830	0	240	606
1706	2018_12_17_13_45_58	56852	0	240	606
1707	2018_12_17_13_45_58	56872	0	240	606
1708	2018_12_17_13_45_58	56894	0	240	606
1709	2018_12_17_13_45_58	56914	0	240	606
1710	2018_12_17_13_45_58	56936	0	240	606
1711	2018_12_17_13_45_58	56956	0	240	606
1712	2018_12_17_13_45_58	56978	0	240	606
1713	2018_12_17_13_45_58	56998	0	240	606
1714	2018_12_17_13_45_58	57020	0	240	606
1715	2018_12_17_13_45_58	57040	0	240	606
1716	2018_12_17_13_45_58	57062	0	240	606
1717	2018_12_17_13_45_58	57082	0	240	606
1718	2018_12_17_13_45_58	57104	0	240	606
1719	2018_12_17_13_45_58	57124	0	240	606
1720	2018_12_17_13_45_58	57146	0	240	606
1721	2018_12_17_13_45_58	57166	0	240	606
1722	2018_12_17_13_45_58	57188	0	240	606
1723	2018_12_17_13_45_58	57208	0	240	606
1724	2018_12_17_13_45_58	57230	0	240	606
1725	2018_12_17_13_45_58	57250	0	240	606
1726	2018_12_17_13_45_58	57272	0	240	606
1727	2018_12_17_13_45_58	57292	0	240	606
1728	2018_12_17_13_45_58	57314	0	240	606
1729	2018_12_17_13_45_58	57334	0	240	606
1730	2018_12_17_13_45_58	57356	0	240	606
1731	2018_12_17_13_45_58	57376	0	240	606
1732	2018_12_17_13_45_58	57398	0	240	606
1733	2018_12_17_13_45_58	57418	0	240	606
1734	2018_12_17_13_45_58	57440	0	240	606
1735	2018_12_17_13_45_58	57460	0	240	606
1736	2018_12_17_13_45_58	57482	0	240	606
1737	2018_12_17_13_45_58	57502	0	240	606
1738	2018_12_17_13_45_58	57524	0	240	606
1739	2018_12_17_13_45_58	57544	0	240	606
1740	2018_12_17_13_45_58	57566	0	240	606
1741	2018_12_17_13_45_58	57586	0	240	606
1742	2018_12_17_13_45_59	57608	0	240	606
1743	2018_12_17_13_45_59	57628	0	240	606
1744	2018_12_17_13_45_59	57650	0	240	606
1745	2018_12_17_13_45_59	57670	0	240	606
1746	2018_12_17_13_45_59	57692	0	240	606
1747	2018_12_17_13_45_59	57712	0	240	606
1748	2018_12_17_13_45_59	57734	0	240	606
1749	2018_12_17_13_45_59	57754	0	240	606
1750	2018_12_17_13_45_59	57776	0	240	606
1751	2018_12_17_13_45_59	57796	0	240	606
1752	2018_12_17_13_45_59	57818	0	240	606
1753	2018_12_17_13_45_59	57838	0	240	606
1754	2018_12_17_13_45_59	57860	0	240	606
1755	2018_12_17_13_45_59	57880	0	240	606
1756	2018_12_17_13_45_59	57902	0	240	606
1757	2018_12_17_13_45_59	57922	0	240	606
1758	2018_12_17_13_45_59	57944	0	240	606
1759	2018_12_17_13_45_59	57964	0	240	606
1760	2018_12_17_13_45_59	57986	0	240	606
1761	2018_12_17_13_45_59	58006	0	240	606
1762	2018_12_17_13_45_59	58028	0	240	606
1763	2018_12_17_13_45_59	58048	0	240	606
1764	2018_12_17_13_45_59	58068	0	240	606
1765	2018_12_17_13_45_59	58090	0	240	606
1766	2018_12_17_13_45_59	58110	0	240	606
1767	2018_12_17_13_45_59	58132	0	240	606
1768	2018_12_17_13_45_59	58152	0	240	606
1769	2018_12_17_13_45_59	58174	0	240	606
1770	2018_12_17_13_45_59	58194	0	240	606
1771	2018_12_17_13_45_59	58216	0	240	606
1772	2018_12_17_13_45_59	58236	0	240	606
1773	2018_12_17_13_45_59	58258	0	240	606
1774	2018_12_17_13_45_59	58278	0	240	606
1775	2018_12_17_13_45_59	58300	0	240	606
1776	2018_12_17_13_45_59	58320	0	240	606
1777	2018_12_17_13_45_59	58342	0	240	606
1778	2018_12_17_13_45_59	58362	0	240	606
1779	2018_12_17_13_45_59	58384	0	240	606
1780	2018_12_17_13_45_59	58404	0	240	606
1781	2018_12_17_13_45_59	58426	0	240	606
1782	2018_12_17_13_45_59	58446	0	240	606
1783	2018_12_17_13_45_59	58468	0	240	606
1784	2018_12_17_13_45_59	58488	0	240	606
1785	2018_12_17_13_45_59	58510	0	240	606
1786	2018_12_17_13_45_59	58530	0	240	606
1787	2018_12_17_13_45_59	58552	0	240	606
1788	2018_12_17_13_45_59	58572	0	240	606
1789	2018_12_17_13_45_59	58594	0	240	606
1790	2018_12_17_13_46_0	58614	0	240	606
1791	2018_12_17_13_46_0	58636	0	240	606
1792	2018_12_17_13_46_0	58656	0	240	606
1793	2018_12_17_13_46_0	58678	0	240	606
1794	2018_12_17_13_46_0	58698	0	240	606
1795	2018_12_17_13_46_0	58720	0	240	606
1796	2018_12_17_13_46_0	58740	0	240	606
1797	2018_12_17_13_46_0	58762	0	240	606
1798	2018_12_17_13_46_0	58782	0	240	606
1799	2018_12_17_13_46_0	58804	0	240	606
1800	2018_12_17_13_46_0	58824	0	240	606
1801	2018_12_17_13_46_0	58846	0	240	606
1802	2018_12_17_13_46_0	58866	0	240	606
1803	2018_12_17_13_46_0	58888	0	240	606
1804	2018_12_17_13_46_0	58908	0	240	606
1805	2018_12_17_13_46_0	58930	0	240	606
1806	2018_12_17_13_46_0	58950	0	240	606
1807	2018_12_17_13_46_0	58972	0	240	606
1808	2018_12_17_13_46_0	58992	0	240	606
1809	2018_12_17_13_46_0	59014	0	240	606
1810	2018_12_17_13_46_0	59034	0	240	606
1811	2018_12_17_13_46_0	59056	0	240	606
1812	2018_12_17_13_46_0	59076	0	240	606
1813	2018_12_17_13_46_0	59098	0	240	606
1814	2018_12_17_13_46_0	59118	0	240	606
1815	2018_12_17_13_46_0	59140	0	240	606
1816	2018_12_17_13_46_0	59160	0	240	606
1817	2018_12_17_13_46_0	59182	0	240	606
1818	2018_12_17_13_46_0	59202	0	240	606
1819	2018_12_17_13_46_0	59224	0	240	606
1820	2018_12_17_13_46_0	59244	0	240	606
1821	2018_12_17_13_46_0	59266	0	240	606
1822	2018_12_17_13_46_0	59286	0	240	606
1823	2018_12_17_13_46_0	59308	0	240	606
1824	2018_12_17_13_46_0	59328	0	240	606
1825	2018_12_17_13_46_0	59348	0	240	606
1826	2018_12_17_13_46_0	59370	0	240	606
1827	2018_12_17_13_46_0	59390	0	240	606
1828	2018_12_17_13_46_0	59412	0	240	606
1829	2018_12_17_13_46_0	59432	0	240	606
1830	2018_12_17_13_46_0	59454	0	240	606
1831	2018_12_17_13_46_0	59474	0	240	606
1832	2018_12_17_13_46_0	59496	0	240	606
1833	2018_12_17_13_46_0	59516	0	240	606
1834	2018_12_17_13_46_0	59538	0	240	606
1835	2018_12_17_13_46_0	59558	0	240	606
1836	2018_12_17_13_46_0	59580	0	240	606
1837	2018_12_17_13_46_1	59600	0	240	606
1838	2018_12_17_13_46_1	59622	0	240	606
1839	2018_12_17_13_46_1	59642	0	240	606
1840	2018_12_17_13_46_1	59664	0	240	606
1841	2018_12_17_13_46_1	59684	0	240	606
1842	2018_12_17_13_46_1	59706	0	240	606
1843	2018_12_17_13_46_1	59726	0	240	606
1844	2018_12_17_13_46_1	59748	0	240	606
1845	2018_12_17_13_46_1	59768	0	240	606
1846	2018_12_17_13_46_1	59790	0	240	606
1847	2018_12_17_13_46_1	59810	0	240	606
1848	2018_12_17_13_46_1	59832	0	240	606
1849	2018_12_17_13_46_1	59852	0	240	606
1850	2018_12_17_13_46_1	59874	0	240	606
1851	2018_12_17_13_46_1	59894	0	240	606
1852	2018_12_17_13_46_1	59916	0	240	606
1853	2018_12_17_13_46_1	59936	0	240	606
1854	2018_12_17_13_46_1	59958	0	240	606
1855	2018_12_17_13_46_1	59978	0	240	606
1856	2018_12_17_13_46_1	60000	0	240	606
1857	2018_12_17_13_46_1	60020	0	239	606
1858	2018_12_17_13_46_1	60042	0	239	607
1859	2018_12_17_13_46_1	60062	0	239	608
1860	2018_12_17_13_46_1	60084	0	239	608
1861	2018_12_17_13_46_1	60104	0	239	607
1862	2018_12_17_13_46_1	60126	0	239	607
1863	2018_12_17_13_46_1	60146	0	239	607
1864	2018_12_17_13_46_1	60168	0	239	607
1865	2018_12_17_13_46_1	60188	0	239	607
1866	2018_12_17_13_46_1	60210	0	239	607
1867	2018_12_17_13_46_1	60230	0	239	607
1868	2018_12_17_13_46_1	60252	0	239	607
1869	2018_12_17_13_46_1	60272	0	239	607
1870	2018_12_17_13_46_1	60294	0	238	607
1871	2018_12_17_13_46_1	60314	0	238	607
1872	2018_12_17_13_46_1	60336	0	238	606
1873	2018_12_17_13_46_1	60356	0	238	606
1874	2018_12_17_13_46_1	60378	0	238	606
1875	2018_12_17_13_46_1	60398	0	238	606
1876	2018_12_17_13_46_1	60420	0	237	606
1877	2018_12_17_13_46_1	60440	0	237	606
1878	2018_12_17_13_46_1	60462	0	237	606
1879	2018_12_17_13_46_1	60482	0	237	605
1880	2018_12_17_13_46_1	60504	0	236	606
1881	2018_12_17_13_46_1	60524	0	236	605
1882	2018_12_17_13_46_1	60546	0	236	604
1883	2018_12_17_13_46_1	60566	0	236	604
1884	2018_12_17_13_46_1	60588	0	235	604
1885	2018_12_17_13_46_2	60608	0	235	603
1886	2018_12_17_13_46_2	60628	0	235	601
1887	2018_12_17_13_46_2	60650	0	235	600
1888	2018_12_17_13_46_2	60670	0	234	600
1889	2018_12_17_13_46_2	60692	0	234	598
1890	2018_12_17_13_46_2	60712	0	234	597
1891	2018_12_17_13_46_2	60734	0	233	597
1892	2018_12_17_13_46_2	60754	0	233	596
1893	2018_12_17_13_46_2	60776	0	232	596
1894	2018_12_17_13_46_2	60796	0	232	595
1895	2018_12_17_13_46_2	60818	0	232	595
1896	2018_12_17_13_46_2	60838	0	231	595
1897	2018_12_17_13_46_2	60860	0	231	595
1898	2018_12_17_13_46_2	60880	0	230	595
1899	2018_12_17_13_46_2	60902	0	230	595
1900	2018_12_17_13_46_2	60922	0	230	594
1901	2018_12_17_13_46_2	60944	0	229	595
1902	2018_12_17_13_46_2	60964	0	229	595
1903	2018_12_17_13_46_2	60986	0	228	594
1904	2018_12_17_13_46_2	61006	0	228	594
1905	2018_12_17_13_46_2	61028	0	227	594
1906	2018_12_17_13_46_2	61048	0	227	594
1907	2018_12_17_13_46_2	61070	0	226	594
1908	2018_12_17_13_46_2	61090	0	226	594
1909	2018_12_17_13_46_2	61112	0	225	594
1910	2018_12_17_13_46_2	61132	0	224	593
1911	2018_12_17_13_46_2	61154	0	224	593
1912	2018_12_17_13_46_2	61174	0	223	593
1913	2018_12_17_13_46_2	61196	0	223	593
1914	2018_12_17_13_46_2	61216	0	222	592
1915	2018_12_17_13_46_2	61238	0	222	592
1916	2018_12_17_13_46_2	61258	0	221	592
1917	2018_12_17_13_46_2	61280	0	220	592
1918	2018_12_17_13_46_2	61300	0	220	592
1919	2018_12_17_13_46_2	61322	0	219	591
1920	2018_12_17_13_46_2	61342	0	218	591
1921	2018_12_17_13_46_2	61364	0	218	591
1922	2018_12_17_13_46_2	61384	0	217	591
1923	2018_12_17_13_46_2	61406	0	216	591
1924	2018_12_17_13_46_2	61426	0	216	590
1925	2018_12_17_13_46_2	61448	0	215	589
1926	2018_12_17_13_46_2	61468	0	214	589
1927	2018_12_17_13_46_2	61490	0	214	589
1928	2018_12_17_13_46_2	61510	0	213	589
1929	2018_12_17_13_46_2	61532	0	212	589
1930	2018_12_17_13_46_2	61552	0	212	588
1931	2018_12_17_13_46_2	61574	0	211	588
1932	2018_12_17_13_46_2	61594	0	210	587
1933	2018_12_17_13_46_3	61616	0	209	587
1934	2018_12_17_13_46_3	61636	0	208	587
1935	2018_12_17_13_46_3	61658	0	208	587
1936	2018_12_17_13_46_3	61678	0	207	586
1937	2018_12_17_13_46_3	61700	0	206	586
1938	2018_12_17_13_46_3	61720	0	205	585
1939	2018_12_17_13_46_3	61742	0	204	585
1940	2018_12_17_13_46_3	61762	0	204	585
1941	2018_12_17_13_46_3	61784	0	203	584
1942	2018_12_17_13_46_3	61804	0	202	584
1943	2018_12_17_13_46_3	61826	0	201	584
1944	2018_12_17_13_46_3	61846	0	200	584
1945	2018_12_17_13_46_3	61868	0	199	583
1946	2018_12_17_13_46_3	61888	0	199	583
1947	2018_12_17_13_46_3	61908	0	198	582
1948	2018_12_17_13_46_3	61930	0	197	582
1949	2018_12_17_13_46_3	61950	0	196	582
1950	2018_12_17_13_46_3	61972	0	195	581
1951	2018_12_17_13_46_3	61992	0	194	581
1952	2018_12_17_13_46_3	62014	0	193	580
1953	2018_12_17_13_46_3	62034	0	192	580
1954	2018_12_17_13_46_3	62056	0	191	580
1955	2018_12_17_13_46_3	62076	0	190	579
1956	2018_12_17_13_46_3	62098	0	189	579
1957	2018_12_17_13_46_3	62118	0	188	579
1958	2018_12_17_13_46_3	62140	0	187	578
1959	2018_12_17_13_46_3	62160	0	186	578
1960	2018_12_17_13_46_3	62182	0	185	577
1961	2018_12_17_13_46_3	62202	0	184	577
1962	2018_12_17_13_46_3	62224	0	183	576
1963	2018_12_17_13_46_3	62244	0	182	576
1964	2018_12_17_13_46_3	62266	0	181	575
1965	2018_12_17_13_46_3	62286	0	180	575
1966	2018_12_17_13_46_3	62308	0	179	575
1967	2018_12_17_13_46_3	62328	0	178	574
1968	2018_12_17_13_46_3	62350	0	177	574
1969	2018_12_17_13_46_3	62370	0	176	573
1970	2018_12_17_13_46_3	62392	0	175	573
1971	2018_12_17_13_46_3	62412	0	174	572
1972	2018_12_17_13_46_3	62434	0	173	572
1973	2018_12_17_13_46_3	62454	0	172	571
1974	2018_12_17_13_46_3	62476	0	170	570
1975	2018_12_17_13_46_3	62496	0	169	570
1976	2018_12_17_13_46_3	62518	0	168	570
1977	2018_12_17_13_46_3	62538	0	167	569
1978	2018_12_17_13_46_3	62560	0	166	568
1979	2018_12_17_13_46_3	62580	0	165	568
1980	2018_12_17_13_46_4	62602	0	164	568
1981	2018_12_17_13_46_4	62622	0	163	567
1982	2018_12_17_13_46_4	62644	0	161	566
1983	2018_12_17_13_46_4	62664	0	160	566
1984	2018_12_17_13_46_4	62686	0	159	565
1985	2018_12_17_13_46_4	62706	0	158	564
1986	2018_12_17_13_46_4	62728	0	157	564
1987	2018_12_17_13_46_4	62748	0	155	563
1988	2018_12_17_13_46_4	62770	0	154	563
1989	2018_12_17_13_46_4	62790	0	153	562
1990	2018_12_17_13_46_4	62812	0	152	562
1991	2018_12_17_13_46_4	62832	0	151	561
1992	2018_12_17_13_46_4	62854	0	149	561
1993	2018_12_17_13_46_4	62874	0	148	560
1994	2018_12_17_13_46_4	62896	0	147	559
1995	2018_12_17_13_46_4	62916	0	146	558
1996	2018_12_17_13_46_4	62938	0	144	558
1997	2018_12_17_13_46_4	62958	0	143	558
1998	2018_12_17_13_46_4	62980	0	142	557
[truncated: 3,041 more rows]
