# Supplementary material for: Design and Evaluation of a Balanced Compliant Laparoscopic Grasper
Source: IEEE J Transl Eng Health Med. 2023 Jul 3;11:451–9. doi: 10.1109/JTEHM.2023.3291925 (PMC10561751; doi:10.1109/JTEHM.2023.3291925)
Supplement: Supplementary materials [file jtehm-3291925-mm.zip › Supplemental A - Matlab scripts/figure 2/2018_12_17_sensordata_240_10_90673_6.tsv]

id	timestamp	millisecond_runtime	Cycle	Position	force
0	2018_12_17_13_48_46	21954	0	240	606
1	2018_12_17_13_48_46	21976	0	240	606
2	2018_12_17_13_48_46	21996	0	240	606
3	2018_12_17_13_48_46	22018	0	240	606
4	2018_12_17_13_48_46	22038	0	240	606
5	2018_12_17_13_48_46	22060	0	240	606
6	2018_12_17_13_48_46	22080	0	240	606
7	2018_12_17_13_48_46	22100	0	240	606
8	2018_12_17_13_48_46	22122	0	240	606
9	2018_12_17_13_48_46	22142	0	240	606
10	2018_12_17_13_48_46	22164	0	240	606
11	2018_12_17_13_48_46	22184	0	240	606
12	2018_12_17_13_48_46	22206	0	240	606
13	2018_12_17_13_48_46	22226	0	240	606
14	2018_12_17_13_48_46	22248	0	240	606
15	2018_12_17_13_48_46	22268	0	240	606
16	2018_12_17_13_48_46	22290	0	240	606
17	2018_12_17_13_48_46	22310	0	240	606
18	2018_12_17_13_48_46	22332	0	240	606
19	2018_12_17_13_48_46	22352	0	240	606
20	2018_12_17_13_48_46	22374	0	240	606
21	2018_12_17_13_48_46	22394	0	240	606
22	2018_12_17_13_48_46	22416	0	240	606
23	2018_12_17_13_48_46	22436	0	240	606
24	2018_12_17_13_48_46	22458	0	240	606
25	2018_12_17_13_48_46	22478	0	240	606
26	2018_12_17_13_48_46	22500	0	240	606
27	2018_12_17_13_48_46	22520	0	240	606
28	2018_12_17_13_48_46	22542	0	240	606
29	2018_12_17_13_48_46	22562	0	240	606
30	2018_12_17_13_48_46	22584	0	240	606
31	2018_12_17_13_48_46	22604	0	240	606
32	2018_12_17_13_48_46	22626	0	240	606
33	2018_12_17_13_48_46	22646	0	240	606
34	2018_12_17_13_48_46	22668	0	240	606
35	2018_12_17_13_48_46	22688	0	240	606
36	2018_12_17_13_48_46	22710	0	240	606
37	2018_12_17_13_48_46	22730	0	240	606
38	2018_12_17_13_48_46	22752	0	240	606
39	2018_12_17_13_48_46	22772	0	240	606
40	2018_12_17_13_48_46	22794	0	240	606
41	2018_12_17_13_48_46	22814	0	240	606
42	2018_12_17_13_48_46	22836	0	240	606
43	2018_12_17_13_48_46	22856	0	240	606
44	2018_12_17_13_48_46	22878	0	240	606
45	2018_12_17_13_48_46	22898	0	240	606
46	2018_12_17_13_48_46	22920	0	240	606
47	2018_12_17_13_48_46	22940	0	240	606
48	2018_12_17_13_48_47	22962	0	240	606
49	2018_12_17_13_48_47	22982	0	240	606
50	2018_12_17_13_48_47	23004	0	240	606
51	2018_12_17_13_48_47	23024	0	240	606
52	2018_12_17_13_48_47	23046	0	240	606
53	2018_12_17_13_48_47	23066	0	240	606
54	2018_12_17_13_48_47	23088	0	240	606
55	2018_12_17_13_48_47	23108	0	240	606
56	2018_12_17_13_48_47	23130	0	240	606
57	2018_12_17_13_48_47	23150	0	240	606
58	2018_12_17_13_48_47	23172	0	240	606
59	2018_12_17_13_48_47	23192	0	240	606
60	2018_12_17_13_48_47	23214	0	240	606
61	2018_12_17_13_48_47	23234	0	240	606
62	2018_12_17_13_48_47	23256	0	240	606
63	2018_12_17_13_48_47	23276	0	240	606
64	2018_12_17_13_48_47	23298	0	240	606
65	2018_12_17_13_48_47	23318	0	240	606
66	2018_12_17_13_48_47	23340	0	240	606
67	2018_12_17_13_48_47	23360	0	240	606
68	2018_12_17_13_48_47	23380	0	240	606
69	2018_12_17_13_48_47	23402	0	240	606
70	2018_12_17_13_48_47	23422	0	240	606
71	2018_12_17_13_48_47	23444	0	240	606
72	2018_12_17_13_48_47	23464	0	240	606
73	2018_12_17_13_48_47	23486	0	240	606
74	2018_12_17_13_48_47	23506	0	240	606
75	2018_12_17_13_48_47	23528	0	240	606
76	2018_12_17_13_48_47	23548	0	240	606
77	2018_12_17_13_48_47	23570	0	240	606
78	2018_12_17_13_48_47	23590	0	240	606
79	2018_12_17_13_48_47	23612	0	240	606
80	2018_12_17_13_48_47	23632	0	240	606
81	2018_12_17_13_48_47	23654	0	240	606
82	2018_12_17_13_48_47	23674	0	240	606
83	2018_12_17_13_48_47	23696	0	240	606
84	2018_12_17_13_48_47	23716	0	240	606
85	2018_12_17_13_48_47	23738	0	240	606
86	2018_12_17_13_48_47	23758	0	240	606
87	2018_12_17_13_48_47	23780	0	240	606
88	2018_12_17_13_48_47	23800	0	240	606
89	2018_12_17_13_48_47	23822	0	240	606
90	2018_12_17_13_48_47	23842	0	240	606
91	2018_12_17_13_48_47	23864	0	240	606
92	2018_12_17_13_48_47	23884	0	240	606
93	2018_12_17_13_48_47	23906	0	240	606
94	2018_12_17_13_48_47	23926	0	240	606
95	2018_12_17_13_48_47	23948	0	240	606
96	2018_12_17_13_48_48	23968	0	240	606
97	2018_12_17_13_48_48	23990	0	240	606
98	2018_12_17_13_48_48	24010	0	240	606
99	2018_12_17_13_48_48	24032	0	240	606
100	2018_12_17_13_48_48	24052	0	240	606
101	2018_12_17_13_48_48	24074	0	240	606
102	2018_12_17_13_48_48	24094	0	240	606
103	2018_12_17_13_48_48	24116	0	240	606
104	2018_12_17_13_48_48	24136	0	240	606
105	2018_12_17_13_48_48	24158	0	240	606
106	2018_12_17_13_48_48	24178	0	240	606
107	2018_12_17_13_48_48	24200	0	240	606
108	2018_12_17_13_48_48	24220	0	240	606
109	2018_12_17_13_48_48	24242	0	240	606
110	2018_12_17_13_48_48	24262	0	240	606
111	2018_12_17_13_48_48	24284	0	240	606
112	2018_12_17_13_48_48	24304	0	240	606
113	2018_12_17_13_48_48	24326	0	240	606
114	2018_12_17_13_48_48	24346	0	240	606
115	2018_12_17_13_48_48	24368	0	240	606
116	2018_12_17_13_48_48	24388	0	240	606
117	2018_12_17_13_48_48	24410	0	240	606
118	2018_12_17_13_48_48	24430	0	240	606
119	2018_12_17_13_48_48	24452	0	240	606
120	2018_12_17_13_48_48	24472	0	240	606
121	2018_12_17_13_48_48	24494	0	240	606
122	2018_12_17_13_48_48	24514	0	240	606
123	2018_12_17_13_48_48	24536	0	240	606
124	2018_12_17_13_48_48	24556	0	240	606
125	2018_12_17_13_48_48	24578	0	240	606
126	2018_12_17_13_48_48	24598	0	240	606
127	2018_12_17_13_48_48	24620	0	240	606
128	2018_12_17_13_48_48	24640	0	240	606
129	2018_12_17_13_48_48	24660	0	240	606
130	2018_12_17_13_48_48	24682	0	240	606
131	2018_12_17_13_48_48	24702	0	240	606
132	2018_12_17_13_48_48	24724	0	240	606
133	2018_12_17_13_48_48	24744	0	240	606
134	2018_12_17_13_48_48	24766	0	240	606
135	2018_12_17_13_48_48	24786	0	240	606
136	2018_12_17_13_48_48	24808	0	240	606
137	2018_12_17_13_48_48	24828	0	240	606
138	2018_12_17_13_48_48	24850	0	240	606
139	2018_12_17_13_48_48	24870	0	240	606
140	2018_12_17_13_48_48	24892	0	240	606
141	2018_12_17_13_48_48	24912	0	240	606
142	2018_12_17_13_48_48	24934	0	240	606
143	2018_12_17_13_48_48	24954	0	240	606
144	2018_12_17_13_48_49	24976	0	240	606
145	2018_12_17_13_48_49	24996	0	240	606
146	2018_12_17_13_48_49	25018	0	240	606
147	2018_12_17_13_48_49	25038	0	240	606
148	2018_12_17_13_48_49	25060	0	240	606
149	2018_12_17_13_48_49	25080	0	240	606
150	2018_12_17_13_48_49	25102	0	240	606
151	2018_12_17_13_48_49	25122	0	240	606
152	2018_12_17_13_48_49	25144	0	240	606
153	2018_12_17_13_48_49	25164	0	240	606
154	2018_12_17_13_48_49	25186	0	240	606
155	2018_12_17_13_48_49	25206	0	240	606
156	2018_12_17_13_48_49	25228	0	240	606
157	2018_12_17_13_48_49	25248	0	240	606
158	2018_12_17_13_48_49	25270	0	240	606
159	2018_12_17_13_48_49	25290	0	240	606
160	2018_12_17_13_48_49	25312	0	240	606
161	2018_12_17_13_48_49	25332	0	240	606
162	2018_12_17_13_48_49	25354	0	240	606
163	2018_12_17_13_48_49	25374	0	240	606
164	2018_12_17_13_48_49	25396	0	240	606
165	2018_12_17_13_48_49	25416	0	240	606
166	2018_12_17_13_48_49	25438	0	240	606
167	2018_12_17_13_48_49	25458	0	240	606
168	2018_12_17_13_48_49	25480	0	240	606
169	2018_12_17_13_48_49	25500	0	240	606
170	2018_12_17_13_48_49	25522	0	240	606
171	2018_12_17_13_48_49	25542	0	240	606
172	2018_12_17_13_48_49	25564	0	240	606
173	2018_12_17_13_48_49	25584	0	240	606
174	2018_12_17_13_48_49	25606	0	240	606
175	2018_12_17_13_48_49	25626	0	240	606
176	2018_12_17_13_48_49	25648	0	240	606
177	2018_12_17_13_48_49	25668	0	240	606
178	2018_12_17_13_48_49	25690	0	240	606
179	2018_12_17_13_48_49	25710	0	240	606
180	2018_12_17_13_48_49	25732	0	240	606
181	2018_12_17_13_48_49	25752	0	240	606
182	2018_12_17_13_48_49	25774	0	240	606
183	2018_12_17_13_48_49	25794	0	240	606
184	2018_12_17_13_48_49	25816	0	240	606
185	2018_12_17_13_48_49	25836	0	240	606
186	2018_12_17_13_48_49	25858	0	240	606
187	2018_12_17_13_48_49	25878	0	240	606
188	2018_12_17_13_48_49	25900	0	240	606
189	2018_12_17_13_48_49	25920	0	240	606
190	2018_12_17_13_48_49	25940	0	240	606
191	2018_12_17_13_48_50	25962	0	240	606
192	2018_12_17_13_48_50	25982	0	240	606
193	2018_12_17_13_48_50	26004	0	240	606
194	2018_12_17_13_48_50	26024	0	240	606
195	2018_12_17_13_48_50	26046	0	240	606
196	2018_12_17_13_48_50	26066	0	240	606
197	2018_12_17_13_48_50	26088	0	240	606
198	2018_12_17_13_48_50	26108	0	240	606
199	2018_12_17_13_48_50	26130	0	240	606
200	2018_12_17_13_48_50	26150	0	240	606
201	2018_12_17_13_48_50	26172	0	240	606
202	2018_12_17_13_48_50	26192	0	240	606
203	2018_12_17_13_48_50	26214	0	240	606
204	2018_12_17_13_48_50	26234	0	240	606
205	2018_12_17_13_48_50	26256	0	240	606
206	2018_12_17_13_48_50	26276	0	240	606
207	2018_12_17_13_48_50	26298	0	240	606
208	2018_12_17_13_48_50	26318	0	240	606
209	2018_12_17_13_48_50	26340	0	240	606
210	2018_12_17_13_48_50	26360	0	240	606
211	2018_12_17_13_48_50	26382	0	240	606
212	2018_12_17_13_48_50	26402	0	240	606
213	2018_12_17_13_48_50	26424	0	240	606
214	2018_12_17_13_48_50	26444	0	240	606
215	2018_12_17_13_48_50	26466	0	240	606
216	2018_12_17_13_48_50	26486	0	240	606
217	2018_12_17_13_48_50	26508	0	240	606
218	2018_12_17_13_48_50	26528	0	240	606
219	2018_12_17_13_48_50	26550	0	240	606
220	2018_12_17_13_48_50	26570	0	240	606
221	2018_12_17_13_48_50	26592	0	240	606
222	2018_12_17_13_48_50	26612	0	240	606
223	2018_12_17_13_48_50	26634	0	240	606
224	2018_12_17_13_48_50	26654	0	240	606
225	2018_12_17_13_48_50	26676	0	240	606
226	2018_12_17_13_48_50	26696	0	240	606
227	2018_12_17_13_48_50	26718	0	240	606
228	2018_12_17_13_48_50	26738	0	240	606
229	2018_12_17_13_48_50	26760	0	240	606
230	2018_12_17_13_48_50	26780	0	240	606
231	2018_12_17_13_48_50	26802	0	240	606
232	2018_12_17_13_48_50	26822	0	240	606
233	2018_12_17_13_48_50	26844	0	240	606
234	2018_12_17_13_48_50	26864	0	240	606
235	2018_12_17_13_48_50	26886	0	240	605
236	2018_12_17_13_48_50	26906	0	240	606
237	2018_12_17_13_48_50	26928	0	240	606
238	2018_12_17_13_48_50	26948	0	240	606
239	2018_12_17_13_48_51	26970	0	240	606
240	2018_12_17_13_48_51	26990	0	240	606
241	2018_12_17_13_48_51	27012	0	240	606
242	2018_12_17_13_48_51	27032	0	240	606
243	2018_12_17_13_48_51	27054	0	240	606
244	2018_12_17_13_48_51	27074	0	240	606
245	2018_12_17_13_48_51	27096	0	240	606
246	2018_12_17_13_48_51	27116	0	240	606
247	2018_12_17_13_48_51	27138	0	240	606
248	2018_12_17_13_48_51	27158	0	240	606
249	2018_12_17_13_48_51	27180	0	240	605
250	2018_12_17_13_48_51	27200	0	240	606
251	2018_12_17_13_48_51	27220	0	240	606
252	2018_12_17_13_48_51	27242	0	240	606
253	2018_12_17_13_48_51	27262	0	240	606
254	2018_12_17_13_48_51	27284	0	240	606
255	2018_12_17_13_48_51	27304	0	240	606
256	2018_12_17_13_48_51	27326	0	240	606
257	2018_12_17_13_48_51	27346	0	240	606
258	2018_12_17_13_48_51	27368	0	240	606
259	2018_12_17_13_48_51	27388	0	240	606
260	2018_12_17_13_48_51	27410	0	240	606
261	2018_12_17_13_48_51	27430	0	240	606
262	2018_12_17_13_48_51	27452	0	240	606
263	2018_12_17_13_48_51	27472	0	240	606
264	2018_12_17_13_48_51	27494	0	240	606
265	2018_12_17_13_48_51	27514	0	240	606
266	2018_12_17_13_48_51	27536	0	240	606
267	2018_12_17_13_48_51	27556	0	240	606
268	2018_12_17_13_48_51	27578	0	240	606
269	2018_12_17_13_48_51	27598	0	240	606
270	2018_12_17_13_48_51	27620	0	240	606
271	2018_12_17_13_48_51	27640	0	240	606
272	2018_12_17_13_48_51	27662	0	240	606
273	2018_12_17_13_48_51	27682	0	240	606
274	2018_12_17_13_48_51	27704	0	240	606
275	2018_12_17_13_48_51	27724	0	240	606
276	2018_12_17_13_48_51	27746	0	240	606
277	2018_12_17_13_48_51	27766	0	240	606
278	2018_12_17_13_48_51	27788	0	240	606
279	2018_12_17_13_48_51	27808	0	240	606
280	2018_12_17_13_48_51	27830	0	240	606
281	2018_12_17_13_48_51	27850	0	240	606
282	2018_12_17_13_48_51	27872	0	240	606
283	2018_12_17_13_48_51	27892	0	240	606
284	2018_12_17_13_48_51	27914	0	240	606
285	2018_12_17_13_48_51	27934	0	240	606
286	2018_12_17_13_48_52	27956	0	240	606
287	2018_12_17_13_48_52	27976	0	240	606
288	2018_12_17_13_48_52	27998	0	240	606
289	2018_12_17_13_48_52	28018	0	240	606
290	2018_12_17_13_48_52	28040	0	240	606
291	2018_12_17_13_48_52	28060	0	240	606
292	2018_12_17_13_48_52	28082	0	240	606
293	2018_12_17_13_48_52	28102	0	240	606
294	2018_12_17_13_48_52	28124	0	240	606
295	2018_12_17_13_48_52	28144	0	240	605
296	2018_12_17_13_48_52	28166	0	240	606
297	2018_12_17_13_48_52	28186	0	240	606
298	2018_12_17_13_48_52	28208	0	240	606
299	2018_12_17_13_48_52	28228	0	240	606
300	2018_12_17_13_48_52	28250	0	240	606
301	2018_12_17_13_48_52	28270	0	240	606
302	2018_12_17_13_48_52	28292	0	240	606
303	2018_12_17_13_48_52	28312	0	240	606
304	2018_12_17_13_48_52	28334	0	240	606
305	2018_12_17_13_48_52	28354	0	240	606
306	2018_12_17_13_48_52	28376	0	240	606
307	2018_12_17_13_48_52	28396	0	240	605
308	2018_12_17_13_48_52	28418	0	240	606
309	2018_12_17_13_48_52	28438	0	240	606
310	2018_12_17_13_48_52	28460	0	240	606
311	2018_12_17_13_48_52	28480	0	240	606
312	2018_12_17_13_48_52	28500	0	240	606
313	2018_12_17_13_48_52	28522	0	240	606
314	2018_12_17_13_48_52	28542	0	240	606
315	2018_12_17_13_48_52	28564	0	240	606
316	2018_12_17_13_48_52	28584	0	240	606
317	2018_12_17_13_48_52	28606	0	240	606
318	2018_12_17_13_48_52	28626	0	240	606
319	2018_12_17_13_48_52	28648	0	240	606
320	2018_12_17_13_48_52	28668	0	240	606
321	2018_12_17_13_48_52	28690	0	240	606
322	2018_12_17_13_48_52	28710	0	240	606
323	2018_12_17_13_48_52	28732	0	240	606
324	2018_12_17_13_48_52	28752	0	240	606
325	2018_12_17_13_48_52	28774	0	240	606
326	2018_12_17_13_48_52	28794	0	240	606
327	2018_12_17_13_48_52	28816	0	240	606
328	2018_12_17_13_48_52	28836	0	240	606
329	2018_12_17_13_48_52	28858	0	240	606
330	2018_12_17_13_48_52	28878	0	240	606
331	2018_12_17_13_48_52	28900	0	240	606
332	2018_12_17_13_48_52	28920	0	240	606
333	2018_12_17_13_48_52	28942	0	240	606
334	2018_12_17_13_48_53	28962	0	240	606
335	2018_12_17_13_48_53	28984	0	240	606
336	2018_12_17_13_48_53	29004	0	240	606
337	2018_12_17_13_48_53	29026	0	240	606
338	2018_12_17_13_48_53	29046	0	240	606
339	2018_12_17_13_48_53	29068	0	240	606
340	2018_12_17_13_48_53	29088	0	240	606
341	2018_12_17_13_48_53	29110	0	240	606
342	2018_12_17_13_48_53	29130	0	240	606
343	2018_12_17_13_48_53	29152	0	240	606
344	2018_12_17_13_48_53	29172	0	240	606
345	2018_12_17_13_48_53	29194	0	240	606
346	2018_12_17_13_48_53	29214	0	240	606
347	2018_12_17_13_48_53	29236	0	240	606
348	2018_12_17_13_48_53	29256	0	240	606
349	2018_12_17_13_48_53	29278	0	240	606
350	2018_12_17_13_48_53	29298	0	240	606
351	2018_12_17_13_48_53	29320	0	240	606
352	2018_12_17_13_48_53	29340	0	240	606
353	2018_12_17_13_48_53	29362	0	240	606
354	2018_12_17_13_48_53	29382	0	240	606
355	2018_12_17_13_48_53	29404	0	240	606
356	2018_12_17_13_48_53	29424	0	240	606
357	2018_12_17_13_48_53	29446	0	240	606
358	2018_12_17_13_48_53	29466	0	240	606
359	2018_12_17_13_48_53	29488	0	240	606
360	2018_12_17_13_48_53	29508	0	240	606
361	2018_12_17_13_48_53	29530	0	240	606
362	2018_12_17_13_48_53	29550	0	240	606
363	2018_12_17_13_48_53	29572	0	240	606
364	2018_12_17_13_48_53	29592	0	240	606
365	2018_12_17_13_48_53	29614	0	240	606
366	2018_12_17_13_48_53	29634	0	240	606
367	2018_12_17_13_48_53	29656	0	240	606
368	2018_12_17_13_48_53	29676	0	240	606
369	2018_12_17_13_48_53	29698	0	240	606
370	2018_12_17_13_48_53	29718	0	240	606
371	2018_12_17_13_48_53	29740	0	240	605
372	2018_12_17_13_48_53	29760	0	240	606
373	2018_12_17_13_48_53	29780	0	240	606
374	2018_12_17_13_48_53	29802	0	240	605
375	2018_12_17_13_48_53	29822	0	240	606
376	2018_12_17_13_48_53	29844	0	240	606
377	2018_12_17_13_48_53	29864	0	240	606
378	2018_12_17_13_48_53	29886	0	240	606
379	2018_12_17_13_48_53	29906	0	240	606
380	2018_12_17_13_48_53	29928	0	240	606
381	2018_12_17_13_48_53	29948	0	240	606
382	2018_12_17_13_48_54	29970	0	240	606
383	2018_12_17_13_48_54	29990	0	240	606
384	2018_12_17_13_48_54	30012	0	240	606
385	2018_12_17_13_48_54	30032	0	240	605
386	2018_12_17_13_48_54	30054	0	240	606
387	2018_12_17_13_48_54	30074	0	240	606
388	2018_12_17_13_48_54	30096	0	240	606
389	2018_12_17_13_48_54	30116	0	240	606
390	2018_12_17_13_48_54	30138	0	240	606
391	2018_12_17_13_48_54	30158	0	240	606
392	2018_12_17_13_48_54	30180	0	240	606
393	2018_12_17_13_48_54	30200	0	240	606
394	2018_12_17_13_48_54	30222	0	240	606
395	2018_12_17_13_48_54	30242	0	240	606
396	2018_12_17_13_48_54	30264	0	240	606
397	2018_12_17_13_48_54	30284	0	240	606
398	2018_12_17_13_48_54	30306	0	240	606
399	2018_12_17_13_48_54	30326	0	240	606
400	2018_12_17_13_48_54	30348	0	240	606
401	2018_12_17_13_48_54	30368	0	240	606
402	2018_12_17_13_48_54	30390	0	240	606
403	2018_12_17_13_48_54	30410	0	240	606
404	2018_12_17_13_48_54	30432	0	240	606
405	2018_12_17_13_48_54	30452	0	240	606
406	2018_12_17_13_48_54	30474	0	240	606
407	2018_12_17_13_48_54	30494	0	240	605
408	2018_12_17_13_48_54	30516	0	240	606
409	2018_12_17_13_48_54	30536	0	240	606
410	2018_12_17_13_48_54	30558	0	240	606
411	2018_12_17_13_48_54	30578	0	240	606
412	2018_12_17_13_48_54	30600	0	240	606
413	2018_12_17_13_48_54	30620	0	240	606
414	2018_12_17_13_48_54	30642	0	240	606
415	2018_12_17_13_48_54	30662	0	240	606
416	2018_12_17_13_48_54	30684	0	240	606
417	2018_12_17_13_48_54	30704	0	240	606
418	2018_12_17_13_48_54	30726	0	240	606
419	2018_12_17_13_48_54	30746	0	240	606
420	2018_12_17_13_48_54	30768	0	240	606
421	2018_12_17_13_48_54	30788	0	240	606
422	2018_12_17_13_48_54	30810	0	240	606
423	2018_12_17_13_48_54	30830	0	240	606
424	2018_12_17_13_48_54	30852	0	240	606
425	2018_12_17_13_48_54	30872	0	240	606
426	2018_12_17_13_48_54	30894	0	240	606
427	2018_12_17_13_48_54	30914	0	240	606
428	2018_12_17_13_48_54	30936	0	240	606
429	2018_12_17_13_48_55	30956	0	240	606
430	2018_12_17_13_48_55	30978	0	240	606
431	2018_12_17_13_48_55	30998	0	240	606
432	2018_12_17_13_48_55	31020	0	240	606
433	2018_12_17_13_48_55	31040	0	240	606
434	2018_12_17_13_48_55	31060	0	240	606
435	2018_12_17_13_48_55	31082	0	240	606
436	2018_12_17_13_48_55	31102	0	240	606
437	2018_12_17_13_48_55	31124	0	240	606
438	2018_12_17_13_48_55	31144	0	240	606
439	2018_12_17_13_48_55	31166	0	240	606
440	2018_12_17_13_48_55	31186	0	240	606
441	2018_12_17_13_48_55	31208	0	240	606
442	2018_12_17_13_48_55	31228	0	240	606
443	2018_12_17_13_48_55	31250	0	240	606
444	2018_12_17_13_48_55	31270	0	240	606
445	2018_12_17_13_48_55	31292	0	240	606
446	2018_12_17_13_48_55	31312	0	240	606
447	2018_12_17_13_48_55	31334	0	240	606
448	2018_12_17_13_48_55	31354	0	240	606
449	2018_12_17_13_48_55	31376	0	240	606
450	2018_12_17_13_48_55	31396	0	240	606
451	2018_12_17_13_48_55	31418	0	240	606
452	2018_12_17_13_48_55	31438	0	240	606
453	2018_12_17_13_48_55	31460	0	240	606
454	2018_12_17_13_48_55	31480	0	240	606
455	2018_12_17_13_48_55	31502	0	240	606
456	2018_12_17_13_48_55	31522	0	240	606
457	2018_12_17_13_48_55	31544	0	240	606
458	2018_12_17_13_48_55	31564	0	240	605
459	2018_12_17_13_48_55	31586	0	240	606
460	2018_12_17_13_48_55	31606	0	240	606
461	2018_12_17_13_48_55	31628	0	240	606
462	2018_12_17_13_48_55	31648	0	240	606
463	2018_12_17_13_48_55	31670	0	240	606
464	2018_12_17_13_48_55	31690	0	240	606
465	2018_12_17_13_48_55	31712	0	240	606
466	2018_12_17_13_48_55	31732	0	240	605
467	2018_12_17_13_48_55	31754	0	240	606
468	2018_12_17_13_48_55	31774	0	240	606
469	2018_12_17_13_48_55	31796	0	240	605
470	2018_12_17_13_48_55	31816	0	240	606
471	2018_12_17_13_48_55	31838	0	240	606
472	2018_12_17_13_48_55	31858	0	240	606
473	2018_12_17_13_48_55	31880	0	240	606
474	2018_12_17_13_48_55	31900	0	240	606
475	2018_12_17_13_48_55	31922	0	240	606
476	2018_12_17_13_48_55	31942	0	240	606
477	2018_12_17_13_48_56	31964	0	240	606
478	2018_12_17_13_48_56	31984	0	240	606
479	2018_12_17_13_48_56	32006	0	240	606
480	2018_12_17_13_48_56	32026	0	240	606
481	2018_12_17_13_48_56	32048	0	240	606
482	2018_12_17_13_48_56	32068	0	240	606
483	2018_12_17_13_48_56	32090	0	240	606
484	2018_12_17_13_48_56	32110	0	240	606
485	2018_12_17_13_48_56	32132	0	240	606
486	2018_12_17_13_48_56	32152	0	240	606
487	2018_12_17_13_48_56	32174	0	240	606
488	2018_12_17_13_48_56	32194	0	240	606
489	2018_12_17_13_48_56	32216	0	240	605
490	2018_12_17_13_48_56	32236	0	240	606
491	2018_12_17_13_48_56	32258	0	240	606
492	2018_12_17_13_48_56	32278	0	240	606
493	2018_12_17_13_48_56	32300	0	240	606
494	2018_12_17_13_48_56	32320	0	240	606
495	2018_12_17_13_48_56	32340	0	240	606
496	2018_12_17_13_48_56	32362	0	240	606
497	2018_12_17_13_48_56	32382	0	240	606
498	2018_12_17_13_48_56	32404	0	240	605
499	2018_12_17_13_48_56	32424	0	240	606
500	2018_12_17_13_48_56	32446	0	240	606
501	2018_12_17_13_48_56	32466	0	240	606
502	2018_12_17_13_48_56	32488	0	240	606
503	2018_12_17_13_48_56	32508	0	240	606
504	2018_12_17_13_48_56	32530	0	240	606
505	2018_12_17_13_48_56	32550	0	240	606
506	2018_12_17_13_48_56	32572	0	240	606
507	2018_12_17_13_48_56	32592	0	240	606
508	2018_12_17_13_48_56	32614	0	240	606
509	2018_12_17_13_48_56	32634	0	240	606
510	2018_12_17_13_48_56	32656	0	240	606
511	2018_12_17_13_48_56	32676	0	240	606
512	2018_12_17_13_48_56	32698	0	240	606
513	2018_12_17_13_48_56	32718	0	240	606
514	2018_12_17_13_48_56	32740	0	240	606
515	2018_12_17_13_48_56	32760	0	240	606
516	2018_12_17_13_48_56	32782	0	240	606
517	2018_12_17_13_48_56	32802	0	240	606
518	2018_12_17_13_48_56	32824	0	240	606
519	2018_12_17_13_48_56	32844	0	240	606
520	2018_12_17_13_48_56	32866	0	240	606
521	2018_12_17_13_48_56	32886	0	240	605
522	2018_12_17_13_48_56	32908	0	240	606
523	2018_12_17_13_48_56	32928	0	240	605
524	2018_12_17_13_48_57	32950	0	240	606
525	2018_12_17_13_48_57	32970	0	240	605
526	2018_12_17_13_48_57	32992	0	240	605
527	2018_12_17_13_48_57	33012	0	240	606
528	2018_12_17_13_48_57	33034	0	240	606
529	2018_12_17_13_48_57	33054	0	240	606
530	2018_12_17_13_48_57	33076	0	240	606
531	2018_12_17_13_48_57	33096	0	240	605
532	2018_12_17_13_48_57	33118	0	240	606
533	2018_12_17_13_48_57	33138	0	240	606
534	2018_12_17_13_48_57	33160	0	240	606
535	2018_12_17_13_48_57	33180	0	240	606
536	2018_12_17_13_48_57	33202	0	240	606
537	2018_12_17_13_48_57	33222	0	240	606
538	2018_12_17_13_48_57	33244	0	240	606
539	2018_12_17_13_48_57	33264	0	240	605
540	2018_12_17_13_48_57	33286	0	240	606
541	2018_12_17_13_48_57	33306	0	240	606
542	2018_12_17_13_48_57	33328	0	240	606
543	2018_12_17_13_48_57	33348	0	240	606
544	2018_12_17_13_48_57	33370	0	240	606
545	2018_12_17_13_48_57	33390	0	240	606
546	2018_12_17_13_48_57	33412	0	240	606
547	2018_12_17_13_48_57	33432	0	240	606
548	2018_12_17_13_48_57	33454	0	240	606
549	2018_12_17_13_48_57	33474	0	240	606
550	2018_12_17_13_48_57	33496	0	240	606
551	2018_12_17_13_48_57	33516	0	240	606
552	2018_12_17_13_48_57	33538	0	240	606
553	2018_12_17_13_48_57	33558	0	240	606
554	2018_12_17_13_48_57	33580	0	240	606
555	2018_12_17_13_48_57	33600	0	240	606
556	2018_12_17_13_48_57	33620	0	240	605
557	2018_12_17_13_48_57	33642	0	240	606
558	2018_12_17_13_48_57	33662	0	240	606
559	2018_12_17_13_48_57	33684	0	240	606
560	2018_12_17_13_48_57	33704	0	240	605
561	2018_12_17_13_48_57	33726	0	240	605
562	2018_12_17_13_48_57	33746	0	240	606
563	2018_12_17_13_48_57	33768	0	240	606
564	2018_12_17_13_48_57	33788	0	240	606
565	2018_12_17_13_48_57	33810	0	240	606
566	2018_12_17_13_48_57	33830	0	240	606
567	2018_12_17_13_48_57	33852	0	240	605
568	2018_12_17_13_48_57	33872	0	240	606
569	2018_12_17_13_48_57	33894	0	240	606
570	2018_12_17_13_48_57	33914	0	240	606
571	2018_12_17_13_48_57	33936	0	240	606
572	2018_12_17_13_48_58	33956	0	240	606
573	2018_12_17_13_48_58	33978	0	240	606
574	2018_12_17_13_48_58	33998	0	240	606
575	2018_12_17_13_48_58	34020	0	240	606
576	2018_12_17_13_48_58	34040	0	240	606
577	2018_12_17_13_48_58	34062	0	240	606
578	2018_12_17_13_48_58	34082	0	240	606
579	2018_12_17_13_48_58	34104	0	240	606
580	2018_12_17_13_48_58	34124	0	240	606
581	2018_12_17_13_48_58	34146	0	240	606
582	2018_12_17_13_48_58	34166	0	240	606
583	2018_12_17_13_48_58	34188	0	240	605
584	2018_12_17_13_48_58	34208	0	240	606
585	2018_12_17_13_48_58	34230	0	240	606
586	2018_12_17_13_48_58	34250	0	240	606
587	2018_12_17_13_48_58	34272	0	240	606
588	2018_12_17_13_48_58	34292	0	240	606
589	2018_12_17_13_48_58	34314	0	240	606
590	2018_12_17_13_48_58	34334	0	240	606
591	2018_12_17_13_48_58	34356	0	240	606
592	2018_12_17_13_48_58	34376	0	240	606
593	2018_12_17_13_48_58	34398	0	240	606
594	2018_12_17_13_48_58	34418	0	240	606
595	2018_12_17_13_48_58	34440	0	240	606
596	2018_12_17_13_48_58	34460	0	240	606
597	2018_12_17_13_48_58	34482	0	240	606
598	2018_12_17_13_48_58	34502	0	240	606
599	2018_12_17_13_48_58	34524	0	240	606
600	2018_12_17_13_48_58	34544	0	240	606
601	2018_12_17_13_48_58	34566	0	240	606
602	2018_12_17_13_48_58	34586	0	240	606
603	2018_12_17_13_48_58	34608	0	240	606
604	2018_12_17_13_48_58	34628	0	240	606
605	2018_12_17_13_48_58	34650	0	240	606
606	2018_12_17_13_48_58	34670	0	240	606
607	2018_12_17_13_48_58	34692	0	240	606
608	2018_12_17_13_48_58	34712	0	240	606
609	2018_12_17_13_48_58	34734	0	240	606
610	2018_12_17_13_48_58	34754	0	240	606
611	2018_12_17_13_48_58	34776	0	240	606
612	2018_12_17_13_48_58	34796	0	240	606
613	2018_12_17_13_48_58	34818	0	240	606
614	2018_12_17_13_48_58	34838	0	240	606
615	2018_12_17_13_48_58	34860	0	240	606
616	2018_12_17_13_48_58	34880	0	240	606
617	2018_12_17_13_48_58	34900	0	240	606
618	2018_12_17_13_48_58	34922	0	240	605
619	2018_12_17_13_48_58	34942	0	240	606
620	2018_12_17_13_48_59	34964	0	240	606
621	2018_12_17_13_48_59	34984	0	240	606
622	2018_12_17_13_48_59	35006	0	240	606
623	2018_12_17_13_48_59	35026	0	240	606
624	2018_12_17_13_48_59	35048	0	240	606
625	2018_12_17_13_48_59	35068	0	240	606
626	2018_12_17_13_48_59	35090	0	240	606
627	2018_12_17_13_48_59	35110	0	240	606
628	2018_12_17_13_48_59	35132	0	240	606
629	2018_12_17_13_48_59	35152	0	240	606
630	2018_12_17_13_48_59	35174	0	240	606
631	2018_12_17_13_48_59	35194	0	240	606
632	2018_12_17_13_48_59	35216	0	240	606
633	2018_12_17_13_48_59	35236	0	240	606
634	2018_12_17_13_48_59	35258	0	240	606
635	2018_12_17_13_48_59	35278	0	240	606
636	2018_12_17_13_48_59	35300	0	240	606
637	2018_12_17_13_48_59	35320	0	240	606
638	2018_12_17_13_48_59	35342	0	240	606
639	2018_12_17_13_48_59	35362	0	240	606
640	2018_12_17_13_48_59	35384	0	240	606
641	2018_12_17_13_48_59	35404	0	240	606
642	2018_12_17_13_48_59	35426	0	240	606
643	2018_12_17_13_48_59	35446	0	240	606
644	2018_12_17_13_48_59	35468	0	240	606
645	2018_12_17_13_48_59	35488	0	240	605
646	2018_12_17_13_48_59	35510	0	240	606
647	2018_12_17_13_48_59	35530	0	240	606
648	2018_12_17_13_48_59	35552	0	240	606
649	2018_12_17_13_48_59	35572	0	240	606
650	2018_12_17_13_48_59	35594	0	240	606
651	2018_12_17_13_48_59	35614	0	240	606
652	2018_12_17_13_48_59	35636	0	240	606
653	2018_12_17_13_48_59	35656	0	240	606
654	2018_12_17_13_48_59	35678	0	240	606
655	2018_12_17_13_48_59	35698	0	240	606
656	2018_12_17_13_48_59	35720	0	240	606
657	2018_12_17_13_48_59	35740	0	240	606
658	2018_12_17_13_48_59	35762	0	240	606
659	2018_12_17_13_48_59	35782	0	240	606
660	2018_12_17_13_48_59	35804	0	240	606
661	2018_12_17_13_48_59	35824	0	240	606
662	2018_12_17_13_48_59	35846	0	240	606
663	2018_12_17_13_48_59	35866	0	240	606
664	2018_12_17_13_48_59	35888	0	240	606
665	2018_12_17_13_48_59	35908	0	240	606
666	2018_12_17_13_48_59	35930	0	240	606
667	2018_12_17_13_49_0	35950	0	240	606
668	2018_12_17_13_49_0	35972	0	240	606
669	2018_12_17_13_49_0	35992	0	240	606
670	2018_12_17_13_49_0	36014	0	240	606
671	2018_12_17_13_49_0	36034	0	240	606
672	2018_12_17_13_49_0	36056	0	240	606
673	2018_12_17_13_49_0	36076	0	240	606
674	2018_12_17_13_49_0	36098	0	240	606
675	2018_12_17_13_49_0	36118	0	240	606
676	2018_12_17_13_49_0	36140	0	240	606
677	2018_12_17_13_49_0	36160	0	240	606
678	2018_12_17_13_49_0	36180	0	240	606
679	2018_12_17_13_49_0	36202	0	240	606
680	2018_12_17_13_49_0	36222	0	240	605
681	2018_12_17_13_49_0	36244	0	240	606
682	2018_12_17_13_49_0	36264	0	240	606
683	2018_12_17_13_49_0	36286	0	240	606
684	2018_12_17_13_49_0	36306	0	240	606
685	2018_12_17_13_49_0	36328	0	240	606
686	2018_12_17_13_49_0	36348	0	240	606
687	2018_12_17_13_49_0	36370	0	240	606
688	2018_12_17_13_49_0	36390	0	240	605
689	2018_12_17_13_49_0	36412	0	240	606
690	2018_12_17_13_49_0	36432	0	240	606
691	2018_12_17_13_49_0	36454	0	240	606
692	2018_12_17_13_49_0	36474	0	240	605
693	2018_12_17_13_49_0	36496	0	240	606
694	2018_12_17_13_49_0	36516	0	240	606
695	2018_12_17_13_49_0	36538	0	240	606
696	2018_12_17_13_49_0	36558	0	240	606
697	2018_12_17_13_49_0	36580	0	240	606
698	2018_12_17_13_49_0	36600	0	240	606
699	2018_12_17_13_49_0	36622	0	240	606
700	2018_12_17_13_49_0	36642	0	240	606
701	2018_12_17_13_49_0	36664	0	240	606
702	2018_12_17_13_49_0	36684	0	240	606
703	2018_12_17_13_49_0	36706	0	240	606
704	2018_12_17_13_49_0	36726	0	240	606
705	2018_12_17_13_49_0	36748	0	240	606
706	2018_12_17_13_49_0	36768	0	240	606
707	2018_12_17_13_49_0	36790	0	240	606
708	2018_12_17_13_49_0	36810	0	240	606
709	2018_12_17_13_49_0	36832	0	240	606
710	2018_12_17_13_49_0	36852	0	240	606
711	2018_12_17_13_49_0	36874	0	240	606
712	2018_12_17_13_49_0	36894	0	240	606
713	2018_12_17_13_49_0	36916	0	240	606
714	2018_12_17_13_49_0	36936	0	240	606
715	2018_12_17_13_49_1	36958	0	240	606
716	2018_12_17_13_49_1	36978	0	240	606
717	2018_12_17_13_49_1	37000	0	240	606
718	2018_12_17_13_49_1	37020	0	240	606
719	2018_12_17_13_49_1	37042	0	240	606
720	2018_12_17_13_49_1	37062	0	240	606
721	2018_12_17_13_49_1	37084	0	240	606
722	2018_12_17_13_49_1	37104	0	240	606
723	2018_12_17_13_49_1	37126	0	240	606
724	2018_12_17_13_49_1	37146	0	240	606
725	2018_12_17_13_49_1	37168	0	240	606
726	2018_12_17_13_49_1	37188	0	240	606
727	2018_12_17_13_49_1	37210	0	240	606
728	2018_12_17_13_49_1	37230	0	240	606
729	2018_12_17_13_49_1	37252	0	240	606
730	2018_12_17_13_49_1	37272	0	240	606
731	2018_12_17_13_49_1	37294	0	240	606
732	2018_12_17_13_49_1	37314	0	240	606
733	2018_12_17_13_49_1	37336	0	240	606
734	2018_12_17_13_49_1	37356	0	240	606
735	2018_12_17_13_49_1	37378	0	240	606
736	2018_12_17_13_49_1	37398	0	240	606
737	2018_12_17_13_49_1	37420	0	240	606
738	2018_12_17_13_49_1	37440	0	240	606
739	2018_12_17_13_49_1	37460	0	240	606
740	2018_12_17_13_49_1	37482	0	240	606
741	2018_12_17_13_49_1	37502	0	240	605
742	2018_12_17_13_49_1	37524	0	240	606
743	2018_12_17_13_49_1	37544	0	240	606
744	2018_12_17_13_49_1	37566	0	240	606
745	2018_12_17_13_49_1	37586	0	240	606
746	2018_12_17_13_49_1	37608	0	240	606
747	2018_12_17_13_49_1	37628	0	240	606
748	2018_12_17_13_49_1	37650	0	240	606
749	2018_12_17_13_49_1	37670	0	240	606
750	2018_12_17_13_49_1	37692	0	240	606
751	2018_12_17_13_49_1	37712	0	240	605
752	2018_12_17_13_49_1	37734	0	240	606
753	2018_12_17_13_49_1	37754	0	240	606
754	2018_12_17_13_49_1	37776	0	240	606
755	2018_12_17_13_49_1	37796	0	240	606
756	2018_12_17_13_49_1	37818	0	240	606
757	2018_12_17_13_49_1	37838	0	240	606
758	2018_12_17_13_49_1	37860	0	240	606
759	2018_12_17_13_49_1	37880	0	240	606
760	2018_12_17_13_49_1	37902	0	240	606
761	2018_12_17_13_49_1	37922	0	240	606
762	2018_12_17_13_49_2	37944	0	240	606
763	2018_12_17_13_49_2	37964	0	240	606
764	2018_12_17_13_49_2	37986	0	240	606
765	2018_12_17_13_49_2	38006	0	240	606
766	2018_12_17_13_49_2	38028	0	240	606
767	2018_12_17_13_49_2	38048	0	240	606
768	2018_12_17_13_49_2	38070	0	240	606
769	2018_12_17_13_49_2	38090	0	240	606
770	2018_12_17_13_49_2	38112	0	240	606
771	2018_12_17_13_49_2	38132	0	240	606
772	2018_12_17_13_49_2	38154	0	240	606
773	2018_12_17_13_49_2	38174	0	240	606
774	2018_12_17_13_49_2	38196	0	240	605
775	2018_12_17_13_49_2	38216	0	240	606
776	2018_12_17_13_49_2	38238	0	240	606
777	2018_12_17_13_49_2	38258	0	240	606
778	2018_12_17_13_49_2	38280	0	240	606
779	2018_12_17_13_49_2	38300	0	240	606
780	2018_12_17_13_49_2	38322	0	240	606
781	2018_12_17_13_49_2	38342	0	240	606
782	2018_12_17_13_49_2	38364	0	240	606
783	2018_12_17_13_49_2	38384	0	240	606
784	2018_12_17_13_49_2	38406	0	240	606
785	2018_12_17_13_49_2	38426	0	240	606
786	2018_12_17_13_49_2	38448	0	240	606
787	2018_12_17_13_49_2	38468	0	240	606
788	2018_12_17_13_49_2	38490	0	240	606
789	2018_12_17_13_49_2	38510	0	240	606
790	2018_12_17_13_49_2	38532	0	240	606
791	2018_12_17_13_49_2	38552	0	240	606
792	2018_12_17_13_49_2	38574	0	240	606
793	2018_12_17_13_49_2	38594	0	240	606
794	2018_12_17_13_49_2	38616	0	240	606
795	2018_12_17_13_49_2	38636	0	240	606
796	2018_12_17_13_49_2	38658	0	240	606
797	2018_12_17_13_49_2	38678	0	240	606
798	2018_12_17_13_49_2	38700	0	240	606
799	2018_12_17_13_49_2	38720	0	240	606
800	2018_12_17_13_49_2	38740	0	240	606
801	2018_12_17_13_49_2	38762	0	240	606
802	2018_12_17_13_49_2	38782	0	240	606
803	2018_12_17_13_49_2	38804	0	240	606
804	2018_12_17_13_49_2	38824	0	240	605
805	2018_12_17_13_49_2	38846	0	240	606
806	2018_12_17_13_49_2	38866	0	240	606
807	2018_12_17_13_49_2	38888	0	240	606
808	2018_12_17_13_49_2	38908	0	240	606
809	2018_12_17_13_49_2	38930	0	240	606
810	2018_12_17_13_49_3	38950	0	240	606
811	2018_12_17_13_49_3	38972	0	240	606
812	2018_12_17_13_49_3	38992	0	240	606
813	2018_12_17_13_49_3	39014	0	240	606
814	2018_12_17_13_49_3	39034	0	240	606
815	2018_12_17_13_49_3	39056	0	240	606
816	2018_12_17_13_49_3	39076	0	240	606
817	2018_12_17_13_49_3	39098	0	240	606
818	2018_12_17_13_49_3	39118	0	240	606
819	2018_12_17_13_49_3	39140	0	240	606
820	2018_12_17_13_49_3	39160	0	240	606
821	2018_12_17_13_49_3	39182	0	240	606
822	2018_12_17_13_49_3	39202	0	240	606
823	2018_12_17_13_49_3	39224	0	240	606
824	2018_12_17_13_49_3	39244	0	240	606
825	2018_12_17_13_49_3	39266	0	240	606
826	2018_12_17_13_49_3	39286	0	240	606
827	2018_12_17_13_49_3	39308	0	240	606
828	2018_12_17_13_49_3	39328	0	240	606
829	2018_12_17_13_49_3	39350	0	240	606
830	2018_12_17_13_49_3	39370	0	240	606
831	2018_12_17_13_49_3	39392	0	240	606
832	2018_12_17_13_49_3	39412	0	240	605
833	2018_12_17_13_49_3	39434	0	240	606
834	2018_12_17_13_49_3	39454	0	240	606
835	2018_12_17_13_49_3	39476	0	240	606
836	2018_12_17_13_49_3	39496	0	240	606
837	2018_12_17_13_49_3	39518	0	240	606
838	2018_12_17_13_49_3	39538	0	240	606
839	2018_12_17_13_49_3	39560	0	240	606
840	2018_12_17_13_49_3	39580	0	240	606
841	2018_12_17_13_49_3	39602	0	240	606
842	2018_12_17_13_49_3	39622	0	240	605
843	2018_12_17_13_49_3	39644	0	240	606
844	2018_12_17_13_49_3	39664	0	240	605
845	2018_12_17_13_49_3	39686	0	240	606
846	2018_12_17_13_49_3	39706	0	240	606
847	2018_12_17_13_49_3	39728	0	240	606
848	2018_12_17_13_49_3	39748	0	240	605
849	2018_12_17_13_49_3	39770	0	240	606
850	2018_12_17_13_49_3	39790	0	240	606
851	2018_12_17_13_49_3	39812	0	240	606
852	2018_12_17_13_49_3	39832	0	240	605
853	2018_12_17_13_49_3	39854	0	240	606
854	2018_12_17_13_49_3	39874	0	240	606
855	2018_12_17_13_49_3	39896	0	240	606
856	2018_12_17_13_49_3	39916	0	240	606
857	2018_12_17_13_49_3	39938	0	240	606
858	2018_12_17_13_49_4	39958	0	240	606
859	2018_12_17_13_49_4	39980	0	240	606
860	2018_12_17_13_49_4	40000	0	240	606
861	2018_12_17_13_49_4	40020	0	240	606
862	2018_12_17_13_49_4	40042	0	240	606
863	2018_12_17_13_49_4	40062	0	240	606
864	2018_12_17_13_49_4	40084	0	240	606
865	2018_12_17_13_49_4	40104	0	240	606
866	2018_12_17_13_49_4	40126	0	240	606
867	2018_12_17_13_49_4	40146	0	240	606
868	2018_12_17_13_49_4	40168	0	240	606
869	2018_12_17_13_49_4	40188	0	240	606
870	2018_12_17_13_49_4	40210	0	240	606
871	2018_12_17_13_49_4	40230	0	240	606
872	2018_12_17_13_49_4	40252	0	240	606
873	2018_12_17_13_49_4	40272	0	240	606
874	2018_12_17_13_49_4	40294	0	240	606
875	2018_12_17_13_49_4	40314	0	240	606
876	2018_12_17_13_49_4	40336	0	240	606
877	2018_12_17_13_49_4	40356	0	240	606
878	2018_12_17_13_49_4	40378	0	240	606
879	2018_12_17_13_49_4	40398	0	240	606
880	2018_12_17_13_49_4	40420	0	240	606
881	2018_12_17_13_49_4	40440	0	240	606
882	2018_12_17_13_49_4	40462	0	240	606
883	2018_12_17_13_49_4	40482	0	240	606
884	2018_12_17_13_49_4	40504	0	240	606
885	2018_12_17_13_49_4	40524	0	240	606
886	2018_12_17_13_49_4	40546	0	240	605
887	2018_12_17_13_49_4	40566	0	240	606
888	2018_12_17_13_49_4	40588	0	240	606
889	2018_12_17_13_49_4	40608	0	240	606
890	2018_12_17_13_49_4	40630	0	240	606
891	2018_12_17_13_49_4	40650	0	240	606
892	2018_12_17_13_49_4	40672	0	240	606
893	2018_12_17_13_49_4	40692	0	240	606
894	2018_12_17_13_49_4	40714	0	240	606
895	2018_12_17_13_49_4	40734	0	240	606
896	2018_12_17_13_49_4	40756	0	240	606
897	2018_12_17_13_49_4	40776	0	240	606
898	2018_12_17_13_49_4	40798	0	240	606
899	2018_12_17_13_49_4	40818	0	240	606
900	2018_12_17_13_49_4	40840	0	240	606
901	2018_12_17_13_49_4	40860	0	240	606
902	2018_12_17_13_49_4	40882	0	240	606
903	2018_12_17_13_49_4	40902	0	240	606
904	2018_12_17_13_49_4	40924	0	240	606
905	2018_12_17_13_49_5	40944	0	240	606
906	2018_12_17_13_49_5	40966	0	240	606
907	2018_12_17_13_49_5	40986	0	240	606
908	2018_12_17_13_49_5	41008	0	240	606
909	2018_12_17_13_49_5	41028	0	240	606
910	2018_12_17_13_49_5	41050	0	240	606
911	2018_12_17_13_49_5	41070	0	240	606
912	2018_12_17_13_49_5	41092	0	240	606
913	2018_12_17_13_49_5	41112	0	240	605
914	2018_12_17_13_49_5	41134	0	240	606
915	2018_12_17_13_49_5	41154	0	240	606
916	2018_12_17_13_49_5	41176	0	240	606
917	2018_12_17_13_49_5	41196	0	240	606
918	2018_12_17_13_49_5	41218	0	240	606
919	2018_12_17_13_49_5	41238	0	240	605
920	2018_12_17_13_49_5	41260	0	240	606
921	2018_12_17_13_49_5	41280	0	240	606
922	2018_12_17_13_49_5	41300	0	240	606
923	2018_12_17_13_49_5	41322	0	240	606
924	2018_12_17_13_49_5	41342	0	240	606
925	2018_12_17_13_49_5	41364	0	240	606
926	2018_12_17_13_49_5	41384	0	240	606
927	2018_12_17_13_49_5	41406	0	240	606
928	2018_12_17_13_49_5	41426	0	240	606
929	2018_12_17_13_49_5	41448	0	240	606
930	2018_12_17_13_49_5	41468	0	240	606
931	2018_12_17_13_49_5	41490	0	240	606
932	2018_12_17_13_49_5	41510	0	240	606
933	2018_12_17_13_49_5	41532	0	240	605
934	2018_12_17_13_49_5	41552	0	240	606
935	2018_12_17_13_49_5	41574	0	240	606
936	2018_12_17_13_49_5	41594	0	240	606
937	2018_12_17_13_49_5	41616	0	240	606
938	2018_12_17_13_49_5	41636	0	240	606
939	2018_12_17_13_49_5	41658	0	240	606
940	2018_12_17_13_49_5	41678	0	240	606
941	2018_12_17_13_49_5	41700	0	240	606
942	2018_12_17_13_49_5	41720	0	240	606
943	2018_12_17_13_49_5	41742	0	240	606
944	2018_12_17_13_49_5	41762	0	240	606
945	2018_12_17_13_49_5	41784	0	240	606
946	2018_12_17_13_49_5	41804	0	240	606
947	2018_12_17_13_49_5	41826	0	240	606
948	2018_12_17_13_49_5	41846	0	240	606
949	2018_12_17_13_49_5	41868	0	240	606
950	2018_12_17_13_49_5	41888	0	240	606
951	2018_12_17_13_49_5	41910	0	240	606
952	2018_12_17_13_49_5	41930	0	240	605
953	2018_12_17_13_49_6	41952	0	240	606
954	2018_12_17_13_49_6	41972	0	240	606
955	2018_12_17_13_49_6	41994	0	240	606
956	2018_12_17_13_49_6	42014	0	240	606
957	2018_12_17_13_49_6	42036	0	240	606
958	2018_12_17_13_49_6	42056	0	240	606
959	2018_12_17_13_49_6	42078	0	240	606
960	2018_12_17_13_49_6	42098	0	240	606
961	2018_12_17_13_49_6	42120	0	240	606
962	2018_12_17_13_49_6	42140	0	240	606
963	2018_12_17_13_49_6	42162	0	240	606
964	2018_12_17_13_49_6	42182	0	240	606
965	2018_12_17_13_49_6	42204	0	240	606
966	2018_12_17_13_49_6	42224	0	240	606
967	2018_12_17_13_49_6	42246	0	240	606
968	2018_12_17_13_49_6	42266	0	240	606
969	2018_12_17_13_49_6	42288	0	240	606
970	2018_12_17_13_49_6	42308	0	240	606
971	2018_12_17_13_49_6	42330	0	240	606
972	2018_12_17_13_49_6	42350	0	240	606
973	2018_12_17_13_49_6	42372	0	240	606
974	2018_12_17_13_49_6	42392	0	240	606
975	2018_12_17_13_49_6	42414	0	240	606
976	2018_12_17_13_49_6	42434	0	240	606
977	2018_12_17_13_49_6	42456	0	240	606
978	2018_12_17_13_49_6	42476	0	240	606
979	2018_12_17_13_49_6	42498	0	240	606
980	2018_12_17_13_49_6	42518	0	240	606
981	2018_12_17_13_49_6	42540	0	240	606
982	2018_12_17_13_49_6	42560	0	240	606
983	2018_12_17_13_49_6	42580	0	240	606
984	2018_12_17_13_49_6	42602	0	240	606
985	2018_12_17_13_49_6	42622	0	240	606
986	2018_12_17_13_49_6	42644	0	240	606
987	2018_12_17_13_49_6	42664	0	240	606
988	2018_12_17_13_49_6	42686	0	240	606
989	2018_12_17_13_49_6	42706	0	240	606
990	2018_12_17_13_49_6	42728	0	240	606
991	2018_12_17_13_49_6	42748	0	240	606
992	2018_12_17_13_49_6	42770	0	240	606
993	2018_12_17_13_49_6	42790	0	240	606
994	2018_12_17_13_49_6	42812	0	240	606
995	2018_12_17_13_49_6	42832	0	240	606
996	2018_12_17_13_49_6	42854	0	240	606
997	2018_12_17_13_49_6	42874	0	240	605
998	2018_12_17_13_49_6	42896	0	240	606
999	2018_12_17_13_49_6	42916	0	240	606
1000	2018_12_17_13_49_6	42938	0	240	606
1001	2018_12_17_13_49_7	42958	0	240	606
1002	2018_12_17_13_49_7	42980	0	240	606
1003	2018_12_17_13_49_7	43000	0	240	606
1004	2018_12_17_13_49_7	43022	0	240	606
1005	2018_12_17_13_49_7	43042	0	240	606
1006	2018_12_17_13_49_7	43064	0	240	606
1007	2018_12_17_13_49_7	43084	0	240	606
1008	2018_12_17_13_49_7	43106	0	240	606
1009	2018_12_17_13_49_7	43126	0	240	605
1010	2018_12_17_13_49_7	43148	0	240	606
1011	2018_12_17_13_49_7	43168	0	240	606
1012	2018_12_17_13_49_7	43190	0	240	606
1013	2018_12_17_13_49_7	43210	0	240	606
1014	2018_12_17_13_49_7	43232	0	240	606
1015	2018_12_17_13_49_7	43252	0	240	606
1016	2018_12_17_13_49_7	43274	0	240	605
1017	2018_12_17_13_49_7	43294	0	240	606
1018	2018_12_17_13_49_7	43316	0	240	606
1019	2018_12_17_13_49_7	43336	0	240	605
1020	2018_12_17_13_49_7	43358	0	240	606
1021	2018_12_17_13_49_7	43378	0	240	606
1022	2018_12_17_13_49_7	43400	0	240	606
1023	2018_12_17_13_49_7	43420	0	240	606
1024	2018_12_17_13_49_7	43442	0	240	606
1025	2018_12_17_13_49_7	43462	0	240	606
1026	2018_12_17_13_49_7	43484	0	240	606
1027	2018_12_17_13_49_7	43504	0	240	606
1028	2018_12_17_13_49_7	43526	0	240	606
1029	2018_12_17_13_49_7	43546	0	240	606
1030	2018_12_17_13_49_7	43568	0	240	606
1031	2018_12_17_13_49_7	43588	0	240	606
1032	2018_12_17_13_49_7	43610	0	240	606
1033	2018_12_17_13_49_7	43630	0	240	606
1034	2018_12_17_13_49_7	43652	0	240	606
1035	2018_12_17_13_49_7	43672	0	240	606
1036	2018_12_17_13_49_7	43694	0	240	606
1037	2018_12_17_13_49_7	43714	0	240	605
1038	2018_12_17_13_49_7	43736	0	240	606
1039	2018_12_17_13_49_7	43756	0	240	606
1040	2018_12_17_13_49_7	43778	0	240	606
1041	2018_12_17_13_49_7	43798	0	240	606
1042	2018_12_17_13_49_7	43820	0	240	606
1043	2018_12_17_13_49_7	43840	0	240	606
1044	2018_12_17_13_49_7	43860	0	240	606
1045	2018_12_17_13_49_7	43882	0	240	606
1046	2018_12_17_13_49_7	43902	0	240	606
1047	2018_12_17_13_49_7	43924	0	240	606
1048	2018_12_17_13_49_8	43944	0	240	606
1049	2018_12_17_13_49_8	43966	0	240	606
1050	2018_12_17_13_49_8	43986	0	240	606
1051	2018_12_17_13_49_8	44008	0	240	606
1052	2018_12_17_13_49_8	44028	0	240	606
1053	2018_12_17_13_49_8	44050	0	240	606
1054	2018_12_17_13_49_8	44070	0	240	605
1055	2018_12_17_13_49_8	44092	0	240	606
1056	2018_12_17_13_49_8	44112	0	240	606
1057	2018_12_17_13_49_8	44134	0	240	606
1058	2018_12_17_13_49_8	44154	0	240	606
1059	2018_12_17_13_49_8	44176	0	240	606
1060	2018_12_17_13_49_8	44196	0	240	605
1061	2018_12_17_13_49_8	44218	0	240	606
1062	2018_12_17_13_49_8	44238	0	240	606
1063	2018_12_17_13_49_8	44260	0	240	606
1064	2018_12_17_13_49_8	44280	0	240	606
1065	2018_12_17_13_49_8	44302	0	240	606
1066	2018_12_17_13_49_8	44322	0	240	606
1067	2018_12_17_13_49_8	44344	0	240	606
1068	2018_12_17_13_49_8	44364	0	240	606
1069	2018_12_17_13_49_8	44386	0	240	606
1070	2018_12_17_13_49_8	44406	0	240	606
1071	2018_12_17_13_49_8	44428	0	240	606
1072	2018_12_17_13_49_8	44448	0	240	606
1073	2018_12_17_13_49_8	44470	0	240	606
1074	2018_12_17_13_49_8	44490	0	240	606
1075	2018_12_17_13_49_8	44512	0	240	606
1076	2018_12_17_13_49_8	44532	0	240	606
1077	2018_12_17_13_49_8	44554	0	240	606
1078	2018_12_17_13_49_8	44574	0	240	606
1079	2018_12_17_13_49_8	44596	0	240	606
1080	2018_12_17_13_49_8	44616	0	240	606
1081	2018_12_17_13_49_8	44638	0	240	606
1082	2018_12_17_13_49_8	44658	0	240	606
1083	2018_12_17_13_49_8	44680	0	240	606
1084	2018_12_17_13_49_8	44700	0	240	606
1085	2018_12_17_13_49_8	44722	0	240	606
1086	2018_12_17_13_49_8	44742	0	240	606
1087	2018_12_17_13_49_8	44764	0	240	606
1088	2018_12_17_13_49_8	44784	0	240	606
1089	2018_12_17_13_49_8	44806	0	240	606
1090	2018_12_17_13_49_8	44826	0	240	606
1091	2018_12_17_13_49_8	44848	0	240	606
1092	2018_12_17_13_49_8	44868	0	240	606
1093	2018_12_17_13_49_8	44890	0	240	606
1094	2018_12_17_13_49_8	44910	0	240	606
1095	2018_12_17_13_49_8	44932	0	240	606
1096	2018_12_17_13_49_9	44952	0	240	605
1097	2018_12_17_13_49_9	44974	0	240	606
1098	2018_12_17_13_49_9	44994	0	240	606
1099	2018_12_17_13_49_9	45016	0	240	606
1100	2018_12_17_13_49_9	45036	0	240	606
1101	2018_12_17_13_49_9	45058	0	240	606
1102	2018_12_17_13_49_9	45078	0	240	606
1103	2018_12_17_13_49_9	45100	0	240	606
1104	2018_12_17_13_49_9	45120	0	240	605
1105	2018_12_17_13_49_9	45140	0	240	606
1106	2018_12_17_13_49_9	45162	0	240	606
1107	2018_12_17_13_49_9	45182	0	240	606
1108	2018_12_17_13_49_9	45204	0	240	606
1109	2018_12_17_13_49_9	45224	0	240	606
1110	2018_12_17_13_49_9	45246	0	240	606
1111	2018_12_17_13_49_9	45266	0	240	605
1112	2018_12_17_13_49_9	45288	0	240	606
1113	2018_12_17_13_49_9	45308	0	240	606
1114	2018_12_17_13_49_9	45330	0	240	606
1115	2018_12_17_13_49_9	45350	0	240	606
1116	2018_12_17_13_49_9	45372	0	240	605
1117	2018_12_17_13_49_9	45392	0	240	606
1118	2018_12_17_13_49_9	45414	0	240	606
1119	2018_12_17_13_49_9	45434	0	240	606
1120	2018_12_17_13_49_9	45456	0	240	605
1121	2018_12_17_13_49_9	45476	0	240	606
1122	2018_12_17_13_49_9	45498	0	240	606
1123	2018_12_17_13_49_9	45518	0	240	606
1124	2018_12_17_13_49_9	45540	0	240	606
1125	2018_12_17_13_49_9	45560	0	240	606
1126	2018_12_17_13_49_9	45582	0	240	606
1127	2018_12_17_13_49_9	45602	0	240	606
1128	2018_12_17_13_49_9	45624	0	240	606
1129	2018_12_17_13_49_9	45644	0	240	606
1130	2018_12_17_13_49_9	45666	0	240	606
1131	2018_12_17_13_49_9	45686	0	240	606
1132	2018_12_17_13_49_9	45708	0	240	606
1133	2018_12_17_13_49_9	45728	0	240	606
1134	2018_12_17_13_49_9	45750	0	240	606
1135	2018_12_17_13_49_9	45770	0	240	606
1136	2018_12_17_13_49_9	45792	0	240	606
1137	2018_12_17_13_49_9	45812	0	240	606
1138	2018_12_17_13_49_9	45834	0	240	606
1139	2018_12_17_13_49_9	45854	0	240	605
1140	2018_12_17_13_49_9	45876	0	240	606
1141	2018_12_17_13_49_9	45896	0	240	606
1142	2018_12_17_13_49_9	45918	0	240	606
1143	2018_12_17_13_49_10	45938	0	240	606
1144	2018_12_17_13_49_10	45960	0	240	606
1145	2018_12_17_13_49_10	45980	0	240	606
1146	2018_12_17_13_49_10	46002	0	240	605
1147	2018_12_17_13_49_10	46022	0	240	606
1148	2018_12_17_13_49_10	46044	0	240	606
1149	2018_12_17_13_49_10	46064	0	240	605
1150	2018_12_17_13_49_10	46086	0	240	606
1151	2018_12_17_13_49_10	46106	0	240	606
1152	2018_12_17_13_49_10	46128	0	240	606
1153	2018_12_17_13_49_10	46148	0	240	606
1154	2018_12_17_13_49_10	46170	0	240	606
1155	2018_12_17_13_49_10	46190	0	240	606
1156	2018_12_17_13_49_10	46212	0	240	606
1157	2018_12_17_13_49_10	46232	0	240	606
1158	2018_12_17_13_49_10	46254	0	240	605
1159	2018_12_17_13_49_10	46274	0	240	606
1160	2018_12_17_13_49_10	46296	0	240	606
1161	2018_12_17_13_49_10	46316	0	240	606
1162	2018_12_17_13_49_10	46338	0	240	606
1163	2018_12_17_13_49_10	46358	0	240	606
1164	2018_12_17_13_49_10	46380	0	240	606
1165	2018_12_17_13_49_10	46400	0	240	606
1166	2018_12_17_13_49_10	46420	0	240	606
1167	2018_12_17_13_49_10	46442	0	240	606
1168	2018_12_17_13_49_10	46462	0	240	606
1169	2018_12_17_13_49_10	46484	0	240	606
1170	2018_12_17_13_49_10	46504	0	240	606
1171	2018_12_17_13_49_10	46526	0	240	605
1172	2018_12_17_13_49_10	46546	0	240	606
1173	2018_12_17_13_49_10	46568	0	240	606
1174	2018_12_17_13_49_10	46588	0	240	606
1175	2018_12_17_13_49_10	46610	0	240	606
1176	2018_12_17_13_49_10	46630	0	240	606
1177	2018_12_17_13_49_10	46652	0	240	605
1178	2018_12_17_13_49_10	46672	0	240	606
1179	2018_12_17_13_49_10	46694	0	240	606
1180	2018_12_17_13_49_10	46714	0	240	606
1181	2018_12_17_13_49_10	46736	0	240	606
1182	2018_12_17_13_49_10	46756	0	240	606
1183	2018_12_17_13_49_10	46778	0	240	605
1184	2018_12_17_13_49_10	46798	0	240	606
1185	2018_12_17_13_49_10	46820	0	240	606
1186	2018_12_17_13_49_10	46840	0	240	606
1187	2018_12_17_13_49_10	46862	0	240	606
1188	2018_12_17_13_49_10	46882	0	240	606
1189	2018_12_17_13_49_10	46904	0	240	606
1190	2018_12_17_13_49_10	46924	0	240	606
1191	2018_12_17_13_49_11	46946	0	240	606
1192	2018_12_17_13_49_11	46966	0	240	606
1193	2018_12_17_13_49_11	46988	0	240	606
1194	2018_12_17_13_49_11	47008	0	240	606
1195	2018_12_17_13_49_11	47030	0	240	606
1196	2018_12_17_13_49_11	47050	0	240	606
1197	2018_12_17_13_49_11	47072	0	240	606
1198	2018_12_17_13_49_11	47092	0	240	606
1199	2018_12_17_13_49_11	47114	0	240	606
1200	2018_12_17_13_49_11	47134	0	240	606
1201	2018_12_17_13_49_11	47156	0	240	606
1202	2018_12_17_13_49_11	47176	0	240	606
1203	2018_12_17_13_49_11	47198	0	240	606
1204	2018_12_17_13_49_11	47218	0	240	606
1205	2018_12_17_13_49_11	47240	0	240	606
1206	2018_12_17_13_49_11	47260	0	240	606
1207	2018_12_17_13_49_11	47282	0	240	606
1208	2018_12_17_13_49_11	47302	0	240	606
1209	2018_12_17_13_49_11	47324	0	240	606
1210	2018_12_17_13_49_11	47344	0	240	606
1211	2018_12_17_13_49_11	47366	0	240	606
1212	2018_12_17_13_49_11	47386	0	240	606
1213	2018_12_17_13_49_11	47408	0	240	606
1214	2018_12_17_13_49_11	47428	0	240	606
1215	2018_12_17_13_49_11	47450	0	240	606
1216	2018_12_17_13_49_11	47470	0	240	606
1217	2018_12_17_13_49_11	47492	0	240	606
1218	2018_12_17_13_49_11	47512	0	240	606
1219	2018_12_17_13_49_11	47534	0	240	606
1220	2018_12_17_13_49_11	47554	0	240	606
1221	2018_12_17_13_49_11	47576	0	240	606
1222	2018_12_17_13_49_11	47596	0	240	606
1223	2018_12_17_13_49_11	47618	0	240	606
1224	2018_12_17_13_49_11	47638	0	240	606
1225	2018_12_17_13_49_11	47660	0	240	606
1226	2018_12_17_13_49_11	47680	0	240	606
1227	2018_12_17_13_49_11	47700	0	240	606
1228	2018_12_17_13_49_11	47722	0	240	606
1229	2018_12_17_13_49_11	47742	0	240	606
1230	2018_12_17_13_49_11	47764	0	240	606
1231	2018_12_17_13_49_11	47784	0	240	606
1232	2018_12_17_13_49_11	47806	0	240	606
1233	2018_12_17_13_49_11	47826	0	240	606
1234	2018_12_17_13_49_11	47848	0	240	606
1235	2018_12_17_13_49_11	47868	0	240	606
1236	2018_12_17_13_49_11	47890	0	240	606
1237	2018_12_17_13_49_11	47910	0	240	606
1238	2018_12_17_13_49_11	47932	0	240	606
1239	2018_12_17_13_49_12	47952	0	240	606
1240	2018_12_17_13_49_12	47974	0	240	606
1241	2018_12_17_13_49_12	47994	0	240	606
1242	2018_12_17_13_49_12	48016	0	240	606
1243	2018_12_17_13_49_12	48036	0	240	606
1244	2018_12_17_13_49_12	48058	0	240	606
1245	2018_12_17_13_49_12	48078	0	240	606
1246	2018_12_17_13_49_12	48100	0	240	606
1247	2018_12_17_13_49_12	48120	0	240	606
1248	2018_12_17_13_49_12	48142	0	240	606
1249	2018_12_17_13_49_12	48162	0	240	606
1250	2018_12_17_13_49_12	48184	0	240	606
1251	2018_12_17_13_49_12	48204	0	240	606
1252	2018_12_17_13_49_12	48226	0	240	606
1253	2018_12_17_13_49_12	48246	0	240	606
1254	2018_12_17_13_49_12	48268	0	240	606
1255	2018_12_17_13_49_12	48288	0	240	606
1256	2018_12_17_13_49_12	48310	0	240	606
1257	2018_12_17_13_49_12	48330	0	240	606
1258	2018_12_17_13_49_12	48352	0	240	606
1259	2018_12_17_13_49_12	48372	0	240	606
1260	2018_12_17_13_49_12	48394	0	240	606
1261	2018_12_17_13_49_12	48414	0	240	606
1262	2018_12_17_13_49_12	48436	0	240	606
1263	2018_12_17_13_49_12	48456	0	240	606
1264	2018_12_17_13_49_12	48478	0	240	606
1265	2018_12_17_13_49_12	48498	0	240	606
1266	2018_12_17_13_49_12	48520	0	240	606
1267	2018_12_17_13_49_12	48540	0	240	606
1268	2018_12_17_13_49_12	48562	0	240	606
1269	2018_12_17_13_49_12	48582	0	240	606
1270	2018_12_17_13_49_12	48604	0	240	606
1271	2018_12_17_13_49_12	48624	0	240	606
1272	2018_12_17_13_49_12	48646	0	240	606
1273	2018_12_17_13_49_12	48666	0	240	606
1274	2018_12_17_13_49_12	48688	0	240	606
1275	2018_12_17_13_49_12	48708	0	240	606
1276	2018_12_17_13_49_12	48730	0	240	606
1277	2018_12_17_13_49_12	48750	0	240	606
1278	2018_12_17_13_49_12	48772	0	240	606
1279	2018_12_17_13_49_12	48792	0	240	606
1280	2018_12_17_13_49_12	48814	0	240	606
1281	2018_12_17_13_49_12	48834	0	240	606
1282	2018_12_17_13_49_12	48856	0	240	606
1283	2018_12_17_13_49_12	48876	0	240	605
1284	2018_12_17_13_49_12	48898	0	240	606
1285	2018_12_17_13_49_12	48918	0	240	606
1286	2018_12_17_13_49_13	48940	0	240	605
1287	2018_12_17_13_49_13	48960	0	240	606
1288	2018_12_17_13_49_13	48980	0	240	606
1289	2018_12_17_13_49_13	49002	0	240	606
1290	2018_12_17_13_49_13	49022	0	240	606
1291	2018_12_17_13_49_13	49044	0	240	606
1292	2018_12_17_13_49_13	49064	0	240	606
1293	2018_12_17_13_49_13	49086	0	240	606
1294	2018_12_17_13_49_13	49106	0	240	606
1295	2018_12_17_13_49_13	49128	0	240	606
1296	2018_12_17_13_49_13	49148	0	240	606
1297	2018_12_17_13_49_13	49170	0	240	606
1298	2018_12_17_13_49_13	49190	0	240	606
1299	2018_12_17_13_49_13	49212	0	240	606
1300	2018_12_17_13_49_13	49232	0	240	606
1301	2018_12_17_13_49_13	49254	0	240	606
1302	2018_12_17_13_49_13	49274	0	240	606
1303	2018_12_17_13_49_13	49296	0	240	606
1304	2018_12_17_13_49_13	49316	0	240	606
1305	2018_12_17_13_49_13	49338	0	240	606
1306	2018_12_17_13_49_13	49358	0	240	606
1307	2018_12_17_13_49_13	49380	0	240	606
1308	2018_12_17_13_49_13	49400	0	240	606
1309	2018_12_17_13_49_13	49422	0	240	606
1310	2018_12_17_13_49_13	49442	0	240	606
1311	2018_12_17_13_49_13	49464	0	240	606
1312	2018_12_17_13_49_13	49484	0	240	606
1313	2018_12_17_13_49_13	49506	0	240	606
1314	2018_12_17_13_49_13	49526	0	240	606
1315	2018_12_17_13_49_13	49548	0	240	606
1316	2018_12_17_13_49_13	49568	0	240	606
1317	2018_12_17_13_49_13	49590	0	240	606
1318	2018_12_17_13_49_13	49610	0	240	606
1319	2018_12_17_13_49_13	49632	0	240	606
1320	2018_12_17_13_49_13	49652	0	240	606
1321	2018_12_17_13_49_13	49674	0	240	606
1322	2018_12_17_13_49_13	49694	0	240	606
1323	2018_12_17_13_49_13	49716	0	240	606
1324	2018_12_17_13_49_13	49736	0	240	606
1325	2018_12_17_13_49_13	49758	0	240	606
1326	2018_12_17_13_49_13	49778	0	240	606
1327	2018_12_17_13_49_13	49800	0	240	606
1328	2018_12_17_13_49_13	49820	0	240	606
1329	2018_12_17_13_49_13	49842	0	240	606
1330	2018_12_17_13_49_13	49862	0	240	606
1331	2018_12_17_13_49_13	49884	0	240	606
1332	2018_12_17_13_49_13	49904	0	240	606
1333	2018_12_17_13_49_13	49926	0	240	606
1334	2018_12_17_13_49_14	49946	0	240	606
1335	2018_12_17_13_49_14	49968	0	240	606
1336	2018_12_17_13_49_14	49988	0	240	606
1337	2018_12_17_13_49_14	50010	0	240	606
1338	2018_12_17_13_49_14	50030	0	240	606
1339	2018_12_17_13_49_14	50052	0	240	606
1340	2018_12_17_13_49_14	50072	0	240	606
1341	2018_12_17_13_49_14	50094	0	240	606
1342	2018_12_17_13_49_14	50114	0	240	606
1343	2018_12_17_13_49_14	50136	0	240	606
1344	2018_12_17_13_49_14	50156	0	240	606
1345	2018_12_17_13_49_14	50178	0	240	606
1346	2018_12_17_13_49_14	50198	0	240	606
1347	2018_12_17_13_49_14	50220	0	240	606
1348	2018_12_17_13_49_14	50240	0	240	605
1349	2018_12_17_13_49_14	50260	0	240	606
1350	2018_12_17_13_49_14	50282	0	240	606
1351	2018_12_17_13_49_14	50302	0	240	606
1352	2018_12_17_13_49_14	50324	0	240	606
1353	2018_12_17_13_49_14	50344	0	240	606
1354	2018_12_17_13_49_14	50366	0	240	606
1355	2018_12_17_13_49_14	50386	0	240	606
1356	2018_12_17_13_49_14	50408	0	240	606
1357	2018_12_17_13_49_14	50428	0	240	606
1358	2018_12_17_13_49_14	50450	0	240	606
1359	2018_12_17_13_49_14	50470	0	240	605
1360	2018_12_17_13_49_14	50492	0	240	606
1361	2018_12_17_13_49_14	50512	0	240	606
1362	2018_12_17_13_49_14	50534	0	240	606
1363	2018_12_17_13_49_14	50554	0	240	606
1364	2018_12_17_13_49_14	50576	0	240	606
1365	2018_12_17_13_49_14	50596	0	240	606
1366	2018_12_17_13_49_14	50618	0	240	606
1367	2018_12_17_13_49_14	50638	0	240	606
1368	2018_12_17_13_49_14	50660	0	240	606
1369	2018_12_17_13_49_14	50680	0	240	606
1370	2018_12_17_13_49_14	50702	0	240	606
1371	2018_12_17_13_49_14	50722	0	240	606
1372	2018_12_17_13_49_14	50744	0	240	606
1373	2018_12_17_13_49_14	50764	0	240	606
1374	2018_12_17_13_49_14	50786	0	240	606
1375	2018_12_17_13_49_14	50806	0	240	606
1376	2018_12_17_13_49_14	50828	0	240	606
1377	2018_12_17_13_49_14	50848	0	240	606
1378	2018_12_17_13_49_14	50870	0	240	606
1379	2018_12_17_13_49_14	50890	0	240	606
1380	2018_12_17_13_49_14	50912	0	240	606
1381	2018_12_17_13_49_15	50932	0	240	606
1382	2018_12_17_13_49_15	50954	0	240	606
1383	2018_12_17_13_49_15	50974	0	240	606
1384	2018_12_17_13_49_15	50996	0	240	606
1385	2018_12_17_13_49_15	51016	0	240	606
1386	2018_12_17_13_49_15	51038	0	240	606
1387	2018_12_17_13_49_15	51058	0	240	606
1388	2018_12_17_13_49_15	51080	0	240	606
1389	2018_12_17_13_49_15	51100	0	240	606
1390	2018_12_17_13_49_15	51122	0	240	605
1391	2018_12_17_13_49_15	51142	0	240	606
1392	2018_12_17_13_49_15	51164	0	240	606
1393	2018_12_17_13_49_15	51184	0	240	606
1394	2018_12_17_13_49_15	51206	0	240	606
1395	2018_12_17_13_49_15	51226	0	240	606
1396	2018_12_17_13_49_15	51248	0	240	606
1397	2018_12_17_13_49_15	51268	0	240	606
1398	2018_12_17_13_49_15	51290	0	240	606
1399	2018_12_17_13_49_15	51310	0	240	606
1400	2018_12_17_13_49_15	51332	0	240	606
1401	2018_12_17_13_49_15	51352	0	240	606
1402	2018_12_17_13_49_15	51374	0	240	606
1403	2018_12_17_13_49_15	51394	0	240	606
1404	2018_12_17_13_49_15	51416	0	240	606
1405	2018_12_17_13_49_15	51436	0	240	606
1406	2018_12_17_13_49_15	51458	0	240	606
1407	2018_12_17_13_49_15	51478	0	240	606
1408	2018_12_17_13_49_15	51500	0	240	606
1409	2018_12_17_13_49_15	51520	0	240	606
1410	2018_12_17_13_49_15	51540	0	240	605
1411	2018_12_17_13_49_15	51562	0	240	606
1412	2018_12_17_13_49_15	51582	0	240	606
1413	2018_12_17_13_49_15	51604	0	240	606
1414	2018_12_17_13_49_15	51624	0	240	606
1415	2018_12_17_13_49_15	51646	0	240	606
1416	2018_12_17_13_49_15	51666	0	240	606
1417	2018_12_17_13_49_15	51688	0	240	606
1418	2018_12_17_13_49_15	51708	0	240	606
1419	2018_12_17_13_49_15	51730	0	240	606
1420	2018_12_17_13_49_15	51750	0	240	606
1421	2018_12_17_13_49_15	51772	0	240	606
1422	2018_12_17_13_49_15	51792	0	240	606
1423	2018_12_17_13_49_15	51814	0	240	606
1424	2018_12_17_13_49_15	51834	0	240	606
1425	2018_12_17_13_49_15	51856	0	240	606
1426	2018_12_17_13_49_15	51876	0	240	606
1427	2018_12_17_13_49_15	51898	0	240	606
1428	2018_12_17_13_49_15	51918	0	240	606
1429	2018_12_17_13_49_16	51940	0	240	606
1430	2018_12_17_13_49_16	51960	0	240	606
1431	2018_12_17_13_49_16	51982	0	240	605
1432	2018_12_17_13_49_16	52002	0	240	606
1433	2018_12_17_13_49_16	52024	0	240	606
1434	2018_12_17_13_49_16	52044	0	240	606
1435	2018_12_17_13_49_16	52066	0	240	606
1436	2018_12_17_13_49_16	52086	0	240	606
1437	2018_12_17_13_49_16	52108	0	240	606
1438	2018_12_17_13_49_16	52128	0	240	606
1439	2018_12_17_13_49_16	52150	0	240	606
1440	2018_12_17_13_49_16	52170	0	240	606
1441	2018_12_17_13_49_16	52192	0	240	606
1442	2018_12_17_13_49_16	52212	0	240	606
1443	2018_12_17_13_49_16	52234	0	240	606
1444	2018_12_17_13_49_16	52254	0	240	606
1445	2018_12_17_13_49_16	52276	0	240	606
1446	2018_12_17_13_49_16	52296	0	240	606
1447	2018_12_17_13_49_16	52318	0	240	605
1448	2018_12_17_13_49_16	52338	0	240	606
1449	2018_12_17_13_49_16	52360	0	240	606
1450	2018_12_17_13_49_16	52380	0	240	605
1451	2018_12_17_13_49_16	52402	0	240	606
1452	2018_12_17_13_49_16	52422	0	240	606
1453	2018_12_17_13_49_16	52444	0	240	606
1454	2018_12_17_13_49_16	52464	0	240	606
1455	2018_12_17_13_49_16	52486	0	240	605
1456	2018_12_17_13_49_16	52506	0	240	606
1457	2018_12_17_13_49_16	52528	0	240	606
1458	2018_12_17_13_49_16	52548	0	240	606
1459	2018_12_17_13_49_16	52570	0	240	606
1460	2018_12_17_13_49_16	52590	0	240	606
1461	2018_12_17_13_49_16	52612	0	240	606
1462	2018_12_17_13_49_16	52632	0	240	606
1463	2018_12_17_13_49_16	52654	0	240	606
1464	2018_12_17_13_49_16	52674	0	240	606
1465	2018_12_17_13_49_16	52696	0	240	606
1466	2018_12_17_13_49_16	52716	0	240	606
1467	2018_12_17_13_49_16	52738	0	240	606
1468	2018_12_17_13_49_16	52758	0	240	606
1469	2018_12_17_13_49_16	52780	0	240	606
1470	2018_12_17_13_49_16	52800	0	240	606
1471	2018_12_17_13_49_16	52820	0	240	606
1472	2018_12_17_13_49_16	52842	0	240	606
1473	2018_12_17_13_49_16	52862	0	240	606
1474	2018_12_17_13_49_16	52884	0	240	606
1475	2018_12_17_13_49_16	52904	0	240	606
1476	2018_12_17_13_49_16	52926	0	240	606
1477	2018_12_17_13_49_17	52946	0	240	606
1478	2018_12_17_13_49_17	52968	0	240	606
1479	2018_12_17_13_49_17	52988	0	240	606
1480	2018_12_17_13_49_17	53010	0	240	606
1481	2018_12_17_13_49_17	53030	0	240	606
1482	2018_12_17_13_49_17	53052	0	240	606
1483	2018_12_17_13_49_17	53072	0	240	606
1484	2018_12_17_13_49_17	53094	0	240	606
1485	2018_12_17_13_49_17	53114	0	240	606
1486	2018_12_17_13_49_17	53136	0	240	605
1487	2018_12_17_13_49_17	53156	0	240	606
1488	2018_12_17_13_49_17	53178	0	240	606
1489	2018_12_17_13_49_17	53198	0	240	606
1490	2018_12_17_13_49_17	53220	0	240	606
1491	2018_12_17_13_49_17	53240	0	240	606
1492	2018_12_17_13_49_17	53262	0	240	606
1493	2018_12_17_13_49_17	53282	0	240	606
1494	2018_12_17_13_49_17	53304	0	240	606
1495	2018_12_17_13_49_17	53324	0	240	606
1496	2018_12_17_13_49_17	53346	0	240	606
1497	2018_12_17_13_49_17	53366	0	240	606
1498	2018_12_17_13_49_17	53388	0	240	606
1499	2018_12_17_13_49_17	53408	0	240	606
1500	2018_12_17_13_49_17	53430	0	240	606
1501	2018_12_17_13_49_17	53450	0	240	606
1502	2018_12_17_13_49_17	53472	0	240	606
1503	2018_12_17_13_49_17	53492	0	240	606
1504	2018_12_17_13_49_17	53514	0	240	606
1505	2018_12_17_13_49_17	53534	0	240	606
1506	2018_12_17_13_49_17	53556	0	240	606
1507	2018_12_17_13_49_17	53576	0	240	606
1508	2018_12_17_13_49_17	53598	0	240	606
1509	2018_12_17_13_49_17	53618	0	240	606
1510	2018_12_17_13_49_17	53640	0	240	606
1511	2018_12_17_13_49_17	53660	0	240	606
1512	2018_12_17_13_49_17	53682	0	240	606
1513	2018_12_17_13_49_17	53702	0	240	606
1514	2018_12_17_13_49_17	53724	0	240	606
1515	2018_12_17_13_49_17	53744	0	240	606
1516	2018_12_17_13_49_17	53766	0	240	606
1517	2018_12_17_13_49_17	53786	0	240	606
1518	2018_12_17_13_49_17	53808	0	240	606
1519	2018_12_17_13_49_17	53828	0	240	606
1520	2018_12_17_13_49_17	53850	0	240	606
1521	2018_12_17_13_49_17	53870	0	240	606
1522	2018_12_17_13_49_17	53892	0	240	606
1523	2018_12_17_13_49_17	53912	0	240	606
1524	2018_12_17_13_49_18	53934	0	240	606
1525	2018_12_17_13_49_18	53954	0	240	606
1526	2018_12_17_13_49_18	53976	0	240	606
1527	2018_12_17_13_49_18	53996	0	240	605
1528	2018_12_17_13_49_18	54018	0	240	606
1529	2018_12_17_13_49_18	54038	0	240	606
1530	2018_12_17_13_49_18	54060	0	240	606
1531	2018_12_17_13_49_18	54080	0	240	605
1532	2018_12_17_13_49_18	54100	0	240	606
1533	2018_12_17_13_49_18	54122	0	240	606
1534	2018_12_17_13_49_18	54142	0	240	606
1535	2018_12_17_13_49_18	54164	0	240	606
1536	2018_12_17_13_49_18	54184	0	240	606
1537	2018_12_17_13_49_18	54206	0	240	606
1538	2018_12_17_13_49_18	54226	0	240	606
1539	2018_12_17_13_49_18	54248	0	240	606
1540	2018_12_17_13_49_18	54268	0	240	606
1541	2018_12_17_13_49_18	54290	0	240	606
1542	2018_12_17_13_49_18	54310	0	240	606
1543	2018_12_17_13_49_18	54332	0	240	606
1544	2018_12_17_13_49_18	54352	0	240	606
1545	2018_12_17_13_49_18	54374	0	240	606
1546	2018_12_17_13_49_18	54394	0	240	606
1547	2018_12_17_13_49_18	54416	0	240	605
1548	2018_12_17_13_49_18	54436	0	240	606
1549	2018_12_17_13_49_18	54458	0	240	606
1550	2018_12_17_13_49_18	54478	0	240	605
1551	2018_12_17_13_49_18	54500	0	240	606
1552	2018_12_17_13_49_18	54520	0	240	606
1553	2018_12_17_13_49_18	54542	0	240	606
1554	2018_12_17_13_49_18	54562	0	240	606
1555	2018_12_17_13_49_18	54584	0	240	606
1556	2018_12_17_13_49_18	54604	0	240	606
1557	2018_12_17_13_49_18	54626	0	240	606
1558	2018_12_17_13_49_18	54646	0	240	606
1559	2018_12_17_13_49_18	54668	0	240	606
1560	2018_12_17_13_49_18	54688	0	240	606
1561	2018_12_17_13_49_18	54710	0	240	606
1562	2018_12_17_13_49_18	54730	0	240	606
1563	2018_12_17_13_49_18	54752	0	240	606
1564	2018_12_17_13_49_18	54772	0	240	605
1565	2018_12_17_13_49_18	54794	0	240	606
1566	2018_12_17_13_49_18	54814	0	240	606
1567	2018_12_17_13_49_18	54836	0	240	606
1568	2018_12_17_13_49_18	54856	0	240	606
1569	2018_12_17_13_49_18	54878	0	240	606
1570	2018_12_17_13_49_18	54898	0	240	606
1571	2018_12_17_13_49_18	54920	0	240	605
1572	2018_12_17_13_49_19	54940	0	240	606
1573	2018_12_17_13_49_19	54962	0	240	606
1574	2018_12_17_13_49_19	54982	0	240	606
1575	2018_12_17_13_49_19	55004	0	240	606
1576	2018_12_17_13_49_19	55024	0	240	606
1577	2018_12_17_13_49_19	55046	0	240	605
1578	2018_12_17_13_49_19	55066	0	240	606
1579	2018_12_17_13_49_19	55088	0	240	606
1580	2018_12_17_13_49_19	55108	0	240	606
1581	2018_12_17_13_49_19	55130	0	240	606
1582	2018_12_17_13_49_19	55150	0	240	606
1583	2018_12_17_13_49_19	55172	0	240	606
1584	2018_12_17_13_49_19	55192	0	240	606
1585	2018_12_17_13_49_19	55214	0	240	606
1586	2018_12_17_13_49_19	55234	0	240	606
1587	2018_12_17_13_49_19	55256	0	240	606
1588	2018_12_17_13_49_19	55276	0	240	606
1589	2018_12_17_13_49_19	55298	0	240	606
1590	2018_12_17_13_49_19	55318	0	240	606
1591	2018_12_17_13_49_19	55340	0	240	606
1592	2018_12_17_13_49_19	55360	0	240	606
1593	2018_12_17_13_49_19	55380	0	240	606
1594	2018_12_17_13_49_19	55402	0	240	606
1595	2018_12_17_13_49_19	55422	0	240	606
1596	2018_12_17_13_49_19	55444	0	240	606
1597	2018_12_17_13_49_19	55464	0	240	606
1598	2018_12_17_13_49_19	55486	0	240	606
1599	2018_12_17_13_49_19	55506	0	240	606
1600	2018_12_17_13_49_19	55528	0	240	606
1601	2018_12_17_13_49_19	55548	0	240	606
1602	2018_12_17_13_49_19	55570	0	240	606
1603	2018_12_17_13_49_19	55590	0	240	606
1604	2018_12_17_13_49_19	55612	0	240	606
1605	2018_12_17_13_49_19	55632	0	240	606
1606	2018_12_17_13_49_19	55654	0	240	606
1607	2018_12_17_13_49_19	55674	0	240	606
1608	2018_12_17_13_49_19	55696	0	240	606
1609	2018_12_17_13_49_19	55716	0	240	606
1610	2018_12_17_13_49_19	55738	0	240	606
1611	2018_12_17_13_49_19	55758	0	240	606
1612	2018_12_17_13_49_19	55780	0	240	606
1613	2018_12_17_13_49_19	55800	0	240	606
1614	2018_12_17_13_49_19	55822	0	240	606
1615	2018_12_17_13_49_19	55842	0	240	606
1616	2018_12_17_13_49_19	55864	0	240	606
1617	2018_12_17_13_49_19	55884	0	240	606
1618	2018_12_17_13_49_19	55906	0	240	605
1619	2018_12_17_13_49_19	55926	0	240	606
1620	2018_12_17_13_49_20	55948	0	240	605
1621	2018_12_17_13_49_20	55968	0	240	606
1622	2018_12_17_13_49_20	55990	0	240	606
1623	2018_12_17_13_49_20	56010	0	240	606
1624	2018_12_17_13_49_20	56032	0	240	606
1625	2018_12_17_13_49_20	56052	0	240	606
1626	2018_12_17_13_49_20	56074	0	240	606
1627	2018_12_17_13_49_20	56094	0	240	606
1628	2018_12_17_13_49_20	56116	0	240	606
1629	2018_12_17_13_49_20	56136	0	240	606
1630	2018_12_17_13_49_20	56158	0	240	606
1631	2018_12_17_13_49_20	56178	0	240	606
1632	2018_12_17_13_49_20	56200	0	240	606
1633	2018_12_17_13_49_20	56220	0	240	606
1634	2018_12_17_13_49_20	56242	0	240	606
1635	2018_12_17_13_49_20	56262	0	240	605
1636	2018_12_17_13_49_20	56284	0	240	606
1637	2018_12_17_13_49_20	56304	0	240	606
1638	2018_12_17_13_49_20	56326	0	240	606
1639	2018_12_17_13_49_20	56346	0	240	606
1640	2018_12_17_13_49_20	56368	0	240	606
1641	2018_12_17_13_49_20	56388	0	240	606
1642	2018_12_17_13_49_20	56410	0	240	606
1643	2018_12_17_13_49_20	56430	0	240	606
1644	2018_12_17_13_49_20	56452	0	240	606
1645	2018_12_17_13_49_20	56472	0	240	606
1646	2018_12_17_13_49_20	56494	0	240	606
1647	2018_12_17_13_49_20	56514	0	240	606
1648	2018_12_17_13_49_20	56536	0	240	606
1649	2018_12_17_13_49_20	56556	0	240	606
1650	2018_12_17_13_49_20	56578	0	240	606
1651	2018_12_17_13_49_20	56598	0	240	606
1652	2018_12_17_13_49_20	56620	0	240	606
1653	2018_12_17_13_49_20	56640	0	240	606
1654	2018_12_17_13_49_20	56660	0	240	606
1655	2018_12_17_13_49_20	56682	0	240	606
1656	2018_12_17_13_49_20	56702	0	240	606
1657	2018_12_17_13_49_20	56724	0	240	606
1658	2018_12_17_13_49_20	56744	0	240	606
1659	2018_12_17_13_49_20	56766	0	240	605
1660	2018_12_17_13_49_20	56786	0	240	606
1661	2018_12_17_13_49_20	56808	0	240	606
1662	2018_12_17_13_49_20	56828	0	240	606
1663	2018_12_17_13_49_20	56850	0	240	606
1664	2018_12_17_13_49_20	56870	0	240	606
1665	2018_12_17_13_49_20	56892	0	240	606
1666	2018_12_17_13_49_20	56912	0	240	606
1667	2018_12_17_13_49_21	56934	0	240	606
1668	2018_12_17_13_49_21	56954	0	240	606
1669	2018_12_17_13_49_21	56976	0	240	606
1670	2018_12_17_13_49_21	56996	0	240	606
1671	2018_12_17_13_49_21	57018	0	240	606
1672	2018_12_17_13_49_21	57038	0	240	606
1673	2018_12_17_13_49_21	57060	0	240	606
1674	2018_12_17_13_49_21	57080	0	240	606
1675	2018_12_17_13_49_21	57102	0	240	605
1676	2018_12_17_13_49_21	57122	0	240	606
1677	2018_12_17_13_49_21	57144	0	240	606
1678	2018_12_17_13_49_21	57164	0	240	606
1679	2018_12_17_13_49_21	57186	0	240	606
1680	2018_12_17_13_49_21	57206	0	240	606
1681	2018_12_17_13_49_21	57228	0	240	605
1682	2018_12_17_13_49_21	57248	0	240	605
1683	2018_12_17_13_49_21	57270	0	240	606
1684	2018_12_17_13_49_21	57290	0	240	606
1685	2018_12_17_13_49_21	57312	0	240	606
1686	2018_12_17_13_49_21	57332	0	240	606
1687	2018_12_17_13_49_21	57354	0	240	606
1688	2018_12_17_13_49_21	57374	0	240	606
1689	2018_12_17_13_49_21	57396	0	240	606
1690	2018_12_17_13_49_21	57416	0	240	606
1691	2018_12_17_13_49_21	57438	0	240	606
1692	2018_12_17_13_49_21	57458	0	240	606
1693	2018_12_17_13_49_21	57480	0	240	606
1694	2018_12_17_13_49_21	57500	0	240	606
1695	2018_12_17_13_49_21	57522	0	240	606
1696	2018_12_17_13_49_21	57542	0	240	606
1697	2018_12_17_13_49_21	57564	0	240	606
1698	2018_12_17_13_49_21	57584	0	240	606
1699	2018_12_17_13_49_21	57606	0	240	606
1700	2018_12_17_13_49_21	57626	0	240	606
1701	2018_12_17_13_49_21	57648	0	240	606
1702	2018_12_17_13_49_21	57668	0	240	606
1703	2018_12_17_13_49_21	57690	0	240	606
1704	2018_12_17_13_49_21	57710	0	240	606
1705	2018_12_17_13_49_21	57732	0	240	606
1706	2018_12_17_13_49_21	57752	0	240	606
1707	2018_12_17_13_49_21	57774	0	240	606
1708	2018_12_17_13_49_21	57794	0	240	606
1709	2018_12_17_13_49_21	57816	0	240	606
1710	2018_12_17_13_49_21	57836	0	240	606
1711	2018_12_17_13_49_21	57858	0	240	606
1712	2018_12_17_13_49_21	57878	0	240	606
1713	2018_12_17_13_49_21	57900	0	240	606
1714	2018_12_17_13_49_21	57920	0	240	606
1715	2018_12_17_13_49_22	57940	0	240	606
1716	2018_12_17_13_49_22	57962	0	240	606
1717	2018_12_17_13_49_22	57982	0	240	606
1718	2018_12_17_13_49_22	58004	0	240	606
1719	2018_12_17_13_49_22	58024	0	240	605
1720	2018_12_17_13_49_22	58046	0	240	606
1721	2018_12_17_13_49_22	58066	0	240	606
1722	2018_12_17_13_49_22	58088	0	240	605
1723	2018_12_17_13_49_22	58108	0	240	606
1724	2018_12_17_13_49_22	58130	0	240	606
1725	2018_12_17_13_49_22	58150	0	240	606
1726	2018_12_17_13_49_22	58172	0	240	606
1727	2018_12_17_13_49_22	58192	0	240	606
1728	2018_12_17_13_49_22	58214	0	240	606
1729	2018_12_17_13_49_22	58234	0	240	605
1730	2018_12_17_13_49_22	58256	0	240	606
1731	2018_12_17_13_49_22	58276	0	240	606
1732	2018_12_17_13_49_22	58298	0	240	606
1733	2018_12_17_13_49_22	58318	0	240	606
1734	2018_12_17_13_49_22	58340	0	240	606
1735	2018_12_17_13_49_22	58360	0	240	606
1736	2018_12_17_13_49_22	58382	0	240	606
1737	2018_12_17_13_49_22	58402	0	240	606
1738	2018_12_17_13_49_22	58424	0	240	606
1739	2018_12_17_13_49_22	58444	0	240	606
1740	2018_12_17_13_49_22	58466	0	240	606
1741	2018_12_17_13_49_22	58486	0	240	606
1742	2018_12_17_13_49_22	58508	0	240	605
1743	2018_12_17_13_49_22	58528	0	240	606
1744	2018_12_17_13_49_22	58550	0	240	606
1745	2018_12_17_13_49_22	58570	0	240	606
1746	2018_12_17_13_49_22	58592	0	240	606
1747	2018_12_17_13_49_22	58612	0	240	605
1748	2018_12_17_13_49_22	58634	0	240	606
1749	2018_12_17_13_49_22	58654	0	240	606
1750	2018_12_17_13_49_22	58676	0	240	605
1751	2018_12_17_13_49_22	58696	0	240	606
1752	2018_12_17_13_49_22	58718	0	240	606
1753	2018_12_17_13_49_22	58738	0	240	605
1754	2018_12_17_13_49_22	58760	0	240	606
1755	2018_12_17_13_49_22	58780	0	240	606
1756	2018_12_17_13_49_22	58802	0	240	606
1757	2018_12_17_13_49_22	58822	0	240	606
1758	2018_12_17_13_49_22	58844	0	240	606
1759	2018_12_17_13_49_22	58864	0	240	606
1760	2018_12_17_13_49_22	58886	0	240	606
1761	2018_12_17_13_49_22	58906	0	240	605
1762	2018_12_17_13_49_22	58928	0	240	606
1763	2018_12_17_13_49_23	58948	0	240	606
1764	2018_12_17_13_49_23	58970	0	240	606
1765	2018_12_17_13_49_23	58990	0	240	606
1766	2018_12_17_13_49_23	59012	0	240	606
1767	2018_12_17_13_49_23	59032	0	240	606
1768	2018_12_17_13_49_23	59054	0	240	605
1769	2018_12_17_13_49_23	59074	0	240	606
1770	2018_12_17_13_49_23	59096	0	240	606
1771	2018_12_17_13_49_23	59116	0	240	605
1772	2018_12_17_13_49_23	59138	0	240	606
1773	2018_12_17_13_49_23	59158	0	240	606
1774	2018_12_17_13_49_23	59180	0	240	606
1775	2018_12_17_13_49_23	59200	0	240	606
1776	2018_12_17_13_49_23	59220	0	240	606
1777	2018_12_17_13_49_23	59242	0	240	606
1778	2018_12_17_13_49_23	59262	0	240	606
1779	2018_12_17_13_49_23	59284	0	240	606
1780	2018_12_17_13_49_23	59304	0	240	605
1781	2018_12_17_13_49_23	59326	0	240	606
1782	2018_12_17_13_49_23	59346	0	240	606
1783	2018_12_17_13_49_23	59368	0	240	606
1784	2018_12_17_13_49_23	59388	0	240	606
1785	2018_12_17_13_49_23	59410	0	240	606
1786	2018_12_17_13_49_23	59430	0	240	606
1787	2018_12_17_13_49_23	59452	0	240	606
1788	2018_12_17_13_49_23	59472	0	240	606
1789	2018_12_17_13_49_23	59494	0	240	606
1790	2018_12_17_13_49_23	59514	0	240	606
1791	2018_12_17_13_49_23	59536	0	240	606
1792	2018_12_17_13_49_23	59556	0	240	605
1793	2018_12_17_13_49_23	59578	0	240	606
1794	2018_12_17_13_49_23	59598	0	240	606
1795	2018_12_17_13_49_23	59620	0	240	605
1796	2018_12_17_13_49_23	59640	0	240	605
1797	2018_12_17_13_49_23	59662	0	240	606
1798	2018_12_17_13_49_23	59682	0	240	606
1799	2018_12_17_13_49_23	59704	0	240	605
1800	2018_12_17_13_49_23	59724	0	240	606
1801	2018_12_17_13_49_23	59746	0	240	606
1802	2018_12_17_13_49_23	59766	0	240	606
1803	2018_12_17_13_49_23	59788	0	240	606
1804	2018_12_17_13_49_23	59808	0	240	606
1805	2018_12_17_13_49_23	59830	0	240	605
1806	2018_12_17_13_49_23	59850	0	240	606
1807	2018_12_17_13_49_23	59872	0	240	606
1808	2018_12_17_13_49_23	59892	0	240	605
1809	2018_12_17_13_49_23	59914	0	240	606
1810	2018_12_17_13_49_24	59934	0	240	606
1811	2018_12_17_13_49_24	59956	0	240	605
1812	2018_12_17_13_49_24	59976	0	240	606
1813	2018_12_17_13_49_24	59998	0	240	606
1814	2018_12_17_13_49_24	60018	0	239	606
1815	2018_12_17_13_49_24	60040	0	239	607
1816	2018_12_17_13_49_24	60060	0	239	608
1817	2018_12_17_13_49_24	60082	0	239	608
1818	2018_12_17_13_49_24	60102	0	239	608
1819	2018_12_17_13_49_24	60124	0	239	608
1820	2018_12_17_13_49_24	60144	0	239	608
1821	2018_12_17_13_49_24	60166	0	239	608
1822	2018_12_17_13_49_24	60186	0	239	607
1823	2018_12_17_13_49_24	60208	0	239	607
1824	2018_12_17_13_49_24	60228	0	239	607
1825	2018_12_17_13_49_24	60250	0	239	607
1826	2018_12_17_13_49_24	60270	0	239	607
1827	2018_12_17_13_49_24	60292	0	238	607
1828	2018_12_17_13_49_24	60312	0	238	607
1829	2018_12_17_13_49_24	60334	0	238	606
1830	2018_12_17_13_49_24	60354	0	238	606
1831	2018_12_17_13_49_24	60376	0	238	606
1832	2018_12_17_13_49_24	60396	0	238	606
1833	2018_12_17_13_49_24	60418	0	237	606
1834	2018_12_17_13_49_24	60438	0	237	606
1835	2018_12_17_13_49_24	60460	0	237	606
1836	2018_12_17_13_49_24	60480	0	237	606
1837	2018_12_17_13_49_24	60500	0	237	606
1838	2018_12_17_13_49_24	60522	0	236	606
1839	2018_12_17_13_49_24	60542	0	236	605
1840	2018_12_17_13_49_24	60564	0	236	605
1841	2018_12_17_13_49_24	60584	0	235	605
1842	2018_12_17_13_49_24	60606	0	235	604
1843	2018_12_17_13_49_24	60626	0	235	603
1844	2018_12_17_13_49_24	60648	0	235	603
1845	2018_12_17_13_49_24	60668	0	234	602
1846	2018_12_17_13_49_24	60690	0	234	601
1847	2018_12_17_13_49_24	60710	0	234	600
1848	2018_12_17_13_49_24	60732	0	233	600
1849	2018_12_17_13_49_24	60752	0	233	599
1850	2018_12_17_13_49_24	60774	0	232	599
1851	2018_12_17_13_49_24	60794	0	232	598
1852	2018_12_17_13_49_24	60816	0	232	596
1853	2018_12_17_13_49_24	60836	0	231	595
1854	2018_12_17_13_49_24	60858	0	231	595
1855	2018_12_17_13_49_24	60878	0	230	595
1856	2018_12_17_13_49_24	60900	0	230	595
1857	2018_12_17_13_49_24	60920	0	230	595
1858	2018_12_17_13_49_25	60942	0	229	595
1859	2018_12_17_13_49_25	60962	0	229	595
1860	2018_12_17_13_49_25	60984	0	228	595
1861	2018_12_17_13_49_25	61004	0	228	594
1862	2018_12_17_13_49_25	61026	0	227	594
1863	2018_12_17_13_49_25	61046	0	227	594
1864	2018_12_17_13_49_25	61068	0	226	594
1865	2018_12_17_13_49_25	61088	0	226	594
1866	2018_12_17_13_49_25	61110	0	225	594
1867	2018_12_17_13_49_25	61130	0	225	594
1868	2018_12_17_13_49_25	61152	0	224	594
1869	2018_12_17_13_49_25	61172	0	223	593
1870	2018_12_17_13_49_25	61194	0	223	593
1871	2018_12_17_13_49_25	61214	0	222	592
1872	2018_12_17_13_49_25	61236	0	222	593
1873	2018_12_17_13_49_25	61256	0	221	593
1874	2018_12_17_13_49_25	61278	0	220	592
1875	2018_12_17_13_49_25	61298	0	220	592
1876	2018_12_17_13_49_25	61320	0	219	592
1877	2018_12_17_13_49_25	61340	0	219	591
1878	2018_12_17_13_49_25	61362	0	218	591
1879	2018_12_17_13_49_25	61382	0	217	591
1880	2018_12_17_13_49_25	61404	0	217	591
1881	2018_12_17_13_49_25	61424	0	216	590
1882	2018_12_17_13_49_25	61446	0	215	590
1883	2018_12_17_13_49_25	61466	0	214	590
1884	2018_12_17_13_49_25	61488	0	214	589
1885	2018_12_17_13_49_25	61508	0	213	589
1886	2018_12_17_13_49_25	61530	0	212	589
1887	2018_12_17_13_49_25	61550	0	212	589
1888	2018_12_17_13_49_25	61572	0	211	588
1889	2018_12_17_13_49_25	61592	0	210	588
1890	2018_12_17_13_49_25	61614	0	209	588
1891	2018_12_17_13_49_25	61634	0	209	588
1892	2018_12_17_13_49_25	61656	0	208	587
1893	2018_12_17_13_49_25	61676	0	207	587
1894	2018_12_17_13_49_25	61698	0	206	586
1895	2018_12_17_13_49_25	61718	0	205	586
1896	2018_12_17_13_49_25	61740	0	205	586
1897	2018_12_17_13_49_25	61760	0	204	585
1898	2018_12_17_13_49_25	61780	0	203	585
1899	2018_12_17_13_49_25	61802	0	202	584
1900	2018_12_17_13_49_25	61822	0	201	584
1901	2018_12_17_13_49_25	61844	0	200	584
1902	2018_12_17_13_49_25	61864	0	200	583
1903	2018_12_17_13_49_25	61886	0	199	583
1904	2018_12_17_13_49_25	61906	0	198	583
1905	2018_12_17_13_49_26	61928	0	197	582
1906	2018_12_17_13_49_26	61948	0	196	582
1907	2018_12_17_13_49_26	61970	0	195	582
1908	2018_12_17_13_49_26	61990	0	194	581
1909	2018_12_17_13_49_26	62012	0	193	580
1910	2018_12_17_13_49_26	62032	0	192	581
1911	2018_12_17_13_49_26	62054	0	191	580
1912	2018_12_17_13_49_26	62074	0	190	579
1913	2018_12_17_13_49_26	62096	0	189	578
1914	2018_12_17_13_49_26	62116	0	188	579
1915	2018_12_17_13_49_26	62138	0	187	578
1916	2018_12_17_13_49_26	62158	0	186	578
1917	2018_12_17_13_49_26	62180	0	185	577
1918	2018_12_17_13_49_26	62200	0	184	577
1919	2018_12_17_13_49_26	62222	0	183	576
1920	2018_12_17_13_49_26	62242	0	182	576
1921	2018_12_17_13_49_26	62264	0	181	575
1922	2018_12_17_13_49_26	62284	0	180	575
1923	2018_12_17_13_49_26	62306	0	179	575
1924	2018_12_17_13_49_26	62326	0	178	574
1925	2018_12_17_13_49_26	62348	0	177	574
1926	2018_12_17_13_49_26	62368	0	176	574
1927	2018_12_17_13_49_26	62390	0	175	573
1928	2018_12_17_13_49_26	62410	0	174	572
1929	2018_12_17_13_49_26	62432	0	173	572
1930	2018_12_17_13_49_26	62452	0	172	571
1931	2018_12_17_13_49_26	62474	0	171	571
1932	2018_12_17_13_49_26	62494	0	170	570
1933	2018_12_17_13_49_26	62516	0	168	570
1934	2018_12_17_13_49_26	62536	0	167	569
1935	2018_12_17_13_49_26	62558	0	166	568
1936	2018_12_17_13_49_26	62578	0	165	568
1937	2018_12_17_13_49_26	62600	0	164	568
1938	2018_12_17_13_49_26	62620	0	163	567
1939	2018_12_17_13_49_26	62642	0	161	566
1940	2018_12_17_13_49_26	62662	0	160	566
1941	2018_12_17_13_49_26	62684	0	159	565
1942	2018_12_17_13_49_26	62704	0	158	564
1943	2018_12_17_13_49_26	62726	0	157	564
1944	2018_12_17_13_49_26	62746	0	156	563
1945	2018_12_17_13_49_26	62768	0	154	563
1946	2018_12_17_13_49_26	62788	0	153	562
1947	2018_12_17_13_49_26	62810	0	152	562
1948	2018_12_17_13_49_26	62830	0	151	561
1949	2018_12_17_13_49_26	62852	0	149	560
1950	2018_12_17_13_49_26	62872	0	148	560
1951	2018_12_17_13_49_26	62894	0	147	559
1952	2018_12_17_13_49_26	62914	0	146	559
1953	2018_12_17_13_49_27	62936	0	144	558
1954	2018_12_17_13_49_27	62956	0	143	558
1955	2018_12_17_13_49_27	62978	0	142	557
1956	2018_12_17_13_49_27	62998	0	141	556
1957	2018_12_17_13_49_27	63020	0	139	556
1958	2018_12_17_13_49_27	63040	0	138	555
1959	2018_12_17_13_49_27	63060	0	137	554
1960	2018_12_17_13_49_27	63082	0	136	554
1961	2018_12_17_13_49_27	63102	0	134	553
1962	2018_12_17_13_49_27	63124	0	133	552
1963	2018_12_17_13_49_27	63144	0	132	552
1964	2018_12_17_13_49_27	63166	0	130	551
1965	2018_12_17_13_49_27	63186	0	129	550
1966	2018_12_17_13_49_27	63208	0	128	550
1967	2018_12_17_13_49_27	63228	0	126	549
1968	2018_12_17_13_49_27	63250	0	125	548
1969	2018_12_17_13_49_27	63270	0	124	548
1970	2018_12_17_13_49_27	63292	0	122	547
1971	2018_12_17_13_49_27	63312	0	121	546
1972	2018_12_17_13_49_27	63334	0	119	546
1973	2018_12_17_13_49_27	63354	0	118	545
1974	2018_12_17_13_49_27	63376	0	117	544
1975	2018_12_17_13_49_27	63396	0	115	544
1976	2018_12_17_13_49_27	63418	0	114	543
1977	2018_12_17_13_49_27	63438	0	113	542
1978	2018_12_17_13_49_27	63460	0	111	542
1979	2018_12_17_13_49_27	63480	0	110	540
1980	2018_12_17_13_49_27	63502	0	108	540
1981	2018_12_17_13_49_27	63522	0	107	539
1982	2018_12_17_13_49_27	63544	0	105	538
1983	2018_12_17_13_49_27	63564	0	104	538
1984	2018_12_17_13_49_27	63586	0	103	537
1985	2018_12_17_13_49_27	63606	0	101	536
1986	2018_12_17_13_49_27	63628	0	100	536
1987	2018_12_17_13_49_27	63648	0	98	535
1988	2018_12_17_13_49_27	63670	0	97	534
1989	2018_12_17_13_49_27	63690	0	96	534
1990	2018_12_17_13_49_27	63712	0	94	533
1991	2018_12_17_13_49_27	63732	0	93	532
1992	2018_12_17_13_49_27	63754	0	91	531
1993	2018_12_17_13_49_27	63774	0	90	530
1994	2018_12_17_13_49_27	63796	0	88	530
1995	2018_12_17_13_49_27	63816	0	87	529
1996	2018_12_17_13_49_27	63838	0	85	528
1997	2018_12_17_13_49_27	63858	0	84	527
1998	2018_12_17_13_49_27	63880	0	82	526
[truncated: 2,531 more rows]
