# Supplementary material for: Design and Evaluation of a Balanced Compliant Laparoscopic Grasper
Source: IEEE J Transl Eng Health Med. 2023 Jul 3;11:451–9. doi: 10.1109/JTEHM.2023.3291925 (PMC10561751; doi:10.1109/JTEHM.2023.3291925)
Supplement: Supplementary materials [file jtehm-3291925-mm.zip › Supplemental A - Matlab scripts/figure 2/2018_12_17_sensordata_240_10_90673_7.tsv]

id	timestamp	millisecond_runtime	Cycle	Position	force
0	2018_12_17_14_49_37	22320	0	240	610
1	2018_12_17_14_49_37	22340	0	240	610
2	2018_12_17_14_49_37	22362	0	240	610
3	2018_12_17_14_49_37	22382	0	240	610
4	2018_12_17_14_49_37	22404	0	240	610
5	2018_12_17_14_49_37	22424	0	240	610
6	2018_12_17_14_49_37	22446	0	240	610
7	2018_12_17_14_49_37	22466	0	240	610
8	2018_12_17_14_49_37	22488	0	240	610
9	2018_12_17_14_49_37	22508	0	240	610
10	2018_12_17_14_49_37	22530	0	240	610
11	2018_12_17_14_49_37	22550	0	240	610
12	2018_12_17_14_49_37	22572	0	240	610
13	2018_12_17_14_49_37	22592	0	240	610
14	2018_12_17_14_49_37	22612	0	240	610
15	2018_12_17_14_49_37	22634	0	240	610
16	2018_12_17_14_49_37	22654	0	240	610
17	2018_12_17_14_49_37	22676	0	240	610
18	2018_12_17_14_49_37	22696	0	240	610
19	2018_12_17_14_49_37	22718	0	240	610
20	2018_12_17_14_49_37	22738	0	240	610
21	2018_12_17_14_49_37	22760	0	240	610
22	2018_12_17_14_49_37	22780	0	240	610
23	2018_12_17_14_49_37	22802	0	240	610
24	2018_12_17_14_49_37	22822	0	240	610
25	2018_12_17_14_49_37	22844	0	240	610
26	2018_12_17_14_49_37	22864	0	240	610
27	2018_12_17_14_49_37	22886	0	240	610
28	2018_12_17_14_49_37	22906	0	240	610
29	2018_12_17_14_49_37	22928	0	240	610
30	2018_12_17_14_49_37	22948	0	240	610
31	2018_12_17_14_49_37	22970	0	240	610
32	2018_12_17_14_49_37	22990	0	240	610
33	2018_12_17_14_49_37	23012	0	240	610
34	2018_12_17_14_49_37	23032	0	240	610
35	2018_12_17_14_49_37	23054	0	240	610
36	2018_12_17_14_49_37	23074	0	240	610
37	2018_12_17_14_49_37	23096	0	240	609
38	2018_12_17_14_49_38	23116	0	240	610
39	2018_12_17_14_49_38	23138	0	240	610
40	2018_12_17_14_49_38	23158	0	240	610
41	2018_12_17_14_49_38	23180	0	240	610
42	2018_12_17_14_49_38	23200	0	240	610
43	2018_12_17_14_49_38	23222	0	240	610
44	2018_12_17_14_49_38	23242	0	240	610
45	2018_12_17_14_49_38	23264	0	240	610
46	2018_12_17_14_49_38	23284	0	240	610
47	2018_12_17_14_49_38	23306	0	240	610
48	2018_12_17_14_49_38	23326	0	240	610
49	2018_12_17_14_49_38	23348	0	240	610
50	2018_12_17_14_49_38	23368	0	240	610
51	2018_12_17_14_49_38	23390	0	240	610
52	2018_12_17_14_49_38	23410	0	240	610
53	2018_12_17_14_49_38	23432	0	240	610
54	2018_12_17_14_49_38	23452	0	240	610
55	2018_12_17_14_49_38	23474	0	240	609
56	2018_12_17_14_49_38	23494	0	240	610
57	2018_12_17_14_49_38	23516	0	240	610
58	2018_12_17_14_49_38	23536	0	240	610
59	2018_12_17_14_49_38	23558	0	240	610
60	2018_12_17_14_49_38	23578	0	240	610
61	2018_12_17_14_49_38	23600	0	240	610
62	2018_12_17_14_49_38	23620	0	240	610
63	2018_12_17_14_49_38	23642	0	240	610
64	2018_12_17_14_49_38	23662	0	240	610
65	2018_12_17_14_49_38	23684	0	240	609
66	2018_12_17_14_49_38	23704	0	240	610
67	2018_12_17_14_49_38	23726	0	240	610
68	2018_12_17_14_49_38	23746	0	240	610
69	2018_12_17_14_49_38	23768	0	240	610
70	2018_12_17_14_49_38	23788	0	240	610
71	2018_12_17_14_49_38	23810	0	240	610
72	2018_12_17_14_49_38	23830	0	240	610
73	2018_12_17_14_49_38	23852	0	240	610
74	2018_12_17_14_49_38	23872	0	240	610
75	2018_12_17_14_49_38	23892	0	240	610
76	2018_12_17_14_49_38	23914	0	240	609
77	2018_12_17_14_49_38	23934	0	240	610
78	2018_12_17_14_49_38	23956	0	240	610
79	2018_12_17_14_49_38	23976	0	240	610
80	2018_12_17_14_49_38	23998	0	240	610
81	2018_12_17_14_49_38	24018	0	240	610
82	2018_12_17_14_49_38	24040	0	240	609
83	2018_12_17_14_49_38	24060	0	240	610
84	2018_12_17_14_49_38	24082	0	240	610
85	2018_12_17_14_49_38	24102	0	240	610
86	2018_12_17_14_49_39	24124	0	240	610
87	2018_12_17_14_49_39	24144	0	240	610
88	2018_12_17_14_49_39	24166	0	240	610
89	2018_12_17_14_49_39	24186	0	240	610
90	2018_12_17_14_49_39	24208	0	240	610
91	2018_12_17_14_49_39	24228	0	240	610
92	2018_12_17_14_49_39	24250	0	240	610
93	2018_12_17_14_49_39	24270	0	240	610
94	2018_12_17_14_49_39	24292	0	240	610
95	2018_12_17_14_49_39	24312	0	240	610
96	2018_12_17_14_49_39	24334	0	240	610
97	2018_12_17_14_49_39	24354	0	240	610
98	2018_12_17_14_49_39	24376	0	240	610
99	2018_12_17_14_49_39	24396	0	240	610
100	2018_12_17_14_49_39	24418	0	240	610
101	2018_12_17_14_49_39	24438	0	240	610
102	2018_12_17_14_49_39	24460	0	240	610
103	2018_12_17_14_49_39	24480	0	240	610
104	2018_12_17_14_49_39	24502	0	240	610
105	2018_12_17_14_49_39	24522	0	240	609
106	2018_12_17_14_49_39	24544	0	240	609
107	2018_12_17_14_49_39	24564	0	240	610
108	2018_12_17_14_49_39	24586	0	240	609
109	2018_12_17_14_49_39	24606	0	240	610
110	2018_12_17_14_49_39	24628	0	240	610
111	2018_12_17_14_49_39	24648	0	240	610
112	2018_12_17_14_49_39	24670	0	240	610
113	2018_12_17_14_49_39	24690	0	240	610
114	2018_12_17_14_49_39	24712	0	240	610
115	2018_12_17_14_49_39	24732	0	240	610
116	2018_12_17_14_49_39	24754	0	240	610
117	2018_12_17_14_49_39	24774	0	240	609
118	2018_12_17_14_49_39	24796	0	240	610
119	2018_12_17_14_49_39	24816	0	240	610
120	2018_12_17_14_49_39	24838	0	240	610
121	2018_12_17_14_49_39	24858	0	240	610
122	2018_12_17_14_49_39	24880	0	240	610
123	2018_12_17_14_49_39	24900	0	240	610
124	2018_12_17_14_49_39	24922	0	240	609
125	2018_12_17_14_49_39	24942	0	240	610
126	2018_12_17_14_49_39	24964	0	240	610
127	2018_12_17_14_49_39	24984	0	240	610
128	2018_12_17_14_49_39	25006	0	240	610
129	2018_12_17_14_49_39	25026	0	240	610
130	2018_12_17_14_49_39	25048	0	240	610
131	2018_12_17_14_49_39	25068	0	240	610
132	2018_12_17_14_49_39	25090	0	240	610
133	2018_12_17_14_49_40	25110	0	240	610
134	2018_12_17_14_49_40	25132	0	240	609
135	2018_12_17_14_49_40	25152	0	240	610
136	2018_12_17_14_49_40	25172	0	240	610
137	2018_12_17_14_49_40	25194	0	240	610
138	2018_12_17_14_49_40	25214	0	240	610
139	2018_12_17_14_49_40	25236	0	240	609
140	2018_12_17_14_49_40	25256	0	240	610
141	2018_12_17_14_49_40	25278	0	240	610
142	2018_12_17_14_49_40	25298	0	240	610
143	2018_12_17_14_49_40	25320	0	240	610
144	2018_12_17_14_49_40	25340	0	240	610
145	2018_12_17_14_49_40	25362	0	240	609
146	2018_12_17_14_49_40	25382	0	240	610
147	2018_12_17_14_49_40	25404	0	240	610
148	2018_12_17_14_49_40	25424	0	240	609
149	2018_12_17_14_49_40	25446	0	240	610
150	2018_12_17_14_49_40	25466	0	240	610
151	2018_12_17_14_49_40	25488	0	240	610
152	2018_12_17_14_49_40	25508	0	240	610
153	2018_12_17_14_49_40	25530	0	240	609
154	2018_12_17_14_49_40	25550	0	240	610
155	2018_12_17_14_49_40	25572	0	240	610
156	2018_12_17_14_49_40	25592	0	240	610
157	2018_12_17_14_49_40	25614	0	240	610
158	2018_12_17_14_49_40	25634	0	240	610
159	2018_12_17_14_49_40	25656	0	240	610
160	2018_12_17_14_49_40	25676	0	240	610
161	2018_12_17_14_49_40	25698	0	240	609
162	2018_12_17_14_49_40	25718	0	240	610
163	2018_12_17_14_49_40	25740	0	240	610
164	2018_12_17_14_49_40	25760	0	240	610
165	2018_12_17_14_49_40	25782	0	240	610
166	2018_12_17_14_49_40	25802	0	240	609
167	2018_12_17_14_49_40	25824	0	240	610
168	2018_12_17_14_49_40	25844	0	240	610
169	2018_12_17_14_49_40	25866	0	240	610
170	2018_12_17_14_49_40	25886	0	240	610
171	2018_12_17_14_49_40	25908	0	240	610
172	2018_12_17_14_49_40	25928	0	240	610
173	2018_12_17_14_49_40	25950	0	240	610
174	2018_12_17_14_49_40	25970	0	240	610
175	2018_12_17_14_49_40	25992	0	240	610
176	2018_12_17_14_49_40	26012	0	240	610
177	2018_12_17_14_49_40	26034	0	240	610
178	2018_12_17_14_49_40	26054	0	240	610
179	2018_12_17_14_49_40	26076	0	240	610
180	2018_12_17_14_49_41	26096	0	240	610
181	2018_12_17_14_49_41	26118	0	240	610
182	2018_12_17_14_49_41	26138	0	240	610
183	2018_12_17_14_49_41	26160	0	240	609
184	2018_12_17_14_49_41	26180	0	240	609
185	2018_12_17_14_49_41	26202	0	240	609
186	2018_12_17_14_49_41	26222	0	240	610
187	2018_12_17_14_49_41	26244	0	240	610
188	2018_12_17_14_49_41	26264	0	240	610
189	2018_12_17_14_49_41	26286	0	240	610
190	2018_12_17_14_49_41	26306	0	240	610
191	2018_12_17_14_49_41	26328	0	240	610
192	2018_12_17_14_49_41	26348	0	240	609
193	2018_12_17_14_49_41	26370	0	240	610
194	2018_12_17_14_49_41	26390	0	240	609
195	2018_12_17_14_49_41	26412	0	240	610
196	2018_12_17_14_49_41	26432	0	240	610
197	2018_12_17_14_49_41	26452	0	240	610
198	2018_12_17_14_49_41	26474	0	240	609
199	2018_12_17_14_49_41	26494	0	240	610
200	2018_12_17_14_49_41	26516	0	240	609
201	2018_12_17_14_49_41	26536	0	240	609
202	2018_12_17_14_49_41	26558	0	240	610
203	2018_12_17_14_49_41	26578	0	240	610
204	2018_12_17_14_49_41	26600	0	240	610
205	2018_12_17_14_49_41	26620	0	240	609
206	2018_12_17_14_49_41	26642	0	240	610
207	2018_12_17_14_49_41	26662	0	240	609
208	2018_12_17_14_49_41	26684	0	240	610
209	2018_12_17_14_49_41	26704	0	240	609
210	2018_12_17_14_49_41	26726	0	240	609
211	2018_12_17_14_49_41	26746	0	240	610
212	2018_12_17_14_49_41	26768	0	240	610
213	2018_12_17_14_49_41	26788	0	240	609
214	2018_12_17_14_49_41	26810	0	240	610
215	2018_12_17_14_49_41	26830	0	240	610
216	2018_12_17_14_49_41	26852	0	240	609
217	2018_12_17_14_49_41	26872	0	240	609
218	2018_12_17_14_49_41	26894	0	240	610
219	2018_12_17_14_49_41	26914	0	240	609
220	2018_12_17_14_49_41	26936	0	240	610
221	2018_12_17_14_49_41	26956	0	240	610
222	2018_12_17_14_49_41	26978	0	240	610
223	2018_12_17_14_49_41	26998	0	240	610
224	2018_12_17_14_49_41	27020	0	240	610
225	2018_12_17_14_49_41	27040	0	240	610
226	2018_12_17_14_49_41	27062	0	240	610
227	2018_12_17_14_49_41	27082	0	240	609
228	2018_12_17_14_49_42	27104	0	240	610
229	2018_12_17_14_49_42	27124	0	240	609
230	2018_12_17_14_49_42	27146	0	240	610
231	2018_12_17_14_49_42	27166	0	240	609
232	2018_12_17_14_49_42	27188	0	240	609
233	2018_12_17_14_49_42	27208	0	240	610
234	2018_12_17_14_49_42	27230	0	240	609
235	2018_12_17_14_49_42	27250	0	240	609
236	2018_12_17_14_49_42	27272	0	240	610
237	2018_12_17_14_49_42	27292	0	240	610
238	2018_12_17_14_49_42	27314	0	240	609
239	2018_12_17_14_49_42	27334	0	240	609
240	2018_12_17_14_49_42	27356	0	240	610
241	2018_12_17_14_49_42	27376	0	240	610
242	2018_12_17_14_49_42	27398	0	240	610
243	2018_12_17_14_49_42	27418	0	240	610
244	2018_12_17_14_49_42	27440	0	240	610
245	2018_12_17_14_49_42	27460	0	240	610
246	2018_12_17_14_49_42	27482	0	240	610
247	2018_12_17_14_49_42	27502	0	240	610
248	2018_12_17_14_49_42	27524	0	240	610
249	2018_12_17_14_49_42	27544	0	240	610
250	2018_12_17_14_49_42	27566	0	240	610
251	2018_12_17_14_49_42	27586	0	240	609
252	2018_12_17_14_49_42	27608	0	240	610
253	2018_12_17_14_49_42	27628	0	240	610
254	2018_12_17_14_49_42	27650	0	240	609
255	2018_12_17_14_49_42	27670	0	240	610
256	2018_12_17_14_49_42	27692	0	240	609
257	2018_12_17_14_49_42	27712	0	240	610
258	2018_12_17_14_49_42	27732	0	240	610
259	2018_12_17_14_49_42	27754	0	240	610
260	2018_12_17_14_49_42	27774	0	240	610
261	2018_12_17_14_49_42	27796	0	240	610
262	2018_12_17_14_49_42	27816	0	240	610
263	2018_12_17_14_49_42	27838	0	240	609
264	2018_12_17_14_49_42	27858	0	240	610
265	2018_12_17_14_49_42	27880	0	240	610
266	2018_12_17_14_49_42	27900	0	240	610
267	2018_12_17_14_49_42	27922	0	240	610
268	2018_12_17_14_49_42	27942	0	240	609
269	2018_12_17_14_49_42	27964	0	240	610
270	2018_12_17_14_49_42	27984	0	240	610
271	2018_12_17_14_49_42	28006	0	240	610
272	2018_12_17_14_49_42	28026	0	240	610
273	2018_12_17_14_49_42	28048	0	240	610
274	2018_12_17_14_49_42	28068	0	240	609
275	2018_12_17_14_49_42	28090	0	240	610
276	2018_12_17_14_49_43	28110	0	240	610
277	2018_12_17_14_49_43	28132	0	240	610
278	2018_12_17_14_49_43	28152	0	240	610
279	2018_12_17_14_49_43	28174	0	240	609
280	2018_12_17_14_49_43	28194	0	240	610
281	2018_12_17_14_49_43	28216	0	240	610
282	2018_12_17_14_49_43	28236	0	240	610
283	2018_12_17_14_49_43	28258	0	240	609
284	2018_12_17_14_49_43	28278	0	240	610
285	2018_12_17_14_49_43	28300	0	240	610
286	2018_12_17_14_49_43	28320	0	240	609
287	2018_12_17_14_49_43	28342	0	240	610
288	2018_12_17_14_49_43	28362	0	240	609
289	2018_12_17_14_49_43	28384	0	240	610
290	2018_12_17_14_49_43	28404	0	240	610
291	2018_12_17_14_49_43	28426	0	240	610
292	2018_12_17_14_49_43	28446	0	240	610
293	2018_12_17_14_49_43	28468	0	240	609
294	2018_12_17_14_49_43	28488	0	240	609
295	2018_12_17_14_49_43	28510	0	240	610
296	2018_12_17_14_49_43	28530	0	240	610
297	2018_12_17_14_49_43	28552	0	240	610
298	2018_12_17_14_49_43	28572	0	240	609
299	2018_12_17_14_49_43	28594	0	240	609
300	2018_12_17_14_49_43	28614	0	240	610
301	2018_12_17_14_49_43	28636	0	240	610
302	2018_12_17_14_49_43	28656	0	240	610
303	2018_12_17_14_49_43	28678	0	240	610
304	2018_12_17_14_49_43	28698	0	240	609
305	2018_12_17_14_49_43	28720	0	240	610
306	2018_12_17_14_49_43	28740	0	240	610
307	2018_12_17_14_49_43	28762	0	240	610
308	2018_12_17_14_49_43	28782	0	240	609
309	2018_12_17_14_49_43	28804	0	240	610
310	2018_12_17_14_49_43	28824	0	240	610
311	2018_12_17_14_49_43	28846	0	240	609
312	2018_12_17_14_49_43	28866	0	240	610
313	2018_12_17_14_49_43	28888	0	240	610
314	2018_12_17_14_49_43	28908	0	240	610
315	2018_12_17_14_49_43	28930	0	240	610
316	2018_12_17_14_49_43	28950	0	240	610
317	2018_12_17_14_49_43	28972	0	240	610
318	2018_12_17_14_49_43	28992	0	240	610
319	2018_12_17_14_49_43	29012	0	240	610
320	2018_12_17_14_49_43	29034	0	240	610
321	2018_12_17_14_49_43	29054	0	240	609
322	2018_12_17_14_49_43	29076	0	240	610
323	2018_12_17_14_49_43	29096	0	240	610
324	2018_12_17_14_49_44	29118	0	240	610
325	2018_12_17_14_49_44	29138	0	240	610
326	2018_12_17_14_49_44	29160	0	240	609
327	2018_12_17_14_49_44	29180	0	240	609
328	2018_12_17_14_49_44	29202	0	240	610
329	2018_12_17_14_49_44	29222	0	240	610
330	2018_12_17_14_49_44	29244	0	240	610
331	2018_12_17_14_49_44	29264	0	240	609
332	2018_12_17_14_49_44	29286	0	240	610
333	2018_12_17_14_49_44	29306	0	240	609
334	2018_12_17_14_49_44	29328	0	240	610
335	2018_12_17_14_49_44	29348	0	240	610
336	2018_12_17_14_49_44	29370	0	240	609
337	2018_12_17_14_49_44	29390	0	240	610
338	2018_12_17_14_49_44	29412	0	240	610
339	2018_12_17_14_49_44	29432	0	240	610
340	2018_12_17_14_49_44	29454	0	240	610
341	2018_12_17_14_49_44	29474	0	240	609
342	2018_12_17_14_49_44	29496	0	240	609
343	2018_12_17_14_49_44	29516	0	240	609
344	2018_12_17_14_49_44	29538	0	240	609
345	2018_12_17_14_49_44	29558	0	240	610
346	2018_12_17_14_49_44	29580	0	240	610
347	2018_12_17_14_49_44	29600	0	240	610
348	2018_12_17_14_49_44	29622	0	240	610
349	2018_12_17_14_49_44	29642	0	240	610
350	2018_12_17_14_49_44	29664	0	240	610
351	2018_12_17_14_49_44	29684	0	240	610
352	2018_12_17_14_49_44	29706	0	240	609
353	2018_12_17_14_49_44	29726	0	240	609
354	2018_12_17_14_49_44	29748	0	240	610
355	2018_12_17_14_49_44	29768	0	240	609
356	2018_12_17_14_49_44	29790	0	240	610
357	2018_12_17_14_49_44	29810	0	240	609
358	2018_12_17_14_49_44	29832	0	240	610
359	2018_12_17_14_49_44	29852	0	240	610
360	2018_12_17_14_49_44	29874	0	240	610
361	2018_12_17_14_49_44	29894	0	240	609
362	2018_12_17_14_49_44	29916	0	240	610
363	2018_12_17_14_49_44	29936	0	240	609
364	2018_12_17_14_49_44	29958	0	240	610
365	2018_12_17_14_49_44	29978	0	240	609
366	2018_12_17_14_49_44	30000	0	240	610
367	2018_12_17_14_49_44	30020	0	240	610
368	2018_12_17_14_49_44	30042	0	240	610
369	2018_12_17_14_49_44	30062	0	240	610
370	2018_12_17_14_49_44	30084	0	240	610
371	2018_12_17_14_49_45	30104	0	240	610
372	2018_12_17_14_49_45	30126	0	240	610
373	2018_12_17_14_49_45	30146	0	240	610
374	2018_12_17_14_49_45	30168	0	240	609
375	2018_12_17_14_49_45	30188	0	240	610
376	2018_12_17_14_49_45	30210	0	240	610
377	2018_12_17_14_49_45	30230	0	240	610
378	2018_12_17_14_49_45	30252	0	240	610
379	2018_12_17_14_49_45	30272	0	240	610
380	2018_12_17_14_49_45	30292	0	240	610
381	2018_12_17_14_49_45	30314	0	240	609
382	2018_12_17_14_49_45	30334	0	240	609
383	2018_12_17_14_49_45	30356	0	240	610
384	2018_12_17_14_49_45	30376	0	240	610
385	2018_12_17_14_49_45	30398	0	240	610
386	2018_12_17_14_49_45	30418	0	240	609
387	2018_12_17_14_49_45	30440	0	240	610
388	2018_12_17_14_49_45	30460	0	240	610
389	2018_12_17_14_49_45	30482	0	240	609
390	2018_12_17_14_49_45	30502	0	240	610
391	2018_12_17_14_49_45	30524	0	240	610
392	2018_12_17_14_49_45	30544	0	240	610
393	2018_12_17_14_49_45	30566	0	240	609
394	2018_12_17_14_49_45	30586	0	240	610
395	2018_12_17_14_49_45	30608	0	240	609
396	2018_12_17_14_49_45	30628	0	240	609
397	2018_12_17_14_49_45	30650	0	240	610
398	2018_12_17_14_49_45	30670	0	240	610
399	2018_12_17_14_49_45	30692	0	240	610
400	2018_12_17_14_49_45	30712	0	240	610
401	2018_12_17_14_49_45	30734	0	240	610
402	2018_12_17_14_49_45	30754	0	240	609
403	2018_12_17_14_49_45	30776	0	240	610
404	2018_12_17_14_49_45	30796	0	240	609
405	2018_12_17_14_49_45	30818	0	240	610
406	2018_12_17_14_49_45	30838	0	240	609
407	2018_12_17_14_49_45	30860	0	240	610
408	2018_12_17_14_49_45	30880	0	240	609
409	2018_12_17_14_49_45	30902	0	240	609
410	2018_12_17_14_49_45	30922	0	240	609
411	2018_12_17_14_49_45	30944	0	240	610
412	2018_12_17_14_49_45	30964	0	240	609
413	2018_12_17_14_49_45	30986	0	240	610
414	2018_12_17_14_49_45	31006	0	240	610
415	2018_12_17_14_49_45	31028	0	240	610
416	2018_12_17_14_49_45	31048	0	240	609
417	2018_12_17_14_49_45	31070	0	240	610
418	2018_12_17_14_49_45	31090	0	240	610
419	2018_12_17_14_49_46	31112	0	240	610
420	2018_12_17_14_49_46	31132	0	240	610
421	2018_12_17_14_49_46	31154	0	240	610
422	2018_12_17_14_49_46	31174	0	240	610
423	2018_12_17_14_49_46	31196	0	240	609
424	2018_12_17_14_49_46	31216	0	240	609
425	2018_12_17_14_49_46	31238	0	240	610
426	2018_12_17_14_49_46	31258	0	240	610
427	2018_12_17_14_49_46	31280	0	240	610
428	2018_12_17_14_49_46	31300	0	240	609
429	2018_12_17_14_49_46	31322	0	240	610
430	2018_12_17_14_49_46	31342	0	240	610
431	2018_12_17_14_49_46	31364	0	240	609
432	2018_12_17_14_49_46	31384	0	240	610
433	2018_12_17_14_49_46	31406	0	240	609
434	2018_12_17_14_49_46	31426	0	240	610
435	2018_12_17_14_49_46	31448	0	240	609
436	2018_12_17_14_49_46	31468	0	240	609
437	2018_12_17_14_49_46	31490	0	240	609
438	2018_12_17_14_49_46	31510	0	240	610
439	2018_12_17_14_49_46	31532	0	240	609
440	2018_12_17_14_49_46	31552	0	240	609
441	2018_12_17_14_49_46	31572	0	240	610
442	2018_12_17_14_49_46	31594	0	240	610
443	2018_12_17_14_49_46	31614	0	240	610
444	2018_12_17_14_49_46	31636	0	240	609
445	2018_12_17_14_49_46	31656	0	240	609
446	2018_12_17_14_49_46	31678	0	240	610
447	2018_12_17_14_49_46	31698	0	240	610
448	2018_12_17_14_49_46	31720	0	240	610
449	2018_12_17_14_49_46	31740	0	240	610
450	2018_12_17_14_49_46	31762	0	240	609
451	2018_12_17_14_49_46	31782	0	240	609
452	2018_12_17_14_49_46	31804	0	240	609
453	2018_12_17_14_49_46	31824	0	240	610
454	2018_12_17_14_49_46	31846	0	240	610
455	2018_12_17_14_49_46	31866	0	240	609
456	2018_12_17_14_49_46	31888	0	240	610
457	2018_12_17_14_49_46	31908	0	240	610
458	2018_12_17_14_49_46	31930	0	240	610
459	2018_12_17_14_49_46	31950	0	240	610
460	2018_12_17_14_49_46	31972	0	240	610
461	2018_12_17_14_49_46	31992	0	240	609
462	2018_12_17_14_49_46	32014	0	240	609
463	2018_12_17_14_49_46	32034	0	240	610
464	2018_12_17_14_49_46	32056	0	240	609
465	2018_12_17_14_49_46	32076	0	240	609
466	2018_12_17_14_49_47	32098	0	240	610
467	2018_12_17_14_49_47	32118	0	240	609
468	2018_12_17_14_49_47	32140	0	240	610
469	2018_12_17_14_49_47	32160	0	240	609
470	2018_12_17_14_49_47	32182	0	240	610
471	2018_12_17_14_49_47	32202	0	240	610
472	2018_12_17_14_49_47	32224	0	240	610
473	2018_12_17_14_49_47	32244	0	240	610
474	2018_12_17_14_49_47	32266	0	240	609
475	2018_12_17_14_49_47	32286	0	240	609
476	2018_12_17_14_49_47	32308	0	240	609
477	2018_12_17_14_49_47	32328	0	240	610
478	2018_12_17_14_49_47	32350	0	240	610
479	2018_12_17_14_49_47	32370	0	240	609
480	2018_12_17_14_49_47	32392	0	240	609
481	2018_12_17_14_49_47	32412	0	240	609
482	2018_12_17_14_49_47	32434	0	240	609
483	2018_12_17_14_49_47	32454	0	240	609
484	2018_12_17_14_49_47	32476	0	240	609
485	2018_12_17_14_49_47	32496	0	240	609
486	2018_12_17_14_49_47	32518	0	240	609
487	2018_12_17_14_49_47	32538	0	240	609
488	2018_12_17_14_49_47	32560	0	240	610
489	2018_12_17_14_49_47	32580	0	240	609
490	2018_12_17_14_49_47	32602	0	240	609
491	2018_12_17_14_49_47	32622	0	240	609
492	2018_12_17_14_49_47	32644	0	240	609
493	2018_12_17_14_49_47	32664	0	240	610
494	2018_12_17_14_49_47	32686	0	240	609
495	2018_12_17_14_49_47	32706	0	240	609
496	2018_12_17_14_49_47	32728	0	240	609
497	2018_12_17_14_49_47	32748	0	240	609
498	2018_12_17_14_49_47	32770	0	240	609
499	2018_12_17_14_49_47	32790	0	240	610
500	2018_12_17_14_49_47	32812	0	240	610
501	2018_12_17_14_49_47	32832	0	240	609
502	2018_12_17_14_49_47	32852	0	240	609
503	2018_12_17_14_49_47	32874	0	240	609
504	2018_12_17_14_49_47	32894	0	240	609
505	2018_12_17_14_49_47	32916	0	240	610
506	2018_12_17_14_49_47	32936	0	240	609
507	2018_12_17_14_49_47	32958	0	240	609
508	2018_12_17_14_49_47	32978	0	240	610
509	2018_12_17_14_49_47	33000	0	240	609
510	2018_12_17_14_49_47	33020	0	240	610
511	2018_12_17_14_49_47	33042	0	240	609
512	2018_12_17_14_49_47	33062	0	240	610
513	2018_12_17_14_49_47	33084	0	240	609
514	2018_12_17_14_49_48	33104	0	240	610
515	2018_12_17_14_49_48	33126	0	240	609
516	2018_12_17_14_49_48	33146	0	240	609
517	2018_12_17_14_49_48	33168	0	240	609
518	2018_12_17_14_49_48	33188	0	240	609
519	2018_12_17_14_49_48	33210	0	240	609
520	2018_12_17_14_49_48	33230	0	240	609
521	2018_12_17_14_49_48	33252	0	240	609
522	2018_12_17_14_49_48	33272	0	240	610
523	2018_12_17_14_49_48	33294	0	240	609
524	2018_12_17_14_49_48	33314	0	240	609
525	2018_12_17_14_49_48	33336	0	240	610
526	2018_12_17_14_49_48	33356	0	240	610
527	2018_12_17_14_49_48	33378	0	240	609
528	2018_12_17_14_49_48	33398	0	240	609
529	2018_12_17_14_49_48	33420	0	240	610
530	2018_12_17_14_49_48	33440	0	240	610
531	2018_12_17_14_49_48	33462	0	240	609
532	2018_12_17_14_49_48	33482	0	240	609
533	2018_12_17_14_49_48	33504	0	240	609
534	2018_12_17_14_49_48	33524	0	240	609
535	2018_12_17_14_49_48	33546	0	240	609
536	2018_12_17_14_49_48	33566	0	240	609
537	2018_12_17_14_49_48	33588	0	240	609
538	2018_12_17_14_49_48	33608	0	240	609
539	2018_12_17_14_49_48	33630	0	240	609
540	2018_12_17_14_49_48	33650	0	240	609
541	2018_12_17_14_49_48	33672	0	240	609
542	2018_12_17_14_49_48	33692	0	240	610
543	2018_12_17_14_49_48	33714	0	240	609
544	2018_12_17_14_49_48	33734	0	240	609
545	2018_12_17_14_49_48	33756	0	240	609
546	2018_12_17_14_49_48	33776	0	240	609
547	2018_12_17_14_49_48	33798	0	240	609
548	2018_12_17_14_49_48	33818	0	240	609
549	2018_12_17_14_49_48	33840	0	240	609
550	2018_12_17_14_49_48	33860	0	240	609
551	2018_12_17_14_49_48	33882	0	240	609
552	2018_12_17_14_49_48	33902	0	240	609
553	2018_12_17_14_49_48	33924	0	240	609
554	2018_12_17_14_49_48	33944	0	240	609
555	2018_12_17_14_49_48	33966	0	240	609
556	2018_12_17_14_49_48	33986	0	240	609
557	2018_12_17_14_49_48	34008	0	240	609
558	2018_12_17_14_49_48	34028	0	240	609
559	2018_12_17_14_49_48	34050	0	240	609
560	2018_12_17_14_49_48	34070	0	240	609
561	2018_12_17_14_49_49	34092	0	240	609
562	2018_12_17_14_49_49	34112	0	240	609
563	2018_12_17_14_49_49	34132	0	240	609
564	2018_12_17_14_49_49	34154	0	240	609
565	2018_12_17_14_49_49	34174	0	240	609
566	2018_12_17_14_49_49	34196	0	240	609
567	2018_12_17_14_49_49	34216	0	240	609
568	2018_12_17_14_49_49	34238	0	240	609
569	2018_12_17_14_49_49	34258	0	240	609
570	2018_12_17_14_49_49	34280	0	240	609
571	2018_12_17_14_49_49	34300	0	240	609
572	2018_12_17_14_49_49	34322	0	240	609
573	2018_12_17_14_49_49	34342	0	240	609
574	2018_12_17_14_49_49	34364	0	240	609
575	2018_12_17_14_49_49	34384	0	240	609
576	2018_12_17_14_49_49	34406	0	240	609
577	2018_12_17_14_49_49	34426	0	240	609
578	2018_12_17_14_49_49	34448	0	240	609
579	2018_12_17_14_49_49	34468	0	240	609
580	2018_12_17_14_49_49	34490	0	240	609
581	2018_12_17_14_49_49	34510	0	240	609
582	2018_12_17_14_49_49	34532	0	240	609
583	2018_12_17_14_49_49	34552	0	240	609
584	2018_12_17_14_49_49	34574	0	240	609
585	2018_12_17_14_49_49	34594	0	240	609
586	2018_12_17_14_49_49	34616	0	240	609
587	2018_12_17_14_49_49	34636	0	240	609
588	2018_12_17_14_49_49	34658	0	240	609
589	2018_12_17_14_49_49	34678	0	240	609
590	2018_12_17_14_49_49	34700	0	240	609
591	2018_12_17_14_49_49	34720	0	240	609
592	2018_12_17_14_49_49	34742	0	240	609
593	2018_12_17_14_49_49	34762	0	240	609
594	2018_12_17_14_49_49	34784	0	240	609
595	2018_12_17_14_49_49	34804	0	240	609
596	2018_12_17_14_49_49	34826	0	240	609
597	2018_12_17_14_49_49	34846	0	240	609
598	2018_12_17_14_49_49	34868	0	240	609
599	2018_12_17_14_49_49	34888	0	240	609
600	2018_12_17_14_49_49	34910	0	240	609
601	2018_12_17_14_49_49	34930	0	240	609
602	2018_12_17_14_49_49	34952	0	240	609
603	2018_12_17_14_49_49	34972	0	240	609
604	2018_12_17_14_49_49	34994	0	240	609
605	2018_12_17_14_49_49	35014	0	240	609
606	2018_12_17_14_49_49	35036	0	240	609
607	2018_12_17_14_49_49	35056	0	240	609
608	2018_12_17_14_49_49	35078	0	240	609
609	2018_12_17_14_49_50	35098	0	240	609
610	2018_12_17_14_49_50	35120	0	240	609
611	2018_12_17_14_49_50	35140	0	240	609
612	2018_12_17_14_49_50	35162	0	240	609
613	2018_12_17_14_49_50	35182	0	240	609
614	2018_12_17_14_49_50	35204	0	240	609
615	2018_12_17_14_49_50	35224	0	240	609
616	2018_12_17_14_49_50	35246	0	240	609
617	2018_12_17_14_49_50	35266	0	240	609
618	2018_12_17_14_49_50	35288	0	240	609
619	2018_12_17_14_49_50	35308	0	240	609
620	2018_12_17_14_49_50	35330	0	240	609
621	2018_12_17_14_49_50	35350	0	240	609
622	2018_12_17_14_49_50	35372	0	240	609
623	2018_12_17_14_49_50	35392	0	240	609
624	2018_12_17_14_49_50	35412	0	240	609
625	2018_12_17_14_49_50	35434	0	240	609
626	2018_12_17_14_49_50	35454	0	240	609
627	2018_12_17_14_49_50	35476	0	240	609
628	2018_12_17_14_49_50	35496	0	240	609
629	2018_12_17_14_49_50	35518	0	240	609
630	2018_12_17_14_49_50	35538	0	240	609
631	2018_12_17_14_49_50	35560	0	240	609
632	2018_12_17_14_49_50	35580	0	240	609
633	2018_12_17_14_49_50	35602	0	240	609
634	2018_12_17_14_49_50	35622	0	240	609
635	2018_12_17_14_49_50	35644	0	240	609
636	2018_12_17_14_49_50	35664	0	240	609
637	2018_12_17_14_49_50	35686	0	240	609
638	2018_12_17_14_49_50	35706	0	240	609
639	2018_12_17_14_49_50	35728	0	240	609
640	2018_12_17_14_49_50	35748	0	240	609
641	2018_12_17_14_49_50	35770	0	240	609
642	2018_12_17_14_49_50	35790	0	240	609
643	2018_12_17_14_49_50	35812	0	240	609
644	2018_12_17_14_49_50	35832	0	240	609
645	2018_12_17_14_49_50	35854	0	240	609
646	2018_12_17_14_49_50	35874	0	240	609
647	2018_12_17_14_49_50	35896	0	240	609
648	2018_12_17_14_49_50	35916	0	240	609
649	2018_12_17_14_49_50	35938	0	240	609
650	2018_12_17_14_49_50	35958	0	240	609
651	2018_12_17_14_49_50	35980	0	240	609
652	2018_12_17_14_49_50	36000	0	240	609
653	2018_12_17_14_49_50	36022	0	240	609
654	2018_12_17_14_49_50	36042	0	240	609
655	2018_12_17_14_49_50	36064	0	240	609
656	2018_12_17_14_49_51	36084	0	240	609
657	2018_12_17_14_49_51	36106	0	240	609
658	2018_12_17_14_49_51	36126	0	240	609
659	2018_12_17_14_49_51	36148	0	240	609
660	2018_12_17_14_49_51	36168	0	240	609
661	2018_12_17_14_49_51	36190	0	240	609
662	2018_12_17_14_49_51	36210	0	240	609
663	2018_12_17_14_49_51	36232	0	240	609
664	2018_12_17_14_49_51	36252	0	240	609
665	2018_12_17_14_49_51	36274	0	240	609
666	2018_12_17_14_49_51	36294	0	240	609
667	2018_12_17_14_49_51	36316	0	240	609
668	2018_12_17_14_49_51	36336	0	240	609
669	2018_12_17_14_49_51	36358	0	240	609
670	2018_12_17_14_49_51	36378	0	240	609
671	2018_12_17_14_49_51	36400	0	240	609
672	2018_12_17_14_49_51	36420	0	240	609
673	2018_12_17_14_49_51	36442	0	240	609
674	2018_12_17_14_49_51	36462	0	240	609
675	2018_12_17_14_49_51	36484	0	240	609
676	2018_12_17_14_49_51	36504	0	240	609
677	2018_12_17_14_49_51	36526	0	240	609
678	2018_12_17_14_49_51	36546	0	240	609
679	2018_12_17_14_49_51	36568	0	240	609
680	2018_12_17_14_49_51	36588	0	240	609
681	2018_12_17_14_49_51	36610	0	240	609
682	2018_12_17_14_49_51	36630	0	240	609
683	2018_12_17_14_49_51	36652	0	240	609
684	2018_12_17_14_49_51	36672	0	240	609
685	2018_12_17_14_49_51	36692	0	240	609
686	2018_12_17_14_49_51	36714	0	240	609
687	2018_12_17_14_49_51	36734	0	240	609
688	2018_12_17_14_49_51	36756	0	240	609
689	2018_12_17_14_49_51	36776	0	240	609
690	2018_12_17_14_49_51	36798	0	240	609
691	2018_12_17_14_49_51	36818	0	240	609
692	2018_12_17_14_49_51	36840	0	240	609
693	2018_12_17_14_49_51	36860	0	240	609
694	2018_12_17_14_49_51	36882	0	240	609
695	2018_12_17_14_49_51	36902	0	240	609
696	2018_12_17_14_49_51	36924	0	240	609
697	2018_12_17_14_49_51	36944	0	240	609
698	2018_12_17_14_49_51	36966	0	240	609
699	2018_12_17_14_49_51	36986	0	240	609
700	2018_12_17_14_49_51	37008	0	240	609
701	2018_12_17_14_49_51	37028	0	240	609
702	2018_12_17_14_49_51	37050	0	240	609
703	2018_12_17_14_49_51	37070	0	240	609
704	2018_12_17_14_49_52	37092	0	240	609
705	2018_12_17_14_49_52	37112	0	240	609
706	2018_12_17_14_49_52	37134	0	240	609
707	2018_12_17_14_49_52	37154	0	240	609
708	2018_12_17_14_49_52	37176	0	240	609
709	2018_12_17_14_49_52	37196	0	240	609
710	2018_12_17_14_49_52	37218	0	240	609
711	2018_12_17_14_49_52	37238	0	240	609
712	2018_12_17_14_49_52	37260	0	240	609
713	2018_12_17_14_49_52	37280	0	240	609
714	2018_12_17_14_49_52	37302	0	240	609
715	2018_12_17_14_49_52	37322	0	240	609
716	2018_12_17_14_49_52	37344	0	240	609
717	2018_12_17_14_49_52	37364	0	240	609
718	2018_12_17_14_49_52	37386	0	240	609
719	2018_12_17_14_49_52	37406	0	240	609
720	2018_12_17_14_49_52	37428	0	240	609
721	2018_12_17_14_49_52	37448	0	240	609
722	2018_12_17_14_49_52	37470	0	240	609
723	2018_12_17_14_49_52	37490	0	240	609
724	2018_12_17_14_49_52	37512	0	240	609
725	2018_12_17_14_49_52	37532	0	240	609
726	2018_12_17_14_49_52	37554	0	240	609
727	2018_12_17_14_49_52	37574	0	240	609
728	2018_12_17_14_49_52	37596	0	240	609
729	2018_12_17_14_49_52	37616	0	240	609
730	2018_12_17_14_49_52	37638	0	240	609
731	2018_12_17_14_49_52	37658	0	240	609
732	2018_12_17_14_49_52	37680	0	240	609
733	2018_12_17_14_49_52	37700	0	240	609
734	2018_12_17_14_49_52	37722	0	240	609
735	2018_12_17_14_49_52	37742	0	240	609
736	2018_12_17_14_49_52	37764	0	240	609
737	2018_12_17_14_49_52	37784	0	240	609
738	2018_12_17_14_49_52	37806	0	240	609
739	2018_12_17_14_49_52	37826	0	240	609
740	2018_12_17_14_49_52	37848	0	240	609
741	2018_12_17_14_49_52	37868	0	240	609
742	2018_12_17_14_49_52	37890	0	240	609
743	2018_12_17_14_49_52	37910	0	240	609
744	2018_12_17_14_49_52	37932	0	240	609
745	2018_12_17_14_49_52	37952	0	240	609
746	2018_12_17_14_49_52	37972	0	240	609
747	2018_12_17_14_49_52	37994	0	240	609
748	2018_12_17_14_49_52	38014	0	240	609
749	2018_12_17_14_49_52	38036	0	240	609
750	2018_12_17_14_49_52	38056	0	240	609
751	2018_12_17_14_49_52	38078	0	240	609
752	2018_12_17_14_49_53	38098	0	240	609
753	2018_12_17_14_49_53	38120	0	240	609
754	2018_12_17_14_49_53	38140	0	240	609
755	2018_12_17_14_49_53	38162	0	240	609
756	2018_12_17_14_49_53	38182	0	240	609
757	2018_12_17_14_49_53	38204	0	240	609
758	2018_12_17_14_49_53	38224	0	240	609
759	2018_12_17_14_49_53	38246	0	240	609
760	2018_12_17_14_49_53	38266	0	240	609
761	2018_12_17_14_49_53	38288	0	240	609
762	2018_12_17_14_49_53	38308	0	240	609
763	2018_12_17_14_49_53	38330	0	240	609
764	2018_12_17_14_49_53	38350	0	240	609
765	2018_12_17_14_49_53	38372	0	240	609
766	2018_12_17_14_49_53	38392	0	240	609
767	2018_12_17_14_49_53	38414	0	240	609
768	2018_12_17_14_49_53	38434	0	240	609
769	2018_12_17_14_49_53	38456	0	240	609
770	2018_12_17_14_49_53	38476	0	240	609
771	2018_12_17_14_49_53	38498	0	240	609
772	2018_12_17_14_49_53	38518	0	240	609
773	2018_12_17_14_49_53	38540	0	240	609
774	2018_12_17_14_49_53	38560	0	240	609
775	2018_12_17_14_49_53	38582	0	240	609
776	2018_12_17_14_49_53	38602	0	240	609
777	2018_12_17_14_49_53	38624	0	240	609
778	2018_12_17_14_49_53	38644	0	240	609
779	2018_12_17_14_49_53	38666	0	240	609
780	2018_12_17_14_49_53	38686	0	240	609
781	2018_12_17_14_49_53	38708	0	240	609
782	2018_12_17_14_49_53	38728	0	240	609
783	2018_12_17_14_49_53	38750	0	240	609
784	2018_12_17_14_49_53	38770	0	240	609
785	2018_12_17_14_49_53	38792	0	240	609
786	2018_12_17_14_49_53	38812	0	240	609
787	2018_12_17_14_49_53	38834	0	240	609
788	2018_12_17_14_49_53	38854	0	240	609
789	2018_12_17_14_49_53	38876	0	240	609
790	2018_12_17_14_49_53	38896	0	240	609
791	2018_12_17_14_49_53	38918	0	240	609
792	2018_12_17_14_49_53	38938	0	240	609
793	2018_12_17_14_49_53	38960	0	240	609
794	2018_12_17_14_49_53	38980	0	240	609
795	2018_12_17_14_49_53	39002	0	240	609
796	2018_12_17_14_49_53	39022	0	240	609
797	2018_12_17_14_49_53	39044	0	240	609
798	2018_12_17_14_49_53	39064	0	240	609
799	2018_12_17_14_49_53	39086	0	240	609
800	2018_12_17_14_49_54	39106	0	240	609
801	2018_12_17_14_49_54	39128	0	240	609
802	2018_12_17_14_49_54	39148	0	240	609
803	2018_12_17_14_49_54	39170	0	240	609
804	2018_12_17_14_49_54	39190	0	240	609
805	2018_12_17_14_49_54	39212	0	240	609
806	2018_12_17_14_49_54	39232	0	240	609
807	2018_12_17_14_49_54	39252	0	240	609
808	2018_12_17_14_49_54	39274	0	240	609
809	2018_12_17_14_49_54	39294	0	240	609
810	2018_12_17_14_49_54	39316	0	240	609
811	2018_12_17_14_49_54	39336	0	240	609
812	2018_12_17_14_49_54	39358	0	240	609
813	2018_12_17_14_49_54	39378	0	240	609
814	2018_12_17_14_49_54	39400	0	240	609
815	2018_12_17_14_49_54	39420	0	240	609
816	2018_12_17_14_49_54	39442	0	240	609
817	2018_12_17_14_49_54	39462	0	240	609
818	2018_12_17_14_49_54	39484	0	240	609
819	2018_12_17_14_49_54	39504	0	240	609
820	2018_12_17_14_49_54	39526	0	240	609
821	2018_12_17_14_49_54	39546	0	240	609
822	2018_12_17_14_49_54	39568	0	240	609
823	2018_12_17_14_49_54	39588	0	240	609
824	2018_12_17_14_49_54	39610	0	240	609
825	2018_12_17_14_49_54	39630	0	240	609
826	2018_12_17_14_49_54	39652	0	240	609
827	2018_12_17_14_49_54	39672	0	240	609
828	2018_12_17_14_49_54	39694	0	240	609
829	2018_12_17_14_49_54	39714	0	240	609
830	2018_12_17_14_49_54	39736	0	240	609
831	2018_12_17_14_49_54	39756	0	240	609
832	2018_12_17_14_49_54	39778	0	240	609
833	2018_12_17_14_49_54	39798	0	240	609
834	2018_12_17_14_49_54	39820	0	240	609
835	2018_12_17_14_49_54	39840	0	240	609
836	2018_12_17_14_49_54	39862	0	240	609
837	2018_12_17_14_49_54	39882	0	240	609
838	2018_12_17_14_49_54	39904	0	240	609
839	2018_12_17_14_49_54	39924	0	240	609
840	2018_12_17_14_49_54	39946	0	240	609
841	2018_12_17_14_49_54	39966	0	240	609
842	2018_12_17_14_49_54	39988	0	240	609
843	2018_12_17_14_49_54	40008	0	240	609
844	2018_12_17_14_49_54	40030	0	240	609
845	2018_12_17_14_49_54	40050	0	240	609
846	2018_12_17_14_49_54	40072	0	240	609
847	2018_12_17_14_49_55	40092	0	240	609
848	2018_12_17_14_49_55	40114	0	240	609
849	2018_12_17_14_49_55	40134	0	240	609
850	2018_12_17_14_49_55	40156	0	240	609
851	2018_12_17_14_49_55	40176	0	240	609
852	2018_12_17_14_49_55	40198	0	240	609
853	2018_12_17_14_49_55	40218	0	240	609
854	2018_12_17_14_49_55	40240	0	240	609
855	2018_12_17_14_49_55	40260	0	240	609
856	2018_12_17_14_49_55	40282	0	240	609
857	2018_12_17_14_49_55	40302	0	240	609
858	2018_12_17_14_49_55	40324	0	240	609
859	2018_12_17_14_49_55	40344	0	240	609
860	2018_12_17_14_49_55	40366	0	240	609
861	2018_12_17_14_49_55	40386	0	240	609
862	2018_12_17_14_49_55	40408	0	240	609
863	2018_12_17_14_49_55	40428	0	240	609
864	2018_12_17_14_49_55	40450	0	240	609
865	2018_12_17_14_49_55	40470	0	240	609
866	2018_12_17_14_49_55	40492	0	240	609
867	2018_12_17_14_49_55	40512	0	240	609
868	2018_12_17_14_49_55	40532	0	240	609
869	2018_12_17_14_49_55	40554	0	240	609
870	2018_12_17_14_49_55	40574	0	240	609
871	2018_12_17_14_49_55	40596	0	240	609
872	2018_12_17_14_49_55	40616	0	240	609
873	2018_12_17_14_49_55	40638	0	240	609
874	2018_12_17_14_49_55	40658	0	240	609
875	2018_12_17_14_49_55	40680	0	240	609
876	2018_12_17_14_49_55	40700	0	240	609
877	2018_12_17_14_49_55	40722	0	240	609
878	2018_12_17_14_49_55	40742	0	240	609
879	2018_12_17_14_49_55	40764	0	240	609
880	2018_12_17_14_49_55	40784	0	240	609
881	2018_12_17_14_49_55	40806	0	240	609
882	2018_12_17_14_49_55	40826	0	240	609
883	2018_12_17_14_49_55	40848	0	240	609
884	2018_12_17_14_49_55	40868	0	240	609
885	2018_12_17_14_49_55	40890	0	240	609
886	2018_12_17_14_49_55	40910	0	240	609
887	2018_12_17_14_49_55	40932	0	240	609
888	2018_12_17_14_49_55	40952	0	240	609
889	2018_12_17_14_49_55	40974	0	240	609
890	2018_12_17_14_49_55	40994	0	240	609
891	2018_12_17_14_49_55	41016	0	240	609
892	2018_12_17_14_49_55	41036	0	240	609
893	2018_12_17_14_49_55	41058	0	240	609
894	2018_12_17_14_49_56	41078	0	240	609
895	2018_12_17_14_49_56	41100	0	240	609
896	2018_12_17_14_49_56	41120	0	240	609
897	2018_12_17_14_49_56	41142	0	240	609
898	2018_12_17_14_49_56	41162	0	240	609
899	2018_12_17_14_49_56	41184	0	240	609
900	2018_12_17_14_49_56	41204	0	240	609
901	2018_12_17_14_49_56	41226	0	240	609
902	2018_12_17_14_49_56	41246	0	240	609
903	2018_12_17_14_49_56	41268	0	240	609
904	2018_12_17_14_49_56	41288	0	240	609
905	2018_12_17_14_49_56	41310	0	240	609
906	2018_12_17_14_49_56	41330	0	240	609
907	2018_12_17_14_49_56	41352	0	240	609
908	2018_12_17_14_49_56	41372	0	240	609
909	2018_12_17_14_49_56	41394	0	240	609
910	2018_12_17_14_49_56	41414	0	240	609
911	2018_12_17_14_49_56	41436	0	240	609
912	2018_12_17_14_49_56	41456	0	240	609
913	2018_12_17_14_49_56	41478	0	240	609
914	2018_12_17_14_49_56	41498	0	240	609
915	2018_12_17_14_49_56	41520	0	240	609
916	2018_12_17_14_49_56	41540	0	240	609
917	2018_12_17_14_49_56	41562	0	240	609
918	2018_12_17_14_49_56	41582	0	240	609
919	2018_12_17_14_49_56	41604	0	240	609
920	2018_12_17_14_49_56	41624	0	240	609
921	2018_12_17_14_49_56	41646	0	240	609
922	2018_12_17_14_49_56	41666	0	240	609
923	2018_12_17_14_49_56	41688	0	240	609
924	2018_12_17_14_49_56	41708	0	240	609
925	2018_12_17_14_49_56	41730	0	240	609
926	2018_12_17_14_49_56	41750	0	240	609
927	2018_12_17_14_49_56	41772	0	240	609
928	2018_12_17_14_49_56	41792	0	240	609
929	2018_12_17_14_49_56	41812	0	240	609
930	2018_12_17_14_49_56	41834	0	240	609
931	2018_12_17_14_49_56	41854	0	240	609
932	2018_12_17_14_49_56	41876	0	240	609
933	2018_12_17_14_49_56	41896	0	240	609
934	2018_12_17_14_49_56	41918	0	240	609
935	2018_12_17_14_49_56	41938	0	240	609
936	2018_12_17_14_49_56	41960	0	240	609
937	2018_12_17_14_49_56	41980	0	240	609
938	2018_12_17_14_49_56	42002	0	240	609
939	2018_12_17_14_49_56	42022	0	240	609
940	2018_12_17_14_49_56	42044	0	240	609
941	2018_12_17_14_49_56	42064	0	240	609
942	2018_12_17_14_49_57	42086	0	240	609
943	2018_12_17_14_49_57	42106	0	240	609
944	2018_12_17_14_49_57	42128	0	240	609
945	2018_12_17_14_49_57	42148	0	240	609
946	2018_12_17_14_49_57	42170	0	240	609
947	2018_12_17_14_49_57	42190	0	240	609
948	2018_12_17_14_49_57	42212	0	240	609
949	2018_12_17_14_49_57	42232	0	240	609
950	2018_12_17_14_49_57	42254	0	240	609
951	2018_12_17_14_49_57	42274	0	240	609
952	2018_12_17_14_49_57	42296	0	240	609
953	2018_12_17_14_49_57	42316	0	240	609
954	2018_12_17_14_49_57	42338	0	240	609
955	2018_12_17_14_49_57	42358	0	240	609
956	2018_12_17_14_49_57	42380	0	240	609
957	2018_12_17_14_49_57	42400	0	240	609
958	2018_12_17_14_49_57	42422	0	240	609
959	2018_12_17_14_49_57	42442	0	240	609
960	2018_12_17_14_49_57	42464	0	240	609
961	2018_12_17_14_49_57	42484	0	240	609
962	2018_12_17_14_49_57	42506	0	240	609
963	2018_12_17_14_49_57	42526	0	240	609
964	2018_12_17_14_49_57	42548	0	240	609
965	2018_12_17_14_49_57	42568	0	240	609
966	2018_12_17_14_49_57	42590	0	240	609
967	2018_12_17_14_49_57	42610	0	240	609
968	2018_12_17_14_49_57	42632	0	240	609
969	2018_12_17_14_49_57	42652	0	240	609
970	2018_12_17_14_49_57	42674	0	240	609
971	2018_12_17_14_49_57	42694	0	240	609
972	2018_12_17_14_49_57	42716	0	240	609
973	2018_12_17_14_49_57	42736	0	240	609
974	2018_12_17_14_49_57	42758	0	240	609
975	2018_12_17_14_49_57	42778	0	240	609
976	2018_12_17_14_49_57	42800	0	240	609
977	2018_12_17_14_49_57	42820	0	240	609
978	2018_12_17_14_49_57	42842	0	240	609
979	2018_12_17_14_49_57	42862	0	240	609
980	2018_12_17_14_49_57	42884	0	240	609
981	2018_12_17_14_49_57	42904	0	240	609
982	2018_12_17_14_49_57	42926	0	240	609
983	2018_12_17_14_49_57	42946	0	240	609
984	2018_12_17_14_49_57	42968	0	240	609
985	2018_12_17_14_49_57	42988	0	240	609
986	2018_12_17_14_49_57	43010	0	240	609
987	2018_12_17_14_49_57	43030	0	240	609
988	2018_12_17_14_49_57	43052	0	240	609
989	2018_12_17_14_49_57	43072	0	240	609
990	2018_12_17_14_49_58	43092	0	240	609
991	2018_12_17_14_49_58	43114	0	240	609
992	2018_12_17_14_49_58	43134	0	240	609
993	2018_12_17_14_49_58	43156	0	240	609
994	2018_12_17_14_49_58	43176	0	240	609
995	2018_12_17_14_49_58	43198	0	240	609
996	2018_12_17_14_49_58	43218	0	240	609
997	2018_12_17_14_49_58	43240	0	240	609
998	2018_12_17_14_49_58	43260	0	240	609
999	2018_12_17_14_49_58	43282	0	240	609
1000	2018_12_17_14_49_58	43302	0	240	609
1001	2018_12_17_14_49_58	43324	0	240	609
1002	2018_12_17_14_49_58	43344	0	240	609
1003	2018_12_17_14_49_58	43366	0	240	609
1004	2018_12_17_14_49_58	43386	0	240	609
1005	2018_12_17_14_49_58	43408	0	240	609
1006	2018_12_17_14_49_58	43428	0	240	609
1007	2018_12_17_14_49_58	43450	0	240	609
1008	2018_12_17_14_49_58	43470	0	240	609
1009	2018_12_17_14_49_58	43492	0	240	609
1010	2018_12_17_14_49_58	43512	0	240	609
1011	2018_12_17_14_49_58	43534	0	240	609
1012	2018_12_17_14_49_58	43554	0	240	609
1013	2018_12_17_14_49_58	43576	0	240	609
1014	2018_12_17_14_49_58	43596	0	240	609
1015	2018_12_17_14_49_58	43618	0	240	609
1016	2018_12_17_14_49_58	43638	0	240	609
1017	2018_12_17_14_49_58	43660	0	240	609
1018	2018_12_17_14_49_58	43680	0	240	609
1019	2018_12_17_14_49_58	43702	0	240	609
1020	2018_12_17_14_49_58	43722	0	240	609
1021	2018_12_17_14_49_58	43744	0	240	609
1022	2018_12_17_14_49_58	43764	0	240	609
1023	2018_12_17_14_49_58	43786	0	240	609
1024	2018_12_17_14_49_58	43806	0	240	609
1025	2018_12_17_14_49_58	43828	0	240	609
1026	2018_12_17_14_49_58	43848	0	240	609
1027	2018_12_17_14_49_58	43870	0	240	609
1028	2018_12_17_14_49_58	43890	0	240	609
1029	2018_12_17_14_49_58	43912	0	240	609
1030	2018_12_17_14_49_58	43932	0	240	609
1031	2018_12_17_14_49_58	43954	0	240	609
1032	2018_12_17_14_49_58	43974	0	240	609
1033	2018_12_17_14_49_58	43996	0	240	609
1034	2018_12_17_14_49_58	44016	0	240	609
1035	2018_12_17_14_49_58	44038	0	240	609
1036	2018_12_17_14_49_58	44058	0	240	609
1037	2018_12_17_14_49_59	44080	0	240	609
1038	2018_12_17_14_49_59	44100	0	240	609
1039	2018_12_17_14_49_59	44122	0	240	609
1040	2018_12_17_14_49_59	44142	0	240	609
1041	2018_12_17_14_49_59	44164	0	240	609
1042	2018_12_17_14_49_59	44184	0	240	609
1043	2018_12_17_14_49_59	44206	0	240	609
1044	2018_12_17_14_49_59	44226	0	240	609
1045	2018_12_17_14_49_59	44248	0	240	609
1046	2018_12_17_14_49_59	44268	0	240	609
1047	2018_12_17_14_49_59	44290	0	240	609
1048	2018_12_17_14_49_59	44310	0	240	609
1049	2018_12_17_14_49_59	44332	0	240	609
1050	2018_12_17_14_49_59	44352	0	240	609
1051	2018_12_17_14_49_59	44372	0	240	609
1052	2018_12_17_14_49_59	44394	0	240	609
1053	2018_12_17_14_49_59	44414	0	240	609
1054	2018_12_17_14_49_59	44436	0	240	609
1055	2018_12_17_14_49_59	44456	0	240	609
1056	2018_12_17_14_49_59	44478	0	240	609
1057	2018_12_17_14_49_59	44498	0	240	609
1058	2018_12_17_14_49_59	44520	0	240	609
1059	2018_12_17_14_49_59	44540	0	240	609
1060	2018_12_17_14_49_59	44562	0	240	609
1061	2018_12_17_14_49_59	44582	0	240	609
1062	2018_12_17_14_49_59	44604	0	240	609
1063	2018_12_17_14_49_59	44624	0	240	609
1064	2018_12_17_14_49_59	44646	0	240	609
1065	2018_12_17_14_49_59	44666	0	240	609
1066	2018_12_17_14_49_59	44688	0	240	609
1067	2018_12_17_14_49_59	44708	0	240	609
1068	2018_12_17_14_49_59	44730	0	240	609
1069	2018_12_17_14_49_59	44750	0	240	609
1070	2018_12_17_14_49_59	44772	0	240	609
1071	2018_12_17_14_49_59	44792	0	240	609
1072	2018_12_17_14_49_59	44814	0	240	609
1073	2018_12_17_14_49_59	44834	0	240	609
1074	2018_12_17_14_49_59	44856	0	240	609
1075	2018_12_17_14_49_59	44876	0	240	609
1076	2018_12_17_14_49_59	44898	0	240	609
1077	2018_12_17_14_49_59	44918	0	240	609
1078	2018_12_17_14_49_59	44940	0	240	609
1079	2018_12_17_14_49_59	44960	0	240	609
1080	2018_12_17_14_49_59	44982	0	240	609
1081	2018_12_17_14_49_59	45002	0	240	609
1082	2018_12_17_14_49_59	45024	0	240	609
1083	2018_12_17_14_49_59	45044	0	240	609
1084	2018_12_17_14_49_59	45066	0	240	609
1085	2018_12_17_14_50_0	45086	0	240	609
1086	2018_12_17_14_50_0	45108	0	240	609
1087	2018_12_17_14_50_0	45128	0	240	609
1088	2018_12_17_14_50_0	45150	0	240	609
1089	2018_12_17_14_50_0	45170	0	240	609
1090	2018_12_17_14_50_0	45192	0	240	609
1091	2018_12_17_14_50_0	45212	0	240	609
1092	2018_12_17_14_50_0	45234	0	240	609
1093	2018_12_17_14_50_0	45254	0	240	609
1094	2018_12_17_14_50_0	45276	0	240	609
1095	2018_12_17_14_50_0	45296	0	240	609
1096	2018_12_17_14_50_0	45318	0	240	609
1097	2018_12_17_14_50_0	45338	0	240	609
1098	2018_12_17_14_50_0	45360	0	240	609
1099	2018_12_17_14_50_0	45380	0	240	609
1100	2018_12_17_14_50_0	45402	0	240	609
1101	2018_12_17_14_50_0	45422	0	240	609
1102	2018_12_17_14_50_0	45444	0	240	609
1103	2018_12_17_14_50_0	45464	0	240	609
1104	2018_12_17_14_50_0	45486	0	240	609
1105	2018_12_17_14_50_0	45506	0	240	609
1106	2018_12_17_14_50_0	45528	0	240	609
1107	2018_12_17_14_50_0	45548	0	240	609
1108	2018_12_17_14_50_0	45570	0	240	609
1109	2018_12_17_14_50_0	45590	0	240	609
1110	2018_12_17_14_50_0	45612	0	240	609
1111	2018_12_17_14_50_0	45632	0	240	609
1112	2018_12_17_14_50_0	45652	0	240	609
1113	2018_12_17_14_50_0	45674	0	240	609
1114	2018_12_17_14_50_0	45694	0	240	609
1115	2018_12_17_14_50_0	45716	0	240	609
1116	2018_12_17_14_50_0	45736	0	240	609
1117	2018_12_17_14_50_0	45758	0	240	609
1118	2018_12_17_14_50_0	45778	0	240	609
1119	2018_12_17_14_50_0	45800	0	240	609
1120	2018_12_17_14_50_0	45820	0	240	609
1121	2018_12_17_14_50_0	45842	0	240	609
1122	2018_12_17_14_50_0	45862	0	240	609
1123	2018_12_17_14_50_0	45884	0	240	609
1124	2018_12_17_14_50_0	45904	0	240	609
1125	2018_12_17_14_50_0	45926	0	240	609
1126	2018_12_17_14_50_0	45946	0	240	609
1127	2018_12_17_14_50_0	45968	0	240	609
1128	2018_12_17_14_50_0	45988	0	240	609
1129	2018_12_17_14_50_0	46010	0	240	609
1130	2018_12_17_14_50_0	46030	0	240	609
1131	2018_12_17_14_50_0	46052	0	240	609
1132	2018_12_17_14_50_1	46072	0	240	609
1133	2018_12_17_14_50_1	46094	0	240	609
1134	2018_12_17_14_50_1	46114	0	240	609
1135	2018_12_17_14_50_1	46136	0	240	609
1136	2018_12_17_14_50_1	46156	0	240	609
1137	2018_12_17_14_50_1	46178	0	240	609
1138	2018_12_17_14_50_1	46198	0	240	609
1139	2018_12_17_14_50_1	46220	0	240	609
1140	2018_12_17_14_50_1	46240	0	240	609
1141	2018_12_17_14_50_1	46262	0	240	609
1142	2018_12_17_14_50_1	46282	0	240	609
1143	2018_12_17_14_50_1	46304	0	240	609
1144	2018_12_17_14_50_1	46324	0	240	609
1145	2018_12_17_14_50_1	46346	0	240	609
1146	2018_12_17_14_50_1	46366	0	240	609
1147	2018_12_17_14_50_1	46388	0	240	609
1148	2018_12_17_14_50_1	46408	0	240	609
1149	2018_12_17_14_50_1	46430	0	240	609
1150	2018_12_17_14_50_1	46450	0	240	609
1151	2018_12_17_14_50_1	46472	0	240	609
1152	2018_12_17_14_50_1	46492	0	240	609
1153	2018_12_17_14_50_1	46514	0	240	609
1154	2018_12_17_14_50_1	46534	0	240	609
1155	2018_12_17_14_50_1	46556	0	240	609
1156	2018_12_17_14_50_1	46576	0	240	609
1157	2018_12_17_14_50_1	46598	0	240	609
1158	2018_12_17_14_50_1	46618	0	240	609
1159	2018_12_17_14_50_1	46640	0	240	609
1160	2018_12_17_14_50_1	46660	0	240	609
1161	2018_12_17_14_50_1	46682	0	240	609
1162	2018_12_17_14_50_1	46702	0	240	609
1163	2018_12_17_14_50_1	46724	0	240	609
1164	2018_12_17_14_50_1	46744	0	240	609
1165	2018_12_17_14_50_1	46766	0	240	609
1166	2018_12_17_14_50_1	46786	0	240	609
1167	2018_12_17_14_50_1	46808	0	240	609
1168	2018_12_17_14_50_1	46828	0	240	609
1169	2018_12_17_14_50_1	46850	0	240	609
1170	2018_12_17_14_50_1	46870	0	240	609
1171	2018_12_17_14_50_1	46892	0	240	609
1172	2018_12_17_14_50_1	46912	0	240	609
1173	2018_12_17_14_50_1	46932	0	240	609
1174	2018_12_17_14_50_1	46954	0	240	609
1175	2018_12_17_14_50_1	46974	0	240	609
1176	2018_12_17_14_50_1	46996	0	240	609
1177	2018_12_17_14_50_1	47016	0	240	609
1178	2018_12_17_14_50_1	47038	0	240	609
1179	2018_12_17_14_50_1	47058	0	240	609
1180	2018_12_17_14_50_2	47080	0	240	609
1181	2018_12_17_14_50_2	47100	0	240	609
1182	2018_12_17_14_50_2	47122	0	240	609
1183	2018_12_17_14_50_2	47142	0	240	609
1184	2018_12_17_14_50_2	47164	0	240	609
1185	2018_12_17_14_50_2	47184	0	240	609
1186	2018_12_17_14_50_2	47206	0	240	609
1187	2018_12_17_14_50_2	47226	0	240	609
1188	2018_12_17_14_50_2	47248	0	240	609
1189	2018_12_17_14_50_2	47268	0	240	609
1190	2018_12_17_14_50_2	47290	0	240	609
1191	2018_12_17_14_50_2	47310	0	240	609
1192	2018_12_17_14_50_2	47332	0	240	609
1193	2018_12_17_14_50_2	47352	0	240	609
1194	2018_12_17_14_50_2	47374	0	240	609
1195	2018_12_17_14_50_2	47394	0	240	609
1196	2018_12_17_14_50_2	47416	0	240	609
1197	2018_12_17_14_50_2	47436	0	240	609
1198	2018_12_17_14_50_2	47458	0	240	609
1199	2018_12_17_14_50_2	47478	0	240	609
1200	2018_12_17_14_50_2	47500	0	240	609
1201	2018_12_17_14_50_2	47520	0	240	609
1202	2018_12_17_14_50_2	47542	0	240	609
1203	2018_12_17_14_50_2	47562	0	240	609
1204	2018_12_17_14_50_2	47584	0	240	609
1205	2018_12_17_14_50_2	47604	0	240	609
1206	2018_12_17_14_50_2	47626	0	240	609
1207	2018_12_17_14_50_2	47646	0	240	609
1208	2018_12_17_14_50_2	47668	0	240	609
1209	2018_12_17_14_50_2	47688	0	240	609
1210	2018_12_17_14_50_2	47710	0	240	609
1211	2018_12_17_14_50_2	47730	0	240	609
1212	2018_12_17_14_50_2	47752	0	240	609
1213	2018_12_17_14_50_2	47772	0	240	609
1214	2018_12_17_14_50_2	47794	0	240	609
1215	2018_12_17_14_50_2	47814	0	240	609
1216	2018_12_17_14_50_2	47836	0	240	609
1217	2018_12_17_14_50_2	47856	0	240	609
1218	2018_12_17_14_50_2	47878	0	240	609
1219	2018_12_17_14_50_2	47898	0	240	609
1220	2018_12_17_14_50_2	47920	0	240	609
1221	2018_12_17_14_50_2	47940	0	240	609
1222	2018_12_17_14_50_2	47962	0	240	609
1223	2018_12_17_14_50_2	47982	0	240	609
1224	2018_12_17_14_50_2	48004	0	240	609
1225	2018_12_17_14_50_2	48024	0	240	609
1226	2018_12_17_14_50_2	48046	0	240	609
1227	2018_12_17_14_50_2	48066	0	240	609
1228	2018_12_17_14_50_3	48088	0	240	609
1229	2018_12_17_14_50_3	48108	0	240	609
1230	2018_12_17_14_50_3	48130	0	240	609
1231	2018_12_17_14_50_3	48150	0	240	609
1232	2018_12_17_14_50_3	48172	0	240	609
1233	2018_12_17_14_50_3	48192	0	240	609
1234	2018_12_17_14_50_3	48212	0	240	609
1235	2018_12_17_14_50_3	48234	0	240	609
1236	2018_12_17_14_50_3	48254	0	240	609
1237	2018_12_17_14_50_3	48276	0	240	609
1238	2018_12_17_14_50_3	48296	0	240	609
1239	2018_12_17_14_50_3	48318	0	240	609
1240	2018_12_17_14_50_3	48338	0	240	609
1241	2018_12_17_14_50_3	48360	0	240	609
1242	2018_12_17_14_50_3	48380	0	240	609
1243	2018_12_17_14_50_3	48402	0	240	609
1244	2018_12_17_14_50_3	48422	0	240	609
1245	2018_12_17_14_50_3	48444	0	240	609
1246	2018_12_17_14_50_3	48464	0	240	609
1247	2018_12_17_14_50_3	48486	0	240	609
1248	2018_12_17_14_50_3	48506	0	240	609
1249	2018_12_17_14_50_3	48528	0	240	609
1250	2018_12_17_14_50_3	48548	0	240	609
1251	2018_12_17_14_50_3	48570	0	240	609
1252	2018_12_17_14_50_3	48590	0	240	609
1253	2018_12_17_14_50_3	48612	0	240	609
1254	2018_12_17_14_50_3	48632	0	240	609
1255	2018_12_17_14_50_3	48654	0	240	609
1256	2018_12_17_14_50_3	48674	0	240	609
1257	2018_12_17_14_50_3	48696	0	240	609
1258	2018_12_17_14_50_3	48716	0	240	609
1259	2018_12_17_14_50_3	48738	0	240	609
1260	2018_12_17_14_50_3	48758	0	240	609
1261	2018_12_17_14_50_3	48780	0	240	609
1262	2018_12_17_14_50_3	48800	0	240	609
1263	2018_12_17_14_50_3	48822	0	240	609
1264	2018_12_17_14_50_3	48842	0	240	609
1265	2018_12_17_14_50_3	48864	0	240	609
1266	2018_12_17_14_50_3	48884	0	240	609
1267	2018_12_17_14_50_3	48906	0	240	609
1268	2018_12_17_14_50_3	48926	0	240	609
1269	2018_12_17_14_50_3	48948	0	240	609
1270	2018_12_17_14_50_3	48968	0	240	609
1271	2018_12_17_14_50_3	48990	0	240	609
1272	2018_12_17_14_50_3	49010	0	240	609
1273	2018_12_17_14_50_3	49032	0	240	609
1274	2018_12_17_14_50_3	49052	0	240	609
1275	2018_12_17_14_50_4	49074	0	240	609
1276	2018_12_17_14_50_4	49094	0	240	609
1277	2018_12_17_14_50_4	49116	0	240	609
1278	2018_12_17_14_50_4	49136	0	240	609
1279	2018_12_17_14_50_4	49158	0	240	609
1280	2018_12_17_14_50_4	49178	0	240	609
1281	2018_12_17_14_50_4	49200	0	240	609
1282	2018_12_17_14_50_4	49220	0	240	609
1283	2018_12_17_14_50_4	49242	0	240	609
1284	2018_12_17_14_50_4	49262	0	240	609
1285	2018_12_17_14_50_4	49284	0	240	609
1286	2018_12_17_14_50_4	49304	0	240	609
1287	2018_12_17_14_50_4	49326	0	240	609
1288	2018_12_17_14_50_4	49346	0	240	609
1289	2018_12_17_14_50_4	49368	0	240	609
1290	2018_12_17_14_50_4	49388	0	240	609
1291	2018_12_17_14_50_4	49410	0	240	609
1292	2018_12_17_14_50_4	49430	0	240	609
1293	2018_12_17_14_50_4	49452	0	240	609
1294	2018_12_17_14_50_4	49472	0	240	609
1295	2018_12_17_14_50_4	49492	0	240	609
1296	2018_12_17_14_50_4	49514	0	240	609
1297	2018_12_17_14_50_4	49534	0	240	609
1298	2018_12_17_14_50_4	49556	0	240	609
1299	2018_12_17_14_50_4	49576	0	240	609
1300	2018_12_17_14_50_4	49598	0	240	609
1301	2018_12_17_14_50_4	49618	0	240	609
1302	2018_12_17_14_50_4	49640	0	240	609
1303	2018_12_17_14_50_4	49660	0	240	609
1304	2018_12_17_14_50_4	49682	0	240	609
1305	2018_12_17_14_50_4	49702	0	240	609
1306	2018_12_17_14_50_4	49724	0	240	609
1307	2018_12_17_14_50_4	49744	0	240	609
1308	2018_12_17_14_50_4	49766	0	240	609
1309	2018_12_17_14_50_4	49786	0	240	609
1310	2018_12_17_14_50_4	49808	0	240	609
1311	2018_12_17_14_50_4	49828	0	240	609
1312	2018_12_17_14_50_4	49850	0	240	609
1313	2018_12_17_14_50_4	49870	0	240	609
1314	2018_12_17_14_50_4	49892	0	240	609
1315	2018_12_17_14_50_4	49912	0	240	609
1316	2018_12_17_14_50_4	49934	0	240	609
1317	2018_12_17_14_50_4	49954	0	240	609
1318	2018_12_17_14_50_4	49976	0	240	609
1319	2018_12_17_14_50_4	49996	0	240	609
1320	2018_12_17_14_50_4	50018	0	240	609
1321	2018_12_17_14_50_4	50038	0	240	609
1322	2018_12_17_14_50_4	50060	0	240	609
1323	2018_12_17_14_50_5	50080	0	240	609
1324	2018_12_17_14_50_5	50102	0	240	609
1325	2018_12_17_14_50_5	50122	0	240	609
1326	2018_12_17_14_50_5	50144	0	240	609
1327	2018_12_17_14_50_5	50164	0	240	609
1328	2018_12_17_14_50_5	50186	0	240	609
1329	2018_12_17_14_50_5	50206	0	240	609
1330	2018_12_17_14_50_5	50228	0	240	609
1331	2018_12_17_14_50_5	50248	0	240	609
1332	2018_12_17_14_50_5	50270	0	240	609
1333	2018_12_17_14_50_5	50290	0	240	609
1334	2018_12_17_14_50_5	50312	0	240	609
1335	2018_12_17_14_50_5	50332	0	240	609
1336	2018_12_17_14_50_5	50354	0	240	609
1337	2018_12_17_14_50_5	50374	0	240	609
1338	2018_12_17_14_50_5	50396	0	240	609
1339	2018_12_17_14_50_5	50416	0	240	609
1340	2018_12_17_14_50_5	50438	0	240	609
1341	2018_12_17_14_50_5	50458	0	240	609
1342	2018_12_17_14_50_5	50480	0	240	609
1343	2018_12_17_14_50_5	50500	0	240	609
1344	2018_12_17_14_50_5	50522	0	240	609
1345	2018_12_17_14_50_5	50542	0	240	609
1346	2018_12_17_14_50_5	50564	0	240	609
1347	2018_12_17_14_50_5	50584	0	240	609
1348	2018_12_17_14_50_5	50606	0	240	609
1349	2018_12_17_14_50_5	50626	0	240	609
1350	2018_12_17_14_50_5	50648	0	240	609
1351	2018_12_17_14_50_5	50668	0	240	609
1352	2018_12_17_14_50_5	50690	0	240	609
1353	2018_12_17_14_50_5	50710	0	240	609
1354	2018_12_17_14_50_5	50732	0	240	609
1355	2018_12_17_14_50_5	50752	0	240	609
1356	2018_12_17_14_50_5	50772	0	240	609
1357	2018_12_17_14_50_5	50794	0	240	609
1358	2018_12_17_14_50_5	50814	0	240	609
1359	2018_12_17_14_50_5	50836	0	240	609
1360	2018_12_17_14_50_5	50856	0	240	609
1361	2018_12_17_14_50_5	50878	0	240	609
1362	2018_12_17_14_50_5	50898	0	240	609
1363	2018_12_17_14_50_5	50920	0	240	609
1364	2018_12_17_14_50_5	50940	0	240	609
1365	2018_12_17_14_50_5	50962	0	240	609
1366	2018_12_17_14_50_5	50982	0	240	609
1367	2018_12_17_14_50_5	51004	0	240	609
1368	2018_12_17_14_50_5	51024	0	240	609
1369	2018_12_17_14_50_5	51046	0	240	609
1370	2018_12_17_14_50_5	51066	0	240	609
1371	2018_12_17_14_50_6	51088	0	240	609
1372	2018_12_17_14_50_6	51108	0	240	609
1373	2018_12_17_14_50_6	51130	0	240	609
1374	2018_12_17_14_50_6	51150	0	240	609
1375	2018_12_17_14_50_6	51172	0	240	609
1376	2018_12_17_14_50_6	51192	0	240	609
1377	2018_12_17_14_50_6	51214	0	240	609
1378	2018_12_17_14_50_6	51234	0	240	609
1379	2018_12_17_14_50_6	51256	0	240	609
1380	2018_12_17_14_50_6	51276	0	240	609
1381	2018_12_17_14_50_6	51298	0	240	609
1382	2018_12_17_14_50_6	51318	0	240	609
1383	2018_12_17_14_50_6	51340	0	240	609
1384	2018_12_17_14_50_6	51360	0	240	609
1385	2018_12_17_14_50_6	51382	0	240	609
1386	2018_12_17_14_50_6	51402	0	240	609
1387	2018_12_17_14_50_6	51424	0	240	609
1388	2018_12_17_14_50_6	51444	0	240	609
1389	2018_12_17_14_50_6	51466	0	240	609
1390	2018_12_17_14_50_6	51486	0	240	609
1391	2018_12_17_14_50_6	51508	0	240	609
1392	2018_12_17_14_50_6	51528	0	240	609
1393	2018_12_17_14_50_6	51550	0	240	609
1394	2018_12_17_14_50_6	51570	0	240	609
1395	2018_12_17_14_50_6	51592	0	240	609
1396	2018_12_17_14_50_6	51612	0	240	609
1397	2018_12_17_14_50_6	51634	0	240	609
1398	2018_12_17_14_50_6	51654	0	240	609
1399	2018_12_17_14_50_6	51676	0	240	609
1400	2018_12_17_14_50_6	51696	0	240	609
1401	2018_12_17_14_50_6	51718	0	240	609
1402	2018_12_17_14_50_6	51738	0	240	609
1403	2018_12_17_14_50_6	51760	0	240	609
1404	2018_12_17_14_50_6	51780	0	240	609
1405	2018_12_17_14_50_6	51802	0	240	609
1406	2018_12_17_14_50_6	51822	0	240	609
1407	2018_12_17_14_50_6	51844	0	240	609
1408	2018_12_17_14_50_6	51864	0	240	609
1409	2018_12_17_14_50_6	51886	0	240	609
1410	2018_12_17_14_50_6	51906	0	240	609
1411	2018_12_17_14_50_6	51928	0	240	609
1412	2018_12_17_14_50_6	51948	0	240	609
1413	2018_12_17_14_50_6	51970	0	240	609
1414	2018_12_17_14_50_6	51990	0	240	609
1415	2018_12_17_14_50_6	52012	0	240	609
1416	2018_12_17_14_50_6	52032	0	240	609
1417	2018_12_17_14_50_6	52052	0	240	609
1418	2018_12_17_14_50_7	52074	0	240	609
1419	2018_12_17_14_50_7	52094	0	240	609
1420	2018_12_17_14_50_7	52116	0	240	609
1421	2018_12_17_14_50_7	52136	0	240	609
1422	2018_12_17_14_50_7	52158	0	240	609
1423	2018_12_17_14_50_7	52178	0	240	609
1424	2018_12_17_14_50_7	52200	0	240	609
1425	2018_12_17_14_50_7	52220	0	240	609
1426	2018_12_17_14_50_7	52242	0	240	609
1427	2018_12_17_14_50_7	52262	0	240	609
1428	2018_12_17_14_50_7	52284	0	240	609
1429	2018_12_17_14_50_7	52304	0	240	609
1430	2018_12_17_14_50_7	52326	0	240	609
1431	2018_12_17_14_50_7	52346	0	240	609
1432	2018_12_17_14_50_7	52368	0	240	609
1433	2018_12_17_14_50_7	52388	0	240	609
1434	2018_12_17_14_50_7	52410	0	240	609
1435	2018_12_17_14_50_7	52430	0	240	609
1436	2018_12_17_14_50_7	52452	0	240	609
1437	2018_12_17_14_50_7	52472	0	240	609
1438	2018_12_17_14_50_7	52494	0	240	609
1439	2018_12_17_14_50_7	52514	0	240	609
1440	2018_12_17_14_50_7	52536	0	240	609
1441	2018_12_17_14_50_7	52556	0	240	609
1442	2018_12_17_14_50_7	52578	0	240	609
1443	2018_12_17_14_50_7	52598	0	240	609
1444	2018_12_17_14_50_7	52620	0	240	609
1445	2018_12_17_14_50_7	52640	0	240	609
1446	2018_12_17_14_50_7	52662	0	240	609
1447	2018_12_17_14_50_7	52682	0	240	609
1448	2018_12_17_14_50_7	52704	0	240	609
1449	2018_12_17_14_50_7	52724	0	240	609
1450	2018_12_17_14_50_7	52746	0	240	609
1451	2018_12_17_14_50_7	52766	0	240	609
1452	2018_12_17_14_50_7	52788	0	240	609
1453	2018_12_17_14_50_7	52808	0	240	609
1454	2018_12_17_14_50_7	52830	0	240	609
1455	2018_12_17_14_50_7	52850	0	240	609
1456	2018_12_17_14_50_7	52872	0	240	609
1457	2018_12_17_14_50_7	52892	0	240	609
1458	2018_12_17_14_50_7	52914	0	240	609
1459	2018_12_17_14_50_7	52934	0	240	609
1460	2018_12_17_14_50_7	52956	0	240	609
1461	2018_12_17_14_50_7	52976	0	240	609
1462	2018_12_17_14_50_7	52998	0	240	609
1463	2018_12_17_14_50_7	53018	0	240	609
1464	2018_12_17_14_50_7	53040	0	240	609
1465	2018_12_17_14_50_7	53060	0	240	609
1466	2018_12_17_14_50_8	53082	0	240	609
1467	2018_12_17_14_50_8	53102	0	240	609
1468	2018_12_17_14_50_8	53124	0	240	609
1469	2018_12_17_14_50_8	53144	0	240	609
1470	2018_12_17_14_50_8	53166	0	240	609
1471	2018_12_17_14_50_8	53186	0	240	609
1472	2018_12_17_14_50_8	53208	0	240	609
1473	2018_12_17_14_50_8	53228	0	240	609
1474	2018_12_17_14_50_8	53250	0	240	609
1475	2018_12_17_14_50_8	53270	0	240	609
1476	2018_12_17_14_50_8	53292	0	240	609
1477	2018_12_17_14_50_8	53312	0	240	609
1478	2018_12_17_14_50_8	53332	0	240	609
1479	2018_12_17_14_50_8	53354	0	240	609
1480	2018_12_17_14_50_8	53374	0	240	609
1481	2018_12_17_14_50_8	53396	0	240	609
1482	2018_12_17_14_50_8	53416	0	240	609
1483	2018_12_17_14_50_8	53438	0	240	609
1484	2018_12_17_14_50_8	53458	0	240	609
1485	2018_12_17_14_50_8	53480	0	240	609
1486	2018_12_17_14_50_8	53500	0	240	609
1487	2018_12_17_14_50_8	53522	0	240	609
1488	2018_12_17_14_50_8	53542	0	240	609
1489	2018_12_17_14_50_8	53564	0	240	609
1490	2018_12_17_14_50_8	53584	0	240	609
1491	2018_12_17_14_50_8	53606	0	240	609
1492	2018_12_17_14_50_8	53626	0	240	609
1493	2018_12_17_14_50_8	53648	0	240	609
1494	2018_12_17_14_50_8	53668	0	240	609
1495	2018_12_17_14_50_8	53690	0	240	609
1496	2018_12_17_14_50_8	53710	0	240	609
1497	2018_12_17_14_50_8	53732	0	240	609
1498	2018_12_17_14_50_8	53752	0	240	609
1499	2018_12_17_14_50_8	53774	0	240	609
1500	2018_12_17_14_50_8	53794	0	240	609
1501	2018_12_17_14_50_8	53816	0	240	609
1502	2018_12_17_14_50_8	53836	0	240	609
1503	2018_12_17_14_50_8	53858	0	240	609
1504	2018_12_17_14_50_8	53878	0	240	609
1505	2018_12_17_14_50_8	53900	0	240	609
1506	2018_12_17_14_50_8	53920	0	240	609
1507	2018_12_17_14_50_8	53942	0	240	609
1508	2018_12_17_14_50_8	53962	0	240	609
1509	2018_12_17_14_50_8	53984	0	240	609
1510	2018_12_17_14_50_8	54004	0	240	609
1511	2018_12_17_14_50_8	54026	0	240	609
1512	2018_12_17_14_50_8	54046	0	240	609
1513	2018_12_17_14_50_8	54068	0	240	609
1514	2018_12_17_14_50_9	54088	0	240	609
1515	2018_12_17_14_50_9	54110	0	240	609
1516	2018_12_17_14_50_9	54130	0	240	609
1517	2018_12_17_14_50_9	54152	0	240	609
1518	2018_12_17_14_50_9	54172	0	240	609
1519	2018_12_17_14_50_9	54194	0	240	609
1520	2018_12_17_14_50_9	54214	0	240	609
1521	2018_12_17_14_50_9	54236	0	240	609
1522	2018_12_17_14_50_9	54256	0	240	609
1523	2018_12_17_14_50_9	54278	0	240	609
1524	2018_12_17_14_50_9	54298	0	240	609
1525	2018_12_17_14_50_9	54320	0	240	609
1526	2018_12_17_14_50_9	54340	0	240	609
1527	2018_12_17_14_50_9	54362	0	240	609
1528	2018_12_17_14_50_9	54382	0	240	609
1529	2018_12_17_14_50_9	54404	0	240	609
1530	2018_12_17_14_50_9	54424	0	240	609
1531	2018_12_17_14_50_9	54446	0	240	609
1532	2018_12_17_14_50_9	54466	0	240	609
1533	2018_12_17_14_50_9	54488	0	240	609
1534	2018_12_17_14_50_9	54508	0	240	609
1535	2018_12_17_14_50_9	54530	0	240	609
1536	2018_12_17_14_50_9	54550	0	240	609
1537	2018_12_17_14_50_9	54572	0	240	609
1538	2018_12_17_14_50_9	54592	0	240	609
1539	2018_12_17_14_50_9	54612	0	240	609
1540	2018_12_17_14_50_9	54634	0	240	609
1541	2018_12_17_14_50_9	54654	0	240	609
1542	2018_12_17_14_50_9	54676	0	240	609
1543	2018_12_17_14_50_9	54696	0	240	609
1544	2018_12_17_14_50_9	54718	0	240	609
1545	2018_12_17_14_50_9	54738	0	240	609
1546	2018_12_17_14_50_9	54760	0	240	609
1547	2018_12_17_14_50_9	54780	0	240	609
1548	2018_12_17_14_50_9	54802	0	240	609
1549	2018_12_17_14_50_9	54822	0	240	609
1550	2018_12_17_14_50_9	54844	0	240	609
1551	2018_12_17_14_50_9	54864	0	240	609
1552	2018_12_17_14_50_9	54886	0	240	609
1553	2018_12_17_14_50_9	54906	0	240	609
1554	2018_12_17_14_50_9	54928	0	240	609
1555	2018_12_17_14_50_9	54948	0	240	609
1556	2018_12_17_14_50_9	54970	0	240	609
1557	2018_12_17_14_50_9	54990	0	240	609
1558	2018_12_17_14_50_9	55012	0	240	609
1559	2018_12_17_14_50_9	55032	0	240	609
1560	2018_12_17_14_50_9	55054	0	240	609
1561	2018_12_17_14_50_10	55074	0	240	609
1562	2018_12_17_14_50_10	55096	0	240	609
1563	2018_12_17_14_50_10	55116	0	240	609
1564	2018_12_17_14_50_10	55138	0	240	609
1565	2018_12_17_14_50_10	55158	0	240	609
1566	2018_12_17_14_50_10	55180	0	240	609
1567	2018_12_17_14_50_10	55200	0	240	609
1568	2018_12_17_14_50_10	55222	0	240	609
1569	2018_12_17_14_50_10	55242	0	240	609
1570	2018_12_17_14_50_10	55264	0	240	609
1571	2018_12_17_14_50_10	55284	0	240	609
1572	2018_12_17_14_50_10	55306	0	240	609
1573	2018_12_17_14_50_10	55326	0	240	609
1574	2018_12_17_14_50_10	55348	0	240	609
1575	2018_12_17_14_50_10	55368	0	240	609
1576	2018_12_17_14_50_10	55390	0	240	609
1577	2018_12_17_14_50_10	55410	0	240	609
1578	2018_12_17_14_50_10	55432	0	240	609
1579	2018_12_17_14_50_10	55452	0	240	609
1580	2018_12_17_14_50_10	55474	0	240	609
1581	2018_12_17_14_50_10	55494	0	240	609
1582	2018_12_17_14_50_10	55516	0	240	609
1583	2018_12_17_14_50_10	55536	0	240	609
1584	2018_12_17_14_50_10	55558	0	240	609
1585	2018_12_17_14_50_10	55578	0	240	609
1586	2018_12_17_14_50_10	55600	0	240	609
1587	2018_12_17_14_50_10	55620	0	240	609
1588	2018_12_17_14_50_10	55642	0	240	609
1589	2018_12_17_14_50_10	55662	0	240	609
1590	2018_12_17_14_50_10	55684	0	240	609
1591	2018_12_17_14_50_10	55704	0	240	609
1592	2018_12_17_14_50_10	55726	0	240	609
1593	2018_12_17_14_50_10	55746	0	240	609
1594	2018_12_17_14_50_10	55768	0	240	609
1595	2018_12_17_14_50_10	55788	0	240	609
1596	2018_12_17_14_50_10	55810	0	240	609
1597	2018_12_17_14_50_10	55830	0	240	609
1598	2018_12_17_14_50_10	55852	0	240	609
1599	2018_12_17_14_50_10	55872	0	240	609
1600	2018_12_17_14_50_10	55892	0	240	609
1601	2018_12_17_14_50_10	55914	0	240	609
1602	2018_12_17_14_50_10	55934	0	240	609
1603	2018_12_17_14_50_10	55956	0	240	609
1604	2018_12_17_14_50_10	55976	0	240	609
1605	2018_12_17_14_50_10	55998	0	240	609
1606	2018_12_17_14_50_10	56018	0	240	609
1607	2018_12_17_14_50_10	56040	0	240	609
1608	2018_12_17_14_50_10	56060	0	240	609
1609	2018_12_17_14_50_11	56082	0	240	609
1610	2018_12_17_14_50_11	56102	0	240	609
1611	2018_12_17_14_50_11	56124	0	240	609
1612	2018_12_17_14_50_11	56144	0	240	609
1613	2018_12_17_14_50_11	56166	0	240	609
1614	2018_12_17_14_50_11	56186	0	240	609
1615	2018_12_17_14_50_11	56208	0	240	609
1616	2018_12_17_14_50_11	56228	0	240	609
1617	2018_12_17_14_50_11	56250	0	240	609
1618	2018_12_17_14_50_11	56270	0	240	609
1619	2018_12_17_14_50_11	56292	0	240	609
1620	2018_12_17_14_50_11	56312	0	240	609
1621	2018_12_17_14_50_11	56334	0	240	609
1622	2018_12_17_14_50_11	56354	0	240	609
1623	2018_12_17_14_50_11	56376	0	240	609
1624	2018_12_17_14_50_11	56396	0	240	609
1625	2018_12_17_14_50_11	56418	0	240	609
1626	2018_12_17_14_50_11	56438	0	240	609
1627	2018_12_17_14_50_11	56460	0	240	609
1628	2018_12_17_14_50_11	56480	0	240	609
1629	2018_12_17_14_50_11	56502	0	240	609
1630	2018_12_17_14_50_11	56522	0	240	609
1631	2018_12_17_14_50_11	56544	0	240	609
1632	2018_12_17_14_50_11	56564	0	240	609
1633	2018_12_17_14_50_11	56586	0	240	609
1634	2018_12_17_14_50_11	56606	0	240	609
1635	2018_12_17_14_50_11	56628	0	240	609
1636	2018_12_17_14_50_11	56648	0	240	609
1637	2018_12_17_14_50_11	56670	0	240	609
1638	2018_12_17_14_50_11	56690	0	240	609
1639	2018_12_17_14_50_11	56712	0	240	609
1640	2018_12_17_14_50_11	56732	0	240	609
1641	2018_12_17_14_50_11	56754	0	240	609
1642	2018_12_17_14_50_11	56774	0	240	609
1643	2018_12_17_14_50_11	56796	0	240	609
1644	2018_12_17_14_50_11	56816	0	240	609
1645	2018_12_17_14_50_11	56838	0	240	609
1646	2018_12_17_14_50_11	56858	0	240	609
1647	2018_12_17_14_50_11	56880	0	240	609
1648	2018_12_17_14_50_11	56900	0	240	609
1649	2018_12_17_14_50_11	56922	0	240	609
1650	2018_12_17_14_50_11	56942	0	240	609
1651	2018_12_17_14_50_11	56964	0	240	609
1652	2018_12_17_14_50_11	56984	0	240	609
1653	2018_12_17_14_50_11	57006	0	240	609
1654	2018_12_17_14_50_11	57026	0	240	609
1655	2018_12_17_14_50_11	57048	0	240	609
1656	2018_12_17_14_50_12	57068	0	240	609
1657	2018_12_17_14_50_12	57090	0	240	609
1658	2018_12_17_14_50_12	57110	0	240	609
1659	2018_12_17_14_50_12	57132	0	240	609
1660	2018_12_17_14_50_12	57152	0	240	609
1661	2018_12_17_14_50_12	57172	0	240	609
1662	2018_12_17_14_50_12	57194	0	240	609
1663	2018_12_17_14_50_12	57214	0	240	609
1664	2018_12_17_14_50_12	57236	0	240	609
1665	2018_12_17_14_50_12	57256	0	240	609
1666	2018_12_17_14_50_12	57278	0	240	609
1667	2018_12_17_14_50_12	57298	0	240	609
1668	2018_12_17_14_50_12	57320	0	240	609
1669	2018_12_17_14_50_12	57340	0	240	609
1670	2018_12_17_14_50_12	57362	0	240	609
1671	2018_12_17_14_50_12	57382	0	240	609
1672	2018_12_17_14_50_12	57404	0	240	609
1673	2018_12_17_14_50_12	57424	0	240	609
1674	2018_12_17_14_50_12	57446	0	240	609
1675	2018_12_17_14_50_12	57466	0	240	609
1676	2018_12_17_14_50_12	57488	0	240	609
1677	2018_12_17_14_50_12	57508	0	240	609
1678	2018_12_17_14_50_12	57530	0	240	609
1679	2018_12_17_14_50_12	57550	0	240	609
1680	2018_12_17_14_50_12	57572	0	240	609
1681	2018_12_17_14_50_12	57592	0	240	609
1682	2018_12_17_14_50_12	57614	0	240	609
1683	2018_12_17_14_50_12	57634	0	240	609
1684	2018_12_17_14_50_12	57656	0	240	609
1685	2018_12_17_14_50_12	57676	0	240	609
1686	2018_12_17_14_50_12	57698	0	240	609
1687	2018_12_17_14_50_12	57718	0	240	609
1688	2018_12_17_14_50_12	57740	0	240	609
1689	2018_12_17_14_50_12	57760	0	240	609
1690	2018_12_17_14_50_12	57782	0	240	609
1691	2018_12_17_14_50_12	57802	0	240	609
1692	2018_12_17_14_50_12	57824	0	240	609
1693	2018_12_17_14_50_12	57844	0	240	609
1694	2018_12_17_14_50_12	57866	0	240	609
1695	2018_12_17_14_50_12	57886	0	240	609
1696	2018_12_17_14_50_12	57908	0	240	609
1697	2018_12_17_14_50_12	57928	0	240	609
1698	2018_12_17_14_50_12	57950	0	240	609
1699	2018_12_17_14_50_12	57970	0	240	609
1700	2018_12_17_14_50_12	57992	0	240	609
1701	2018_12_17_14_50_12	58012	0	240	609
1702	2018_12_17_14_50_12	58034	0	240	609
1703	2018_12_17_14_50_12	58054	0	240	609
1704	2018_12_17_14_50_13	58076	0	240	609
1705	2018_12_17_14_50_13	58096	0	240	609
1706	2018_12_17_14_50_13	58118	0	240	609
1707	2018_12_17_14_50_13	58138	0	240	609
1708	2018_12_17_14_50_13	58160	0	240	609
1709	2018_12_17_14_50_13	58180	0	240	609
1710	2018_12_17_14_50_13	58202	0	240	609
1711	2018_12_17_14_50_13	58222	0	240	609
1712	2018_12_17_14_50_13	58244	0	240	609
1713	2018_12_17_14_50_13	58264	0	240	609
1714	2018_12_17_14_50_13	58286	0	240	609
1715	2018_12_17_14_50_13	58306	0	240	609
1716	2018_12_17_14_50_13	58328	0	240	609
1717	2018_12_17_14_50_13	58348	0	240	609
1718	2018_12_17_14_50_13	58370	0	240	609
1719	2018_12_17_14_50_13	58390	0	240	609
1720	2018_12_17_14_50_13	58412	0	240	609
1721	2018_12_17_14_50_13	58432	0	240	609
1722	2018_12_17_14_50_13	58452	0	240	609
1723	2018_12_17_14_50_13	58474	0	240	609
1724	2018_12_17_14_50_13	58494	0	240	609
1725	2018_12_17_14_50_13	58516	0	240	609
1726	2018_12_17_14_50_13	58536	0	240	609
1727	2018_12_17_14_50_13	58558	0	240	609
1728	2018_12_17_14_50_13	58578	0	240	609
1729	2018_12_17_14_50_13	58600	0	240	609
1730	2018_12_17_14_50_13	58620	0	240	609
1731	2018_12_17_14_50_13	58642	0	240	609
1732	2018_12_17_14_50_13	58662	0	240	609
1733	2018_12_17_14_50_13	58684	0	240	609
1734	2018_12_17_14_50_13	58704	0	240	609
1735	2018_12_17_14_50_13	58726	0	240	609
1736	2018_12_17_14_50_13	58746	0	240	609
1737	2018_12_17_14_50_13	58768	0	240	609
1738	2018_12_17_14_50_13	58788	0	240	609
1739	2018_12_17_14_50_13	58810	0	240	609
1740	2018_12_17_14_50_13	58830	0	240	609
1741	2018_12_17_14_50_13	58852	0	240	609
1742	2018_12_17_14_50_13	58872	0	240	609
1743	2018_12_17_14_50_13	58894	0	240	609
1744	2018_12_17_14_50_13	58914	0	240	609
1745	2018_12_17_14_50_13	58936	0	240	609
1746	2018_12_17_14_50_13	58956	0	240	609
1747	2018_12_17_14_50_13	58978	0	240	609
1748	2018_12_17_14_50_13	58998	0	240	609
1749	2018_12_17_14_50_13	59020	0	240	609
1750	2018_12_17_14_50_13	59040	0	240	609
1751	2018_12_17_14_50_13	59062	0	240	609
1752	2018_12_17_14_50_14	59082	0	240	609
1753	2018_12_17_14_50_14	59104	0	240	609
1754	2018_12_17_14_50_14	59124	0	240	609
1755	2018_12_17_14_50_14	59146	0	240	609
1756	2018_12_17_14_50_14	59166	0	240	609
1757	2018_12_17_14_50_14	59188	0	240	609
1758	2018_12_17_14_50_14	59208	0	240	609
1759	2018_12_17_14_50_14	59230	0	240	609
1760	2018_12_17_14_50_14	59250	0	240	609
1761	2018_12_17_14_50_14	59272	0	240	609
1762	2018_12_17_14_50_14	59292	0	240	609
1763	2018_12_17_14_50_14	59314	0	240	609
1764	2018_12_17_14_50_14	59334	0	240	609
1765	2018_12_17_14_50_14	59356	0	240	609
1766	2018_12_17_14_50_14	59376	0	240	609
1767	2018_12_17_14_50_14	59398	0	240	609
1768	2018_12_17_14_50_14	59418	0	240	609
1769	2018_12_17_14_50_14	59440	0	240	609
1770	2018_12_17_14_50_14	59460	0	240	609
1771	2018_12_17_14_50_14	59482	0	240	609
1772	2018_12_17_14_50_14	59502	0	240	609
1773	2018_12_17_14_50_14	59524	0	240	609
1774	2018_12_17_14_50_14	59544	0	240	609
1775	2018_12_17_14_50_14	59566	0	240	609
1776	2018_12_17_14_50_14	59586	0	240	609
1777	2018_12_17_14_50_14	59608	0	240	609
1778	2018_12_17_14_50_14	59628	0	240	609
1779	2018_12_17_14_50_14	59650	0	240	609
1780	2018_12_17_14_50_14	59670	0	240	609
1781	2018_12_17_14_50_14	59692	0	240	609
1782	2018_12_17_14_50_14	59712	0	240	609
1783	2018_12_17_14_50_14	59732	0	240	609
1784	2018_12_17_14_50_14	59754	0	240	609
1785	2018_12_17_14_50_14	59774	0	240	609
1786	2018_12_17_14_50_14	59796	0	240	609
1787	2018_12_17_14_50_14	59816	0	240	609
1788	2018_12_17_14_50_14	59838	0	240	609
1789	2018_12_17_14_50_14	59858	0	240	609
1790	2018_12_17_14_50_14	59880	0	240	609
1791	2018_12_17_14_50_14	59900	0	240	609
1792	2018_12_17_14_50_14	59922	0	240	609
1793	2018_12_17_14_50_14	59942	0	240	609
1794	2018_12_17_14_50_14	59964	0	240	609
1795	2018_12_17_14_50_14	59984	0	240	609
1796	2018_12_17_14_50_14	60006	0	239	609
1797	2018_12_17_14_50_14	60026	0	239	608
1798	2018_12_17_14_50_14	60048	0	239	608
1799	2018_12_17_14_50_15	60068	0	239	608
1800	2018_12_17_14_50_15	60090	0	239	608
1801	2018_12_17_14_50_15	60110	0	239	608
1802	2018_12_17_14_50_15	60132	0	239	608
1803	2018_12_17_14_50_15	60152	0	239	608
1804	2018_12_17_14_50_15	60174	0	239	608
1805	2018_12_17_14_50_15	60194	0	239	608
1806	2018_12_17_14_50_15	60216	0	239	608
1807	2018_12_17_14_50_15	60236	0	239	608
1808	2018_12_17_14_50_15	60258	0	239	608
1809	2018_12_17_14_50_15	60278	0	239	608
1810	2018_12_17_14_50_15	60300	0	238	608
1811	2018_12_17_14_50_15	60320	0	238	607
1812	2018_12_17_14_50_15	60342	0	238	607
1813	2018_12_17_14_50_15	60362	0	238	607
1814	2018_12_17_14_50_15	60384	0	238	607
1815	2018_12_17_14_50_15	60404	0	238	607
1816	2018_12_17_14_50_15	60426	0	237	607
1817	2018_12_17_14_50_15	60446	0	237	607
1818	2018_12_17_14_50_15	60468	0	237	607
1819	2018_12_17_14_50_15	60488	0	237	607
1820	2018_12_17_14_50_15	60510	0	236	607
1821	2018_12_17_14_50_15	60530	0	236	606
1822	2018_12_17_14_50_15	60552	0	236	606
1823	2018_12_17_14_50_15	60572	0	236	606
1824	2018_12_17_14_50_15	60594	0	235	605
1825	2018_12_17_14_50_15	60614	0	235	605
1826	2018_12_17_14_50_15	60636	0	235	604
1827	2018_12_17_14_50_15	60656	0	234	604
1828	2018_12_17_14_50_15	60678	0	234	604
1829	2018_12_17_14_50_15	60698	0	234	603
1830	2018_12_17_14_50_15	60720	0	233	603
1831	2018_12_17_14_50_15	60740	0	233	602
1832	2018_12_17_14_50_15	60762	0	233	602
1833	2018_12_17_14_50_15	60782	0	232	602
1834	2018_12_17_14_50_15	60804	0	232	601
1835	2018_12_17_14_50_15	60824	0	232	600
1836	2018_12_17_14_50_15	60846	0	231	599
1837	2018_12_17_14_50_15	60866	0	231	598
1838	2018_12_17_14_50_15	60888	0	230	597
1839	2018_12_17_14_50_15	60908	0	230	596
1840	2018_12_17_14_50_15	60930	0	229	595
1841	2018_12_17_14_50_15	60950	0	229	595
1842	2018_12_17_14_50_15	60972	0	228	595
1843	2018_12_17_14_50_15	60992	0	228	595
1844	2018_12_17_14_50_15	61012	0	227	595
1845	2018_12_17_14_50_15	61034	0	227	595
1846	2018_12_17_14_50_15	61054	0	226	595
1847	2018_12_17_14_50_16	61076	0	226	594
1848	2018_12_17_14_50_16	61096	0	225	595
1849	2018_12_17_14_50_16	61118	0	225	595
1850	2018_12_17_14_50_16	61138	0	224	594
1851	2018_12_17_14_50_16	61160	0	224	594
1852	2018_12_17_14_50_16	61180	0	223	594
1853	2018_12_17_14_50_16	61202	0	223	593
1854	2018_12_17_14_50_16	61222	0	222	593
1855	2018_12_17_14_50_16	61244	0	221	593
1856	2018_12_17_14_50_16	61264	0	221	593
1857	2018_12_17_14_50_16	61286	0	220	593
1858	2018_12_17_14_50_16	61306	0	220	592
1859	2018_12_17_14_50_16	61328	0	219	592
1860	2018_12_17_14_50_16	61348	0	218	592
1861	2018_12_17_14_50_16	61370	0	218	592
1862	2018_12_17_14_50_16	61390	0	217	592
1863	2018_12_17_14_50_16	61412	0	216	591
1864	2018_12_17_14_50_16	61432	0	216	591
1865	2018_12_17_14_50_16	61454	0	215	591
1866	2018_12_17_14_50_16	61474	0	214	591
1867	2018_12_17_14_50_16	61496	0	213	590
1868	2018_12_17_14_50_16	61516	0	213	590
1869	2018_12_17_14_50_16	61538	0	212	590
1870	2018_12_17_14_50_16	61558	0	211	589
1871	2018_12_17_14_50_16	61580	0	211	589
1872	2018_12_17_14_50_16	61600	0	210	589
1873	2018_12_17_14_50_16	61622	0	209	589
1874	2018_12_17_14_50_16	61642	0	208	589
1875	2018_12_17_14_50_16	61664	0	207	588
1876	2018_12_17_14_50_16	61684	0	207	587
1877	2018_12_17_14_50_16	61706	0	206	587
1878	2018_12_17_14_50_16	61726	0	205	587
1879	2018_12_17_14_50_16	61748	0	204	587
1880	2018_12_17_14_50_16	61768	0	203	586
1881	2018_12_17_14_50_16	61790	0	203	586
1882	2018_12_17_14_50_16	61810	0	202	586
1883	2018_12_17_14_50_16	61832	0	201	585
1884	2018_12_17_14_50_16	61852	0	200	585
1885	2018_12_17_14_50_16	61874	0	199	584
1886	2018_12_17_14_50_16	61894	0	198	584
1887	2018_12_17_14_50_16	61916	0	197	583
1888	2018_12_17_14_50_16	61936	0	196	583
1889	2018_12_17_14_50_16	61958	0	196	583
1890	2018_12_17_14_50_16	61978	0	195	583
1891	2018_12_17_14_50_16	62000	0	194	582
1892	2018_12_17_14_50_16	62020	0	193	582
1893	2018_12_17_14_50_16	62042	0	192	581
1894	2018_12_17_14_50_16	62062	0	191	581
1895	2018_12_17_14_50_17	62084	0	190	580
1896	2018_12_17_14_50_17	62104	0	189	580
1897	2018_12_17_14_50_17	62126	0	188	580
1898	2018_12_17_14_50_17	62146	0	187	579
1899	2018_12_17_14_50_17	62168	0	186	578
1900	2018_12_17_14_50_17	62188	0	185	578
1901	2018_12_17_14_50_17	62210	0	184	578
1902	2018_12_17_14_50_17	62230	0	183	577
1903	2018_12_17_14_50_17	62252	0	182	577
1904	2018_12_17_14_50_17	62272	0	181	576
1905	2018_12_17_14_50_17	62292	0	180	576
1906	2018_12_17_14_50_17	62314	0	179	575
1907	2018_12_17_14_50_17	62334	0	178	575
1908	2018_12_17_14_50_17	62356	0	177	574
1909	2018_12_17_14_50_17	62376	0	176	574
1910	2018_12_17_14_50_17	62398	0	175	574
1911	2018_12_17_14_50_17	62418	0	174	573
1912	2018_12_17_14_50_17	62440	0	172	573
1913	2018_12_17_14_50_17	62460	0	171	572
1914	2018_12_17_14_50_17	62482	0	170	572
1915	2018_12_17_14_50_17	62502	0	169	571
1916	2018_12_17_14_50_17	62524	0	168	571
1917	2018_12_17_14_50_17	62544	0	167	570
1918	2018_12_17_14_50_17	62566	0	166	569
1919	2018_12_17_14_50_17	62586	0	165	569
1920	2018_12_17_14_50_17	62608	0	163	568
1921	2018_12_17_14_50_17	62628	0	162	568
1922	2018_12_17_14_50_17	62650	0	161	567
1923	2018_12_17_14_50_17	62670	0	160	567
1924	2018_12_17_14_50_17	62692	0	159	566
1925	2018_12_17_14_50_17	62712	0	158	565
1926	2018_12_17_14_50_17	62734	0	156	565
1927	2018_12_17_14_50_17	62754	0	155	564
1928	2018_12_17_14_50_17	62776	0	154	563
1929	2018_12_17_14_50_17	62796	0	153	563
1930	2018_12_17_14_50_17	62818	0	151	563
1931	2018_12_17_14_50_17	62838	0	150	562
1932	2018_12_17_14_50_17	62860	0	149	561
1933	2018_12_17_14_50_17	62880	0	148	561
1934	2018_12_17_14_50_17	62902	0	146	560
1935	2018_12_17_14_50_17	62922	0	145	559
1936	2018_12_17_14_50_17	62944	0	144	559
1937	2018_12_17_14_50_17	62964	0	143	558
1938	2018_12_17_14_50_17	62986	0	141	558
1939	2018_12_17_14_50_17	63006	0	140	557
1940	2018_12_17_14_50_17	63028	0	139	556
1941	2018_12_17_14_50_17	63048	0	138	556
1942	2018_12_17_14_50_18	63070	0	136	555
1943	2018_12_17_14_50_18	63090	0	135	555
1944	2018_12_17_14_50_18	63112	0	134	554
1945	2018_12_17_14_50_18	63132	0	132	553
1946	2018_12_17_14_50_18	63154	0	131	552
1947	2018_12_17_14_50_18	63174	0	130	551
1948	2018_12_17_14_50_18	63196	0	128	551
1949	2018_12_17_14_50_18	63216	0	127	550
1950	2018_12_17_14_50_18	63238	0	126	549
1951	2018_12_17_14_50_18	63258	0	124	549
1952	2018_12_17_14_50_18	63280	0	123	548
1953	2018_12_17_14_50_18	63300	0	122	547
1954	2018_12_17_14_50_18	63322	0	120	547
1955	2018_12_17_14_50_18	63342	0	119	546
1956	2018_12_17_14_50_18	63364	0	117	545
1957	2018_12_17_14_50_18	63384	0	116	544
1958	2018_12_17_14_50_18	63406	0	115	544
1959	2018_12_17_14_50_18	63426	0	113	543
1960	2018_12_17_14_50_18	63448	0	112	542
1961	2018_12_17_14_50_18	63468	0	111	541
1962	2018_12_17_14_50_18	63490	0	109	541
1963	2018_12_17_14_50_18	63510	0	108	540
1964	2018_12_17_14_50_18	63532	0	106	539
1965	2018_12_17_14_50_18	63552	0	105	539
1966	2018_12_17_14_50_18	63572	0	104	538
1967	2018_12_17_14_50_18	63594	0	102	537
1968	2018_12_17_14_50_18	63614	0	101	536
1969	2018_12_17_14_50_18	63636	0	99	536
1970	2018_12_17_14_50_18	63656	0	98	535
1971	2018_12_17_14_50_18	63678	0	96	534
1972	2018_12_17_14_50_18	63698	0	95	534
1973	2018_12_17_14_50_18	63720	0	93	533
1974	2018_12_17_14_50_18	63740	0	92	532
1975	2018_12_17_14_50_18	63762	0	91	531
1976	2018_12_17_14_50_18	63782	0	89	530
1977	2018_12_17_14_50_18	63804	0	88	530
1978	2018_12_17_14_50_18	63824	0	86	529
1979	2018_12_17_14_50_18	63846	0	85	528
1980	2018_12_17_14_50_18	63866	0	83	528
1981	2018_12_17_14_50_18	63888	0	82	527
1982	2018_12_17_14_50_18	63908	0	80	526
1983	2018_12_17_14_50_18	63930	0	79	525
1984	2018_12_17_14_50_18	63950	0	77	524
1985	2018_12_17_14_50_18	63972	0	76	524
1986	2018_12_17_14_50_18	63992	0	74	523
1987	2018_12_17_14_50_18	64014	0	73	522
1988	2018_12_17_14_50_18	64034	0	71	521
1989	2018_12_17_14_50_18	64056	0	70	520
1990	2018_12_17_14_50_19	64076	0	68	519
1991	2018_12_17_14_50_19	64098	0	67	519
1992	2018_12_17_14_50_19	64118	0	65	518
1993	2018_12_17_14_50_19	64140	0	64	517
1994	2018_12_17_14_50_19	64160	0	62	516
1995	2018_12_17_14_50_19	64182	0	60	515
1996	2018_12_17_14_50_19	64202	0	59	515
1997	2018_12_17_14_50_19	64224	0	57	514
1998	2018_12_17_14_50_19	64244	0	56	513
[truncated: 5,035 more rows]
