# Supplementary material for: Design and Evaluation of a Balanced Compliant Laparoscopic Grasper
Source: IEEE J Transl Eng Health Med. 2023 Jul 3;11:451–9. doi: 10.1109/JTEHM.2023.3291925 (PMC10561751; doi:10.1109/JTEHM.2023.3291925)
Supplement: Supplementary materials [file jtehm-3291925-mm.zip › Supplemental A - Matlab scripts/figure 2/2018_12_17_sensordata_240_10_90673_7p.tsv]

id	timestamp	millisecond_runtime	Cycle	Position	force
0	2018_12_17_13_52_48	17868	0	240	606
1	2018_12_17_13_52_48	17890	0	240	606
2	2018_12_17_13_52_48	17910	0	240	606
3	2018_12_17_13_52_48	17932	0	240	607
4	2018_12_17_13_52_48	17952	0	240	606
5	2018_12_17_13_52_48	17974	0	240	606
6	2018_12_17_13_52_48	17994	0	240	607
7	2018_12_17_13_52_48	18016	0	240	606
8	2018_12_17_13_52_48	18036	0	240	607
9	2018_12_17_13_52_48	18058	0	240	606
10	2018_12_17_13_52_48	18078	0	240	606
11	2018_12_17_13_52_48	18100	0	240	607
12	2018_12_17_13_52_48	18120	0	240	607
13	2018_12_17_13_52_48	18142	0	240	606
14	2018_12_17_13_52_48	18162	0	240	607
15	2018_12_17_13_52_48	18184	0	240	606
16	2018_12_17_13_52_48	18204	0	240	606
17	2018_12_17_13_52_48	18226	0	240	606
18	2018_12_17_13_52_48	18246	0	240	606
19	2018_12_17_13_52_48	18268	0	240	607
20	2018_12_17_13_52_48	18288	0	240	606
21	2018_12_17_13_52_48	18310	0	240	606
22	2018_12_17_13_52_48	18330	0	240	606
23	2018_12_17_13_52_48	18352	0	240	606
24	2018_12_17_13_52_48	18372	0	240	607
25	2018_12_17_13_52_48	18394	0	240	607
26	2018_12_17_13_52_48	18414	0	240	606
27	2018_12_17_13_52_48	18436	0	240	607
28	2018_12_17_13_52_48	18456	0	240	607
29	2018_12_17_13_52_48	18478	0	240	606
30	2018_12_17_13_52_48	18498	0	240	607
31	2018_12_17_13_52_49	18520	0	240	606
32	2018_12_17_13_52_49	18540	0	240	606
33	2018_12_17_13_52_49	18562	0	240	606
34	2018_12_17_13_52_49	18582	0	240	606
35	2018_12_17_13_52_49	18604	0	240	606
36	2018_12_17_13_52_49	18624	0	240	606
37	2018_12_17_13_52_49	18644	0	240	606
38	2018_12_17_13_52_49	18666	0	240	606
39	2018_12_17_13_52_49	18686	0	240	606
40	2018_12_17_13_52_49	18708	0	240	606
41	2018_12_17_13_52_49	18728	0	240	606
42	2018_12_17_13_52_49	18750	0	240	606
43	2018_12_17_13_52_49	18770	0	240	606
44	2018_12_17_13_52_49	18792	0	240	606
45	2018_12_17_13_52_49	18812	0	240	606
46	2018_12_17_13_52_49	18834	0	240	606
47	2018_12_17_13_52_49	18854	0	240	606
48	2018_12_17_13_52_49	18876	0	240	606
49	2018_12_17_13_52_49	18896	0	240	606
50	2018_12_17_13_52_49	18918	0	240	606
51	2018_12_17_13_52_49	18938	0	240	606
52	2018_12_17_13_52_49	18960	0	240	606
53	2018_12_17_13_52_49	18980	0	240	606
54	2018_12_17_13_52_49	19002	0	240	606
55	2018_12_17_13_52_49	19022	0	240	606
56	2018_12_17_13_52_49	19044	0	240	606
57	2018_12_17_13_52_49	19064	0	240	606
58	2018_12_17_13_52_49	19086	0	240	606
59	2018_12_17_13_52_49	19106	0	240	606
60	2018_12_17_13_52_49	19128	0	240	606
61	2018_12_17_13_52_49	19148	0	240	606
62	2018_12_17_13_52_49	19170	0	240	606
63	2018_12_17_13_52_49	19190	0	240	606
64	2018_12_17_13_52_49	19212	0	240	606
65	2018_12_17_13_52_49	19232	0	240	606
66	2018_12_17_13_52_49	19254	0	240	606
67	2018_12_17_13_52_49	19274	0	240	606
68	2018_12_17_13_52_49	19296	0	240	606
69	2018_12_17_13_52_49	19316	0	240	606
70	2018_12_17_13_52_49	19338	0	240	606
71	2018_12_17_13_52_49	19358	0	240	606
72	2018_12_17_13_52_49	19380	0	240	606
73	2018_12_17_13_52_49	19400	0	240	606
74	2018_12_17_13_52_49	19422	0	240	606
75	2018_12_17_13_52_49	19442	0	240	606
76	2018_12_17_13_52_49	19464	0	240	606
77	2018_12_17_13_52_49	19484	0	240	606
78	2018_12_17_13_52_49	19506	0	240	606
79	2018_12_17_13_52_50	19526	0	240	606
80	2018_12_17_13_52_50	19548	0	240	606
81	2018_12_17_13_52_50	19568	0	240	606
82	2018_12_17_13_52_50	19590	0	240	606
83	2018_12_17_13_52_50	19610	0	240	606
84	2018_12_17_13_52_50	19632	0	240	606
85	2018_12_17_13_52_50	19652	0	240	606
86	2018_12_17_13_52_50	19674	0	240	606
87	2018_12_17_13_52_50	19694	0	240	606
88	2018_12_17_13_52_50	19716	0	240	606
89	2018_12_17_13_52_50	19736	0	240	606
90	2018_12_17_13_52_50	19758	0	240	606
91	2018_12_17_13_52_50	19778	0	240	606
92	2018_12_17_13_52_50	19800	0	240	606
93	2018_12_17_13_52_50	19820	0	240	606
94	2018_12_17_13_52_50	19842	0	240	606
95	2018_12_17_13_52_50	19862	0	240	606
96	2018_12_17_13_52_50	19884	0	240	607
97	2018_12_17_13_52_50	19904	0	240	606
98	2018_12_17_13_52_50	19924	0	240	606
99	2018_12_17_13_52_50	19946	0	240	606
100	2018_12_17_13_52_50	19966	0	240	606
101	2018_12_17_13_52_50	19988	0	240	607
102	2018_12_17_13_52_50	20008	0	239	607
103	2018_12_17_13_52_50	20030	0	239	607
104	2018_12_17_13_52_50	20050	0	239	608
105	2018_12_17_13_52_50	20072	0	239	608
106	2018_12_17_13_52_50	20092	0	239	608
107	2018_12_17_13_52_50	20114	0	239	608
108	2018_12_17_13_52_50	20134	0	239	608
109	2018_12_17_13_52_50	20156	0	239	608
110	2018_12_17_13_52_50	20176	0	239	608
111	2018_12_17_13_52_50	20198	0	239	608
112	2018_12_17_13_52_50	20218	0	239	608
113	2018_12_17_13_52_50	20240	0	239	608
114	2018_12_17_13_52_50	20260	0	239	607
115	2018_12_17_13_52_50	20282	0	239	607
116	2018_12_17_13_52_50	20302	0	238	607
117	2018_12_17_13_52_50	20324	0	238	606
118	2018_12_17_13_52_50	20344	0	238	606
119	2018_12_17_13_52_50	20366	0	238	606
120	2018_12_17_13_52_50	20386	0	238	606
121	2018_12_17_13_52_50	20408	0	238	606
122	2018_12_17_13_52_50	20428	0	237	606
123	2018_12_17_13_52_50	20450	0	237	606
124	2018_12_17_13_52_50	20470	0	237	606
125	2018_12_17_13_52_50	20492	0	237	606
126	2018_12_17_13_52_50	20512	0	236	606
127	2018_12_17_13_52_51	20534	0	236	604
128	2018_12_17_13_52_51	20554	0	236	602
129	2018_12_17_13_52_51	20576	0	236	602
130	2018_12_17_13_52_51	20596	0	235	602
131	2018_12_17_13_52_51	20618	0	235	599
132	2018_12_17_13_52_51	20638	0	235	597
133	2018_12_17_13_52_51	20660	0	234	597
134	2018_12_17_13_52_51	20680	0	234	596
135	2018_12_17_13_52_51	20702	0	234	596
136	2018_12_17_13_52_51	20722	0	233	596
137	2018_12_17_13_52_51	20744	0	233	596
138	2018_12_17_13_52_51	20764	0	233	595
139	2018_12_17_13_52_51	20786	0	232	595
140	2018_12_17_13_52_51	20806	0	232	595
141	2018_12_17_13_52_51	20828	0	231	595
142	2018_12_17_13_52_51	20848	0	231	595
143	2018_12_17_13_52_51	20870	0	231	595
144	2018_12_17_13_52_51	20890	0	230	595
145	2018_12_17_13_52_51	20912	0	230	595
146	2018_12_17_13_52_51	20932	0	229	595
147	2018_12_17_13_52_51	20954	0	229	595
148	2018_12_17_13_52_51	20974	0	228	595
149	2018_12_17_13_52_51	20996	0	228	594
150	2018_12_17_13_52_51	21016	0	227	594
151	2018_12_17_13_52_51	21038	0	227	594
152	2018_12_17_13_52_51	21058	0	226	594
153	2018_12_17_13_52_51	21080	0	226	594
154	2018_12_17_13_52_51	21100	0	225	594
155	2018_12_17_13_52_51	21122	0	225	594
156	2018_12_17_13_52_51	21142	0	224	594
157	2018_12_17_13_52_51	21164	0	224	593
158	2018_12_17_13_52_51	21184	0	223	593
159	2018_12_17_13_52_51	21204	0	223	593
160	2018_12_17_13_52_51	21226	0	222	593
161	2018_12_17_13_52_51	21246	0	221	593
162	2018_12_17_13_52_51	21268	0	221	592
163	2018_12_17_13_52_51	21288	0	220	592
164	2018_12_17_13_52_51	21310	0	219	592
165	2018_12_17_13_52_51	21330	0	219	591
166	2018_12_17_13_52_51	21352	0	218	591
167	2018_12_17_13_52_51	21372	0	218	591
168	2018_12_17_13_52_51	21394	0	217	591
169	2018_12_17_13_52_51	21414	0	216	591
170	2018_12_17_13_52_51	21436	0	215	590
171	2018_12_17_13_52_51	21456	0	215	590
172	2018_12_17_13_52_51	21478	0	214	590
173	2018_12_17_13_52_51	21498	0	213	589
174	2018_12_17_13_52_52	21520	0	213	589
175	2018_12_17_13_52_52	21540	0	212	589
176	2018_12_17_13_52_52	21562	0	211	588
177	2018_12_17_13_52_52	21582	0	210	588
178	2018_12_17_13_52_52	21604	0	210	588
179	2018_12_17_13_52_52	21624	0	209	587
180	2018_12_17_13_52_52	21646	0	208	587
181	2018_12_17_13_52_52	21666	0	207	587
182	2018_12_17_13_52_52	21688	0	207	586
183	2018_12_17_13_52_52	21708	0	206	586
184	2018_12_17_13_52_52	21730	0	205	586
185	2018_12_17_13_52_52	21750	0	204	585
186	2018_12_17_13_52_52	21772	0	203	585
187	2018_12_17_13_52_52	21792	0	202	585
188	2018_12_17_13_52_52	21814	0	202	584
189	2018_12_17_13_52_52	21834	0	201	584
190	2018_12_17_13_52_52	21856	0	200	584
191	2018_12_17_13_52_52	21876	0	199	583
192	2018_12_17_13_52_52	21898	0	198	583
193	2018_12_17_13_52_52	21918	0	197	582
194	2018_12_17_13_52_52	21940	0	196	582
195	2018_12_17_13_52_52	21960	0	195	582
196	2018_12_17_13_52_52	21982	0	194	581
197	2018_12_17_13_52_52	22002	0	194	581
198	2018_12_17_13_52_52	22024	0	193	581
199	2018_12_17_13_52_52	22044	0	192	580
200	2018_12_17_13_52_52	22066	0	191	580
201	2018_12_17_13_52_52	22086	0	190	579
202	2018_12_17_13_52_52	22108	0	189	579
203	2018_12_17_13_52_52	22128	0	188	578
204	2018_12_17_13_52_52	22150	0	187	578
205	2018_12_17_13_52_52	22170	0	186	577
206	2018_12_17_13_52_52	22192	0	185	577
207	2018_12_17_13_52_52	22212	0	184	577
208	2018_12_17_13_52_52	22234	0	183	576
209	2018_12_17_13_52_52	22254	0	182	576
210	2018_12_17_13_52_52	22276	0	181	575
211	2018_12_17_13_52_52	22296	0	180	575
212	2018_12_17_13_52_52	22318	0	179	574
213	2018_12_17_13_52_52	22338	0	178	574
214	2018_12_17_13_52_52	22360	0	177	574
215	2018_12_17_13_52_52	22380	0	175	573
216	2018_12_17_13_52_52	22402	0	174	572
217	2018_12_17_13_52_52	22422	0	173	572
218	2018_12_17_13_52_52	22444	0	172	572
219	2018_12_17_13_52_52	22464	0	171	571
220	2018_12_17_13_52_52	22484	0	170	570
221	2018_12_17_13_52_52	22506	0	169	570
222	2018_12_17_13_52_53	22526	0	168	570
223	2018_12_17_13_52_53	22548	0	167	569
224	2018_12_17_13_52_53	22568	0	166	568
225	2018_12_17_13_52_53	22590	0	164	568
226	2018_12_17_13_52_53	22610	0	163	567
227	2018_12_17_13_52_53	22632	0	162	566
228	2018_12_17_13_52_53	22652	0	161	566
229	2018_12_17_13_52_53	22674	0	160	566
230	2018_12_17_13_52_53	22694	0	159	565
231	2018_12_17_13_52_53	22716	0	157	564
232	2018_12_17_13_52_53	22736	0	156	564
233	2018_12_17_13_52_53	22758	0	155	563
234	2018_12_17_13_52_53	22778	0	154	563
235	2018_12_17_13_52_53	22800	0	152	562
236	2018_12_17_13_52_53	22820	0	151	562
237	2018_12_17_13_52_53	22842	0	150	561
238	2018_12_17_13_52_53	22862	0	149	560
239	2018_12_17_13_52_53	22884	0	148	560
240	2018_12_17_13_52_53	22904	0	146	559
241	2018_12_17_13_52_53	22926	0	145	558
242	2018_12_17_13_52_53	22946	0	144	558
243	2018_12_17_13_52_53	22968	0	143	557
244	2018_12_17_13_52_53	22988	0	141	557
245	2018_12_17_13_52_53	23010	0	140	556
246	2018_12_17_13_52_53	23030	0	139	555
247	2018_12_17_13_52_53	23052	0	137	555
248	2018_12_17_13_52_53	23072	0	136	554
249	2018_12_17_13_52_53	23094	0	135	553
250	2018_12_17_13_52_53	23114	0	134	552
251	2018_12_17_13_52_53	23136	0	132	552
252	2018_12_17_13_52_53	23156	0	131	551
253	2018_12_17_13_52_53	23178	0	129	551
254	2018_12_17_13_52_53	23198	0	128	550
255	2018_12_17_13_52_53	23220	0	127	550
256	2018_12_17_13_52_53	23240	0	126	549
257	2018_12_17_13_52_53	23262	0	124	548
258	2018_12_17_13_52_53	23282	0	123	547
259	2018_12_17_13_52_53	23304	0	121	547
260	2018_12_17_13_52_53	23324	0	120	546
261	2018_12_17_13_52_53	23346	0	119	545
262	2018_12_17_13_52_53	23366	0	117	544
263	2018_12_17_13_52_53	23388	0	116	544
264	2018_12_17_13_52_53	23408	0	115	543
265	2018_12_17_13_52_53	23430	0	113	542
266	2018_12_17_13_52_53	23450	0	112	542
267	2018_12_17_13_52_53	23472	0	110	541
268	2018_12_17_13_52_53	23492	0	109	540
269	2018_12_17_13_52_54	23514	0	108	540
270	2018_12_17_13_52_54	23534	0	106	539
271	2018_12_17_13_52_54	23556	0	105	538
272	2018_12_17_13_52_54	23576	0	103	537
273	2018_12_17_13_52_54	23598	0	102	537
274	2018_12_17_13_52_54	23618	0	100	536
275	2018_12_17_13_52_54	23640	0	99	535
276	2018_12_17_13_52_54	23660	0	98	534
277	2018_12_17_13_52_54	23682	0	96	534
278	2018_12_17_13_52_54	23702	0	95	533
279	2018_12_17_13_52_54	23724	0	93	532
280	2018_12_17_13_52_54	23744	0	92	532
281	2018_12_17_13_52_54	23764	0	90	531
282	2018_12_17_13_52_54	23786	0	89	530
283	2018_12_17_13_52_54	23806	0	87	529
284	2018_12_17_13_52_54	23828	0	86	528
285	2018_12_17_13_52_54	23848	0	84	528
286	2018_12_17_13_52_54	23870	0	83	527
287	2018_12_17_13_52_54	23890	0	82	526
288	2018_12_17_13_52_54	23912	0	80	526
289	2018_12_17_13_52_54	23932	0	79	525
290	2018_12_17_13_52_54	23954	0	77	524
291	2018_12_17_13_52_54	23974	0	76	523
292	2018_12_17_13_52_54	23996	0	74	522
293	2018_12_17_13_52_54	24016	0	73	521
294	2018_12_17_13_52_54	24038	0	71	520
295	2018_12_17_13_52_54	24058	0	69	520
296	2018_12_17_13_52_54	24080	0	68	519
297	2018_12_17_13_52_54	24100	0	66	518
298	2018_12_17_13_52_54	24122	0	65	517
299	2018_12_17_13_52_54	24142	0	63	517
300	2018_12_17_13_52_54	24164	0	62	515
301	2018_12_17_13_52_54	24184	0	60	515
302	2018_12_17_13_52_54	24206	0	59	514
303	2018_12_17_13_52_54	24226	0	57	513
304	2018_12_17_13_52_54	24248	0	56	512
305	2018_12_17_13_52_54	24268	0	54	512
306	2018_12_17_13_52_54	24290	0	53	511
307	2018_12_17_13_52_54	24310	0	51	510
308	2018_12_17_13_52_54	24332	0	49	510
309	2018_12_17_13_52_54	24352	0	48	510
310	2018_12_17_13_52_54	24374	0	46	509
311	2018_12_17_13_52_54	24394	0	45	510
312	2018_12_17_13_52_54	24416	0	43	509
313	2018_12_17_13_52_54	24436	0	42	509
314	2018_12_17_13_52_54	24458	0	40	508
315	2018_12_17_13_52_54	24478	0	39	508
316	2018_12_17_13_52_54	24500	0	37	507
317	2018_12_17_13_52_55	24520	0	36	507
318	2018_12_17_13_52_55	24542	0	34	506
319	2018_12_17_13_52_55	24562	0	32	505
320	2018_12_17_13_52_55	24584	0	31	504
321	2018_12_17_13_52_55	24604	0	29	504
322	2018_12_17_13_52_55	24626	0	28	503
323	2018_12_17_13_52_55	24646	0	26	502
324	2018_12_17_13_52_55	24668	0	24	501
325	2018_12_17_13_52_55	24688	0	23	500
326	2018_12_17_13_52_55	24710	0	21	499
327	2018_12_17_13_52_55	24730	0	20	498
328	2018_12_17_13_52_55	24752	0	18	497
329	2018_12_17_13_52_55	24772	0	17	496
330	2018_12_17_13_52_55	24794	0	15	495
331	2018_12_17_13_52_55	24814	0	14	494
332	2018_12_17_13_52_55	24836	0	12	493
333	2018_12_17_13_52_55	24856	0	10	492
334	2018_12_17_13_52_55	24878	0	9	491
335	2018_12_17_13_52_55	24898	0	7	490
336	2018_12_17_13_52_55	24920	0	6	489
337	2018_12_17_13_52_55	24940	0	4	488
338	2018_12_17_13_52_55	24962	0	2	487
339	2018_12_17_13_52_55	24982	0	1	486
340	2018_12_17_13_52_55	25004	0	0	485
341	2018_12_17_13_52_55	25024	0	-1	485
342	2018_12_17_13_52_55	25044	0	-3	484
343	2018_12_17_13_52_55	25066	0	-4	483
344	2018_12_17_13_52_55	25086	0	-6	482
345	2018_12_17_13_52_55	25108	0	-8	481
346	2018_12_17_13_52_55	25128	0	-9	480
347	2018_12_17_13_52_55	25150	0	-11	479
348	2018_12_17_13_52_55	25170	0	-12	478
349	2018_12_17_13_52_55	25192	0	-14	477
350	2018_12_17_13_52_55	25212	0	-15	476
351	2018_12_17_13_52_55	25234	0	-17	475
352	2018_12_17_13_52_55	25254	0	-19	474
353	2018_12_17_13_52_55	25276	0	-20	473
354	2018_12_17_13_52_55	25296	0	-22	472
355	2018_12_17_13_52_55	25318	0	-23	471
356	2018_12_17_13_52_55	25338	0	-25	470
357	2018_12_17_13_52_55	25360	0	-27	469
358	2018_12_17_13_52_55	25380	0	-28	468
359	2018_12_17_13_52_55	25402	0	-30	467
360	2018_12_17_13_52_55	25422	0	-31	465
361	2018_12_17_13_52_55	25444	0	-33	465
362	2018_12_17_13_52_55	25464	0	-34	463
363	2018_12_17_13_52_55	25486	0	-36	462
364	2018_12_17_13_52_55	25506	0	-37	461
365	2018_12_17_13_52_56	25528	0	-39	460
366	2018_12_17_13_52_56	25548	0	-41	459
367	2018_12_17_13_52_56	25570	0	-42	458
368	2018_12_17_13_52_56	25590	0	-44	457
369	2018_12_17_13_52_56	25612	0	-45	456
370	2018_12_17_13_52_56	25632	0	-47	454
371	2018_12_17_13_52_56	25654	0	-48	453
372	2018_12_17_13_52_56	25674	0	-50	452
373	2018_12_17_13_52_56	25696	0	-52	451
374	2018_12_17_13_52_56	25716	0	-53	450
375	2018_12_17_13_52_56	25738	0	-55	449
376	2018_12_17_13_52_56	25758	0	-56	448
377	2018_12_17_13_52_56	25780	0	-58	447
378	2018_12_17_13_52_56	25800	0	-59	445
379	2018_12_17_13_52_56	25822	0	-61	445
380	2018_12_17_13_52_56	25842	0	-62	443
381	2018_12_17_13_52_56	25864	0	-64	442
382	2018_12_17_13_52_56	25884	0	-65	441
383	2018_12_17_13_52_56	25906	0	-67	440
384	2018_12_17_13_52_56	25926	0	-68	439
385	2018_12_17_13_52_56	25948	0	-70	438
386	2018_12_17_13_52_56	25968	0	-71	436
387	2018_12_17_13_52_56	25990	0	-73	435
388	2018_12_17_13_52_56	26010	0	-74	434
389	2018_12_17_13_52_56	26032	0	-76	433
390	2018_12_17_13_52_56	26052	0	-77	432
391	2018_12_17_13_52_56	26074	0	-79	431
392	2018_12_17_13_52_56	26094	0	-80	429
393	2018_12_17_13_52_56	26116	0	-82	428
394	2018_12_17_13_52_56	26136	0	-83	427
395	2018_12_17_13_52_56	26158	0	-85	426
396	2018_12_17_13_52_56	26178	0	-86	425
397	2018_12_17_13_52_56	26200	0	-88	424
398	2018_12_17_13_52_56	26220	0	-89	423
399	2018_12_17_13_52_56	26242	0	-91	421
400	2018_12_17_13_52_56	26262	0	-92	420
401	2018_12_17_13_52_56	26284	0	-94	419
402	2018_12_17_13_52_56	26304	0	-95	418
403	2018_12_17_13_52_56	26324	0	-96	417
404	2018_12_17_13_52_56	26346	0	-98	415
405	2018_12_17_13_52_56	26366	0	-99	414
406	2018_12_17_13_52_56	26388	0	-101	413
407	2018_12_17_13_52_56	26408	0	-102	412
408	2018_12_17_13_52_56	26430	0	-104	411
409	2018_12_17_13_52_56	26450	0	-105	410
410	2018_12_17_13_52_56	26472	0	-107	409
411	2018_12_17_13_52_56	26492	0	-108	408
412	2018_12_17_13_52_57	26514	0	-109	407
413	2018_12_17_13_52_57	26534	0	-111	405
414	2018_12_17_13_52_57	26556	0	-112	404
415	2018_12_17_13_52_57	26576	0	-114	403
416	2018_12_17_13_52_57	26598	0	-115	402
417	2018_12_17_13_52_57	26618	0	-116	401
418	2018_12_17_13_52_57	26640	0	-118	400
419	2018_12_17_13_52_57	26660	0	-119	399
420	2018_12_17_13_52_57	26682	0	-120	398
421	2018_12_17_13_52_57	26702	0	-122	397
422	2018_12_17_13_52_57	26724	0	-123	395
423	2018_12_17_13_52_57	26744	0	-125	394
424	2018_12_17_13_52_57	26766	0	-126	393
425	2018_12_17_13_52_57	26786	0	-127	392
426	2018_12_17_13_52_57	26808	0	-129	391
427	2018_12_17_13_52_57	26828	0	-130	390
428	2018_12_17_13_52_57	26850	0	-131	389
429	2018_12_17_13_52_57	26870	0	-133	388
430	2018_12_17_13_52_57	26892	0	-134	387
431	2018_12_17_13_52_57	26912	0	-135	386
432	2018_12_17_13_52_57	26934	0	-137	385
433	2018_12_17_13_52_57	26954	0	-138	384
434	2018_12_17_13_52_57	26976	0	-139	383
435	2018_12_17_13_52_57	26996	0	-140	382
436	2018_12_17_13_52_57	27018	0	-142	381
437	2018_12_17_13_52_57	27038	0	-143	379
438	2018_12_17_13_52_57	27060	0	-144	379
439	2018_12_17_13_52_57	27080	0	-145	377
440	2018_12_17_13_52_57	27102	0	-147	376
441	2018_12_17_13_52_57	27122	0	-148	375
442	2018_12_17_13_52_57	27144	0	-149	374
443	2018_12_17_13_52_57	27164	0	-150	373
444	2018_12_17_13_52_57	27186	0	-152	372
445	2018_12_17_13_52_57	27206	0	-153	371
446	2018_12_17_13_52_57	27228	0	-154	370
447	2018_12_17_13_52_57	27248	0	-155	369
448	2018_12_17_13_52_57	27270	0	-157	369
449	2018_12_17_13_52_57	27290	0	-158	368
450	2018_12_17_13_52_57	27312	0	-159	366
451	2018_12_17_13_52_57	27332	0	-160	366
452	2018_12_17_13_52_57	27354	0	-161	365
453	2018_12_17_13_52_57	27374	0	-162	363
454	2018_12_17_13_52_57	27396	0	-164	363
455	2018_12_17_13_52_57	27416	0	-165	362
456	2018_12_17_13_52_57	27438	0	-166	361
457	2018_12_17_13_52_57	27458	0	-167	360
458	2018_12_17_13_52_57	27480	0	-168	359
459	2018_12_17_13_52_57	27500	0	-169	358
460	2018_12_17_13_52_58	27522	0	-170	357
461	2018_12_17_13_52_58	27542	0	-171	356
462	2018_12_17_13_52_58	27564	0	-173	355
463	2018_12_17_13_52_58	27584	0	-174	354
464	2018_12_17_13_52_58	27604	0	-175	353
465	2018_12_17_13_52_58	27626	0	-176	353
466	2018_12_17_13_52_58	27646	0	-177	352
467	2018_12_17_13_52_58	27668	0	-178	351
468	2018_12_17_13_52_58	27688	0	-179	350
469	2018_12_17_13_52_58	27710	0	-180	349
470	2018_12_17_13_52_58	27730	0	-181	348
471	2018_12_17_13_52_58	27752	0	-182	347
472	2018_12_17_13_52_58	27772	0	-183	347
473	2018_12_17_13_52_58	27794	0	-184	346
474	2018_12_17_13_52_58	27814	0	-185	345
475	2018_12_17_13_52_58	27836	0	-186	344
476	2018_12_17_13_52_58	27856	0	-187	343
477	2018_12_17_13_52_58	27878	0	-188	343
478	2018_12_17_13_52_58	27898	0	-189	342
479	2018_12_17_13_52_58	27920	0	-190	341
480	2018_12_17_13_52_58	27940	0	-191	340
481	2018_12_17_13_52_58	27962	0	-192	340
482	2018_12_17_13_52_58	27982	0	-193	339
483	2018_12_17_13_52_58	28004	0	-194	338
484	2018_12_17_13_52_58	28024	0	-195	337
485	2018_12_17_13_52_58	28046	0	-196	337
486	2018_12_17_13_52_58	28066	0	-197	336
487	2018_12_17_13_52_58	28088	0	-197	335
488	2018_12_17_13_52_58	28108	0	-198	334
489	2018_12_17_13_52_58	28130	0	-199	334
490	2018_12_17_13_52_58	28150	0	-200	333
491	2018_12_17_13_52_58	28172	0	-201	332
492	2018_12_17_13_52_58	28192	0	-202	331
493	2018_12_17_13_52_58	28214	0	-203	331
494	2018_12_17_13_52_58	28234	0	-204	330
495	2018_12_17_13_52_58	28256	0	-204	330
496	2018_12_17_13_52_58	28276	0	-205	329
497	2018_12_17_13_52_58	28298	0	-206	328
498	2018_12_17_13_52_58	28318	0	-207	327
499	2018_12_17_13_52_58	28340	0	-208	327
500	2018_12_17_13_52_58	28360	0	-208	327
501	2018_12_17_13_52_58	28382	0	-209	326
502	2018_12_17_13_52_58	28402	0	-210	325
503	2018_12_17_13_52_58	28424	0	-211	324
504	2018_12_17_13_52_58	28444	0	-211	324
505	2018_12_17_13_52_58	28466	0	-212	324
506	2018_12_17_13_52_58	28486	0	-213	323
507	2018_12_17_13_52_58	28508	0	-214	322
508	2018_12_17_13_52_59	28528	0	-214	321
509	2018_12_17_13_52_59	28550	0	-215	321
510	2018_12_17_13_52_59	28570	0	-216	321
511	2018_12_17_13_52_59	28592	0	-216	320
512	2018_12_17_13_52_59	28612	0	-217	319
513	2018_12_17_13_52_59	28634	0	-218	319
514	2018_12_17_13_52_59	28654	0	-218	318
515	2018_12_17_13_52_59	28676	0	-219	318
516	2018_12_17_13_52_59	28696	0	-220	318
517	2018_12_17_13_52_59	28718	0	-220	317
518	2018_12_17_13_52_59	28738	0	-221	316
519	2018_12_17_13_52_59	28760	0	-222	315
520	2018_12_17_13_52_59	28780	0	-222	315
521	2018_12_17_13_52_59	28802	0	-223	315
522	2018_12_17_13_52_59	28822	0	-223	314
523	2018_12_17_13_52_59	28844	0	-224	314
524	2018_12_17_13_52_59	28864	0	-224	313
525	2018_12_17_13_52_59	28884	0	-225	313
526	2018_12_17_13_52_59	28906	0	-225	312
527	2018_12_17_13_52_59	28926	0	-226	312
528	2018_12_17_13_52_59	28948	0	-227	311
529	2018_12_17_13_52_59	28968	0	-227	311
530	2018_12_17_13_52_59	28990	0	-228	311
531	2018_12_17_13_52_59	29010	0	-228	310
532	2018_12_17_13_52_59	29032	0	-228	310
533	2018_12_17_13_52_59	29052	0	-229	309
534	2018_12_17_13_52_59	29074	0	-229	309
535	2018_12_17_13_52_59	29094	0	-230	308
536	2018_12_17_13_52_59	29116	0	-230	308
537	2018_12_17_13_52_59	29136	0	-231	308
538	2018_12_17_13_52_59	29158	0	-231	308
539	2018_12_17_13_52_59	29178	0	-232	307
540	2018_12_17_13_52_59	29200	0	-232	307
541	2018_12_17_13_52_59	29220	0	-232	307
542	2018_12_17_13_52_59	29242	0	-233	306
543	2018_12_17_13_52_59	29262	0	-233	306
544	2018_12_17_13_52_59	29284	0	-233	305
545	2018_12_17_13_52_59	29304	0	-234	305
546	2018_12_17_13_52_59	29326	0	-234	305
547	2018_12_17_13_52_59	29346	0	-234	305
548	2018_12_17_13_52_59	29368	0	-235	304
549	2018_12_17_13_52_59	29388	0	-235	304
550	2018_12_17_13_52_59	29410	0	-235	304
551	2018_12_17_13_52_59	29430	0	-236	304
552	2018_12_17_13_52_59	29452	0	-236	303
553	2018_12_17_13_52_59	29472	0	-236	303
554	2018_12_17_13_52_59	29494	0	-236	303
555	2018_12_17_13_53_0	29514	0	-237	303
556	2018_12_17_13_53_0	29536	0	-237	302
557	2018_12_17_13_53_0	29556	0	-237	302
558	2018_12_17_13_53_0	29578	0	-237	302
559	2018_12_17_13_53_0	29598	0	-238	302
560	2018_12_17_13_53_0	29620	0	-238	301
561	2018_12_17_13_53_0	29640	0	-238	301
562	2018_12_17_13_53_0	29662	0	-238	301
563	2018_12_17_13_53_0	29682	0	-238	301
564	2018_12_17_13_53_0	29704	0	-238	302
565	2018_12_17_13_53_0	29724	0	-239	301
566	2018_12_17_13_53_0	29746	0	-239	301
567	2018_12_17_13_53_0	29766	0	-239	301
568	2018_12_17_13_53_0	29788	0	-239	301
569	2018_12_17_13_53_0	29808	0	-239	301
570	2018_12_17_13_53_0	29830	0	-239	301
571	2018_12_17_13_53_0	29850	0	-239	301
572	2018_12_17_13_53_0	29872	0	-239	301
573	2018_12_17_13_53_0	29892	0	-239	301
574	2018_12_17_13_53_0	29914	0	-239	301
575	2018_12_17_13_53_0	29934	0	-239	301
576	2018_12_17_13_53_0	29956	0	-239	301
577	2018_12_17_13_53_0	29976	0	-239	301
578	2018_12_17_13_53_0	29998	0	-239	301
579	2018_12_17_13_53_0	30018	0	-239	301
580	2018_12_17_13_53_0	30040	0	-239	301
581	2018_12_17_13_53_0	30060	0	-239	301
582	2018_12_17_13_53_0	30082	0	-239	301
583	2018_12_17_13_53_0	30102	0	-239	301
584	2018_12_17_13_53_0	30124	0	-239	301
585	2018_12_17_13_53_0	30144	0	-239	301
586	2018_12_17_13_53_0	30164	0	-239	301
587	2018_12_17_13_53_0	30186	0	-239	301
588	2018_12_17_13_53_0	30206	0	-239	301
589	2018_12_17_13_53_0	30228	0	-239	301
590	2018_12_17_13_53_0	30248	0	-239	301
591	2018_12_17_13_53_0	30270	0	-239	301
592	2018_12_17_13_53_0	30290	0	-239	301
593	2018_12_17_13_53_0	30312	0	-238	301
594	2018_12_17_13_53_0	30332	0	-238	302
595	2018_12_17_13_53_0	30354	0	-238	302
596	2018_12_17_13_53_0	30374	0	-238	302
597	2018_12_17_13_53_0	30396	0	-238	302
598	2018_12_17_13_53_0	30416	0	-237	301
599	2018_12_17_13_53_0	30438	0	-237	302
600	2018_12_17_13_53_0	30458	0	-237	303
601	2018_12_17_13_53_0	30480	0	-237	303
602	2018_12_17_13_53_0	30500	0	-237	303
603	2018_12_17_13_53_1	30522	0	-236	303
604	2018_12_17_13_53_1	30542	0	-236	304
605	2018_12_17_13_53_1	30564	0	-236	304
606	2018_12_17_13_53_1	30584	0	-235	304
607	2018_12_17_13_53_1	30606	0	-235	304
608	2018_12_17_13_53_1	30626	0	-235	305
609	2018_12_17_13_53_1	30648	0	-235	305
610	2018_12_17_13_53_1	30668	0	-234	305
611	2018_12_17_13_53_1	30690	0	-234	305
612	2018_12_17_13_53_1	30710	0	-234	305
613	2018_12_17_13_53_1	30732	0	-233	305
614	2018_12_17_13_53_1	30752	0	-233	306
615	2018_12_17_13_53_1	30774	0	-232	306
616	2018_12_17_13_53_1	30794	0	-232	306
617	2018_12_17_13_53_1	30816	0	-232	306
618	2018_12_17_13_53_1	30836	0	-231	306
619	2018_12_17_13_53_1	30858	0	-231	306
620	2018_12_17_13_53_1	30878	0	-230	307
621	2018_12_17_13_53_1	30900	0	-230	307
622	2018_12_17_13_53_1	30920	0	-230	307
623	2018_12_17_13_53_1	30942	0	-229	307
624	2018_12_17_13_53_1	30962	0	-229	307
625	2018_12_17_13_53_1	30984	0	-228	307
626	2018_12_17_13_53_1	31004	0	-228	307
627	2018_12_17_13_53_1	31026	0	-227	307
628	2018_12_17_13_53_1	31046	0	-227	308
629	2018_12_17_13_53_1	31068	0	-226	307
630	2018_12_17_13_53_1	31088	0	-226	308
631	2018_12_17_13_53_1	31110	0	-225	308
632	2018_12_17_13_53_1	31130	0	-225	308
633	2018_12_17_13_53_1	31152	0	-224	308
634	2018_12_17_13_53_1	31172	0	-223	308
635	2018_12_17_13_53_1	31194	0	-223	308
636	2018_12_17_13_53_1	31214	0	-222	308
637	2018_12_17_13_53_1	31236	0	-222	309
638	2018_12_17_13_53_1	31256	0	-221	309
639	2018_12_17_13_53_1	31278	0	-220	309
640	2018_12_17_13_53_1	31298	0	-220	309
641	2018_12_17_13_53_1	31320	0	-219	309
642	2018_12_17_13_53_1	31340	0	-219	309
643	2018_12_17_13_53_1	31362	0	-218	309
644	2018_12_17_13_53_1	31382	0	-217	309
645	2018_12_17_13_53_1	31404	0	-217	309
646	2018_12_17_13_53_1	31424	0	-216	310
647	2018_12_17_13_53_1	31444	0	-215	310
648	2018_12_17_13_53_1	31466	0	-214	311
649	2018_12_17_13_53_1	31486	0	-214	312
650	2018_12_17_13_53_2	31508	0	-213	312
651	2018_12_17_13_53_2	31528	0	-212	312
652	2018_12_17_13_53_2	31550	0	-212	313
653	2018_12_17_13_53_2	31570	0	-211	314
654	2018_12_17_13_53_2	31592	0	-210	315
655	2018_12_17_13_53_2	31612	0	-209	316
656	2018_12_17_13_53_2	31634	0	-209	316
657	2018_12_17_13_53_2	31654	0	-208	317
658	2018_12_17_13_53_2	31676	0	-207	317
659	2018_12_17_13_53_2	31696	0	-206	318
660	2018_12_17_13_53_2	31718	0	-205	319
661	2018_12_17_13_53_2	31738	0	-205	320
662	2018_12_17_13_53_2	31760	0	-204	320
663	2018_12_17_13_53_2	31780	0	-203	321
664	2018_12_17_13_53_2	31802	0	-202	322
665	2018_12_17_13_53_2	31822	0	-201	323
666	2018_12_17_13_53_2	31844	0	-200	324
667	2018_12_17_13_53_2	31864	0	-200	324
668	2018_12_17_13_53_2	31886	0	-199	325
669	2018_12_17_13_53_2	31906	0	-198	326
670	2018_12_17_13_53_2	31928	0	-197	327
671	2018_12_17_13_53_2	31948	0	-196	327
672	2018_12_17_13_53_2	31970	0	-195	328
673	2018_12_17_13_53_2	31990	0	-194	329
674	2018_12_17_13_53_2	32012	0	-193	331
675	2018_12_17_13_53_2	32032	0	-192	331
676	2018_12_17_13_53_2	32054	0	-191	332
677	2018_12_17_13_53_2	32074	0	-190	333
678	2018_12_17_13_53_2	32096	0	-189	334
679	2018_12_17_13_53_2	32116	0	-188	335
680	2018_12_17_13_53_2	32138	0	-187	335
681	2018_12_17_13_53_2	32158	0	-186	336
682	2018_12_17_13_53_2	32180	0	-185	337
683	2018_12_17_13_53_2	32200	0	-184	338
684	2018_12_17_13_53_2	32222	0	-183	339
685	2018_12_17_13_53_2	32242	0	-182	340
686	2018_12_17_13_53_2	32264	0	-181	341
687	2018_12_17_13_53_2	32284	0	-180	342
688	2018_12_17_13_53_2	32306	0	-179	342
689	2018_12_17_13_53_2	32326	0	-178	344
690	2018_12_17_13_53_2	32348	0	-177	345
691	2018_12_17_13_53_2	32368	0	-176	345
692	2018_12_17_13_53_2	32390	0	-175	346
693	2018_12_17_13_53_2	32410	0	-174	347
694	2018_12_17_13_53_2	32432	0	-173	348
695	2018_12_17_13_53_2	32452	0	-172	349
696	2018_12_17_13_53_2	32474	0	-171	350
697	2018_12_17_13_53_2	32494	0	-170	351
698	2018_12_17_13_53_3	32516	0	-168	352
699	2018_12_17_13_53_3	32536	0	-167	353
700	2018_12_17_13_53_3	32558	0	-166	354
701	2018_12_17_13_53_3	32578	0	-165	355
702	2018_12_17_13_53_3	32600	0	-164	356
703	2018_12_17_13_53_3	32620	0	-163	357
704	2018_12_17_13_53_3	32642	0	-161	358
705	2018_12_17_13_53_3	32662	0	-160	359
706	2018_12_17_13_53_3	32684	0	-159	359
707	2018_12_17_13_53_3	32704	0	-158	361
708	2018_12_17_13_53_3	32724	0	-157	362
709	2018_12_17_13_53_3	32746	0	-156	363
710	2018_12_17_13_53_3	32766	0	-154	364
711	2018_12_17_13_53_3	32788	0	-153	365
712	2018_12_17_13_53_3	32808	0	-152	366
713	2018_12_17_13_53_3	32830	0	-151	367
714	2018_12_17_13_53_3	32850	0	-150	368
715	2018_12_17_13_53_3	32872	0	-148	369
716	2018_12_17_13_53_3	32892	0	-147	370
717	2018_12_17_13_53_3	32914	0	-146	371
718	2018_12_17_13_53_3	32934	0	-145	372
719	2018_12_17_13_53_3	32956	0	-143	373
720	2018_12_17_13_53_3	32976	0	-142	374
721	2018_12_17_13_53_3	32998	0	-141	376
722	2018_12_17_13_53_3	33018	0	-139	377
723	2018_12_17_13_53_3	33040	0	-138	378
724	2018_12_17_13_53_3	33060	0	-137	379
725	2018_12_17_13_53_3	33082	0	-136	380
726	2018_12_17_13_53_3	33102	0	-134	381
727	2018_12_17_13_53_3	33124	0	-133	382
728	2018_12_17_13_53_3	33144	0	-132	383
729	2018_12_17_13_53_3	33166	0	-130	384
730	2018_12_17_13_53_3	33186	0	-129	385
731	2018_12_17_13_53_3	33208	0	-128	386
732	2018_12_17_13_53_3	33228	0	-126	387
733	2018_12_17_13_53_3	33250	0	-125	389
734	2018_12_17_13_53_3	33270	0	-124	389
735	2018_12_17_13_53_3	33292	0	-122	391
736	2018_12_17_13_53_3	33312	0	-121	392
737	2018_12_17_13_53_3	33334	0	-119	393
738	2018_12_17_13_53_3	33354	0	-118	394
739	2018_12_17_13_53_3	33376	0	-117	395
740	2018_12_17_13_53_3	33396	0	-115	396
741	2018_12_17_13_53_3	33418	0	-114	397
742	2018_12_17_13_53_3	33438	0	-113	399
743	2018_12_17_13_53_3	33460	0	-111	400
744	2018_12_17_13_53_3	33480	0	-110	401
745	2018_12_17_13_53_3	33502	0	-108	402
746	2018_12_17_13_53_4	33522	0	-107	403
747	2018_12_17_13_53_4	33544	0	-105	404
748	2018_12_17_13_53_4	33564	0	-104	405
749	2018_12_17_13_53_4	33586	0	-103	406
750	2018_12_17_13_53_4	33606	0	-101	407
751	2018_12_17_13_53_4	33628	0	-100	409
752	2018_12_17_13_53_4	33648	0	-98	410
753	2018_12_17_13_53_4	33670	0	-97	411
754	2018_12_17_13_53_4	33690	0	-96	412
755	2018_12_17_13_53_4	33712	0	-94	413
756	2018_12_17_13_53_4	33732	0	-93	414
757	2018_12_17_13_53_4	33754	0	-91	415
758	2018_12_17_13_53_4	33774	0	-90	417
759	2018_12_17_13_53_4	33796	0	-88	418
760	2018_12_17_13_53_4	33816	0	-87	419
761	2018_12_17_13_53_4	33838	0	-85	420
762	2018_12_17_13_53_4	33858	0	-84	421
763	2018_12_17_13_53_4	33880	0	-82	422
764	2018_12_17_13_53_4	33900	0	-81	424
765	2018_12_17_13_53_4	33922	0	-79	425
766	2018_12_17_13_53_4	33942	0	-78	426
767	2018_12_17_13_53_4	33964	0	-76	427
768	2018_12_17_13_53_4	33984	0	-75	428
769	2018_12_17_13_53_4	34004	0	-73	429
770	2018_12_17_13_53_4	34026	0	-72	431
771	2018_12_17_13_53_4	34046	0	-70	432
772	2018_12_17_13_53_4	34068	0	-69	433
773	2018_12_17_13_53_4	34088	0	-67	434
774	2018_12_17_13_53_4	34110	0	-66	435
775	2018_12_17_13_53_4	34130	0	-64	437
776	2018_12_17_13_53_4	34152	0	-63	437
777	2018_12_17_13_53_4	34172	0	-61	439
778	2018_12_17_13_53_4	34194	0	-60	440
779	2018_12_17_13_53_4	34214	0	-58	441
780	2018_12_17_13_53_4	34236	0	-57	442
781	2018_12_17_13_53_4	34256	0	-55	443
782	2018_12_17_13_53_4	34278	0	-53	444
783	2018_12_17_13_53_4	34298	0	-52	446
784	2018_12_17_13_53_4	34320	0	-50	447
785	2018_12_17_13_53_4	34340	0	-49	448
786	2018_12_17_13_53_4	34362	0	-47	449
787	2018_12_17_13_53_4	34382	0	-46	450
788	2018_12_17_13_53_4	34404	0	-44	451
789	2018_12_17_13_53_4	34424	0	-43	452
790	2018_12_17_13_53_4	34446	0	-41	454
791	2018_12_17_13_53_4	34466	0	-40	455
792	2018_12_17_13_53_4	34488	0	-38	456
793	2018_12_17_13_53_5	34508	0	-36	457
794	2018_12_17_13_53_5	34530	0	-35	458
795	2018_12_17_13_53_5	34550	0	-33	460
796	2018_12_17_13_53_5	34572	0	-32	461
797	2018_12_17_13_53_5	34592	0	-30	462
798	2018_12_17_13_53_5	34614	0	-29	463
799	2018_12_17_13_53_5	34634	0	-27	464
800	2018_12_17_13_53_5	34656	0	-25	465
801	2018_12_17_13_53_5	34676	0	-24	466
802	2018_12_17_13_53_5	34698	0	-22	467
803	2018_12_17_13_53_5	34718	0	-21	468
804	2018_12_17_13_53_5	34740	0	-19	470
805	2018_12_17_13_53_5	34760	0	-18	471
806	2018_12_17_13_53_5	34782	0	-16	472
807	2018_12_17_13_53_5	34802	0	-14	473
808	2018_12_17_13_53_5	34824	0	-13	474
809	2018_12_17_13_53_5	34844	0	-11	475
810	2018_12_17_13_53_5	34866	0	-10	476
811	2018_12_17_13_53_5	34886	0	-8	477
812	2018_12_17_13_53_5	34908	0	-6	478
813	2018_12_17_13_53_5	34928	0	-5	479
814	2018_12_17_13_53_5	34950	0	-3	480
815	2018_12_17_13_53_5	34970	0	-2	481
816	2018_12_17_13_53_5	34992	0	0	483
817	2018_12_17_13_53_5	35012	0	0	483
818	2018_12_17_13_53_5	35034	0	2	484
819	2018_12_17_13_53_5	35054	0	4	485
820	2018_12_17_13_53_5	35076	0	5	486
821	2018_12_17_13_53_5	35096	0	7	487
822	2018_12_17_13_53_5	35118	0	8	488
823	2018_12_17_13_53_5	35138	0	10	489
824	2018_12_17_13_53_5	35160	0	12	490
825	2018_12_17_13_53_5	35180	0	13	491
826	2018_12_17_13_53_5	35202	0	15	492
827	2018_12_17_13_53_5	35222	0	16	493
828	2018_12_17_13_53_5	35244	0	18	494
829	2018_12_17_13_53_5	35264	0	19	495
830	2018_12_17_13_53_5	35284	0	21	496
831	2018_12_17_13_53_5	35306	0	23	497
832	2018_12_17_13_53_5	35326	0	24	498
833	2018_12_17_13_53_5	35348	0	26	499
834	2018_12_17_13_53_5	35368	0	27	500
835	2018_12_17_13_53_5	35390	0	29	501
836	2018_12_17_13_53_5	35410	0	30	502
837	2018_12_17_13_53_5	35432	0	32	503
838	2018_12_17_13_53_5	35452	0	33	504
839	2018_12_17_13_53_5	35474	0	35	505
840	2018_12_17_13_53_5	35494	0	37	506
841	2018_12_17_13_53_6	35516	0	38	507
842	2018_12_17_13_53_6	35536	0	40	508
843	2018_12_17_13_53_6	35558	0	41	509
844	2018_12_17_13_53_6	35578	0	43	510
845	2018_12_17_13_53_6	35600	0	44	511
846	2018_12_17_13_53_6	35620	0	46	512
847	2018_12_17_13_53_6	35642	0	48	513
848	2018_12_17_13_53_6	35662	0	49	514
849	2018_12_17_13_53_6	35684	0	51	514
850	2018_12_17_13_53_6	35704	0	52	515
851	2018_12_17_13_53_6	35726	0	54	516
852	2018_12_17_13_53_6	35746	0	55	517
853	2018_12_17_13_53_6	35768	0	57	518
854	2018_12_17_13_53_6	35788	0	58	519
855	2018_12_17_13_53_6	35810	0	60	520
856	2018_12_17_13_53_6	35830	0	61	520
857	2018_12_17_13_53_6	35852	0	63	521
858	2018_12_17_13_53_6	35872	0	64	521
859	2018_12_17_13_53_6	35894	0	66	522
860	2018_12_17_13_53_6	35914	0	67	522
861	2018_12_17_13_53_6	35936	0	69	522
862	2018_12_17_13_53_6	35956	0	71	523
863	2018_12_17_13_53_6	35978	0	72	523
864	2018_12_17_13_53_6	35998	0	74	523
865	2018_12_17_13_53_6	36020	0	75	523
866	2018_12_17_13_53_6	36040	0	77	524
867	2018_12_17_13_53_6	36062	0	78	524
868	2018_12_17_13_53_6	36082	0	80	525
869	2018_12_17_13_53_6	36104	0	81	526
870	2018_12_17_13_53_6	36124	0	82	526
871	2018_12_17_13_53_6	36146	0	84	527
872	2018_12_17_13_53_6	36166	0	85	528
873	2018_12_17_13_53_6	36188	0	87	529
874	2018_12_17_13_53_6	36208	0	88	530
875	2018_12_17_13_53_6	36230	0	90	530
876	2018_12_17_13_53_6	36250	0	91	531
877	2018_12_17_13_53_6	36272	0	93	532
878	2018_12_17_13_53_6	36292	0	94	533
879	2018_12_17_13_53_6	36314	0	96	534
880	2018_12_17_13_53_6	36334	0	97	534
881	2018_12_17_13_53_6	36356	0	99	535
882	2018_12_17_13_53_6	36376	0	100	536
883	2018_12_17_13_53_6	36398	0	102	537
884	2018_12_17_13_53_6	36418	0	103	538
885	2018_12_17_13_53_6	36440	0	104	538
886	2018_12_17_13_53_6	36460	0	106	539
887	2018_12_17_13_53_6	36482	0	107	540
888	2018_12_17_13_53_6	36502	0	109	541
889	2018_12_17_13_53_7	36524	0	110	541
890	2018_12_17_13_53_7	36544	0	111	543
891	2018_12_17_13_53_7	36564	0	113	543
892	2018_12_17_13_53_7	36586	0	114	544
893	2018_12_17_13_53_7	36606	0	116	545
894	2018_12_17_13_53_7	36628	0	117	545
895	2018_12_17_13_53_7	36648	0	118	546
896	2018_12_17_13_53_7	36670	0	120	547
897	2018_12_17_13_53_7	36690	0	121	548
898	2018_12_17_13_53_7	36712	0	122	549
899	2018_12_17_13_53_7	36732	0	124	549
900	2018_12_17_13_53_7	36754	0	125	550
901	2018_12_17_13_53_7	36774	0	126	551
902	2018_12_17_13_53_7	36796	0	128	551
903	2018_12_17_13_53_7	36816	0	129	552
904	2018_12_17_13_53_7	36838	0	131	553
905	2018_12_17_13_53_7	36858	0	132	554
906	2018_12_17_13_53_7	36880	0	133	554
907	2018_12_17_13_53_7	36900	0	134	555
908	2018_12_17_13_53_7	36922	0	136	556
909	2018_12_17_13_53_7	36942	0	137	556
910	2018_12_17_13_53_7	36964	0	138	557
911	2018_12_17_13_53_7	36984	0	140	558
912	2018_12_17_13_53_7	37006	0	141	558
913	2018_12_17_13_53_7	37026	0	142	559
914	2018_12_17_13_53_7	37048	0	143	560
915	2018_12_17_13_53_7	37068	0	145	560
916	2018_12_17_13_53_7	37090	0	146	561
917	2018_12_17_13_53_7	37110	0	147	562
918	2018_12_17_13_53_7	37132	0	148	562
919	2018_12_17_13_53_7	37152	0	150	563
920	2018_12_17_13_53_7	37174	0	151	564
921	2018_12_17_13_53_7	37194	0	152	564
922	2018_12_17_13_53_7	37216	0	153	565
923	2018_12_17_13_53_7	37236	0	155	566
924	2018_12_17_13_53_7	37258	0	156	566
925	2018_12_17_13_53_7	37278	0	157	567
926	2018_12_17_13_53_7	37300	0	158	567
927	2018_12_17_13_53_7	37320	0	159	568
928	2018_12_17_13_53_7	37342	0	161	568
929	2018_12_17_13_53_7	37362	0	162	569
930	2018_12_17_13_53_7	37384	0	163	570
931	2018_12_17_13_53_7	37404	0	164	570
932	2018_12_17_13_53_7	37426	0	165	571
933	2018_12_17_13_53_7	37446	0	166	572
934	2018_12_17_13_53_7	37468	0	167	572
935	2018_12_17_13_53_7	37488	0	169	573
936	2018_12_17_13_53_7	37510	0	170	573
937	2018_12_17_13_53_8	37530	0	171	574
938	2018_12_17_13_53_8	37552	0	172	574
939	2018_12_17_13_53_8	37572	0	173	575
940	2018_12_17_13_53_8	37594	0	174	575
941	2018_12_17_13_53_8	37614	0	175	576
942	2018_12_17_13_53_8	37636	0	176	576
943	2018_12_17_13_53_8	37656	0	177	577
944	2018_12_17_13_53_8	37678	0	178	577
945	2018_12_17_13_53_8	37698	0	179	578
946	2018_12_17_13_53_8	37720	0	181	578
947	2018_12_17_13_53_8	37740	0	182	579
948	2018_12_17_13_53_8	37762	0	183	579
949	2018_12_17_13_53_8	37782	0	184	580
950	2018_12_17_13_53_8	37804	0	185	580
951	2018_12_17_13_53_8	37824	0	186	581
952	2018_12_17_13_53_8	37844	0	187	581
953	2018_12_17_13_53_8	37866	0	188	582
954	2018_12_17_13_53_8	37886	0	188	582
955	2018_12_17_13_53_8	37908	0	190	583
956	2018_12_17_13_53_8	37928	0	190	583
957	2018_12_17_13_53_8	37950	0	191	583
958	2018_12_17_13_53_8	37970	0	192	584
959	2018_12_17_13_53_8	37992	0	193	584
960	2018_12_17_13_53_8	38012	0	194	585
961	2018_12_17_13_53_8	38034	0	195	585
962	2018_12_17_13_53_8	38054	0	196	586
963	2018_12_17_13_53_8	38076	0	197	586
964	2018_12_17_13_53_8	38096	0	198	586
965	2018_12_17_13_53_8	38118	0	199	587
966	2018_12_17_13_53_8	38138	0	200	587
967	2018_12_17_13_53_8	38160	0	201	587
968	2018_12_17_13_53_8	38180	0	201	588
969	2018_12_17_13_53_8	38202	0	202	589
970	2018_12_17_13_53_8	38222	0	203	589
971	2018_12_17_13_53_8	38244	0	204	589
972	2018_12_17_13_53_8	38264	0	205	589
973	2018_12_17_13_53_8	38286	0	206	590
974	2018_12_17_13_53_8	38306	0	206	590
975	2018_12_17_13_53_8	38328	0	207	591
976	2018_12_17_13_53_8	38348	0	208	591
977	2018_12_17_13_53_8	38370	0	209	591
978	2018_12_17_13_53_8	38390	0	209	592
979	2018_12_17_13_53_8	38412	0	210	592
980	2018_12_17_13_53_8	38432	0	211	592
981	2018_12_17_13_53_8	38454	0	212	593
982	2018_12_17_13_53_8	38474	0	212	593
983	2018_12_17_13_53_8	38496	0	213	593
984	2018_12_17_13_53_9	38516	0	214	594
985	2018_12_17_13_53_9	38538	0	215	594
986	2018_12_17_13_53_9	38558	0	215	594
987	2018_12_17_13_53_9	38580	0	216	594
988	2018_12_17_13_53_9	38600	0	217	595
989	2018_12_17_13_53_9	38622	0	217	595
990	2018_12_17_13_53_9	38642	0	218	596
991	2018_12_17_13_53_9	38664	0	219	596
992	2018_12_17_13_53_9	38684	0	219	596
993	2018_12_17_13_53_9	38706	0	220	596
994	2018_12_17_13_53_9	38726	0	221	597
995	2018_12_17_13_53_9	38748	0	221	597
996	2018_12_17_13_53_9	38768	0	222	597
997	2018_12_17_13_53_9	38790	0	222	597
998	2018_12_17_13_53_9	38810	0	223	598
999	2018_12_17_13_53_9	38832	0	224	598
1000	2018_12_17_13_53_9	38852	0	224	598
1001	2018_12_17_13_53_9	38874	0	225	598
1002	2018_12_17_13_53_9	38894	0	225	599
1003	2018_12_17_13_53_9	38916	0	226	599
1004	2018_12_17_13_53_9	38936	0	226	599
1005	2018_12_17_13_53_9	38958	0	227	599
1006	2018_12_17_13_53_9	38978	0	227	599
1007	2018_12_17_13_53_9	39000	0	228	599
1008	2018_12_17_13_53_9	39020	0	228	600
1009	2018_12_17_13_53_9	39042	0	229	600
1010	2018_12_17_13_53_9	39062	0	229	600
1011	2018_12_17_13_53_9	39084	0	230	601
1012	2018_12_17_13_53_9	39104	0	230	601
1013	2018_12_17_13_53_9	39124	0	230	601
1014	2018_12_17_13_53_9	39146	0	231	601
1015	2018_12_17_13_53_9	39166	0	231	601
1016	2018_12_17_13_53_9	39188	0	232	601
1017	2018_12_17_13_53_9	39208	0	232	601
1018	2018_12_17_13_53_9	39230	0	233	602
1019	2018_12_17_13_53_9	39250	0	233	602
1020	2018_12_17_13_53_9	39272	0	233	602
1021	2018_12_17_13_53_9	39292	0	234	602
1022	2018_12_17_13_53_9	39314	0	234	602
1023	2018_12_17_13_53_9	39334	0	234	602
1024	2018_12_17_13_53_9	39356	0	235	602
1025	2018_12_17_13_53_9	39376	0	235	602
1026	2018_12_17_13_53_9	39398	0	235	603
1027	2018_12_17_13_53_9	39418	0	235	603
1028	2018_12_17_13_53_9	39440	0	236	602
1029	2018_12_17_13_53_9	39460	0	236	603
1030	2018_12_17_13_53_9	39482	0	236	603
1031	2018_12_17_13_53_10	39502	0	237	603
1032	2018_12_17_13_53_10	39524	0	237	603
1033	2018_12_17_13_53_10	39544	0	237	604
1034	2018_12_17_13_53_10	39566	0	237	604
1035	2018_12_17_13_53_10	39586	0	237	603
1036	2018_12_17_13_53_10	39608	0	238	603
1037	2018_12_17_13_53_10	39628	0	238	604
1038	2018_12_17_13_53_10	39650	0	238	604
1039	2018_12_17_13_53_10	39670	0	238	604
1040	2018_12_17_13_53_10	39692	0	238	604
1041	2018_12_17_13_53_10	39712	0	239	603
1042	2018_12_17_13_53_10	39734	0	239	604
1043	2018_12_17_13_53_10	39754	0	239	604
1044	2018_12_17_13_53_10	39776	0	239	604
1045	2018_12_17_13_53_10	39796	0	239	604
1046	2018_12_17_13_53_10	39818	0	239	604
1047	2018_12_17_13_53_10	39838	0	239	604
1048	2018_12_17_13_53_10	39860	0	239	604
1049	2018_12_17_13_53_10	39880	0	239	604
1050	2018_12_17_13_53_10	39902	0	239	603
1051	2018_12_17_13_53_10	39922	0	239	604
1052	2018_12_17_13_53_10	39944	0	239	604
1053	2018_12_17_13_53_10	39964	0	239	604
1054	2018_12_17_13_53_10	39986	0	239	603
1055	2018_12_17_13_53_10	40006	0	239	604
1056	2018_12_17_13_53_10	40028	0	239	603
1057	2018_12_17_13_53_10	40048	0	239	604
1058	2018_12_17_13_53_10	40070	0	239	604
1059	2018_12_17_13_53_10	40090	0	239	603
1060	2018_12_17_13_53_10	40112	0	239	603
1061	2018_12_17_13_53_10	40132	0	239	603
1062	2018_12_17_13_53_10	40154	0	239	603
1063	2018_12_17_13_53_10	40174	0	239	603
1064	2018_12_17_13_53_10	40196	0	239	603
1065	2018_12_17_13_53_10	40216	0	239	603
1066	2018_12_17_13_53_10	40238	0	239	603
1067	2018_12_17_13_53_10	40258	0	239	603
1068	2018_12_17_13_53_10	40280	0	239	603
1069	2018_12_17_13_53_10	40300	0	238	603
1070	2018_12_17_13_53_10	40322	0	238	603
1071	2018_12_17_13_53_10	40342	0	238	603
1072	2018_12_17_13_53_10	40364	0	238	603
1073	2018_12_17_13_53_10	40384	0	238	603
1074	2018_12_17_13_53_10	40404	0	238	603
1075	2018_12_17_13_53_10	40426	0	237	603
1076	2018_12_17_13_53_10	40446	0	237	603
1077	2018_12_17_13_53_10	40468	0	237	603
1078	2018_12_17_13_53_10	40488	0	237	603
1079	2018_12_17_13_53_11	40510	0	236	603
1080	2018_12_17_13_53_11	40530	0	236	602
1081	2018_12_17_13_53_11	40552	0	236	601
1082	2018_12_17_13_53_11	40572	0	236	601
1083	2018_12_17_13_53_11	40594	0	235	601
1084	2018_12_17_13_53_11	40614	0	235	599
1085	2018_12_17_13_53_11	40636	0	235	598
1086	2018_12_17_13_53_11	40656	0	234	598
1087	2018_12_17_13_53_11	40678	0	234	596
1088	2018_12_17_13_53_11	40698	0	234	595
1089	2018_12_17_13_53_11	40720	0	233	594
1090	2018_12_17_13_53_11	40740	0	233	594
1091	2018_12_17_13_53_11	40762	0	233	593
1092	2018_12_17_13_53_11	40782	0	232	593
1093	2018_12_17_13_53_11	40804	0	232	592
1094	2018_12_17_13_53_11	40824	0	232	592
1095	2018_12_17_13_53_11	40846	0	231	592
1096	2018_12_17_13_53_11	40866	0	231	592
1097	2018_12_17_13_53_11	40888	0	230	592
1098	2018_12_17_13_53_11	40908	0	230	592
1099	2018_12_17_13_53_11	40930	0	229	592
1100	2018_12_17_13_53_11	40950	0	229	592
1101	2018_12_17_13_53_11	40972	0	228	592
1102	2018_12_17_13_53_11	40992	0	228	591
1103	2018_12_17_13_53_11	41014	0	227	591
1104	2018_12_17_13_53_11	41034	0	227	591
1105	2018_12_17_13_53_11	41056	0	226	591
1106	2018_12_17_13_53_11	41076	0	226	591
1107	2018_12_17_13_53_11	41098	0	225	591
1108	2018_12_17_13_53_11	41118	0	225	591
1109	2018_12_17_13_53_11	41140	0	224	591
1110	2018_12_17_13_53_11	41160	0	224	591
1111	2018_12_17_13_53_11	41182	0	223	591
1112	2018_12_17_13_53_11	41202	0	223	591
1113	2018_12_17_13_53_11	41224	0	222	590
1114	2018_12_17_13_53_11	41244	0	221	590
1115	2018_12_17_13_53_11	41266	0	221	590
1116	2018_12_17_13_53_11	41286	0	220	590
1117	2018_12_17_13_53_11	41308	0	220	590
1118	2018_12_17_13_53_11	41328	0	219	590
1119	2018_12_17_13_53_11	41350	0	218	590
1120	2018_12_17_13_53_11	41370	0	218	590
1121	2018_12_17_13_53_11	41392	0	217	590
1122	2018_12_17_13_53_11	41412	0	216	590
1123	2018_12_17_13_53_11	41434	0	216	590
1124	2018_12_17_13_53_11	41454	0	215	590
1125	2018_12_17_13_53_11	41476	0	214	590
1126	2018_12_17_13_53_11	41496	0	213	589
1127	2018_12_17_13_53_12	41518	0	213	589
1128	2018_12_17_13_53_12	41538	0	212	589
1129	2018_12_17_13_53_12	41560	0	211	589
1130	2018_12_17_13_53_12	41580	0	211	588
1131	2018_12_17_13_53_12	41602	0	210	588
1132	2018_12_17_13_53_12	41622	0	209	588
1133	2018_12_17_13_53_12	41644	0	208	588
1134	2018_12_17_13_53_12	41664	0	207	587
1135	2018_12_17_13_53_12	41684	0	207	587
1136	2018_12_17_13_53_12	41706	0	206	586
1137	2018_12_17_13_53_12	41726	0	205	586
1138	2018_12_17_13_53_12	41748	0	204	586
1139	2018_12_17_13_53_12	41768	0	203	586
1140	2018_12_17_13_53_12	41790	0	203	585
1141	2018_12_17_13_53_12	41810	0	202	585
1142	2018_12_17_13_53_12	41832	0	201	584
1143	2018_12_17_13_53_12	41852	0	200	584
1144	2018_12_17_13_53_12	41874	0	199	584
1145	2018_12_17_13_53_12	41894	0	198	583
1146	2018_12_17_13_53_12	41916	0	197	583
1147	2018_12_17_13_53_12	41936	0	196	582
1148	2018_12_17_13_53_12	41958	0	196	582
1149	2018_12_17_13_53_12	41978	0	195	582
1150	2018_12_17_13_53_12	42000	0	194	581
1151	2018_12_17_13_53_12	42020	0	193	581
1152	2018_12_17_13_53_12	42042	0	192	581
1153	2018_12_17_13_53_12	42062	0	191	580
1154	2018_12_17_13_53_12	42084	0	190	579
1155	2018_12_17_13_53_12	42104	0	189	579
1156	2018_12_17_13_53_12	42126	0	188	579
1157	2018_12_17_13_53_12	42146	0	187	578
1158	2018_12_17_13_53_12	42168	0	186	578
1159	2018_12_17_13_53_12	42188	0	185	577
1160	2018_12_17_13_53_12	42210	0	184	577
1161	2018_12_17_13_53_12	42230	0	183	577
1162	2018_12_17_13_53_12	42252	0	182	576
1163	2018_12_17_13_53_12	42272	0	181	576
1164	2018_12_17_13_53_12	42294	0	180	575
1165	2018_12_17_13_53_12	42314	0	179	575
1166	2018_12_17_13_53_12	42336	0	178	574
1167	2018_12_17_13_53_12	42356	0	177	574
1168	2018_12_17_13_53_12	42378	0	176	573
1169	2018_12_17_13_53_12	42398	0	175	573
1170	2018_12_17_13_53_12	42420	0	173	572
1171	2018_12_17_13_53_12	42440	0	172	572
1172	2018_12_17_13_53_12	42462	0	171	571
1173	2018_12_17_13_53_12	42482	0	170	571
1174	2018_12_17_13_53_12	42504	0	169	570
1175	2018_12_17_13_53_13	42524	0	168	570
1176	2018_12_17_13_53_13	42546	0	167	569
1177	2018_12_17_13_53_13	42566	0	166	569
1178	2018_12_17_13_53_13	42588	0	164	568
1179	2018_12_17_13_53_13	42608	0	163	568
1180	2018_12_17_13_53_13	42630	0	162	567
1181	2018_12_17_13_53_13	42650	0	161	566
1182	2018_12_17_13_53_13	42672	0	160	566
1183	2018_12_17_13_53_13	42692	0	159	565
1184	2018_12_17_13_53_13	42714	0	157	565
1185	2018_12_17_13_53_13	42734	0	156	564
1186	2018_12_17_13_53_13	42756	0	155	564
1187	2018_12_17_13_53_13	42776	0	154	563
1188	2018_12_17_13_53_13	42798	0	153	562
1189	2018_12_17_13_53_13	42818	0	151	562
1190	2018_12_17_13_53_13	42840	0	150	561
1191	2018_12_17_13_53_13	42860	0	149	561
1192	2018_12_17_13_53_13	42882	0	148	560
1193	2018_12_17_13_53_13	42902	0	146	559
1194	2018_12_17_13_53_13	42924	0	145	559
1195	2018_12_17_13_53_13	42944	0	144	558
1196	2018_12_17_13_53_13	42964	0	143	558
1197	2018_12_17_13_53_13	42986	0	141	557
1198	2018_12_17_13_53_13	43006	0	140	556
1199	2018_12_17_13_53_13	43028	0	139	556
1200	2018_12_17_13_53_13	43048	0	138	555
1201	2018_12_17_13_53_13	43070	0	136	555
1202	2018_12_17_13_53_13	43090	0	135	554
1203	2018_12_17_13_53_13	43112	0	134	553
1204	2018_12_17_13_53_13	43132	0	132	553
1205	2018_12_17_13_53_13	43154	0	131	552
1206	2018_12_17_13_53_13	43174	0	130	551
1207	2018_12_17_13_53_13	43196	0	128	550
1208	2018_12_17_13_53_13	43216	0	127	550
1209	2018_12_17_13_53_13	43238	0	126	549
1210	2018_12_17_13_53_13	43258	0	124	548
1211	2018_12_17_13_53_13	43280	0	123	548
1212	2018_12_17_13_53_13	43300	0	122	547
1213	2018_12_17_13_53_13	43322	0	120	546
1214	2018_12_17_13_53_13	43342	0	119	545
1215	2018_12_17_13_53_13	43364	0	117	545
1216	2018_12_17_13_53_13	43384	0	116	544
1217	2018_12_17_13_53_13	43406	0	115	543
1218	2018_12_17_13_53_13	43426	0	113	543
1219	2018_12_17_13_53_13	43448	0	112	542
1220	2018_12_17_13_53_13	43468	0	111	541
1221	2018_12_17_13_53_13	43490	0	109	541
1222	2018_12_17_13_53_14	43510	0	108	540
1223	2018_12_17_13_53_14	43532	0	106	539
1224	2018_12_17_13_53_14	43552	0	105	538
1225	2018_12_17_13_53_14	43574	0	103	538
1226	2018_12_17_13_53_14	43594	0	102	537
1227	2018_12_17_13_53_14	43616	0	101	536
1228	2018_12_17_13_53_14	43636	0	99	536
1229	2018_12_17_13_53_14	43658	0	98	535
1230	2018_12_17_13_53_14	43678	0	96	534
1231	2018_12_17_13_53_14	43700	0	95	533
1232	2018_12_17_13_53_14	43720	0	93	532
1233	2018_12_17_13_53_14	43742	0	92	532
1234	2018_12_17_13_53_14	43762	0	91	531
1235	2018_12_17_13_53_14	43784	0	89	530
1236	2018_12_17_13_53_14	43804	0	88	530
1237	2018_12_17_13_53_14	43826	0	86	529
1238	2018_12_17_13_53_14	43846	0	85	528
1239	2018_12_17_13_53_14	43868	0	83	527
1240	2018_12_17_13_53_14	43888	0	82	526
1241	2018_12_17_13_53_14	43910	0	80	526
1242	2018_12_17_13_53_14	43930	0	79	525
1243	2018_12_17_13_53_14	43952	0	77	524
1244	2018_12_17_13_53_14	43972	0	76	523
1245	2018_12_17_13_53_14	43994	0	74	523
1246	2018_12_17_13_53_14	44014	0	73	522
1247	2018_12_17_13_53_14	44036	0	71	521
1248	2018_12_17_13_53_14	44056	0	70	520
1249	2018_12_17_13_53_14	44078	0	68	519
1250	2018_12_17_13_53_14	44098	0	67	518
1251	2018_12_17_13_53_14	44120	0	65	518
1252	2018_12_17_13_53_14	44140	0	64	517
1253	2018_12_17_13_53_14	44162	0	62	516
1254	2018_12_17_13_53_14	44182	0	60	515
1255	2018_12_17_13_53_14	44204	0	59	514
1256	2018_12_17_13_53_14	44224	0	57	513
1257	2018_12_17_13_53_14	44244	0	56	513
1258	2018_12_17_13_53_14	44266	0	54	512
1259	2018_12_17_13_53_14	44286	0	53	511
1260	2018_12_17_13_53_14	44308	0	51	510
1261	2018_12_17_13_53_14	44328	0	50	510
1262	2018_12_17_13_53_14	44350	0	48	510
1263	2018_12_17_13_53_14	44370	0	47	510
1264	2018_12_17_13_53_14	44392	0	45	510
1265	2018_12_17_13_53_14	44412	0	44	509
1266	2018_12_17_13_53_14	44434	0	42	509
1267	2018_12_17_13_53_14	44454	0	40	508
1268	2018_12_17_13_53_14	44476	0	39	508
1269	2018_12_17_13_53_15	44496	0	37	507
1270	2018_12_17_13_53_15	44518	0	36	507
1271	2018_12_17_13_53_15	44538	0	34	506
1272	2018_12_17_13_53_15	44560	0	33	506
1273	2018_12_17_13_53_15	44580	0	31	505
1274	2018_12_17_13_53_15	44602	0	29	504
1275	2018_12_17_13_53_15	44622	0	28	503
1276	2018_12_17_13_53_15	44644	0	26	502
1277	2018_12_17_13_53_15	44664	0	25	501
1278	2018_12_17_13_53_15	44686	0	23	500
1279	2018_12_17_13_53_15	44706	0	22	499
1280	2018_12_17_13_53_15	44728	0	20	498
1281	2018_12_17_13_53_15	44748	0	18	497
1282	2018_12_17_13_53_15	44770	0	17	496
1283	2018_12_17_13_53_15	44790	0	15	495
1284	2018_12_17_13_53_15	44812	0	14	494
1285	2018_12_17_13_53_15	44832	0	12	493
1286	2018_12_17_13_53_15	44854	0	11	492
1287	2018_12_17_13_53_15	44874	0	9	491
1288	2018_12_17_13_53_15	44896	0	7	490
1289	2018_12_17_13_53_15	44916	0	6	489
1290	2018_12_17_13_53_15	44938	0	4	488
1291	2018_12_17_13_53_15	44958	0	3	487
1292	2018_12_17_13_53_15	44980	0	1	486
1293	2018_12_17_13_53_15	45000	0	0	485
1294	2018_12_17_13_53_15	45022	0	-1	485
1295	2018_12_17_13_53_15	45042	0	-3	484
1296	2018_12_17_13_53_15	45064	0	-4	483
1297	2018_12_17_13_53_15	45084	0	-6	482
1298	2018_12_17_13_53_15	45106	0	-7	481
1299	2018_12_17_13_53_15	45126	0	-9	480
1300	2018_12_17_13_53_15	45148	0	-11	479
1301	2018_12_17_13_53_15	45168	0	-12	478
1302	2018_12_17_13_53_15	45190	0	-14	477
1303	2018_12_17_13_53_15	45210	0	-15	476
1304	2018_12_17_13_53_15	45232	0	-17	475
1305	2018_12_17_13_53_15	45252	0	-18	474
1306	2018_12_17_13_53_15	45274	0	-20	473
1307	2018_12_17_13_53_15	45294	0	-22	472
1308	2018_12_17_13_53_15	45316	0	-23	471
1309	2018_12_17_13_53_15	45336	0	-25	470
1310	2018_12_17_13_53_15	45358	0	-26	469
1311	2018_12_17_13_53_15	45378	0	-28	468
1312	2018_12_17_13_53_15	45400	0	-30	467
1313	2018_12_17_13_53_15	45420	0	-31	466
1314	2018_12_17_13_53_15	45442	0	-33	465
1315	2018_12_17_13_53_15	45462	0	-34	464
1316	2018_12_17_13_53_15	45484	0	-36	463
1317	2018_12_17_13_53_16	45504	0	-37	462
1318	2018_12_17_13_53_16	45524	0	-39	461
1319	2018_12_17_13_53_16	45546	0	-40	460
1320	2018_12_17_13_53_16	45566	0	-42	458
1321	2018_12_17_13_53_16	45588	0	-44	457
1322	2018_12_17_13_53_16	45608	0	-45	456
1323	2018_12_17_13_53_16	45630	0	-47	455
1324	2018_12_17_13_53_16	45650	0	-48	454
1325	2018_12_17_13_53_16	45672	0	-50	453
1326	2018_12_17_13_53_16	45692	0	-51	451
1327	2018_12_17_13_53_16	45714	0	-53	450
1328	2018_12_17_13_53_16	45734	0	-54	449
1329	2018_12_17_13_53_16	45756	0	-56	448
1330	2018_12_17_13_53_16	45776	0	-57	447
1331	2018_12_17_13_53_16	45798	0	-59	446
1332	2018_12_17_13_53_16	45818	0	-60	445
1333	2018_12_17_13_53_16	45840	0	-62	444
1334	2018_12_17_13_53_16	45860	0	-64	442
1335	2018_12_17_13_53_16	45882	0	-65	441
1336	2018_12_17_13_53_16	45902	0	-67	440
1337	2018_12_17_13_53_16	45924	0	-68	439
1338	2018_12_17_13_53_16	45944	0	-70	438
1339	2018_12_17_13_53_16	45966	0	-71	437
1340	2018_12_17_13_53_16	45986	0	-73	436
1341	2018_12_17_13_53_16	46008	0	-74	434
1342	2018_12_17_13_53_16	46028	0	-76	433
1343	2018_12_17_13_53_16	46050	0	-77	432
1344	2018_12_17_13_53_16	46070	0	-79	431
1345	2018_12_17_13_53_16	46092	0	-80	430
1346	2018_12_17_13_53_16	46112	0	-82	429
1347	2018_12_17_13_53_16	46134	0	-83	427
1348	2018_12_17_13_53_16	46154	0	-85	426
1349	2018_12_17_13_53_16	46176	0	-86	425
1350	2018_12_17_13_53_16	46196	0	-88	424
1351	2018_12_17_13_53_16	46218	0	-89	423
1352	2018_12_17_13_53_16	46238	0	-91	422
1353	2018_12_17_13_53_16	46260	0	-92	420
1354	2018_12_17_13_53_16	46280	0	-93	419
1355	2018_12_17_13_53_16	46302	0	-95	418
1356	2018_12_17_13_53_16	46322	0	-96	417
1357	2018_12_17_13_53_16	46344	0	-98	416
1358	2018_12_17_13_53_16	46364	0	-99	415
1359	2018_12_17_13_53_16	46386	0	-101	414
1360	2018_12_17_13_53_16	46406	0	-102	412
1361	2018_12_17_13_53_16	46428	0	-104	411
1362	2018_12_17_13_53_16	46448	0	-105	410
1363	2018_12_17_13_53_16	46470	0	-106	409
1364	2018_12_17_13_53_17	46490	0	-108	408
1365	2018_12_17_13_53_17	46512	0	-109	407
1366	2018_12_17_13_53_17	46532	0	-111	406
1367	2018_12_17_13_53_17	46554	0	-112	405
1368	2018_12_17_13_53_17	46574	0	-113	403
1369	2018_12_17_13_53_17	46596	0	-115	402
1370	2018_12_17_13_53_17	46616	0	-116	401
1371	2018_12_17_13_53_17	46638	0	-118	400
1372	2018_12_17_13_53_17	46658	0	-119	399
1373	2018_12_17_13_53_17	46680	0	-120	398
1374	2018_12_17_13_53_17	46700	0	-122	397
1375	2018_12_17_13_53_17	46722	0	-123	396
1376	2018_12_17_13_53_17	46742	0	-124	395
1377	2018_12_17_13_53_17	46764	0	-126	394
1378	2018_12_17_13_53_17	46784	0	-127	392
1379	2018_12_17_13_53_17	46804	0	-128	391
1380	2018_12_17_13_53_17	46826	0	-130	390
1381	2018_12_17_13_53_17	46846	0	-131	389
1382	2018_12_17_13_53_17	46868	0	-132	388
1383	2018_12_17_13_53_17	46888	0	-134	387
1384	2018_12_17_13_53_17	46910	0	-135	386
1385	2018_12_17_13_53_17	46930	0	-136	385
1386	2018_12_17_13_53_17	46952	0	-138	384
1387	2018_12_17_13_53_17	46972	0	-139	383
1388	2018_12_17_13_53_17	46994	0	-140	382
1389	2018_12_17_13_53_17	47014	0	-141	381
1390	2018_12_17_13_53_17	47036	0	-143	380
1391	2018_12_17_13_53_17	47056	0	-144	379
1392	2018_12_17_13_53_17	47078	0	-145	378
1393	2018_12_17_13_53_17	47098	0	-146	377
1394	2018_12_17_13_53_17	47120	0	-148	376
1395	2018_12_17_13_53_17	47140	0	-149	375
1396	2018_12_17_13_53_17	47162	0	-150	374
1397	2018_12_17_13_53_17	47182	0	-151	373
1398	2018_12_17_13_53_17	47204	0	-153	372
1399	2018_12_17_13_53_17	47224	0	-154	371
1400	2018_12_17_13_53_17	47246	0	-155	369
1401	2018_12_17_13_53_17	47266	0	-156	369
1402	2018_12_17_13_53_17	47288	0	-158	368
1403	2018_12_17_13_53_17	47308	0	-159	367
1404	2018_12_17_13_53_17	47330	0	-160	366
1405	2018_12_17_13_53_17	47350	0	-161	365
1406	2018_12_17_13_53_17	47372	0	-162	364
1407	2018_12_17_13_53_17	47392	0	-163	363
1408	2018_12_17_13_53_17	47414	0	-165	362
1409	2018_12_17_13_53_17	47434	0	-166	361
1410	2018_12_17_13_53_17	47456	0	-167	360
1411	2018_12_17_13_53_17	47476	0	-168	359
1412	2018_12_17_13_53_18	47498	0	-169	358
1413	2018_12_17_13_53_18	47518	0	-170	357
1414	2018_12_17_13_53_18	47540	0	-171	356
1415	2018_12_17_13_53_18	47560	0	-172	355
1416	2018_12_17_13_53_18	47582	0	-174	355
1417	2018_12_17_13_53_18	47602	0	-175	353
1418	2018_12_17_13_53_18	47624	0	-176	353
1419	2018_12_17_13_53_18	47644	0	-177	352
1420	2018_12_17_13_53_18	47666	0	-178	351
1421	2018_12_17_13_53_18	47686	0	-179	350
1422	2018_12_17_13_53_18	47708	0	-180	350
1423	2018_12_17_13_53_18	47728	0	-181	349
1424	2018_12_17_13_53_18	47750	0	-182	348
1425	2018_12_17_13_53_18	47770	0	-183	347
1426	2018_12_17_13_53_18	47792	0	-184	346
1427	2018_12_17_13_53_18	47812	0	-185	345
1428	2018_12_17_13_53_18	47834	0	-186	344
1429	2018_12_17_13_53_18	47854	0	-187	343
1430	2018_12_17_13_53_18	47876	0	-188	343
1431	2018_12_17_13_53_18	47896	0	-189	342
1432	2018_12_17_13_53_18	47918	0	-190	341
1433	2018_12_17_13_53_18	47938	0	-191	340
1434	2018_12_17_13_53_18	47960	0	-192	340
1435	2018_12_17_13_53_18	47980	0	-193	339
1436	2018_12_17_13_53_18	48002	0	-194	338
1437	2018_12_17_13_53_18	48022	0	-195	337
1438	2018_12_17_13_53_18	48044	0	-196	337
1439	2018_12_17_13_53_18	48064	0	-196	336
1440	2018_12_17_13_53_18	48084	0	-197	335
1441	2018_12_17_13_53_18	48106	0	-198	334
1442	2018_12_17_13_53_18	48126	0	-199	334
1443	2018_12_17_13_53_18	48148	0	-200	333
1444	2018_12_17_13_53_18	48168	0	-201	333
1445	2018_12_17_13_53_18	48190	0	-202	332
1446	2018_12_17_13_53_18	48210	0	-203	331
1447	2018_12_17_13_53_18	48232	0	-203	331
1448	2018_12_17_13_53_18	48252	0	-204	330
1449	2018_12_17_13_53_18	48274	0	-205	329
1450	2018_12_17_13_53_18	48294	0	-206	328
1451	2018_12_17_13_53_18	48316	0	-207	328
1452	2018_12_17_13_53_18	48336	0	-207	327
1453	2018_12_17_13_53_18	48358	0	-208	327
1454	2018_12_17_13_53_18	48378	0	-209	326
1455	2018_12_17_13_53_18	48400	0	-210	325
1456	2018_12_17_13_53_18	48420	0	-211	325
1457	2018_12_17_13_53_18	48442	0	-211	324
1458	2018_12_17_13_53_18	48462	0	-212	324
1459	2018_12_17_13_53_18	48484	0	-213	323
1460	2018_12_17_13_53_19	48504	0	-213	322
1461	2018_12_17_13_53_19	48526	0	-214	322
1462	2018_12_17_13_53_19	48546	0	-215	321
1463	2018_12_17_13_53_19	48568	0	-216	321
1464	2018_12_17_13_53_19	48588	0	-216	320
1465	2018_12_17_13_53_19	48610	0	-217	319
1466	2018_12_17_13_53_19	48630	0	-218	319
1467	2018_12_17_13_53_19	48652	0	-218	318
1468	2018_12_17_13_53_19	48672	0	-219	318
1469	2018_12_17_13_53_19	48694	0	-220	318
1470	2018_12_17_13_53_19	48714	0	-220	317
1471	2018_12_17_13_53_19	48736	0	-221	316
1472	2018_12_17_13_53_19	48756	0	-221	316
1473	2018_12_17_13_53_19	48778	0	-222	315
1474	2018_12_17_13_53_19	48798	0	-223	315
1475	2018_12_17_13_53_19	48820	0	-223	314
1476	2018_12_17_13_53_19	48840	0	-224	314
1477	2018_12_17_13_53_19	48862	0	-224	313
1478	2018_12_17_13_53_19	48882	0	-225	313
1479	2018_12_17_13_53_19	48904	0	-225	312
1480	2018_12_17_13_53_19	48924	0	-226	312
1481	2018_12_17_13_53_19	48946	0	-226	311
1482	2018_12_17_13_53_19	48966	0	-227	311
1483	2018_12_17_13_53_19	48988	0	-227	311
1484	2018_12_17_13_53_19	49008	0	-228	311
1485	2018_12_17_13_53_19	49030	0	-228	310
1486	2018_12_17_13_53_19	49050	0	-229	309
1487	2018_12_17_13_53_19	49072	0	-229	309
1488	2018_12_17_13_53_19	49092	0	-230	309
1489	2018_12_17_13_53_19	49114	0	-230	308
1490	2018_12_17_13_53_19	49134	0	-231	308
1491	2018_12_17_13_53_19	49156	0	-231	308
1492	2018_12_17_13_53_19	49176	0	-232	308
1493	2018_12_17_13_53_19	49198	0	-232	307
1494	2018_12_17_13_53_19	49218	0	-232	306
1495	2018_12_17_13_53_19	49240	0	-233	306
1496	2018_12_17_13_53_19	49260	0	-233	306
1497	2018_12_17_13_53_19	49282	0	-233	305
1498	2018_12_17_13_53_19	49302	0	-234	305
1499	2018_12_17_13_53_19	49324	0	-234	305
1500	2018_12_17_13_53_19	49344	0	-234	304
1501	2018_12_17_13_53_19	49364	0	-235	304
1502	2018_12_17_13_53_19	49386	0	-235	304
1503	2018_12_17_13_53_19	49406	0	-235	304
1504	2018_12_17_13_53_19	49428	0	-236	304
1505	2018_12_17_13_53_19	49448	0	-236	304
1506	2018_12_17_13_53_19	49470	0	-236	303
1507	2018_12_17_13_53_20	49490	0	-236	303
1508	2018_12_17_13_53_20	49512	0	-237	303
1509	2018_12_17_13_53_20	49532	0	-237	302
1510	2018_12_17_13_53_20	49554	0	-237	302
1511	2018_12_17_13_53_20	49574	0	-237	302
1512	2018_12_17_13_53_20	49596	0	-238	302
1513	2018_12_17_13_53_20	49616	0	-238	302
1514	2018_12_17_13_53_20	49638	0	-238	301
1515	2018_12_17_13_53_20	49658	0	-238	301
1516	2018_12_17_13_53_20	49680	0	-238	301
1517	2018_12_17_13_53_20	49700	0	-238	301
1518	2018_12_17_13_53_20	49722	0	-239	301
1519	2018_12_17_13_53_20	49742	0	-239	301
1520	2018_12_17_13_53_20	49764	0	-239	301
1521	2018_12_17_13_53_20	49784	0	-239	301
1522	2018_12_17_13_53_20	49806	0	-239	301
1523	2018_12_17_13_53_20	49826	0	-239	301
1524	2018_12_17_13_53_20	49848	0	-239	301
1525	2018_12_17_13_53_20	49868	0	-239	301
1526	2018_12_17_13_53_20	49890	0	-239	301
1527	2018_12_17_13_53_20	49910	0	-239	301
1528	2018_12_17_13_53_20	49932	0	-239	301
1529	2018_12_17_13_53_20	49952	0	-239	301
1530	2018_12_17_13_53_20	49974	0	-239	301
1531	2018_12_17_13_53_20	49994	0	-239	302
1532	2018_12_17_13_53_20	50016	0	-239	301
1533	2018_12_17_13_53_20	50036	0	-239	301
1534	2018_12_17_13_53_20	50058	0	-239	301
1535	2018_12_17_13_53_20	50078	0	-239	301
1536	2018_12_17_13_53_20	50100	0	-239	301
1537	2018_12_17_13_53_20	50120	0	-239	301
1538	2018_12_17_13_53_20	50142	0	-239	301
1539	2018_12_17_13_53_20	50162	0	-239	301
1540	2018_12_17_13_53_20	50184	0	-239	301
1541	2018_12_17_13_53_20	50204	0	-239	301
1542	2018_12_17_13_53_20	50226	0	-239	301
1543	2018_12_17_13_53_20	50246	0	-239	301
1544	2018_12_17_13_53_20	50268	0	-239	301
1545	2018_12_17_13_53_20	50288	0	-239	301
1546	2018_12_17_13_53_20	50310	0	-238	301
1547	2018_12_17_13_53_20	50330	0	-238	301
1548	2018_12_17_13_53_20	50352	0	-238	302
1549	2018_12_17_13_53_20	50372	0	-238	301
1550	2018_12_17_13_53_20	50394	0	-238	302
1551	2018_12_17_13_53_20	50414	0	-237	302
1552	2018_12_17_13_53_20	50436	0	-237	302
1553	2018_12_17_13_53_20	50456	0	-237	302
1554	2018_12_17_13_53_20	50478	0	-237	303
1555	2018_12_17_13_53_21	50498	0	-237	303
1556	2018_12_17_13_53_21	50520	0	-236	303
1557	2018_12_17_13_53_21	50540	0	-236	304
1558	2018_12_17_13_53_21	50562	0	-236	304
1559	2018_12_17_13_53_21	50582	0	-235	304
1560	2018_12_17_13_53_21	50604	0	-235	304
1561	2018_12_17_13_53_21	50624	0	-235	305
1562	2018_12_17_13_53_21	50644	0	-235	306
1563	2018_12_17_13_53_21	50666	0	-234	305
1564	2018_12_17_13_53_21	50686	0	-234	306
1565	2018_12_17_13_53_21	50708	0	-234	306
1566	2018_12_17_13_53_21	50728	0	-233	305
1567	2018_12_17_13_53_21	50750	0	-233	306
1568	2018_12_17_13_53_21	50770	0	-233	306
1569	2018_12_17_13_53_21	50792	0	-232	306
1570	2018_12_17_13_53_21	50812	0	-232	306
1571	2018_12_17_13_53_21	50834	0	-231	306
1572	2018_12_17_13_53_21	50854	0	-231	306
1573	2018_12_17_13_53_21	50876	0	-230	306
1574	2018_12_17_13_53_21	50896	0	-230	307
1575	2018_12_17_13_53_21	50918	0	-230	307
1576	2018_12_17_13_53_21	50938	0	-229	307
1577	2018_12_17_13_53_21	50960	0	-229	307
1578	2018_12_17_13_53_21	50980	0	-228	307
1579	2018_12_17_13_53_21	51002	0	-228	307
1580	2018_12_17_13_53_21	51022	0	-227	307
1581	2018_12_17_13_53_21	51044	0	-227	308
1582	2018_12_17_13_53_21	51064	0	-226	308
1583	2018_12_17_13_53_21	51086	0	-226	308
1584	2018_12_17_13_53_21	51106	0	-225	308
1585	2018_12_17_13_53_21	51128	0	-225	308
1586	2018_12_17_13_53_21	51148	0	-224	308
1587	2018_12_17_13_53_21	51170	0	-223	308
1588	2018_12_17_13_53_21	51190	0	-223	308
1589	2018_12_17_13_53_21	51212	0	-222	308
1590	2018_12_17_13_53_21	51232	0	-222	308
1591	2018_12_17_13_53_21	51254	0	-221	309
1592	2018_12_17_13_53_21	51274	0	-221	309
1593	2018_12_17_13_53_21	51296	0	-220	309
1594	2018_12_17_13_53_21	51316	0	-219	309
1595	2018_12_17_13_53_21	51338	0	-219	309
1596	2018_12_17_13_53_21	51358	0	-218	309
1597	2018_12_17_13_53_21	51380	0	-217	309
1598	2018_12_17_13_53_21	51400	0	-217	309
1599	2018_12_17_13_53_21	51422	0	-216	310
1600	2018_12_17_13_53_21	51442	0	-215	310
1601	2018_12_17_13_53_21	51464	0	-215	311
1602	2018_12_17_13_53_21	51484	0	-214	312
1603	2018_12_17_13_53_22	51506	0	-213	312
1604	2018_12_17_13_53_22	51526	0	-212	313
1605	2018_12_17_13_53_22	51548	0	-212	313
1606	2018_12_17_13_53_22	51568	0	-211	314
1607	2018_12_17_13_53_22	51590	0	-210	315
1608	2018_12_17_13_53_22	51610	0	-209	316
1609	2018_12_17_13_53_22	51632	0	-209	316
1610	2018_12_17_13_53_22	51652	0	-208	317
1611	2018_12_17_13_53_22	51674	0	-207	317
1612	2018_12_17_13_53_22	51694	0	-206	318
1613	2018_12_17_13_53_22	51716	0	-205	319
1614	2018_12_17_13_53_22	51736	0	-205	320
1615	2018_12_17_13_53_22	51758	0	-204	320
1616	2018_12_17_13_53_22	51778	0	-203	321
1617	2018_12_17_13_53_22	51800	0	-202	322
1618	2018_12_17_13_53_22	51820	0	-201	323
1619	2018_12_17_13_53_22	51842	0	-200	324
1620	2018_12_17_13_53_22	51862	0	-200	324
1621	2018_12_17_13_53_22	51884	0	-199	325
1622	2018_12_17_13_53_22	51904	0	-198	326
1623	2018_12_17_13_53_22	51924	0	-197	327
1624	2018_12_17_13_53_22	51946	0	-196	327
1625	2018_12_17_13_53_22	51966	0	-195	328
1626	2018_12_17_13_53_22	51988	0	-194	329
1627	2018_12_17_13_53_22	52008	0	-193	330
1628	2018_12_17_13_53_22	52030	0	-192	331
1629	2018_12_17_13_53_22	52050	0	-191	332
1630	2018_12_17_13_53_22	52072	0	-190	333
1631	2018_12_17_13_53_22	52092	0	-190	334
1632	2018_12_17_13_53_22	52114	0	-188	335
1633	2018_12_17_13_53_22	52134	0	-188	335
1634	2018_12_17_13_53_22	52156	0	-187	336
1635	2018_12_17_13_53_22	52176	0	-186	337
1636	2018_12_17_13_53_22	52198	0	-185	338
1637	2018_12_17_13_53_22	52218	0	-184	339
1638	2018_12_17_13_53_22	52240	0	-182	340
1639	2018_12_17_13_53_22	52260	0	-182	341
1640	2018_12_17_13_53_22	52282	0	-180	342
1641	2018_12_17_13_53_22	52302	0	-179	342
1642	2018_12_17_13_53_22	52324	0	-178	343
1643	2018_12_17_13_53_22	52344	0	-177	345
1644	2018_12_17_13_53_22	52366	0	-176	345
1645	2018_12_17_13_53_22	52386	0	-175	346
1646	2018_12_17_13_53_22	52408	0	-174	347
1647	2018_12_17_13_53_22	52428	0	-173	348
1648	2018_12_17_13_53_22	52450	0	-172	349
1649	2018_12_17_13_53_22	52470	0	-171	350
1650	2018_12_17_13_53_23	52492	0	-170	351
1651	2018_12_17_13_53_23	52512	0	-169	352
1652	2018_12_17_13_53_23	52534	0	-167	353
1653	2018_12_17_13_53_23	52554	0	-166	354
1654	2018_12_17_13_53_23	52576	0	-165	355
1655	2018_12_17_13_53_23	52596	0	-164	356
1656	2018_12_17_13_53_23	52618	0	-163	357
1657	2018_12_17_13_53_23	52638	0	-162	358
1658	2018_12_17_13_53_23	52660	0	-160	359
1659	2018_12_17_13_53_23	52680	0	-159	359
1660	2018_12_17_13_53_23	52702	0	-158	361
1661	2018_12_17_13_53_23	52722	0	-157	362
1662	2018_12_17_13_53_23	52744	0	-156	363
1663	2018_12_17_13_53_23	52764	0	-155	364
1664	2018_12_17_13_53_23	52786	0	-153	365
1665	2018_12_17_13_53_23	52806	0	-152	366
1666	2018_12_17_13_53_23	52828	0	-151	367
1667	2018_12_17_13_53_23	52848	0	-150	368
1668	2018_12_17_13_53_23	52870	0	-148	369
1669	2018_12_17_13_53_23	52890	0	-147	370
1670	2018_12_17_13_53_23	52912	0	-146	371
1671	2018_12_17_13_53_23	52932	0	-145	372
1672	2018_12_17_13_53_23	52954	0	-143	373
1673	2018_12_17_13_53_23	52974	0	-142	374
1674	2018_12_17_13_53_23	52996	0	-141	376
1675	2018_12_17_13_53_23	53016	0	-140	376
1676	2018_12_17_13_53_23	53038	0	-138	378
1677	2018_12_17_13_53_23	53058	0	-137	379
1678	2018_12_17_13_53_23	53080	0	-136	380
1679	2018_12_17_13_53_23	53100	0	-134	381
1680	2018_12_17_13_53_23	53122	0	-133	382
1681	2018_12_17_13_53_23	53142	0	-132	383
1682	2018_12_17_13_53_23	53164	0	-130	384
1683	2018_12_17_13_53_23	53184	0	-129	385
1684	2018_12_17_13_53_23	53204	0	-128	386
1685	2018_12_17_13_53_23	53226	0	-126	387
1686	2018_12_17_13_53_23	53246	0	-125	388
1687	2018_12_17_13_53_23	53268	0	-124	389
1688	2018_12_17_13_53_23	53288	0	-122	390
1689	2018_12_17_13_53_23	53310	0	-121	392
1690	2018_12_17_13_53_23	53330	0	-120	393
1691	2018_12_17_13_53_23	53352	0	-118	394
1692	2018_12_17_13_53_23	53372	0	-117	395
1693	2018_12_17_13_53_23	53394	0	-116	396
1694	2018_12_17_13_53_23	53414	0	-114	397
1695	2018_12_17_13_53_23	53436	0	-113	398
1696	2018_12_17_13_53_23	53456	0	-111	399
1697	2018_12_17_13_53_23	53478	0	-110	401
1698	2018_12_17_13_53_24	53498	0	-109	402
1699	2018_12_17_13_53_24	53520	0	-107	403
1700	2018_12_17_13_53_24	53540	0	-106	404
1701	2018_12_17_13_53_24	53562	0	-104	405
1702	2018_12_17_13_53_24	53582	0	-103	406
1703	2018_12_17_13_53_24	53604	0	-101	407
1704	2018_12_17_13_53_24	53624	0	-100	408
1705	2018_12_17_13_53_24	53646	0	-99	410
1706	2018_12_17_13_53_24	53666	0	-97	411
1707	2018_12_17_13_53_24	53688	0	-96	412
1708	2018_12_17_13_53_24	53708	0	-94	413
1709	2018_12_17_13_53_24	53730	0	-93	414
1710	2018_12_17_13_53_24	53750	0	-91	415
1711	2018_12_17_13_53_24	53772	0	-90	416
1712	2018_12_17_13_53_24	53792	0	-88	418
1713	2018_12_17_13_53_24	53814	0	-87	419
1714	2018_12_17_13_53_24	53834	0	-85	420
1715	2018_12_17_13_53_24	53856	0	-84	421
1716	2018_12_17_13_53_24	53876	0	-82	422
1717	2018_12_17_13_53_24	53898	0	-81	424
1718	2018_12_17_13_53_24	53918	0	-80	425
1719	2018_12_17_13_53_24	53940	0	-78	426
1720	2018_12_17_13_53_24	53960	0	-77	427
1721	2018_12_17_13_53_24	53982	0	-75	428
1722	2018_12_17_13_53_24	54002	0	-74	429
1723	2018_12_17_13_53_24	54024	0	-72	431
1724	2018_12_17_13_53_24	54044	0	-71	432
1725	2018_12_17_13_53_24	54066	0	-69	433
1726	2018_12_17_13_53_24	54086	0	-67	434
1727	2018_12_17_13_53_24	54108	0	-66	435
1728	2018_12_17_13_53_24	54128	0	-64	436
1729	2018_12_17_13_53_24	54150	0	-63	437
1730	2018_12_17_13_53_24	54170	0	-61	439
1731	2018_12_17_13_53_24	54192	0	-60	440
1732	2018_12_17_13_53_24	54212	0	-58	441
1733	2018_12_17_13_53_24	54234	0	-57	442
1734	2018_12_17_13_53_24	54254	0	-55	443
1735	2018_12_17_13_53_24	54276	0	-54	444
1736	2018_12_17_13_53_24	54296	0	-52	446
1737	2018_12_17_13_53_24	54318	0	-51	447
1738	2018_12_17_13_53_24	54338	0	-49	448
1739	2018_12_17_13_53_24	54360	0	-47	449
1740	2018_12_17_13_53_24	54380	0	-46	450
1741	2018_12_17_13_53_24	54402	0	-44	451
1742	2018_12_17_13_53_24	54422	0	-43	452
1743	2018_12_17_13_53_24	54444	0	-41	454
1744	2018_12_17_13_53_24	54464	0	-40	455
1745	2018_12_17_13_53_25	54484	0	-38	456
1746	2018_12_17_13_53_25	54506	0	-37	457
1747	2018_12_17_13_53_25	54526	0	-35	458
1748	2018_12_17_13_53_25	54548	0	-33	459
1749	2018_12_17_13_53_25	54568	0	-32	460
1750	2018_12_17_13_53_25	54590	0	-30	462
1751	2018_12_17_13_53_25	54610	0	-29	463
1752	2018_12_17_13_53_25	54632	0	-27	464
1753	2018_12_17_13_53_25	54652	0	-26	465
1754	2018_12_17_13_53_25	54674	0	-24	466
1755	2018_12_17_13_53_25	54694	0	-23	467
1756	2018_12_17_13_53_25	54716	0	-21	468
1757	2018_12_17_13_53_25	54736	0	-19	470
1758	2018_12_17_13_53_25	54758	0	-18	471
1759	2018_12_17_13_53_25	54778	0	-16	472
1760	2018_12_17_13_53_25	54800	0	-15	473
1761	2018_12_17_13_53_25	54820	0	-13	474
1762	2018_12_17_13_53_25	54842	0	-11	475
1763	2018_12_17_13_53_25	54862	0	-10	476
1764	2018_12_17_13_53_25	54884	0	-8	477
1765	2018_12_17_13_53_25	54904	0	-7	478
1766	2018_12_17_13_53_25	54926	0	-5	479
1767	2018_12_17_13_53_25	54946	0	-4	480
1768	2018_12_17_13_53_25	54968	0	-2	481
1769	2018_12_17_13_53_25	54988	0	0	482
1770	2018_12_17_13_53_25	55010	0	0	483
1771	2018_12_17_13_53_25	55030	0	2	484
1772	2018_12_17_13_53_25	55052	0	3	485
1773	2018_12_17_13_53_25	55072	0	5	486
1774	2018_12_17_13_53_25	55094	0	7	487
1775	2018_12_17_13_53_25	55114	0	8	488
1776	2018_12_17_13_53_25	55136	0	10	489
1777	2018_12_17_13_53_25	55156	0	11	490
1778	2018_12_17_13_53_25	55178	0	13	491
1779	2018_12_17_13_53_25	55198	0	14	492
1780	2018_12_17_13_53_25	55220	0	16	493
1781	2018_12_17_13_53_25	55240	0	18	494
1782	2018_12_17_13_53_25	55262	0	19	495
1783	2018_12_17_13_53_25	55282	0	21	496
1784	2018_12_17_13_53_25	55304	0	22	497
1785	2018_12_17_13_53_25	55324	0	24	498
1786	2018_12_17_13_53_25	55346	0	26	499
1787	2018_12_17_13_53_25	55366	0	27	500
1788	2018_12_17_13_53_25	55388	0	29	501
1789	2018_12_17_13_53_25	55408	0	30	502
1790	2018_12_17_13_53_25	55430	0	32	503
1791	2018_12_17_13_53_25	55450	0	33	504
1792	2018_12_17_13_53_25	55472	0	35	505
1793	2018_12_17_13_53_26	55492	0	36	506
1794	2018_12_17_13_53_26	55514	0	38	507
1795	2018_12_17_13_53_26	55534	0	40	508
1796	2018_12_17_13_53_26	55556	0	41	509
1797	2018_12_17_13_53_26	55576	0	43	510
1798	2018_12_17_13_53_26	55598	0	44	511
1799	2018_12_17_13_53_26	55618	0	46	512
1800	2018_12_17_13_53_26	55640	0	47	513
1801	2018_12_17_13_53_26	55660	0	49	514
1802	2018_12_17_13_53_26	55682	0	51	514
1803	2018_12_17_13_53_26	55702	0	52	515
1804	2018_12_17_13_53_26	55724	0	54	516
1805	2018_12_17_13_53_26	55744	0	55	517
1806	2018_12_17_13_53_26	55764	0	57	518
1807	2018_12_17_13_53_26	55786	0	58	519
1808	2018_12_17_13_53_26	55806	0	60	520
1809	2018_12_17_13_53_26	55828	0	61	520
1810	2018_12_17_13_53_26	55848	0	63	521
1811	2018_12_17_13_53_26	55870	0	64	521
1812	2018_12_17_13_53_26	55890	0	66	522
1813	2018_12_17_13_53_26	55912	0	67	522
1814	2018_12_17_13_53_26	55932	0	69	523
1815	2018_12_17_13_53_26	55954	0	70	523
1816	2018_12_17_13_53_26	55974	0	72	523
1817	2018_12_17_13_53_26	55996	0	73	523
1818	2018_12_17_13_53_26	56016	0	75	523
1819	2018_12_17_13_53_26	56038	0	76	524
1820	2018_12_17_13_53_26	56058	0	78	524
1821	2018_12_17_13_53_26	56080	0	79	525
1822	2018_12_17_13_53_26	56100	0	81	526
1823	2018_12_17_13_53_26	56122	0	82	526
1824	2018_12_17_13_53_26	56142	0	84	527
1825	2018_12_17_13_53_26	56164	0	85	528
1826	2018_12_17_13_53_26	56184	0	87	529
1827	2018_12_17_13_53_26	56206	0	88	529
1828	2018_12_17_13_53_26	56226	0	90	530
1829	2018_12_17_13_53_26	56248	0	91	531
1830	2018_12_17_13_53_26	56268	0	93	532
1831	2018_12_17_13_53_26	56290	0	94	533
1832	2018_12_17_13_53_26	56310	0	96	534
1833	2018_12_17_13_53_26	56332	0	97	534
1834	2018_12_17_13_53_26	56352	0	98	535
1835	2018_12_17_13_53_26	56374	0	100	536
1836	2018_12_17_13_53_26	56394	0	101	537
1837	2018_12_17_13_53_26	56416	0	103	537
1838	2018_12_17_13_53_26	56436	0	104	538
1839	2018_12_17_13_53_26	56458	0	106	539
1840	2018_12_17_13_53_26	56478	0	107	540
1841	2018_12_17_13_53_27	56500	0	108	541
1842	2018_12_17_13_53_27	56520	0	110	542
1843	2018_12_17_13_53_27	56542	0	111	542
1844	2018_12_17_13_53_27	56562	0	113	543
1845	2018_12_17_13_53_27	56584	0	114	544
1846	2018_12_17_13_53_27	56604	0	115	545
1847	2018_12_17_13_53_27	56626	0	117	545
1848	2018_12_17_13_53_27	56646	0	118	546
1849	2018_12_17_13_53_27	56668	0	120	547
1850	2018_12_17_13_53_27	56688	0	121	548
1851	2018_12_17_13_53_27	56710	0	122	548
1852	2018_12_17_13_53_27	56730	0	124	549
1853	2018_12_17_13_53_27	56752	0	125	550
1854	2018_12_17_13_53_27	56772	0	126	551
1855	2018_12_17_13_53_27	56794	0	128	552
1856	2018_12_17_13_53_27	56814	0	129	552
1857	2018_12_17_13_53_27	56836	0	130	553
1858	2018_12_17_13_53_27	56856	0	132	554
1859	2018_12_17_13_53_27	56878	0	133	554
1860	2018_12_17_13_53_27	56898	0	134	555
1861	2018_12_17_13_53_27	56920	0	136	555
1862	2018_12_17_13_53_27	56940	0	137	556
1863	2018_12_17_13_53_27	56962	0	138	557
1864	2018_12_17_13_53_27	56982	0	139	558
1865	2018_12_17_13_53_27	57004	0	141	558
1866	2018_12_17_13_53_27	57024	0	142	559
1867	2018_12_17_13_53_27	57044	0	143	560
1868	2018_12_17_13_53_27	57066	0	145	560
1869	2018_12_17_13_53_27	57086	0	146	561
1870	2018_12_17_13_53_27	57108	0	147	562
1871	2018_12_17_13_53_27	57128	0	148	562
1872	2018_12_17_13_53_27	57150	0	150	563
1873	2018_12_17_13_53_27	57170	0	151	564
1874	2018_12_17_13_53_27	57192	0	152	564
1875	2018_12_17_13_53_27	57212	0	153	565
1876	2018_12_17_13_53_27	57234	0	154	566
1877	2018_12_17_13_53_27	57254	0	156	566
1878	2018_12_17_13_53_27	57276	0	157	567
1879	2018_12_17_13_53_27	57296	0	158	567
1880	2018_12_17_13_53_27	57318	0	159	568
1881	2018_12_17_13_53_27	57338	0	160	568
1882	2018_12_17_13_53_27	57360	0	162	569
1883	2018_12_17_13_53_27	57380	0	163	570
1884	2018_12_17_13_53_27	57402	0	164	570
1885	2018_12_17_13_53_27	57422	0	165	571
1886	2018_12_17_13_53_27	57444	0	166	571
1887	2018_12_17_13_53_27	57464	0	167	572
1888	2018_12_17_13_53_28	57486	0	168	572
1889	2018_12_17_13_53_28	57506	0	170	573
1890	2018_12_17_13_53_28	57528	0	171	574
1891	2018_12_17_13_53_28	57548	0	172	574
1892	2018_12_17_13_53_28	57570	0	173	575
1893	2018_12_17_13_53_28	57590	0	174	575
1894	2018_12_17_13_53_28	57612	0	175	576
1895	2018_12_17_13_53_28	57632	0	176	576
1896	2018_12_17_13_53_28	57654	0	177	577
1897	2018_12_17_13_53_28	57674	0	178	577
1898	2018_12_17_13_53_28	57696	0	179	578
1899	2018_12_17_13_53_28	57716	0	180	578
1900	2018_12_17_13_53_28	57738	0	181	579
1901	2018_12_17_13_53_28	57758	0	182	580
1902	2018_12_17_13_53_28	57780	0	183	580
1903	2018_12_17_13_53_28	57800	0	184	580
1904	2018_12_17_13_53_28	57822	0	185	581
1905	2018_12_17_13_53_28	57842	0	186	581
1906	2018_12_17_13_53_28	57864	0	187	582
1907	2018_12_17_13_53_28	57884	0	188	582
1908	2018_12_17_13_53_28	57906	0	189	583
1909	2018_12_17_13_53_28	57926	0	190	583
1910	2018_12_17_13_53_28	57948	0	191	583
1911	2018_12_17_13_53_28	57968	0	192	584
1912	2018_12_17_13_53_28	57990	0	193	584
1913	2018_12_17_13_53_28	58010	0	194	585
1914	2018_12_17_13_53_28	58032	0	195	585
1915	2018_12_17_13_53_28	58052	0	196	586
1916	2018_12_17_13_53_28	58074	0	197	586
1917	2018_12_17_13_53_28	58094	0	198	587
1918	2018_12_17_13_53_28	58116	0	199	587
1919	2018_12_17_13_53_28	58136	0	200	587
1920	2018_12_17_13_53_28	58158	0	200	588
1921	2018_12_17_13_53_28	58178	0	201	588
1922	2018_12_17_13_53_28	58200	0	202	589
1923	2018_12_17_13_53_28	58220	0	203	589
1924	2018_12_17_13_53_28	58242	0	204	589
1925	2018_12_17_13_53_28	58262	0	205	589
1926	2018_12_17_13_53_28	58284	0	205	590
1927	2018_12_17_13_53_28	58304	0	206	590
1928	2018_12_17_13_53_28	58324	0	207	591
1929	2018_12_17_13_53_28	58346	0	208	591
1930	2018_12_17_13_53_28	58366	0	209	591
1931	2018_12_17_13_53_28	58388	0	209	592
1932	2018_12_17_13_53_28	58408	0	210	592
1933	2018_12_17_13_53_28	58430	0	211	592
1934	2018_12_17_13_53_28	58450	0	212	593
1935	2018_12_17_13_53_28	58472	0	212	593
1936	2018_12_17_13_53_29	58492	0	213	593
1937	2018_12_17_13_53_29	58514	0	214	594
1938	2018_12_17_13_53_29	58534	0	214	594
1939	2018_12_17_13_53_29	58556	0	215	594
1940	2018_12_17_13_53_29	58576	0	216	594
1941	2018_12_17_13_53_29	58598	0	217	595
1942	2018_12_17_13_53_29	58618	0	217	595
1943	2018_12_17_13_53_29	58640	0	218	596
1944	2018_12_17_13_53_29	58660	0	219	596
1945	2018_12_17_13_53_29	58682	0	219	596
1946	2018_12_17_13_53_29	58702	0	220	596
1947	2018_12_17_13_53_29	58724	0	220	596
1948	2018_12_17_13_53_29	58744	0	221	597
1949	2018_12_17_13_53_29	58766	0	222	597
1950	2018_12_17_13_53_29	58786	0	222	597
1951	2018_12_17_13_53_29	58808	0	223	597
1952	2018_12_17_13_53_29	58828	0	223	598
1953	2018_12_17_13_53_29	58850	0	224	598
1954	2018_12_17_13_53_29	58870	0	225	598
1955	2018_12_17_13_53_29	58892	0	225	598
1956	2018_12_17_13_53_29	58912	0	226	599
1957	2018_12_17_13_53_29	58934	0	226	599
1958	2018_12_17_13_53_29	58954	0	227	599
1959	2018_12_17_13_53_29	58976	0	227	599
1960	2018_12_17_13_53_29	58996	0	228	599
1961	2018_12_17_13_53_29	59018	0	228	600
1962	2018_12_17_13_53_29	59038	0	229	600
1963	2018_12_17_13_53_29	59060	0	229	600
1964	2018_12_17_13_53_29	59080	0	230	601
1965	2018_12_17_13_53_29	59102	0	230	601
1966	2018_12_17_13_53_29	59122	0	230	601
1967	2018_12_17_13_53_29	59144	0	231	601
1968	2018_12_17_13_53_29	59164	0	231	601
1969	2018_12_17_13_53_29	59186	0	232	601
1970	2018_12_17_13_53_29	59206	0	232	601
1971	2018_12_17_13_53_29	59228	0	232	601
1972	2018_12_17_13_53_29	59248	0	233	602
1973	2018_12_17_13_53_29	59270	0	233	602
1974	2018_12_17_13_53_29	59290	0	234	602
1975	2018_12_17_13_53_29	59312	0	234	602
1976	2018_12_17_13_53_29	59332	0	234	602
1977	2018_12_17_13_53_29	59354	0	235	602
1978	2018_12_17_13_53_29	59374	0	235	602
1979	2018_12_17_13_53_29	59396	0	235	603
1980	2018_12_17_13_53_29	59416	0	235	603
1981	2018_12_17_13_53_29	59438	0	236	603
1982	2018_12_17_13_53_29	59458	0	236	603
1983	2018_12_17_13_53_30	59480	0	236	603
1984	2018_12_17_13_53_30	59500	0	237	603
1985	2018_12_17_13_53_30	59522	0	237	603
1986	2018_12_17_13_53_30	59542	0	237	604
1987	2018_12_17_13_53_30	59564	0	237	604
1988	2018_12_17_13_53_30	59584	0	237	604
1989	2018_12_17_13_53_30	59604	0	238	604
1990	2018_12_17_13_53_30	59626	0	238	604
1991	2018_12_17_13_53_30	59646	0	238	604
1992	2018_12_17_13_53_30	59668	0	238	604
1993	2018_12_17_13_53_30	59688	0	238	604
1994	2018_12_17_13_53_30	59710	0	239	604
1995	2018_12_17_13_53_30	59730	0	239	604
1996	2018_12_17_13_53_30	59752	0	239	604
1997	2018_12_17_13_53_30	59772	0	239	604
1998	2018_12_17_13_53_30	59794	0	239	604
[truncated: 851 more rows]
