# Supplementary material for: Design and Evaluation of a Balanced Compliant Laparoscopic Grasper
Source: IEEE J Transl Eng Health Med. 2023 Jul 3;11:451–9. doi: 10.1109/JTEHM.2023.3291925 (PMC10561751; doi:10.1109/JTEHM.2023.3291925)
Supplement: Supplementary materials [file jtehm-3291925-mm.zip › Supplemental A - Matlab scripts/figure 2/2018_12_17_sensordata_240_10_90673_8.tsv]

id	timestamp	millisecond_runtime	Cycle	Position	force
0	2018_12_17_13_55_37	22582	0	240	607
1	2018_12_17_13_55_37	22602	0	240	606
2	2018_12_17_13_55_37	22624	0	240	606
3	2018_12_17_13_55_37	22644	0	240	607
4	2018_12_17_13_55_37	22666	0	240	607
5	2018_12_17_13_55_37	22686	0	240	607
6	2018_12_17_13_55_37	22708	0	240	607
7	2018_12_17_13_55_37	22728	0	240	607
8	2018_12_17_13_55_37	22750	0	240	606
9	2018_12_17_13_55_37	22770	0	240	606
10	2018_12_17_13_55_37	22792	0	240	606
11	2018_12_17_13_55_37	22812	0	240	607
12	2018_12_17_13_55_37	22834	0	240	607
13	2018_12_17_13_55_37	22854	0	240	607
14	2018_12_17_13_55_37	22876	0	240	606
15	2018_12_17_13_55_37	22896	0	240	607
16	2018_12_17_13_55_37	22918	0	240	607
17	2018_12_17_13_55_37	22938	0	240	606
18	2018_12_17_13_55_37	22960	0	240	606
19	2018_12_17_13_55_37	22980	0	240	607
20	2018_12_17_13_55_37	23002	0	240	607
21	2018_12_17_13_55_37	23022	0	240	607
22	2018_12_17_13_55_37	23044	0	240	607
23	2018_12_17_13_55_37	23064	0	240	607
24	2018_12_17_13_55_37	23086	0	240	607
25	2018_12_17_13_55_37	23106	0	240	606
26	2018_12_17_13_55_37	23128	0	240	606
27	2018_12_17_13_55_37	23148	0	240	606
28	2018_12_17_13_55_37	23170	0	240	607
29	2018_12_17_13_55_37	23190	0	240	606
30	2018_12_17_13_55_37	23212	0	240	607
31	2018_12_17_13_55_37	23232	0	240	607
32	2018_12_17_13_55_37	23252	0	240	606
33	2018_12_17_13_55_37	23274	0	240	607
34	2018_12_17_13_55_37	23294	0	240	606
35	2018_12_17_13_55_37	23316	0	240	607
36	2018_12_17_13_55_37	23336	0	240	607
37	2018_12_17_13_55_37	23358	0	240	606
38	2018_12_17_13_55_37	23378	0	240	606
39	2018_12_17_13_55_37	23400	0	240	607
40	2018_12_17_13_55_37	23420	0	240	607
41	2018_12_17_13_55_37	23442	0	240	607
42	2018_12_17_13_55_37	23462	0	240	607
43	2018_12_17_13_55_37	23484	0	240	607
44	2018_12_17_13_55_37	23504	0	240	607
45	2018_12_17_13_55_38	23526	0	240	607
46	2018_12_17_13_55_38	23546	0	240	607
47	2018_12_17_13_55_38	23568	0	240	607
48	2018_12_17_13_55_38	23588	0	240	607
49	2018_12_17_13_55_38	23610	0	240	607
50	2018_12_17_13_55_38	23630	0	240	606
51	2018_12_17_13_55_38	23652	0	240	607
52	2018_12_17_13_55_38	23672	0	240	607
53	2018_12_17_13_55_38	23694	0	240	607
54	2018_12_17_13_55_38	23714	0	240	607
55	2018_12_17_13_55_38	23736	0	240	607
56	2018_12_17_13_55_38	23756	0	240	607
57	2018_12_17_13_55_38	23778	0	240	607
58	2018_12_17_13_55_38	23798	0	240	606
59	2018_12_17_13_55_38	23820	0	240	607
60	2018_12_17_13_55_38	23840	0	240	607
61	2018_12_17_13_55_38	23862	0	240	607
62	2018_12_17_13_55_38	23882	0	240	607
63	2018_12_17_13_55_38	23904	0	240	607
64	2018_12_17_13_55_38	23924	0	240	607
65	2018_12_17_13_55_38	23946	0	240	606
66	2018_12_17_13_55_38	23966	0	240	607
67	2018_12_17_13_55_38	23988	0	240	607
68	2018_12_17_13_55_38	24008	0	240	607
69	2018_12_17_13_55_38	24030	0	240	607
70	2018_12_17_13_55_38	24050	0	240	607
71	2018_12_17_13_55_38	24072	0	240	606
72	2018_12_17_13_55_38	24092	0	240	607
73	2018_12_17_13_55_38	24114	0	240	607
74	2018_12_17_13_55_38	24134	0	240	607
75	2018_12_17_13_55_38	24156	0	240	606
76	2018_12_17_13_55_38	24176	0	240	606
77	2018_12_17_13_55_38	24198	0	240	606
78	2018_12_17_13_55_38	24218	0	240	606
79	2018_12_17_13_55_38	24240	0	240	606
80	2018_12_17_13_55_38	24260	0	240	607
81	2018_12_17_13_55_38	24282	0	240	607
82	2018_12_17_13_55_38	24302	0	240	607
83	2018_12_17_13_55_38	24324	0	240	607
84	2018_12_17_13_55_38	24344	0	240	606
85	2018_12_17_13_55_38	24366	0	240	607
86	2018_12_17_13_55_38	24386	0	240	607
87	2018_12_17_13_55_38	24408	0	240	606
88	2018_12_17_13_55_38	24428	0	240	607
89	2018_12_17_13_55_38	24450	0	240	606
90	2018_12_17_13_55_38	24470	0	240	607
91	2018_12_17_13_55_38	24492	0	240	607
92	2018_12_17_13_55_38	24512	0	240	607
93	2018_12_17_13_55_39	24532	0	240	606
94	2018_12_17_13_55_39	24554	0	240	607
95	2018_12_17_13_55_39	24574	0	240	607
96	2018_12_17_13_55_39	24596	0	240	607
97	2018_12_17_13_55_39	24616	0	240	607
98	2018_12_17_13_55_39	24638	0	240	606
99	2018_12_17_13_55_39	24658	0	240	607
100	2018_12_17_13_55_39	24680	0	240	607
101	2018_12_17_13_55_39	24700	0	240	606
102	2018_12_17_13_55_39	24722	0	240	607
103	2018_12_17_13_55_39	24742	0	240	607
104	2018_12_17_13_55_39	24764	0	240	607
105	2018_12_17_13_55_39	24784	0	240	607
106	2018_12_17_13_55_39	24806	0	240	607
107	2018_12_17_13_55_39	24826	0	240	607
108	2018_12_17_13_55_39	24848	0	240	606
109	2018_12_17_13_55_39	24868	0	240	607
110	2018_12_17_13_55_39	24890	0	240	606
111	2018_12_17_13_55_39	24910	0	240	607
112	2018_12_17_13_55_39	24932	0	240	607
113	2018_12_17_13_55_39	24952	0	240	607
114	2018_12_17_13_55_39	24974	0	240	607
115	2018_12_17_13_55_39	24994	0	240	606
116	2018_12_17_13_55_39	25016	0	240	606
117	2018_12_17_13_55_39	25036	0	240	607
118	2018_12_17_13_55_39	25058	0	240	607
119	2018_12_17_13_55_39	25078	0	240	607
120	2018_12_17_13_55_39	25100	0	240	607
121	2018_12_17_13_55_39	25120	0	240	607
122	2018_12_17_13_55_39	25142	0	240	607
123	2018_12_17_13_55_39	25162	0	240	606
124	2018_12_17_13_55_39	25184	0	240	607
125	2018_12_17_13_55_39	25204	0	240	607
126	2018_12_17_13_55_39	25226	0	240	606
127	2018_12_17_13_55_39	25246	0	240	607
128	2018_12_17_13_55_39	25268	0	240	607
129	2018_12_17_13_55_39	25288	0	240	607
130	2018_12_17_13_55_39	25310	0	240	607
131	2018_12_17_13_55_39	25330	0	240	607
132	2018_12_17_13_55_39	25352	0	240	607
133	2018_12_17_13_55_39	25372	0	240	607
134	2018_12_17_13_55_39	25394	0	240	607
135	2018_12_17_13_55_39	25414	0	240	607
136	2018_12_17_13_55_39	25436	0	240	607
137	2018_12_17_13_55_39	25456	0	240	606
138	2018_12_17_13_55_39	25478	0	240	607
139	2018_12_17_13_55_39	25498	0	240	607
140	2018_12_17_13_55_39	25520	0	240	606
141	2018_12_17_13_55_40	25540	0	240	606
142	2018_12_17_13_55_40	25562	0	240	607
143	2018_12_17_13_55_40	25582	0	240	606
144	2018_12_17_13_55_40	25604	0	240	606
145	2018_12_17_13_55_40	25624	0	240	606
146	2018_12_17_13_55_40	25646	0	240	606
147	2018_12_17_13_55_40	25666	0	240	606
148	2018_12_17_13_55_40	25688	0	240	607
149	2018_12_17_13_55_40	25708	0	240	607
150	2018_12_17_13_55_40	25730	0	240	606
151	2018_12_17_13_55_40	25750	0	240	606
152	2018_12_17_13_55_40	25772	0	240	607
153	2018_12_17_13_55_40	25792	0	240	607
154	2018_12_17_13_55_40	25812	0	240	607
155	2018_12_17_13_55_40	25834	0	240	606
156	2018_12_17_13_55_40	25854	0	240	607
157	2018_12_17_13_55_40	25876	0	240	606
158	2018_12_17_13_55_40	25896	0	240	607
159	2018_12_17_13_55_40	25918	0	240	607
160	2018_12_17_13_55_40	25938	0	240	607
161	2018_12_17_13_55_40	25960	0	240	607
162	2018_12_17_13_55_40	25980	0	240	607
163	2018_12_17_13_55_40	26002	0	240	607
164	2018_12_17_13_55_40	26022	0	240	607
165	2018_12_17_13_55_40	26044	0	240	606
166	2018_12_17_13_55_40	26064	0	240	607
167	2018_12_17_13_55_40	26086	0	240	607
168	2018_12_17_13_55_40	26106	0	240	606
169	2018_12_17_13_55_40	26128	0	240	607
170	2018_12_17_13_55_40	26148	0	240	607
171	2018_12_17_13_55_40	26170	0	240	607
172	2018_12_17_13_55_40	26190	0	240	607
173	2018_12_17_13_55_40	26212	0	240	607
174	2018_12_17_13_55_40	26232	0	240	607
175	2018_12_17_13_55_40	26254	0	240	607
176	2018_12_17_13_55_40	26274	0	240	607
177	2018_12_17_13_55_40	26296	0	240	607
178	2018_12_17_13_55_40	26316	0	240	606
179	2018_12_17_13_55_40	26338	0	240	606
180	2018_12_17_13_55_40	26358	0	240	607
181	2018_12_17_13_55_40	26380	0	240	607
182	2018_12_17_13_55_40	26400	0	240	607
183	2018_12_17_13_55_40	26422	0	240	606
184	2018_12_17_13_55_40	26442	0	240	607
185	2018_12_17_13_55_40	26464	0	240	607
186	2018_12_17_13_55_40	26484	0	240	607
187	2018_12_17_13_55_40	26506	0	240	607
188	2018_12_17_13_55_41	26526	0	240	607
189	2018_12_17_13_55_41	26548	0	240	606
190	2018_12_17_13_55_41	26568	0	240	607
191	2018_12_17_13_55_41	26590	0	240	606
192	2018_12_17_13_55_41	26610	0	240	606
193	2018_12_17_13_55_41	26632	0	240	606
194	2018_12_17_13_55_41	26652	0	240	606
195	2018_12_17_13_55_41	26674	0	240	607
196	2018_12_17_13_55_41	26694	0	240	606
197	2018_12_17_13_55_41	26716	0	240	606
198	2018_12_17_13_55_41	26736	0	240	607
199	2018_12_17_13_55_41	26758	0	240	606
200	2018_12_17_13_55_41	26778	0	240	606
201	2018_12_17_13_55_41	26800	0	240	607
202	2018_12_17_13_55_41	26820	0	240	607
203	2018_12_17_13_55_41	26842	0	240	606
204	2018_12_17_13_55_41	26862	0	240	606
205	2018_12_17_13_55_41	26884	0	240	607
206	2018_12_17_13_55_41	26904	0	240	606
207	2018_12_17_13_55_41	26926	0	240	607
208	2018_12_17_13_55_41	26946	0	240	607
209	2018_12_17_13_55_41	26968	0	240	606
210	2018_12_17_13_55_41	26988	0	240	606
211	2018_12_17_13_55_41	27010	0	240	607
212	2018_12_17_13_55_41	27030	0	240	606
213	2018_12_17_13_55_41	27052	0	240	607
214	2018_12_17_13_55_41	27072	0	240	607
215	2018_12_17_13_55_41	27092	0	240	606
216	2018_12_17_13_55_41	27114	0	240	607
217	2018_12_17_13_55_41	27134	0	240	607
218	2018_12_17_13_55_41	27156	0	240	606
219	2018_12_17_13_55_41	27176	0	240	606
220	2018_12_17_13_55_41	27198	0	240	607
221	2018_12_17_13_55_41	27218	0	240	607
222	2018_12_17_13_55_41	27240	0	240	607
223	2018_12_17_13_55_41	27260	0	240	606
224	2018_12_17_13_55_41	27282	0	240	607
225	2018_12_17_13_55_41	27302	0	240	607
226	2018_12_17_13_55_41	27324	0	240	607
227	2018_12_17_13_55_41	27344	0	240	607
228	2018_12_17_13_55_41	27366	0	240	607
229	2018_12_17_13_55_41	27386	0	240	606
230	2018_12_17_13_55_41	27408	0	240	607
231	2018_12_17_13_55_41	27428	0	240	607
232	2018_12_17_13_55_41	27450	0	240	606
233	2018_12_17_13_55_41	27470	0	240	607
234	2018_12_17_13_55_41	27492	0	240	607
235	2018_12_17_13_55_41	27512	0	240	606
236	2018_12_17_13_55_42	27534	0	240	606
237	2018_12_17_13_55_42	27554	0	240	606
238	2018_12_17_13_55_42	27576	0	240	606
239	2018_12_17_13_55_42	27596	0	240	606
240	2018_12_17_13_55_42	27618	0	240	607
241	2018_12_17_13_55_42	27638	0	240	607
242	2018_12_17_13_55_42	27660	0	240	607
243	2018_12_17_13_55_42	27680	0	240	607
244	2018_12_17_13_55_42	27702	0	240	607
245	2018_12_17_13_55_42	27722	0	240	606
246	2018_12_17_13_55_42	27744	0	240	606
247	2018_12_17_13_55_42	27764	0	240	607
248	2018_12_17_13_55_42	27786	0	240	607
249	2018_12_17_13_55_42	27806	0	240	607
250	2018_12_17_13_55_42	27828	0	240	607
251	2018_12_17_13_55_42	27848	0	240	606
252	2018_12_17_13_55_42	27870	0	240	607
253	2018_12_17_13_55_42	27890	0	240	607
254	2018_12_17_13_55_42	27912	0	240	606
255	2018_12_17_13_55_42	27932	0	240	606
256	2018_12_17_13_55_42	27954	0	240	607
257	2018_12_17_13_55_42	27974	0	240	606
258	2018_12_17_13_55_42	27996	0	240	607
259	2018_12_17_13_55_42	28016	0	240	606
260	2018_12_17_13_55_42	28038	0	240	606
261	2018_12_17_13_55_42	28058	0	240	607
262	2018_12_17_13_55_42	28080	0	240	607
263	2018_12_17_13_55_42	28100	0	240	606
264	2018_12_17_13_55_42	28122	0	240	607
265	2018_12_17_13_55_42	28142	0	240	606
266	2018_12_17_13_55_42	28164	0	240	607
267	2018_12_17_13_55_42	28184	0	240	607
268	2018_12_17_13_55_42	28206	0	240	607
269	2018_12_17_13_55_42	28226	0	240	607
270	2018_12_17_13_55_42	28248	0	240	607
271	2018_12_17_13_55_42	28268	0	240	606
272	2018_12_17_13_55_42	28290	0	240	606
273	2018_12_17_13_55_42	28310	0	240	607
274	2018_12_17_13_55_42	28332	0	240	606
275	2018_12_17_13_55_42	28352	0	240	607
276	2018_12_17_13_55_42	28372	0	240	606
277	2018_12_17_13_55_42	28394	0	240	607
278	2018_12_17_13_55_42	28414	0	240	607
279	2018_12_17_13_55_42	28436	0	240	606
280	2018_12_17_13_55_42	28456	0	240	607
281	2018_12_17_13_55_42	28478	0	240	607
282	2018_12_17_13_55_42	28498	0	240	607
283	2018_12_17_13_55_42	28520	0	240	607
284	2018_12_17_13_55_43	28540	0	240	607
285	2018_12_17_13_55_43	28562	0	240	606
286	2018_12_17_13_55_43	28582	0	240	607
287	2018_12_17_13_55_43	28604	0	240	606
288	2018_12_17_13_55_43	28624	0	240	607
289	2018_12_17_13_55_43	28646	0	240	607
290	2018_12_17_13_55_43	28666	0	240	606
291	2018_12_17_13_55_43	28688	0	240	607
292	2018_12_17_13_55_43	28708	0	240	607
293	2018_12_17_13_55_43	28730	0	240	607
294	2018_12_17_13_55_43	28750	0	240	607
295	2018_12_17_13_55_43	28772	0	240	606
296	2018_12_17_13_55_43	28792	0	240	607
297	2018_12_17_13_55_43	28814	0	240	606
298	2018_12_17_13_55_43	28834	0	240	607
299	2018_12_17_13_55_43	28856	0	240	606
300	2018_12_17_13_55_43	28876	0	240	607
301	2018_12_17_13_55_43	28898	0	240	607
302	2018_12_17_13_55_43	28918	0	240	606
303	2018_12_17_13_55_43	28940	0	240	607
304	2018_12_17_13_55_43	28960	0	240	606
305	2018_12_17_13_55_43	28982	0	240	607
306	2018_12_17_13_55_43	29002	0	240	606
307	2018_12_17_13_55_43	29024	0	240	607
308	2018_12_17_13_55_43	29044	0	240	606
309	2018_12_17_13_55_43	29066	0	240	607
310	2018_12_17_13_55_43	29086	0	240	607
311	2018_12_17_13_55_43	29108	0	240	607
312	2018_12_17_13_55_43	29128	0	240	607
313	2018_12_17_13_55_43	29150	0	240	607
314	2018_12_17_13_55_43	29170	0	240	607
315	2018_12_17_13_55_43	29192	0	240	606
316	2018_12_17_13_55_43	29212	0	240	607
317	2018_12_17_13_55_43	29234	0	240	607
318	2018_12_17_13_55_43	29254	0	240	606
319	2018_12_17_13_55_43	29276	0	240	607
320	2018_12_17_13_55_43	29296	0	240	606
321	2018_12_17_13_55_43	29318	0	240	607
322	2018_12_17_13_55_43	29338	0	240	607
323	2018_12_17_13_55_43	29360	0	240	607
324	2018_12_17_13_55_43	29380	0	240	607
325	2018_12_17_13_55_43	29402	0	240	606
326	2018_12_17_13_55_43	29422	0	240	606
327	2018_12_17_13_55_43	29444	0	240	606
328	2018_12_17_13_55_43	29464	0	240	607
329	2018_12_17_13_55_43	29486	0	240	606
330	2018_12_17_13_55_44	29506	0	240	606
331	2018_12_17_13_55_44	29528	0	240	606
332	2018_12_17_13_55_44	29548	0	240	607
333	2018_12_17_13_55_44	29570	0	240	607
334	2018_12_17_13_55_44	29590	0	240	606
335	2018_12_17_13_55_44	29612	0	240	607
336	2018_12_17_13_55_44	29632	0	240	607
337	2018_12_17_13_55_44	29652	0	240	607
338	2018_12_17_13_55_44	29674	0	240	607
339	2018_12_17_13_55_44	29694	0	240	606
340	2018_12_17_13_55_44	29716	0	240	607
341	2018_12_17_13_55_44	29736	0	240	606
342	2018_12_17_13_55_44	29758	0	240	607
343	2018_12_17_13_55_44	29778	0	240	607
344	2018_12_17_13_55_44	29800	0	240	606
345	2018_12_17_13_55_44	29820	0	240	607
346	2018_12_17_13_55_44	29842	0	240	607
347	2018_12_17_13_55_44	29862	0	240	607
348	2018_12_17_13_55_44	29884	0	240	606
349	2018_12_17_13_55_44	29904	0	240	607
350	2018_12_17_13_55_44	29926	0	240	606
351	2018_12_17_13_55_44	29946	0	240	607
352	2018_12_17_13_55_44	29968	0	240	607
353	2018_12_17_13_55_44	29988	0	240	607
354	2018_12_17_13_55_44	30010	0	240	607
355	2018_12_17_13_55_44	30030	0	240	606
356	2018_12_17_13_55_44	30052	0	240	607
357	2018_12_17_13_55_44	30072	0	240	606
358	2018_12_17_13_55_44	30094	0	240	606
359	2018_12_17_13_55_44	30114	0	240	606
360	2018_12_17_13_55_44	30136	0	240	607
361	2018_12_17_13_55_44	30156	0	240	606
362	2018_12_17_13_55_44	30178	0	240	607
363	2018_12_17_13_55_44	30198	0	240	607
364	2018_12_17_13_55_44	30220	0	240	607
365	2018_12_17_13_55_44	30240	0	240	607
366	2018_12_17_13_55_44	30262	0	240	606
367	2018_12_17_13_55_44	30282	0	240	606
368	2018_12_17_13_55_44	30304	0	240	606
369	2018_12_17_13_55_44	30324	0	240	606
370	2018_12_17_13_55_44	30346	0	240	606
371	2018_12_17_13_55_44	30366	0	240	606
372	2018_12_17_13_55_44	30388	0	240	607
373	2018_12_17_13_55_44	30408	0	240	607
374	2018_12_17_13_55_44	30430	0	240	606
375	2018_12_17_13_55_44	30450	0	240	606
376	2018_12_17_13_55_44	30472	0	240	606
377	2018_12_17_13_55_44	30492	0	240	607
378	2018_12_17_13_55_44	30514	0	240	607
379	2018_12_17_13_55_45	30534	0	240	607
380	2018_12_17_13_55_45	30556	0	240	607
381	2018_12_17_13_55_45	30576	0	240	607
382	2018_12_17_13_55_45	30598	0	240	607
383	2018_12_17_13_55_45	30618	0	240	607
384	2018_12_17_13_55_45	30640	0	240	607
385	2018_12_17_13_55_45	30660	0	240	606
386	2018_12_17_13_55_45	30682	0	240	607
387	2018_12_17_13_55_45	30702	0	240	607
388	2018_12_17_13_55_45	30724	0	240	607
389	2018_12_17_13_55_45	30744	0	240	606
390	2018_12_17_13_55_45	30766	0	240	607
391	2018_12_17_13_55_45	30786	0	240	607
392	2018_12_17_13_55_45	30808	0	240	607
393	2018_12_17_13_55_45	30828	0	240	607
394	2018_12_17_13_55_45	30850	0	240	606
395	2018_12_17_13_55_45	30870	0	240	606
396	2018_12_17_13_55_45	30892	0	240	607
397	2018_12_17_13_55_45	30912	0	240	607
398	2018_12_17_13_55_45	30932	0	240	607
399	2018_12_17_13_55_45	30954	0	240	607
400	2018_12_17_13_55_45	30974	0	240	607
401	2018_12_17_13_55_45	30996	0	240	607
402	2018_12_17_13_55_45	31016	0	240	606
403	2018_12_17_13_55_45	31038	0	240	607
404	2018_12_17_13_55_45	31058	0	240	607
405	2018_12_17_13_55_45	31080	0	240	606
406	2018_12_17_13_55_45	31100	0	240	606
407	2018_12_17_13_55_45	31122	0	240	607
408	2018_12_17_13_55_45	31142	0	240	606
409	2018_12_17_13_55_45	31164	0	240	606
410	2018_12_17_13_55_45	31184	0	240	606
411	2018_12_17_13_55_45	31206	0	240	607
412	2018_12_17_13_55_45	31226	0	240	606
413	2018_12_17_13_55_45	31248	0	240	606
414	2018_12_17_13_55_45	31268	0	240	607
415	2018_12_17_13_55_45	31290	0	240	606
416	2018_12_17_13_55_45	31310	0	240	607
417	2018_12_17_13_55_45	31332	0	240	606
418	2018_12_17_13_55_45	31352	0	240	607
419	2018_12_17_13_55_45	31374	0	240	606
420	2018_12_17_13_55_45	31394	0	240	606
421	2018_12_17_13_55_45	31416	0	240	606
422	2018_12_17_13_55_45	31436	0	240	607
423	2018_12_17_13_55_45	31458	0	240	607
424	2018_12_17_13_55_45	31478	0	240	607
425	2018_12_17_13_55_45	31500	0	240	607
426	2018_12_17_13_55_46	31520	0	240	607
427	2018_12_17_13_55_46	31542	0	240	606
428	2018_12_17_13_55_46	31562	0	240	606
429	2018_12_17_13_55_46	31584	0	240	606
430	2018_12_17_13_55_46	31604	0	240	606
431	2018_12_17_13_55_46	31626	0	240	606
432	2018_12_17_13_55_46	31646	0	240	607
433	2018_12_17_13_55_46	31668	0	240	607
434	2018_12_17_13_55_46	31688	0	240	607
435	2018_12_17_13_55_46	31710	0	240	607
436	2018_12_17_13_55_46	31730	0	240	606
437	2018_12_17_13_55_46	31752	0	240	606
438	2018_12_17_13_55_46	31772	0	240	607
439	2018_12_17_13_55_46	31794	0	240	606
440	2018_12_17_13_55_46	31814	0	240	606
441	2018_12_17_13_55_46	31836	0	240	607
442	2018_12_17_13_55_46	31856	0	240	607
443	2018_12_17_13_55_46	31878	0	240	607
444	2018_12_17_13_55_46	31898	0	240	607
445	2018_12_17_13_55_46	31920	0	240	606
446	2018_12_17_13_55_46	31940	0	240	607
447	2018_12_17_13_55_46	31962	0	240	607
448	2018_12_17_13_55_46	31982	0	240	607
449	2018_12_17_13_55_46	32004	0	240	606
450	2018_12_17_13_55_46	32024	0	240	606
451	2018_12_17_13_55_46	32046	0	240	607
452	2018_12_17_13_55_46	32066	0	240	607
453	2018_12_17_13_55_46	32088	0	240	607
454	2018_12_17_13_55_46	32108	0	240	606
455	2018_12_17_13_55_46	32130	0	240	607
456	2018_12_17_13_55_46	32150	0	240	606
457	2018_12_17_13_55_46	32172	0	240	607
458	2018_12_17_13_55_46	32192	0	240	607
459	2018_12_17_13_55_46	32212	0	240	606
460	2018_12_17_13_55_46	32234	0	240	606
461	2018_12_17_13_55_46	32254	0	240	607
462	2018_12_17_13_55_46	32276	0	240	606
463	2018_12_17_13_55_46	32296	0	240	607
464	2018_12_17_13_55_46	32318	0	240	606
465	2018_12_17_13_55_46	32338	0	240	607
466	2018_12_17_13_55_46	32360	0	240	607
467	2018_12_17_13_55_46	32380	0	240	607
468	2018_12_17_13_55_46	32402	0	240	606
469	2018_12_17_13_55_46	32422	0	240	607
470	2018_12_17_13_55_46	32444	0	240	606
471	2018_12_17_13_55_46	32464	0	240	606
472	2018_12_17_13_55_46	32486	0	240	606
473	2018_12_17_13_55_46	32506	0	240	606
474	2018_12_17_13_55_47	32528	0	240	607
475	2018_12_17_13_55_47	32548	0	240	606
476	2018_12_17_13_55_47	32570	0	240	607
477	2018_12_17_13_55_47	32590	0	240	606
478	2018_12_17_13_55_47	32612	0	240	607
479	2018_12_17_13_55_47	32632	0	240	607
480	2018_12_17_13_55_47	32654	0	240	606
481	2018_12_17_13_55_47	32674	0	240	607
482	2018_12_17_13_55_47	32696	0	240	607
483	2018_12_17_13_55_47	32716	0	240	606
484	2018_12_17_13_55_47	32738	0	240	606
485	2018_12_17_13_55_47	32758	0	240	606
486	2018_12_17_13_55_47	32780	0	240	606
487	2018_12_17_13_55_47	32800	0	240	606
488	2018_12_17_13_55_47	32822	0	240	606
489	2018_12_17_13_55_47	32842	0	240	606
490	2018_12_17_13_55_47	32864	0	240	606
491	2018_12_17_13_55_47	32884	0	240	607
492	2018_12_17_13_55_47	32906	0	240	607
493	2018_12_17_13_55_47	32926	0	240	607
494	2018_12_17_13_55_47	32948	0	240	606
495	2018_12_17_13_55_47	32968	0	240	607
496	2018_12_17_13_55_47	32990	0	240	606
497	2018_12_17_13_55_47	33010	0	240	606
498	2018_12_17_13_55_47	33032	0	240	606
499	2018_12_17_13_55_47	33052	0	240	607
500	2018_12_17_13_55_47	33074	0	240	607
501	2018_12_17_13_55_47	33094	0	240	607
502	2018_12_17_13_55_47	33116	0	240	607
503	2018_12_17_13_55_47	33136	0	240	607
504	2018_12_17_13_55_47	33158	0	240	606
505	2018_12_17_13_55_47	33178	0	240	606
506	2018_12_17_13_55_47	33200	0	240	606
507	2018_12_17_13_55_47	33220	0	240	606
508	2018_12_17_13_55_47	33242	0	240	606
509	2018_12_17_13_55_47	33262	0	240	607
510	2018_12_17_13_55_47	33284	0	240	607
511	2018_12_17_13_55_47	33304	0	240	606
512	2018_12_17_13_55_47	33326	0	240	607
513	2018_12_17_13_55_47	33346	0	240	607
514	2018_12_17_13_55_47	33368	0	240	606
515	2018_12_17_13_55_47	33388	0	240	606
516	2018_12_17_13_55_47	33410	0	240	607
517	2018_12_17_13_55_47	33430	0	240	606
518	2018_12_17_13_55_47	33452	0	240	606
519	2018_12_17_13_55_47	33472	0	240	607
520	2018_12_17_13_55_47	33492	0	240	606
521	2018_12_17_13_55_47	33514	0	240	606
522	2018_12_17_13_55_48	33534	0	240	606
523	2018_12_17_13_55_48	33556	0	240	606
524	2018_12_17_13_55_48	33576	0	240	607
525	2018_12_17_13_55_48	33598	0	240	606
526	2018_12_17_13_55_48	33618	0	240	607
527	2018_12_17_13_55_48	33640	0	240	606
528	2018_12_17_13_55_48	33660	0	240	606
529	2018_12_17_13_55_48	33682	0	240	606
530	2018_12_17_13_55_48	33702	0	240	606
531	2018_12_17_13_55_48	33724	0	240	606
532	2018_12_17_13_55_48	33744	0	240	606
533	2018_12_17_13_55_48	33766	0	240	606
534	2018_12_17_13_55_48	33786	0	240	606
535	2018_12_17_13_55_48	33808	0	240	606
536	2018_12_17_13_55_48	33828	0	240	606
537	2018_12_17_13_55_48	33850	0	240	606
538	2018_12_17_13_55_48	33870	0	240	606
539	2018_12_17_13_55_48	33892	0	240	606
540	2018_12_17_13_55_48	33912	0	240	606
541	2018_12_17_13_55_48	33934	0	240	606
542	2018_12_17_13_55_48	33954	0	240	606
543	2018_12_17_13_55_48	33976	0	240	606
544	2018_12_17_13_55_48	33996	0	240	606
545	2018_12_17_13_55_48	34018	0	240	606
546	2018_12_17_13_55_48	34038	0	240	607
547	2018_12_17_13_55_48	34060	0	240	606
548	2018_12_17_13_55_48	34080	0	240	606
549	2018_12_17_13_55_48	34102	0	240	606
550	2018_12_17_13_55_48	34122	0	240	606
551	2018_12_17_13_55_48	34144	0	240	606
552	2018_12_17_13_55_48	34164	0	240	606
553	2018_12_17_13_55_48	34186	0	240	606
554	2018_12_17_13_55_48	34206	0	240	606
555	2018_12_17_13_55_48	34228	0	240	607
556	2018_12_17_13_55_48	34248	0	240	607
557	2018_12_17_13_55_48	34270	0	240	606
558	2018_12_17_13_55_48	34290	0	240	606
559	2018_12_17_13_55_48	34312	0	240	607
560	2018_12_17_13_55_48	34332	0	240	607
561	2018_12_17_13_55_48	34354	0	240	607
562	2018_12_17_13_55_48	34374	0	240	607
563	2018_12_17_13_55_48	34396	0	240	606
564	2018_12_17_13_55_48	34416	0	240	606
565	2018_12_17_13_55_48	34438	0	240	606
566	2018_12_17_13_55_48	34458	0	240	606
567	2018_12_17_13_55_48	34480	0	240	607
568	2018_12_17_13_55_48	34500	0	240	606
569	2018_12_17_13_55_49	34522	0	240	606
570	2018_12_17_13_55_49	34542	0	240	606
571	2018_12_17_13_55_49	34564	0	240	606
572	2018_12_17_13_55_49	34584	0	240	606
573	2018_12_17_13_55_49	34606	0	240	606
574	2018_12_17_13_55_49	34626	0	240	606
575	2018_12_17_13_55_49	34648	0	240	606
576	2018_12_17_13_55_49	34668	0	240	607
577	2018_12_17_13_55_49	34690	0	240	606
578	2018_12_17_13_55_49	34710	0	240	607
579	2018_12_17_13_55_49	34732	0	240	607
580	2018_12_17_13_55_49	34752	0	240	606
581	2018_12_17_13_55_49	34772	0	240	606
582	2018_12_17_13_55_49	34794	0	240	606
583	2018_12_17_13_55_49	34814	0	240	606
584	2018_12_17_13_55_49	34836	0	240	607
585	2018_12_17_13_55_49	34856	0	240	606
586	2018_12_17_13_55_49	34878	0	240	606
587	2018_12_17_13_55_49	34898	0	240	607
588	2018_12_17_13_55_49	34920	0	240	606
589	2018_12_17_13_55_49	34940	0	240	607
590	2018_12_17_13_55_49	34962	0	240	606
591	2018_12_17_13_55_49	34982	0	240	606
592	2018_12_17_13_55_49	35004	0	240	606
593	2018_12_17_13_55_49	35024	0	240	606
594	2018_12_17_13_55_49	35046	0	240	607
595	2018_12_17_13_55_49	35066	0	240	606
596	2018_12_17_13_55_49	35088	0	240	606
597	2018_12_17_13_55_49	35108	0	240	607
598	2018_12_17_13_55_49	35130	0	240	607
599	2018_12_17_13_55_49	35150	0	240	607
600	2018_12_17_13_55_49	35172	0	240	606
601	2018_12_17_13_55_49	35192	0	240	607
602	2018_12_17_13_55_49	35214	0	240	607
603	2018_12_17_13_55_49	35234	0	240	607
604	2018_12_17_13_55_49	35256	0	240	606
605	2018_12_17_13_55_49	35276	0	240	606
606	2018_12_17_13_55_49	35298	0	240	606
607	2018_12_17_13_55_49	35318	0	240	607
608	2018_12_17_13_55_49	35340	0	240	607
609	2018_12_17_13_55_49	35360	0	240	607
610	2018_12_17_13_55_49	35382	0	240	606
611	2018_12_17_13_55_49	35402	0	240	607
612	2018_12_17_13_55_49	35424	0	240	606
613	2018_12_17_13_55_49	35444	0	240	606
614	2018_12_17_13_55_49	35466	0	240	607
615	2018_12_17_13_55_49	35486	0	240	606
616	2018_12_17_13_55_49	35508	0	240	606
617	2018_12_17_13_55_50	35528	0	240	606
618	2018_12_17_13_55_50	35550	0	240	607
619	2018_12_17_13_55_50	35570	0	240	606
620	2018_12_17_13_55_50	35592	0	240	606
621	2018_12_17_13_55_50	35612	0	240	606
622	2018_12_17_13_55_50	35634	0	240	607
623	2018_12_17_13_55_50	35654	0	240	606
624	2018_12_17_13_55_50	35676	0	240	607
625	2018_12_17_13_55_50	35696	0	240	606
626	2018_12_17_13_55_50	35718	0	240	606
627	2018_12_17_13_55_50	35738	0	240	607
628	2018_12_17_13_55_50	35760	0	240	606
629	2018_12_17_13_55_50	35780	0	240	606
630	2018_12_17_13_55_50	35802	0	240	607
631	2018_12_17_13_55_50	35822	0	240	606
632	2018_12_17_13_55_50	35844	0	240	606
633	2018_12_17_13_55_50	35864	0	240	606
634	2018_12_17_13_55_50	35886	0	240	606
635	2018_12_17_13_55_50	35906	0	240	606
636	2018_12_17_13_55_50	35928	0	240	606
637	2018_12_17_13_55_50	35948	0	240	607
638	2018_12_17_13_55_50	35970	0	240	607
639	2018_12_17_13_55_50	35990	0	240	606
640	2018_12_17_13_55_50	36012	0	240	607
641	2018_12_17_13_55_50	36032	0	240	606
642	2018_12_17_13_55_50	36052	0	240	606
643	2018_12_17_13_55_50	36074	0	240	607
644	2018_12_17_13_55_50	36094	0	240	606
645	2018_12_17_13_55_50	36116	0	240	606
646	2018_12_17_13_55_50	36136	0	240	607
647	2018_12_17_13_55_50	36158	0	240	606
648	2018_12_17_13_55_50	36178	0	240	606
649	2018_12_17_13_55_50	36200	0	240	607
650	2018_12_17_13_55_50	36220	0	240	606
651	2018_12_17_13_55_50	36242	0	240	607
652	2018_12_17_13_55_50	36262	0	240	606
653	2018_12_17_13_55_50	36284	0	240	606
654	2018_12_17_13_55_50	36304	0	240	607
655	2018_12_17_13_55_50	36326	0	240	607
656	2018_12_17_13_55_50	36346	0	240	606
657	2018_12_17_13_55_50	36368	0	240	607
658	2018_12_17_13_55_50	36388	0	240	606
659	2018_12_17_13_55_50	36410	0	240	607
660	2018_12_17_13_55_50	36430	0	240	607
661	2018_12_17_13_55_50	36452	0	240	607
662	2018_12_17_13_55_50	36472	0	240	606
663	2018_12_17_13_55_50	36494	0	240	606
664	2018_12_17_13_55_51	36514	0	240	606
665	2018_12_17_13_55_51	36536	0	240	606
666	2018_12_17_13_55_51	36556	0	240	606
667	2018_12_17_13_55_51	36578	0	240	606
668	2018_12_17_13_55_51	36598	0	240	606
669	2018_12_17_13_55_51	36620	0	240	607
670	2018_12_17_13_55_51	36640	0	240	606
671	2018_12_17_13_55_51	36662	0	240	607
672	2018_12_17_13_55_51	36682	0	240	606
673	2018_12_17_13_55_51	36704	0	240	606
674	2018_12_17_13_55_51	36724	0	240	606
675	2018_12_17_13_55_51	36746	0	240	606
676	2018_12_17_13_55_51	36766	0	240	606
677	2018_12_17_13_55_51	36788	0	240	607
678	2018_12_17_13_55_51	36808	0	240	607
679	2018_12_17_13_55_51	36830	0	240	607
680	2018_12_17_13_55_51	36850	0	240	606
681	2018_12_17_13_55_51	36872	0	240	606
682	2018_12_17_13_55_51	36892	0	240	606
683	2018_12_17_13_55_51	36914	0	240	607
684	2018_12_17_13_55_51	36934	0	240	607
685	2018_12_17_13_55_51	36956	0	240	607
686	2018_12_17_13_55_51	36976	0	240	606
687	2018_12_17_13_55_51	36998	0	240	607
688	2018_12_17_13_55_51	37018	0	240	607
689	2018_12_17_13_55_51	37040	0	240	607
690	2018_12_17_13_55_51	37060	0	240	606
691	2018_12_17_13_55_51	37082	0	240	607
692	2018_12_17_13_55_51	37102	0	240	606
693	2018_12_17_13_55_51	37124	0	240	606
694	2018_12_17_13_55_51	37144	0	240	606
695	2018_12_17_13_55_51	37166	0	240	607
696	2018_12_17_13_55_51	37186	0	240	607
697	2018_12_17_13_55_51	37208	0	240	606
698	2018_12_17_13_55_51	37228	0	240	607
699	2018_12_17_13_55_51	37250	0	240	607
700	2018_12_17_13_55_51	37270	0	240	606
701	2018_12_17_13_55_51	37292	0	240	606
702	2018_12_17_13_55_51	37312	0	240	606
703	2018_12_17_13_55_51	37332	0	240	606
704	2018_12_17_13_55_51	37354	0	240	607
705	2018_12_17_13_55_51	37374	0	240	607
706	2018_12_17_13_55_51	37396	0	240	607
707	2018_12_17_13_55_51	37416	0	240	606
708	2018_12_17_13_55_51	37438	0	240	606
709	2018_12_17_13_55_51	37458	0	240	606
710	2018_12_17_13_55_51	37480	0	240	607
711	2018_12_17_13_55_51	37500	0	240	606
712	2018_12_17_13_55_52	37522	0	240	606
713	2018_12_17_13_55_52	37542	0	240	606
714	2018_12_17_13_55_52	37564	0	240	607
715	2018_12_17_13_55_52	37584	0	240	607
716	2018_12_17_13_55_52	37606	0	240	606
717	2018_12_17_13_55_52	37626	0	240	606
718	2018_12_17_13_55_52	37648	0	240	607
719	2018_12_17_13_55_52	37668	0	240	606
720	2018_12_17_13_55_52	37690	0	240	606
721	2018_12_17_13_55_52	37710	0	240	606
722	2018_12_17_13_55_52	37732	0	240	607
723	2018_12_17_13_55_52	37752	0	240	606
724	2018_12_17_13_55_52	37774	0	240	607
725	2018_12_17_13_55_52	37794	0	240	606
726	2018_12_17_13_55_52	37816	0	240	606
727	2018_12_17_13_55_52	37836	0	240	606
728	2018_12_17_13_55_52	37858	0	240	607
729	2018_12_17_13_55_52	37878	0	240	606
730	2018_12_17_13_55_52	37900	0	240	606
731	2018_12_17_13_55_52	37920	0	240	606
732	2018_12_17_13_55_52	37942	0	240	607
733	2018_12_17_13_55_52	37962	0	240	606
734	2018_12_17_13_55_52	37984	0	240	607
735	2018_12_17_13_55_52	38004	0	240	606
736	2018_12_17_13_55_52	38026	0	240	606
737	2018_12_17_13_55_52	38046	0	240	606
738	2018_12_17_13_55_52	38068	0	240	607
739	2018_12_17_13_55_52	38088	0	240	607
740	2018_12_17_13_55_52	38110	0	240	606
741	2018_12_17_13_55_52	38130	0	240	606
742	2018_12_17_13_55_52	38152	0	240	607
743	2018_12_17_13_55_52	38172	0	240	606
744	2018_12_17_13_55_52	38194	0	240	606
745	2018_12_17_13_55_52	38214	0	240	607
746	2018_12_17_13_55_52	38236	0	240	606
747	2018_12_17_13_55_52	38256	0	240	606
748	2018_12_17_13_55_52	38278	0	240	606
749	2018_12_17_13_55_52	38298	0	240	607
750	2018_12_17_13_55_52	38320	0	240	606
751	2018_12_17_13_55_52	38340	0	240	606
752	2018_12_17_13_55_52	38362	0	240	606
753	2018_12_17_13_55_52	38382	0	240	607
754	2018_12_17_13_55_52	38404	0	240	606
755	2018_12_17_13_55_52	38424	0	240	606
756	2018_12_17_13_55_52	38446	0	240	607
757	2018_12_17_13_55_52	38466	0	240	607
758	2018_12_17_13_55_52	38488	0	240	606
759	2018_12_17_13_55_52	38508	0	240	607
760	2018_12_17_13_55_53	38530	0	240	606
761	2018_12_17_13_55_53	38550	0	240	606
762	2018_12_17_13_55_53	38572	0	240	606
763	2018_12_17_13_55_53	38592	0	240	606
764	2018_12_17_13_55_53	38612	0	240	606
765	2018_12_17_13_55_53	38634	0	240	606
766	2018_12_17_13_55_53	38654	0	240	606
767	2018_12_17_13_55_53	38676	0	240	607
768	2018_12_17_13_55_53	38696	0	240	606
769	2018_12_17_13_55_53	38718	0	240	607
770	2018_12_17_13_55_53	38738	0	240	606
771	2018_12_17_13_55_53	38760	0	240	606
772	2018_12_17_13_55_53	38780	0	240	606
773	2018_12_17_13_55_53	38802	0	240	607
774	2018_12_17_13_55_53	38822	0	240	607
775	2018_12_17_13_55_53	38844	0	240	606
776	2018_12_17_13_55_53	38864	0	240	606
777	2018_12_17_13_55_53	38886	0	240	606
778	2018_12_17_13_55_53	38906	0	240	606
779	2018_12_17_13_55_53	38928	0	240	606
780	2018_12_17_13_55_53	38948	0	240	606
781	2018_12_17_13_55_53	38970	0	240	606
782	2018_12_17_13_55_53	38990	0	240	606
783	2018_12_17_13_55_53	39012	0	240	606
784	2018_12_17_13_55_53	39032	0	240	607
785	2018_12_17_13_55_53	39054	0	240	606
786	2018_12_17_13_55_53	39074	0	240	606
787	2018_12_17_13_55_53	39096	0	240	607
788	2018_12_17_13_55_53	39116	0	240	607
789	2018_12_17_13_55_53	39138	0	240	606
790	2018_12_17_13_55_53	39158	0	240	607
791	2018_12_17_13_55_53	39180	0	240	606
792	2018_12_17_13_55_53	39200	0	240	606
793	2018_12_17_13_55_53	39222	0	240	607
794	2018_12_17_13_55_53	39242	0	240	606
795	2018_12_17_13_55_53	39264	0	240	606
796	2018_12_17_13_55_53	39284	0	240	606
797	2018_12_17_13_55_53	39306	0	240	607
798	2018_12_17_13_55_53	39326	0	240	606
799	2018_12_17_13_55_53	39348	0	240	606
800	2018_12_17_13_55_53	39368	0	240	606
801	2018_12_17_13_55_53	39390	0	240	606
802	2018_12_17_13_55_53	39410	0	240	606
803	2018_12_17_13_55_53	39432	0	240	606
804	2018_12_17_13_55_53	39452	0	240	606
805	2018_12_17_13_55_53	39474	0	240	606
806	2018_12_17_13_55_53	39494	0	240	607
807	2018_12_17_13_55_54	39516	0	240	606
808	2018_12_17_13_55_54	39536	0	240	606
809	2018_12_17_13_55_54	39558	0	240	606
810	2018_12_17_13_55_54	39578	0	240	606
811	2018_12_17_13_55_54	39600	0	240	606
812	2018_12_17_13_55_54	39620	0	240	606
813	2018_12_17_13_55_54	39642	0	240	607
814	2018_12_17_13_55_54	39662	0	240	606
815	2018_12_17_13_55_54	39684	0	240	606
816	2018_12_17_13_55_54	39704	0	240	606
817	2018_12_17_13_55_54	39726	0	240	607
818	2018_12_17_13_55_54	39746	0	240	607
819	2018_12_17_13_55_54	39768	0	240	606
820	2018_12_17_13_55_54	39788	0	240	607
821	2018_12_17_13_55_54	39810	0	240	606
822	2018_12_17_13_55_54	39830	0	240	606
823	2018_12_17_13_55_54	39852	0	240	606
824	2018_12_17_13_55_54	39872	0	240	606
825	2018_12_17_13_55_54	39892	0	240	606
826	2018_12_17_13_55_54	39914	0	240	606
827	2018_12_17_13_55_54	39934	0	240	606
828	2018_12_17_13_55_54	39956	0	240	606
829	2018_12_17_13_55_54	39976	0	240	607
830	2018_12_17_13_55_54	39998	0	240	606
831	2018_12_17_13_55_54	40018	0	240	606
832	2018_12_17_13_55_54	40040	0	240	607
833	2018_12_17_13_55_54	40060	0	240	606
834	2018_12_17_13_55_54	40082	0	240	606
835	2018_12_17_13_55_54	40102	0	240	606
836	2018_12_17_13_55_54	40124	0	240	607
837	2018_12_17_13_55_54	40144	0	240	606
838	2018_12_17_13_55_54	40166	0	240	606
839	2018_12_17_13_55_54	40186	0	240	606
840	2018_12_17_13_55_54	40208	0	240	607
841	2018_12_17_13_55_54	40228	0	240	607
842	2018_12_17_13_55_54	40250	0	240	607
843	2018_12_17_13_55_54	40270	0	240	606
844	2018_12_17_13_55_54	40292	0	240	606
845	2018_12_17_13_55_54	40312	0	240	606
846	2018_12_17_13_55_54	40334	0	240	607
847	2018_12_17_13_55_54	40354	0	240	606
848	2018_12_17_13_55_54	40376	0	240	606
849	2018_12_17_13_55_54	40396	0	240	606
850	2018_12_17_13_55_54	40418	0	240	606
851	2018_12_17_13_55_54	40438	0	240	606
852	2018_12_17_13_55_54	40460	0	240	607
853	2018_12_17_13_55_54	40480	0	240	607
854	2018_12_17_13_55_54	40502	0	240	606
855	2018_12_17_13_55_55	40522	0	240	607
856	2018_12_17_13_55_55	40544	0	240	606
857	2018_12_17_13_55_55	40564	0	240	606
858	2018_12_17_13_55_55	40586	0	240	606
859	2018_12_17_13_55_55	40606	0	240	606
860	2018_12_17_13_55_55	40628	0	240	606
861	2018_12_17_13_55_55	40648	0	240	606
862	2018_12_17_13_55_55	40670	0	240	606
863	2018_12_17_13_55_55	40690	0	240	607
864	2018_12_17_13_55_55	40712	0	240	606
865	2018_12_17_13_55_55	40732	0	240	606
866	2018_12_17_13_55_55	40754	0	240	607
867	2018_12_17_13_55_55	40774	0	240	607
868	2018_12_17_13_55_55	40796	0	240	607
869	2018_12_17_13_55_55	40816	0	240	606
870	2018_12_17_13_55_55	40838	0	240	607
871	2018_12_17_13_55_55	40858	0	240	607
872	2018_12_17_13_55_55	40880	0	240	606
873	2018_12_17_13_55_55	40900	0	240	607
874	2018_12_17_13_55_55	40922	0	240	607
875	2018_12_17_13_55_55	40942	0	240	606
876	2018_12_17_13_55_55	40964	0	240	606
877	2018_12_17_13_55_55	40984	0	240	606
878	2018_12_17_13_55_55	41006	0	240	606
879	2018_12_17_13_55_55	41026	0	240	606
880	2018_12_17_13_55_55	41048	0	240	606
881	2018_12_17_13_55_55	41068	0	240	606
882	2018_12_17_13_55_55	41090	0	240	606
883	2018_12_17_13_55_55	41110	0	240	606
884	2018_12_17_13_55_55	41132	0	240	606
885	2018_12_17_13_55_55	41152	0	240	606
886	2018_12_17_13_55_55	41172	0	240	606
887	2018_12_17_13_55_55	41194	0	240	606
888	2018_12_17_13_55_55	41214	0	240	606
889	2018_12_17_13_55_55	41236	0	240	606
890	2018_12_17_13_55_55	41256	0	240	606
891	2018_12_17_13_55_55	41278	0	240	607
892	2018_12_17_13_55_55	41298	0	240	606
893	2018_12_17_13_55_55	41320	0	240	606
894	2018_12_17_13_55_55	41340	0	240	606
895	2018_12_17_13_55_55	41362	0	240	606
896	2018_12_17_13_55_55	41382	0	240	606
897	2018_12_17_13_55_55	41404	0	240	606
898	2018_12_17_13_55_55	41424	0	240	606
899	2018_12_17_13_55_55	41446	0	240	606
900	2018_12_17_13_55_55	41466	0	240	607
901	2018_12_17_13_55_55	41488	0	240	607
902	2018_12_17_13_55_56	41508	0	240	606
903	2018_12_17_13_55_56	41530	0	240	606
904	2018_12_17_13_55_56	41550	0	240	607
905	2018_12_17_13_55_56	41572	0	240	607
906	2018_12_17_13_55_56	41592	0	240	607
907	2018_12_17_13_55_56	41614	0	240	606
908	2018_12_17_13_55_56	41634	0	240	606
909	2018_12_17_13_55_56	41656	0	240	606
910	2018_12_17_13_55_56	41676	0	240	606
911	2018_12_17_13_55_56	41698	0	240	606
912	2018_12_17_13_55_56	41718	0	240	606
913	2018_12_17_13_55_56	41740	0	240	606
914	2018_12_17_13_55_56	41760	0	240	607
915	2018_12_17_13_55_56	41782	0	240	606
916	2018_12_17_13_55_56	41802	0	240	606
917	2018_12_17_13_55_56	41824	0	240	606
918	2018_12_17_13_55_56	41844	0	240	606
919	2018_12_17_13_55_56	41866	0	240	607
920	2018_12_17_13_55_56	41886	0	240	606
921	2018_12_17_13_55_56	41908	0	240	606
922	2018_12_17_13_55_56	41928	0	240	606
923	2018_12_17_13_55_56	41950	0	240	606
924	2018_12_17_13_55_56	41970	0	240	607
925	2018_12_17_13_55_56	41992	0	240	606
926	2018_12_17_13_55_56	42012	0	240	606
927	2018_12_17_13_55_56	42034	0	240	606
928	2018_12_17_13_55_56	42054	0	240	606
929	2018_12_17_13_55_56	42076	0	240	606
930	2018_12_17_13_55_56	42096	0	240	606
931	2018_12_17_13_55_56	42118	0	240	606
932	2018_12_17_13_55_56	42138	0	240	606
933	2018_12_17_13_55_56	42160	0	240	606
934	2018_12_17_13_55_56	42180	0	240	606
935	2018_12_17_13_55_56	42202	0	240	606
936	2018_12_17_13_55_56	42222	0	240	606
937	2018_12_17_13_55_56	42244	0	240	606
938	2018_12_17_13_55_56	42264	0	240	606
939	2018_12_17_13_55_56	42286	0	240	606
940	2018_12_17_13_55_56	42306	0	240	607
941	2018_12_17_13_55_56	42328	0	240	607
942	2018_12_17_13_55_56	42348	0	240	606
943	2018_12_17_13_55_56	42370	0	240	606
944	2018_12_17_13_55_56	42390	0	240	606
945	2018_12_17_13_55_56	42412	0	240	606
946	2018_12_17_13_55_56	42432	0	240	606
947	2018_12_17_13_55_56	42452	0	240	606
948	2018_12_17_13_55_56	42474	0	240	606
949	2018_12_17_13_55_56	42494	0	240	606
950	2018_12_17_13_55_57	42516	0	240	606
951	2018_12_17_13_55_57	42536	0	240	606
952	2018_12_17_13_55_57	42558	0	240	606
953	2018_12_17_13_55_57	42578	0	240	606
954	2018_12_17_13_55_57	42600	0	240	606
955	2018_12_17_13_55_57	42620	0	240	606
956	2018_12_17_13_55_57	42642	0	240	606
957	2018_12_17_13_55_57	42662	0	240	606
958	2018_12_17_13_55_57	42684	0	240	606
959	2018_12_17_13_55_57	42704	0	240	606
960	2018_12_17_13_55_57	42726	0	240	606
961	2018_12_17_13_55_57	42746	0	240	607
962	2018_12_17_13_55_57	42768	0	240	607
963	2018_12_17_13_55_57	42788	0	240	606
964	2018_12_17_13_55_57	42810	0	240	606
965	2018_12_17_13_55_57	42830	0	240	606
966	2018_12_17_13_55_57	42852	0	240	606
967	2018_12_17_13_55_57	42872	0	240	606
968	2018_12_17_13_55_57	42894	0	240	606
969	2018_12_17_13_55_57	42914	0	240	606
970	2018_12_17_13_55_57	42936	0	240	606
971	2018_12_17_13_55_57	42956	0	240	606
972	2018_12_17_13_55_57	42978	0	240	606
973	2018_12_17_13_55_57	42998	0	240	606
974	2018_12_17_13_55_57	43020	0	240	606
975	2018_12_17_13_55_57	43040	0	240	606
976	2018_12_17_13_55_57	43062	0	240	607
977	2018_12_17_13_55_57	43082	0	240	606
978	2018_12_17_13_55_57	43104	0	240	606
979	2018_12_17_13_55_57	43124	0	240	606
980	2018_12_17_13_55_57	43146	0	240	606
981	2018_12_17_13_55_57	43166	0	240	607
982	2018_12_17_13_55_57	43188	0	240	606
983	2018_12_17_13_55_57	43208	0	240	606
984	2018_12_17_13_55_57	43230	0	240	606
985	2018_12_17_13_55_57	43250	0	240	606
986	2018_12_17_13_55_57	43272	0	240	606
987	2018_12_17_13_55_57	43292	0	240	606
988	2018_12_17_13_55_57	43314	0	240	606
989	2018_12_17_13_55_57	43334	0	240	606
990	2018_12_17_13_55_57	43356	0	240	606
991	2018_12_17_13_55_57	43376	0	240	606
992	2018_12_17_13_55_57	43398	0	240	606
993	2018_12_17_13_55_57	43418	0	240	606
994	2018_12_17_13_55_57	43440	0	240	606
995	2018_12_17_13_55_57	43460	0	240	607
996	2018_12_17_13_55_57	43482	0	240	606
997	2018_12_17_13_55_57	43502	0	240	607
998	2018_12_17_13_55_58	43524	0	240	606
999	2018_12_17_13_55_58	43544	0	240	606
1000	2018_12_17_13_55_58	43566	0	240	606
1001	2018_12_17_13_55_58	43586	0	240	607
1002	2018_12_17_13_55_58	43608	0	240	607
1003	2018_12_17_13_55_58	43628	0	240	606
1004	2018_12_17_13_55_58	43650	0	240	606
1005	2018_12_17_13_55_58	43670	0	240	606
1006	2018_12_17_13_55_58	43692	0	240	606
1007	2018_12_17_13_55_58	43712	0	240	606
1008	2018_12_17_13_55_58	43732	0	240	606
1009	2018_12_17_13_55_58	43754	0	240	606
1010	2018_12_17_13_55_58	43774	0	240	606
1011	2018_12_17_13_55_58	43796	0	240	606
1012	2018_12_17_13_55_58	43816	0	240	606
1013	2018_12_17_13_55_58	43838	0	240	606
1014	2018_12_17_13_55_58	43858	0	240	606
1015	2018_12_17_13_55_58	43880	0	240	606
1016	2018_12_17_13_55_58	43900	0	240	606
1017	2018_12_17_13_55_58	43922	0	240	606
1018	2018_12_17_13_55_58	43942	0	240	606
1019	2018_12_17_13_55_58	43964	0	240	606
1020	2018_12_17_13_55_58	43984	0	240	606
1021	2018_12_17_13_55_58	44006	0	240	606
1022	2018_12_17_13_55_58	44026	0	240	606
1023	2018_12_17_13_55_58	44048	0	240	606
1024	2018_12_17_13_55_58	44068	0	240	606
1025	2018_12_17_13_55_58	44090	0	240	606
1026	2018_12_17_13_55_58	44110	0	240	606
1027	2018_12_17_13_55_58	44132	0	240	606
1028	2018_12_17_13_55_58	44152	0	240	607
1029	2018_12_17_13_55_58	44174	0	240	606
1030	2018_12_17_13_55_58	44194	0	240	606
1031	2018_12_17_13_55_58	44216	0	240	606
1032	2018_12_17_13_55_58	44236	0	240	606
1033	2018_12_17_13_55_58	44258	0	240	606
1034	2018_12_17_13_55_58	44278	0	240	606
1035	2018_12_17_13_55_58	44300	0	240	606
1036	2018_12_17_13_55_58	44320	0	240	606
1037	2018_12_17_13_55_58	44342	0	240	606
1038	2018_12_17_13_55_58	44362	0	240	607
1039	2018_12_17_13_55_58	44384	0	240	606
1040	2018_12_17_13_55_58	44404	0	240	606
1041	2018_12_17_13_55_58	44426	0	240	606
1042	2018_12_17_13_55_58	44446	0	240	607
1043	2018_12_17_13_55_58	44468	0	240	606
1044	2018_12_17_13_55_58	44488	0	240	607
1045	2018_12_17_13_55_59	44510	0	240	606
1046	2018_12_17_13_55_59	44530	0	240	607
1047	2018_12_17_13_55_59	44552	0	240	607
1048	2018_12_17_13_55_59	44572	0	240	606
1049	2018_12_17_13_55_59	44594	0	240	606
1050	2018_12_17_13_55_59	44614	0	240	606
1051	2018_12_17_13_55_59	44636	0	240	607
1052	2018_12_17_13_55_59	44656	0	240	607
1053	2018_12_17_13_55_59	44678	0	240	607
1054	2018_12_17_13_55_59	44698	0	240	606
1055	2018_12_17_13_55_59	44720	0	240	607
1056	2018_12_17_13_55_59	44740	0	240	606
1057	2018_12_17_13_55_59	44762	0	240	606
1058	2018_12_17_13_55_59	44782	0	240	606
1059	2018_12_17_13_55_59	44804	0	240	606
1060	2018_12_17_13_55_59	44824	0	240	607
1061	2018_12_17_13_55_59	44846	0	240	606
1062	2018_12_17_13_55_59	44866	0	240	606
1063	2018_12_17_13_55_59	44888	0	240	606
1064	2018_12_17_13_55_59	44908	0	240	607
1065	2018_12_17_13_55_59	44930	0	240	607
1066	2018_12_17_13_55_59	44950	0	240	607
1067	2018_12_17_13_55_59	44972	0	240	607
1068	2018_12_17_13_55_59	44992	0	240	606
1069	2018_12_17_13_55_59	45012	0	240	607
1070	2018_12_17_13_55_59	45034	0	240	606
1071	2018_12_17_13_55_59	45054	0	240	606
1072	2018_12_17_13_55_59	45076	0	240	607
1073	2018_12_17_13_55_59	45096	0	240	606
1074	2018_12_17_13_55_59	45118	0	240	607
1075	2018_12_17_13_55_59	45138	0	240	607
1076	2018_12_17_13_55_59	45160	0	240	606
1077	2018_12_17_13_55_59	45180	0	240	606
1078	2018_12_17_13_55_59	45202	0	240	606
1079	2018_12_17_13_55_59	45222	0	240	606
1080	2018_12_17_13_55_59	45244	0	240	606
1081	2018_12_17_13_55_59	45264	0	240	607
1082	2018_12_17_13_55_59	45286	0	240	606
1083	2018_12_17_13_55_59	45306	0	240	607
1084	2018_12_17_13_55_59	45328	0	240	607
1085	2018_12_17_13_55_59	45348	0	240	606
1086	2018_12_17_13_55_59	45370	0	240	606
1087	2018_12_17_13_55_59	45390	0	240	606
1088	2018_12_17_13_55_59	45412	0	240	607
1089	2018_12_17_13_55_59	45432	0	240	606
1090	2018_12_17_13_55_59	45454	0	240	607
1091	2018_12_17_13_55_59	45474	0	240	606
1092	2018_12_17_13_55_59	45496	0	240	606
1093	2018_12_17_13_56_0	45516	0	240	607
1094	2018_12_17_13_56_0	45538	0	240	607
1095	2018_12_17_13_56_0	45558	0	240	606
1096	2018_12_17_13_56_0	45580	0	240	607
1097	2018_12_17_13_56_0	45600	0	240	607
1098	2018_12_17_13_56_0	45622	0	240	606
1099	2018_12_17_13_56_0	45642	0	240	606
1100	2018_12_17_13_56_0	45664	0	240	606
1101	2018_12_17_13_56_0	45684	0	240	607
1102	2018_12_17_13_56_0	45706	0	240	606
1103	2018_12_17_13_56_0	45726	0	240	607
1104	2018_12_17_13_56_0	45748	0	240	606
1105	2018_12_17_13_56_0	45768	0	240	606
1106	2018_12_17_13_56_0	45790	0	240	607
1107	2018_12_17_13_56_0	45810	0	240	606
1108	2018_12_17_13_56_0	45832	0	240	607
1109	2018_12_17_13_56_0	45852	0	240	606
1110	2018_12_17_13_56_0	45874	0	240	607
1111	2018_12_17_13_56_0	45894	0	240	607
1112	2018_12_17_13_56_0	45916	0	240	606
1113	2018_12_17_13_56_0	45936	0	240	607
1114	2018_12_17_13_56_0	45958	0	240	606
1115	2018_12_17_13_56_0	45978	0	240	606
1116	2018_12_17_13_56_0	46000	0	240	606
1117	2018_12_17_13_56_0	46020	0	240	607
1118	2018_12_17_13_56_0	46042	0	240	607
1119	2018_12_17_13_56_0	46062	0	240	606
1120	2018_12_17_13_56_0	46084	0	240	606
1121	2018_12_17_13_56_0	46104	0	240	606
1122	2018_12_17_13_56_0	46126	0	240	606
1123	2018_12_17_13_56_0	46146	0	240	606
1124	2018_12_17_13_56_0	46168	0	240	606
1125	2018_12_17_13_56_0	46188	0	240	606
1126	2018_12_17_13_56_0	46210	0	240	606
1127	2018_12_17_13_56_0	46230	0	240	606
1128	2018_12_17_13_56_0	46252	0	240	607
1129	2018_12_17_13_56_0	46272	0	240	606
1130	2018_12_17_13_56_0	46292	0	240	607
1131	2018_12_17_13_56_0	46314	0	240	607
1132	2018_12_17_13_56_0	46334	0	240	606
1133	2018_12_17_13_56_0	46356	0	240	606
1134	2018_12_17_13_56_0	46376	0	240	606
1135	2018_12_17_13_56_0	46398	0	240	607
1136	2018_12_17_13_56_0	46418	0	240	607
1137	2018_12_17_13_56_0	46440	0	240	606
1138	2018_12_17_13_56_0	46460	0	240	607
1139	2018_12_17_13_56_0	46482	0	240	607
1140	2018_12_17_13_56_1	46502	0	240	606
1141	2018_12_17_13_56_1	46524	0	240	607
1142	2018_12_17_13_56_1	46544	0	240	606
1143	2018_12_17_13_56_1	46566	0	240	606
1144	2018_12_17_13_56_1	46586	0	240	606
1145	2018_12_17_13_56_1	46608	0	240	607
1146	2018_12_17_13_56_1	46628	0	240	606
1147	2018_12_17_13_56_1	46650	0	240	606
1148	2018_12_17_13_56_1	46670	0	240	606
1149	2018_12_17_13_56_1	46692	0	240	606
1150	2018_12_17_13_56_1	46712	0	240	606
1151	2018_12_17_13_56_1	46734	0	240	606
1152	2018_12_17_13_56_1	46754	0	240	606
1153	2018_12_17_13_56_1	46776	0	240	607
1154	2018_12_17_13_56_1	46796	0	240	606
1155	2018_12_17_13_56_1	46818	0	240	606
1156	2018_12_17_13_56_1	46838	0	240	607
1157	2018_12_17_13_56_1	46860	0	240	606
1158	2018_12_17_13_56_1	46880	0	240	606
1159	2018_12_17_13_56_1	46902	0	240	606
1160	2018_12_17_13_56_1	46922	0	240	606
1161	2018_12_17_13_56_1	46944	0	240	606
1162	2018_12_17_13_56_1	46964	0	240	607
1163	2018_12_17_13_56_1	46986	0	240	606
1164	2018_12_17_13_56_1	47006	0	240	606
1165	2018_12_17_13_56_1	47028	0	240	606
1166	2018_12_17_13_56_1	47048	0	240	606
1167	2018_12_17_13_56_1	47070	0	240	606
1168	2018_12_17_13_56_1	47090	0	240	606
1169	2018_12_17_13_56_1	47112	0	240	606
1170	2018_12_17_13_56_1	47132	0	240	607
1171	2018_12_17_13_56_1	47154	0	240	607
1172	2018_12_17_13_56_1	47174	0	240	606
1173	2018_12_17_13_56_1	47196	0	240	607
1174	2018_12_17_13_56_1	47216	0	240	606
1175	2018_12_17_13_56_1	47238	0	240	606
1176	2018_12_17_13_56_1	47258	0	240	606
1177	2018_12_17_13_56_1	47280	0	240	606
1178	2018_12_17_13_56_1	47300	0	240	607
1179	2018_12_17_13_56_1	47322	0	240	606
1180	2018_12_17_13_56_1	47342	0	240	606
1181	2018_12_17_13_56_1	47364	0	240	606
1182	2018_12_17_13_56_1	47384	0	240	606
1183	2018_12_17_13_56_1	47406	0	240	606
1184	2018_12_17_13_56_1	47426	0	240	606
1185	2018_12_17_13_56_1	47448	0	240	606
1186	2018_12_17_13_56_1	47468	0	240	606
1187	2018_12_17_13_56_1	47490	0	240	607
1188	2018_12_17_13_56_2	47510	0	240	606
1189	2018_12_17_13_56_2	47532	0	240	607
1190	2018_12_17_13_56_2	47552	0	240	607
1191	2018_12_17_13_56_2	47572	0	240	606
1192	2018_12_17_13_56_2	47594	0	240	607
1193	2018_12_17_13_56_2	47614	0	240	606
1194	2018_12_17_13_56_2	47636	0	240	606
1195	2018_12_17_13_56_2	47656	0	240	606
1196	2018_12_17_13_56_2	47678	0	240	607
1197	2018_12_17_13_56_2	47698	0	240	606
1198	2018_12_17_13_56_2	47720	0	240	607
1199	2018_12_17_13_56_2	47740	0	240	606
1200	2018_12_17_13_56_2	47762	0	240	606
1201	2018_12_17_13_56_2	47782	0	240	606
1202	2018_12_17_13_56_2	47804	0	240	606
1203	2018_12_17_13_56_2	47824	0	240	606
1204	2018_12_17_13_56_2	47846	0	240	606
1205	2018_12_17_13_56_2	47866	0	240	606
1206	2018_12_17_13_56_2	47888	0	240	606
1207	2018_12_17_13_56_2	47908	0	240	606
1208	2018_12_17_13_56_2	47930	0	240	607
1209	2018_12_17_13_56_2	47950	0	240	606
1210	2018_12_17_13_56_2	47972	0	240	606
1211	2018_12_17_13_56_2	47992	0	240	606
1212	2018_12_17_13_56_2	48014	0	240	606
1213	2018_12_17_13_56_2	48034	0	240	606
1214	2018_12_17_13_56_2	48056	0	240	607
1215	2018_12_17_13_56_2	48076	0	240	606
1216	2018_12_17_13_56_2	48098	0	240	606
1217	2018_12_17_13_56_2	48118	0	240	606
1218	2018_12_17_13_56_2	48140	0	240	606
1219	2018_12_17_13_56_2	48160	0	240	606
1220	2018_12_17_13_56_2	48182	0	240	606
1221	2018_12_17_13_56_2	48202	0	240	607
1222	2018_12_17_13_56_2	48224	0	240	606
1223	2018_12_17_13_56_2	48244	0	240	606
1224	2018_12_17_13_56_2	48266	0	240	606
1225	2018_12_17_13_56_2	48286	0	240	606
1226	2018_12_17_13_56_2	48308	0	240	606
1227	2018_12_17_13_56_2	48328	0	240	606
1228	2018_12_17_13_56_2	48350	0	240	607
1229	2018_12_17_13_56_2	48370	0	240	606
1230	2018_12_17_13_56_2	48392	0	240	606
1231	2018_12_17_13_56_2	48412	0	240	606
1232	2018_12_17_13_56_2	48434	0	240	606
1233	2018_12_17_13_56_2	48454	0	240	606
1234	2018_12_17_13_56_2	48476	0	240	606
1235	2018_12_17_13_56_2	48496	0	240	607
1236	2018_12_17_13_56_3	48518	0	240	607
1237	2018_12_17_13_56_3	48538	0	240	607
1238	2018_12_17_13_56_3	48560	0	240	606
1239	2018_12_17_13_56_3	48580	0	240	606
1240	2018_12_17_13_56_3	48602	0	240	607
1241	2018_12_17_13_56_3	48622	0	240	607
1242	2018_12_17_13_56_3	48644	0	240	606
1243	2018_12_17_13_56_3	48664	0	240	606
1244	2018_12_17_13_56_3	48686	0	240	606
1245	2018_12_17_13_56_3	48706	0	240	606
1246	2018_12_17_13_56_3	48728	0	240	606
1247	2018_12_17_13_56_3	48748	0	240	607
1248	2018_12_17_13_56_3	48770	0	240	606
1249	2018_12_17_13_56_3	48790	0	240	606
1250	2018_12_17_13_56_3	48812	0	240	606
1251	2018_12_17_13_56_3	48832	0	240	606
1252	2018_12_17_13_56_3	48852	0	240	606
1253	2018_12_17_13_56_3	48874	0	240	606
1254	2018_12_17_13_56_3	48894	0	240	606
1255	2018_12_17_13_56_3	48916	0	240	606
1256	2018_12_17_13_56_3	48936	0	240	606
1257	2018_12_17_13_56_3	48958	0	240	606
1258	2018_12_17_13_56_3	48978	0	240	606
1259	2018_12_17_13_56_3	49000	0	240	607
1260	2018_12_17_13_56_3	49020	0	240	606
1261	2018_12_17_13_56_3	49042	0	240	606
1262	2018_12_17_13_56_3	49062	0	240	606
1263	2018_12_17_13_56_3	49084	0	240	606
1264	2018_12_17_13_56_3	49104	0	240	607
1265	2018_12_17_13_56_3	49126	0	240	606
1266	2018_12_17_13_56_3	49146	0	240	606
1267	2018_12_17_13_56_3	49168	0	240	606
1268	2018_12_17_13_56_3	49188	0	240	606
1269	2018_12_17_13_56_3	49210	0	240	607
1270	2018_12_17_13_56_3	49230	0	240	606
1271	2018_12_17_13_56_3	49252	0	240	607
1272	2018_12_17_13_56_3	49272	0	240	606
1273	2018_12_17_13_56_3	49294	0	240	606
1274	2018_12_17_13_56_3	49314	0	240	606
1275	2018_12_17_13_56_3	49336	0	240	606
1276	2018_12_17_13_56_3	49356	0	240	607
1277	2018_12_17_13_56_3	49378	0	240	606
1278	2018_12_17_13_56_3	49398	0	240	606
1279	2018_12_17_13_56_3	49420	0	240	606
1280	2018_12_17_13_56_3	49440	0	240	606
1281	2018_12_17_13_56_3	49462	0	240	606
1282	2018_12_17_13_56_3	49482	0	240	606
1283	2018_12_17_13_56_4	49504	0	240	606
1284	2018_12_17_13_56_4	49524	0	240	606
1285	2018_12_17_13_56_4	49546	0	240	606
1286	2018_12_17_13_56_4	49566	0	240	607
1287	2018_12_17_13_56_4	49588	0	240	606
1288	2018_12_17_13_56_4	49608	0	240	606
1289	2018_12_17_13_56_4	49630	0	240	606
1290	2018_12_17_13_56_4	49650	0	240	606
1291	2018_12_17_13_56_4	49672	0	240	606
1292	2018_12_17_13_56_4	49692	0	240	606
1293	2018_12_17_13_56_4	49714	0	240	606
1294	2018_12_17_13_56_4	49734	0	240	606
1295	2018_12_17_13_56_4	49756	0	240	607
1296	2018_12_17_13_56_4	49776	0	240	606
1297	2018_12_17_13_56_4	49798	0	240	606
1298	2018_12_17_13_56_4	49818	0	240	606
1299	2018_12_17_13_56_4	49840	0	240	607
1300	2018_12_17_13_56_4	49860	0	240	606
1301	2018_12_17_13_56_4	49882	0	240	607
1302	2018_12_17_13_56_4	49902	0	240	606
1303	2018_12_17_13_56_4	49924	0	240	607
1304	2018_12_17_13_56_4	49944	0	240	606
1305	2018_12_17_13_56_4	49966	0	240	606
1306	2018_12_17_13_56_4	49986	0	240	606
1307	2018_12_17_13_56_4	50008	0	240	606
1308	2018_12_17_13_56_4	50028	0	240	606
1309	2018_12_17_13_56_4	50050	0	240	606
1310	2018_12_17_13_56_4	50070	0	240	606
1311	2018_12_17_13_56_4	50092	0	240	606
1312	2018_12_17_13_56_4	50112	0	240	607
1313	2018_12_17_13_56_4	50132	0	240	606
1314	2018_12_17_13_56_4	50154	0	240	606
1315	2018_12_17_13_56_4	50174	0	240	606
1316	2018_12_17_13_56_4	50196	0	240	607
1317	2018_12_17_13_56_4	50216	0	240	607
1318	2018_12_17_13_56_4	50238	0	240	607
1319	2018_12_17_13_56_4	50258	0	240	607
1320	2018_12_17_13_56_4	50280	0	240	606
1321	2018_12_17_13_56_4	50300	0	240	606
1322	2018_12_17_13_56_4	50322	0	240	606
1323	2018_12_17_13_56_4	50342	0	240	606
1324	2018_12_17_13_56_4	50364	0	240	606
1325	2018_12_17_13_56_4	50384	0	240	606
1326	2018_12_17_13_56_4	50406	0	240	606
1327	2018_12_17_13_56_4	50426	0	240	606
1328	2018_12_17_13_56_4	50448	0	240	606
1329	2018_12_17_13_56_4	50468	0	240	606
1330	2018_12_17_13_56_4	50490	0	240	606
1331	2018_12_17_13_56_5	50510	0	240	606
1332	2018_12_17_13_56_5	50532	0	240	606
1333	2018_12_17_13_56_5	50552	0	240	606
1334	2018_12_17_13_56_5	50574	0	240	606
1335	2018_12_17_13_56_5	50594	0	240	606
1336	2018_12_17_13_56_5	50616	0	240	606
1337	2018_12_17_13_56_5	50636	0	240	606
1338	2018_12_17_13_56_5	50658	0	240	606
1339	2018_12_17_13_56_5	50678	0	240	606
1340	2018_12_17_13_56_5	50700	0	240	607
1341	2018_12_17_13_56_5	50720	0	240	606
1342	2018_12_17_13_56_5	50742	0	240	606
1343	2018_12_17_13_56_5	50762	0	240	606
1344	2018_12_17_13_56_5	50784	0	240	606
1345	2018_12_17_13_56_5	50804	0	240	606
1346	2018_12_17_13_56_5	50826	0	240	607
1347	2018_12_17_13_56_5	50846	0	240	606
1348	2018_12_17_13_56_5	50868	0	240	606
1349	2018_12_17_13_56_5	50888	0	240	606
1350	2018_12_17_13_56_5	50910	0	240	606
1351	2018_12_17_13_56_5	50930	0	240	606
1352	2018_12_17_13_56_5	50952	0	240	607
1353	2018_12_17_13_56_5	50972	0	240	606
1354	2018_12_17_13_56_5	50994	0	240	606
1355	2018_12_17_13_56_5	51014	0	240	606
1356	2018_12_17_13_56_5	51036	0	240	606
1357	2018_12_17_13_56_5	51056	0	240	606
1358	2018_12_17_13_56_5	51078	0	240	606
1359	2018_12_17_13_56_5	51098	0	240	606
1360	2018_12_17_13_56_5	51120	0	240	606
1361	2018_12_17_13_56_5	51140	0	240	607
1362	2018_12_17_13_56_5	51162	0	240	606
1363	2018_12_17_13_56_5	51182	0	240	606
1364	2018_12_17_13_56_5	51204	0	240	606
1365	2018_12_17_13_56_5	51224	0	240	606
1366	2018_12_17_13_56_5	51246	0	240	606
1367	2018_12_17_13_56_5	51266	0	240	607
1368	2018_12_17_13_56_5	51288	0	240	607
1369	2018_12_17_13_56_5	51308	0	240	607
1370	2018_12_17_13_56_5	51330	0	240	607
1371	2018_12_17_13_56_5	51350	0	240	607
1372	2018_12_17_13_56_5	51372	0	240	607
1373	2018_12_17_13_56_5	51392	0	240	607
1374	2018_12_17_13_56_5	51412	0	240	607
1375	2018_12_17_13_56_5	51434	0	240	607
1376	2018_12_17_13_56_5	51454	0	240	607
1377	2018_12_17_13_56_5	51476	0	240	607
1378	2018_12_17_13_56_5	51496	0	240	607
1379	2018_12_17_13_56_6	51518	0	240	607
1380	2018_12_17_13_56_6	51538	0	240	607
1381	2018_12_17_13_56_6	51560	0	240	607
1382	2018_12_17_13_56_6	51580	0	240	607
1383	2018_12_17_13_56_6	51602	0	240	607
1384	2018_12_17_13_56_6	51622	0	240	607
1385	2018_12_17_13_56_6	51644	0	240	607
1386	2018_12_17_13_56_6	51664	0	240	607
1387	2018_12_17_13_56_6	51686	0	240	607
1388	2018_12_17_13_56_6	51706	0	240	606
1389	2018_12_17_13_56_6	51728	0	240	606
1390	2018_12_17_13_56_6	51748	0	240	606
1391	2018_12_17_13_56_6	51770	0	240	607
1392	2018_12_17_13_56_6	51790	0	240	606
1393	2018_12_17_13_56_6	51812	0	240	606
1394	2018_12_17_13_56_6	51832	0	240	606
1395	2018_12_17_13_56_6	51854	0	240	607
1396	2018_12_17_13_56_6	51874	0	240	606
1397	2018_12_17_13_56_6	51896	0	240	606
1398	2018_12_17_13_56_6	51916	0	240	607
1399	2018_12_17_13_56_6	51938	0	240	606
1400	2018_12_17_13_56_6	51958	0	240	606
1401	2018_12_17_13_56_6	51980	0	240	606
1402	2018_12_17_13_56_6	52000	0	240	607
1403	2018_12_17_13_56_6	52022	0	240	606
1404	2018_12_17_13_56_6	52042	0	240	607
1405	2018_12_17_13_56_6	52064	0	240	606
1406	2018_12_17_13_56_6	52084	0	240	606
1407	2018_12_17_13_56_6	52106	0	240	607
1408	2018_12_17_13_56_6	52126	0	240	606
1409	2018_12_17_13_56_6	52148	0	240	606
1410	2018_12_17_13_56_6	52168	0	240	606
1411	2018_12_17_13_56_6	52190	0	240	606
1412	2018_12_17_13_56_6	52210	0	240	606
1413	2018_12_17_13_56_6	52232	0	240	606
1414	2018_12_17_13_56_6	52252	0	240	606
1415	2018_12_17_13_56_6	52274	0	240	606
1416	2018_12_17_13_56_6	52294	0	240	606
1417	2018_12_17_13_56_6	52316	0	240	606
1418	2018_12_17_13_56_6	52336	0	240	606
1419	2018_12_17_13_56_6	52358	0	240	607
1420	2018_12_17_13_56_6	52378	0	240	606
1421	2018_12_17_13_56_6	52400	0	240	606
1422	2018_12_17_13_56_6	52420	0	240	607
1423	2018_12_17_13_56_6	52442	0	240	606
1424	2018_12_17_13_56_6	52462	0	240	606
1425	2018_12_17_13_56_6	52484	0	240	606
1426	2018_12_17_13_56_7	52504	0	240	606
1427	2018_12_17_13_56_7	52526	0	240	606
1428	2018_12_17_13_56_7	52546	0	240	606
1429	2018_12_17_13_56_7	52568	0	240	606
1430	2018_12_17_13_56_7	52588	0	240	607
1431	2018_12_17_13_56_7	52610	0	240	607
1432	2018_12_17_13_56_7	52630	0	240	607
1433	2018_12_17_13_56_7	52652	0	240	607
1434	2018_12_17_13_56_7	52672	0	240	606
1435	2018_12_17_13_56_7	52692	0	240	606
1436	2018_12_17_13_56_7	52714	0	240	606
1437	2018_12_17_13_56_7	52734	0	240	606
1438	2018_12_17_13_56_7	52756	0	240	606
1439	2018_12_17_13_56_7	52776	0	240	606
1440	2018_12_17_13_56_7	52798	0	240	606
1441	2018_12_17_13_56_7	52818	0	240	606
1442	2018_12_17_13_56_7	52840	0	240	606
1443	2018_12_17_13_56_7	52860	0	240	606
1444	2018_12_17_13_56_7	52882	0	240	606
1445	2018_12_17_13_56_7	52902	0	240	606
1446	2018_12_17_13_56_7	52924	0	240	607
1447	2018_12_17_13_56_7	52944	0	240	606
1448	2018_12_17_13_56_7	52966	0	240	606
1449	2018_12_17_13_56_7	52986	0	240	606
1450	2018_12_17_13_56_7	53008	0	240	607
1451	2018_12_17_13_56_7	53028	0	240	607
1452	2018_12_17_13_56_7	53050	0	240	606
1453	2018_12_17_13_56_7	53070	0	240	606
1454	2018_12_17_13_56_7	53092	0	240	606
1455	2018_12_17_13_56_7	53112	0	240	606
1456	2018_12_17_13_56_7	53134	0	240	606
1457	2018_12_17_13_56_7	53154	0	240	606
1458	2018_12_17_13_56_7	53176	0	240	606
1459	2018_12_17_13_56_7	53196	0	240	606
1460	2018_12_17_13_56_7	53218	0	240	606
1461	2018_12_17_13_56_7	53238	0	240	606
1462	2018_12_17_13_56_7	53260	0	240	606
1463	2018_12_17_13_56_7	53280	0	240	606
1464	2018_12_17_13_56_7	53302	0	240	606
1465	2018_12_17_13_56_7	53322	0	240	606
1466	2018_12_17_13_56_7	53344	0	240	606
1467	2018_12_17_13_56_7	53364	0	240	606
1468	2018_12_17_13_56_7	53386	0	240	606
1469	2018_12_17_13_56_7	53406	0	240	606
1470	2018_12_17_13_56_7	53428	0	240	606
1471	2018_12_17_13_56_7	53448	0	240	606
1472	2018_12_17_13_56_7	53470	0	240	606
1473	2018_12_17_13_56_7	53490	0	240	606
1474	2018_12_17_13_56_8	53512	0	240	606
1475	2018_12_17_13_56_8	53532	0	240	606
1476	2018_12_17_13_56_8	53554	0	240	606
1477	2018_12_17_13_56_8	53574	0	240	606
1478	2018_12_17_13_56_8	53596	0	240	606
1479	2018_12_17_13_56_8	53616	0	240	606
1480	2018_12_17_13_56_8	53638	0	240	606
1481	2018_12_17_13_56_8	53658	0	240	606
1482	2018_12_17_13_56_8	53680	0	240	606
1483	2018_12_17_13_56_8	53700	0	240	606
1484	2018_12_17_13_56_8	53722	0	240	606
1485	2018_12_17_13_56_8	53742	0	240	606
1486	2018_12_17_13_56_8	53764	0	240	606
1487	2018_12_17_13_56_8	53784	0	240	606
1488	2018_12_17_13_56_8	53806	0	240	606
1489	2018_12_17_13_56_8	53826	0	240	606
1490	2018_12_17_13_56_8	53848	0	240	606
1491	2018_12_17_13_56_8	53868	0	240	606
1492	2018_12_17_13_56_8	53890	0	240	606
1493	2018_12_17_13_56_8	53910	0	240	606
1494	2018_12_17_13_56_8	53932	0	240	606
1495	2018_12_17_13_56_8	53952	0	240	606
1496	2018_12_17_13_56_8	53972	0	240	606
1497	2018_12_17_13_56_8	53994	0	240	606
1498	2018_12_17_13_56_8	54014	0	240	606
1499	2018_12_17_13_56_8	54036	0	240	606
1500	2018_12_17_13_56_8	54056	0	240	606
1501	2018_12_17_13_56_8	54078	0	240	606
1502	2018_12_17_13_56_8	54098	0	240	606
1503	2018_12_17_13_56_8	54120	0	240	606
1504	2018_12_17_13_56_8	54140	0	240	606
1505	2018_12_17_13_56_8	54162	0	240	606
1506	2018_12_17_13_56_8	54182	0	240	606
1507	2018_12_17_13_56_8	54204	0	240	606
1508	2018_12_17_13_56_8	54224	0	240	606
1509	2018_12_17_13_56_8	54246	0	240	606
1510	2018_12_17_13_56_8	54266	0	240	606
1511	2018_12_17_13_56_8	54288	0	240	606
1512	2018_12_17_13_56_8	54308	0	240	607
1513	2018_12_17_13_56_8	54330	0	240	607
1514	2018_12_17_13_56_8	54350	0	240	606
1515	2018_12_17_13_56_8	54372	0	240	606
1516	2018_12_17_13_56_8	54392	0	240	606
1517	2018_12_17_13_56_8	54414	0	240	607
1518	2018_12_17_13_56_8	54434	0	240	606
1519	2018_12_17_13_56_8	54456	0	240	606
1520	2018_12_17_13_56_8	54476	0	240	606
1521	2018_12_17_13_56_9	54498	0	240	606
1522	2018_12_17_13_56_9	54518	0	240	606
1523	2018_12_17_13_56_9	54540	0	240	606
1524	2018_12_17_13_56_9	54560	0	240	606
1525	2018_12_17_13_56_9	54582	0	240	606
1526	2018_12_17_13_56_9	54602	0	240	606
1527	2018_12_17_13_56_9	54624	0	240	606
1528	2018_12_17_13_56_9	54644	0	240	606
1529	2018_12_17_13_56_9	54666	0	240	606
1530	2018_12_17_13_56_9	54686	0	240	606
1531	2018_12_17_13_56_9	54708	0	240	606
1532	2018_12_17_13_56_9	54728	0	240	606
1533	2018_12_17_13_56_9	54750	0	240	606
1534	2018_12_17_13_56_9	54770	0	240	606
1535	2018_12_17_13_56_9	54792	0	240	606
1536	2018_12_17_13_56_9	54812	0	240	606
1537	2018_12_17_13_56_9	54834	0	240	606
1538	2018_12_17_13_56_9	54854	0	240	606
1539	2018_12_17_13_56_9	54876	0	240	606
1540	2018_12_17_13_56_9	54896	0	240	606
1541	2018_12_17_13_56_9	54918	0	240	606
1542	2018_12_17_13_56_9	54938	0	240	606
1543	2018_12_17_13_56_9	54960	0	240	606
1544	2018_12_17_13_56_9	54980	0	240	606
1545	2018_12_17_13_56_9	55002	0	240	606
1546	2018_12_17_13_56_9	55022	0	240	606
1547	2018_12_17_13_56_9	55044	0	240	606
1548	2018_12_17_13_56_9	55064	0	240	606
1549	2018_12_17_13_56_9	55086	0	240	606
1550	2018_12_17_13_56_9	55106	0	240	606
1551	2018_12_17_13_56_9	55128	0	240	606
1552	2018_12_17_13_56_9	55148	0	240	606
1553	2018_12_17_13_56_9	55170	0	240	606
1554	2018_12_17_13_56_9	55190	0	240	606
1555	2018_12_17_13_56_9	55212	0	240	606
1556	2018_12_17_13_56_9	55232	0	240	606
1557	2018_12_17_13_56_9	55252	0	240	606
1558	2018_12_17_13_56_9	55274	0	240	606
1559	2018_12_17_13_56_9	55294	0	240	606
1560	2018_12_17_13_56_9	55316	0	240	606
1561	2018_12_17_13_56_9	55336	0	240	606
1562	2018_12_17_13_56_9	55358	0	240	606
1563	2018_12_17_13_56_9	55378	0	240	606
1564	2018_12_17_13_56_9	55400	0	240	606
1565	2018_12_17_13_56_9	55420	0	240	606
1566	2018_12_17_13_56_9	55442	0	240	606
1567	2018_12_17_13_56_9	55462	0	240	606
1568	2018_12_17_13_56_9	55484	0	240	606
1569	2018_12_17_13_56_10	55504	0	240	606
1570	2018_12_17_13_56_10	55526	0	240	606
1571	2018_12_17_13_56_10	55546	0	240	606
1572	2018_12_17_13_56_10	55568	0	240	606
1573	2018_12_17_13_56_10	55588	0	240	607
1574	2018_12_17_13_56_10	55610	0	240	606
1575	2018_12_17_13_56_10	55630	0	240	606
1576	2018_12_17_13_56_10	55652	0	240	606
1577	2018_12_17_13_56_10	55672	0	240	606
1578	2018_12_17_13_56_10	55694	0	240	606
1579	2018_12_17_13_56_10	55714	0	240	606
1580	2018_12_17_13_56_10	55736	0	240	606
1581	2018_12_17_13_56_10	55756	0	240	606
1582	2018_12_17_13_56_10	55778	0	240	606
1583	2018_12_17_13_56_10	55798	0	240	606
1584	2018_12_17_13_56_10	55820	0	240	606
1585	2018_12_17_13_56_10	55840	0	240	606
1586	2018_12_17_13_56_10	55862	0	240	606
1587	2018_12_17_13_56_10	55882	0	240	606
1588	2018_12_17_13_56_10	55904	0	240	606
1589	2018_12_17_13_56_10	55924	0	240	606
1590	2018_12_17_13_56_10	55946	0	240	606
1591	2018_12_17_13_56_10	55966	0	240	606
1592	2018_12_17_13_56_10	55988	0	240	606
1593	2018_12_17_13_56_10	56008	0	240	606
1594	2018_12_17_13_56_10	56030	0	240	606
1595	2018_12_17_13_56_10	56050	0	240	606
1596	2018_12_17_13_56_10	56072	0	240	607
1597	2018_12_17_13_56_10	56092	0	240	606
1598	2018_12_17_13_56_10	56114	0	240	606
1599	2018_12_17_13_56_10	56134	0	240	606
1600	2018_12_17_13_56_10	56156	0	240	606
1601	2018_12_17_13_56_10	56176	0	240	606
1602	2018_12_17_13_56_10	56198	0	240	606
1603	2018_12_17_13_56_10	56218	0	240	606
1604	2018_12_17_13_56_10	56240	0	240	606
1605	2018_12_17_13_56_10	56260	0	240	606
1606	2018_12_17_13_56_10	56282	0	240	606
1607	2018_12_17_13_56_10	56302	0	240	606
1608	2018_12_17_13_56_10	56324	0	240	606
1609	2018_12_17_13_56_10	56344	0	240	606
1610	2018_12_17_13_56_10	56366	0	240	606
1611	2018_12_17_13_56_10	56386	0	240	607
1612	2018_12_17_13_56_10	56408	0	240	606
1613	2018_12_17_13_56_10	56428	0	240	606
1614	2018_12_17_13_56_10	56450	0	240	606
1615	2018_12_17_13_56_10	56470	0	240	606
1616	2018_12_17_13_56_10	56492	0	240	606
1617	2018_12_17_13_56_11	56512	0	240	606
1618	2018_12_17_13_56_11	56532	0	240	606
1619	2018_12_17_13_56_11	56554	0	240	606
1620	2018_12_17_13_56_11	56574	0	240	606
1621	2018_12_17_13_56_11	56596	0	240	606
1622	2018_12_17_13_56_11	56616	0	240	606
1623	2018_12_17_13_56_11	56638	0	240	606
1624	2018_12_17_13_56_11	56658	0	240	606
1625	2018_12_17_13_56_11	56680	0	240	606
1626	2018_12_17_13_56_11	56700	0	240	606
1627	2018_12_17_13_56_11	56722	0	240	606
1628	2018_12_17_13_56_11	56742	0	240	606
1629	2018_12_17_13_56_11	56764	0	240	606
1630	2018_12_17_13_56_11	56784	0	240	606
1631	2018_12_17_13_56_11	56806	0	240	607
1632	2018_12_17_13_56_11	56826	0	240	606
1633	2018_12_17_13_56_11	56848	0	240	606
1634	2018_12_17_13_56_11	56868	0	240	606
1635	2018_12_17_13_56_11	56890	0	240	606
1636	2018_12_17_13_56_11	56910	0	240	606
1637	2018_12_17_13_56_11	56932	0	240	606
1638	2018_12_17_13_56_11	56952	0	240	606
1639	2018_12_17_13_56_11	56974	0	240	606
1640	2018_12_17_13_56_11	56994	0	240	607
1641	2018_12_17_13_56_11	57016	0	240	606
1642	2018_12_17_13_56_11	57036	0	240	606
1643	2018_12_17_13_56_11	57058	0	240	606
1644	2018_12_17_13_56_11	57078	0	240	606
1645	2018_12_17_13_56_11	57100	0	240	606
1646	2018_12_17_13_56_11	57120	0	240	606
1647	2018_12_17_13_56_11	57142	0	240	606
1648	2018_12_17_13_56_11	57162	0	240	606
1649	2018_12_17_13_56_11	57184	0	240	606
1650	2018_12_17_13_56_11	57204	0	240	606
1651	2018_12_17_13_56_11	57226	0	240	606
1652	2018_12_17_13_56_11	57246	0	240	606
1653	2018_12_17_13_56_11	57268	0	240	606
1654	2018_12_17_13_56_11	57288	0	240	606
1655	2018_12_17_13_56_11	57310	0	240	606
1656	2018_12_17_13_56_11	57330	0	240	606
1657	2018_12_17_13_56_11	57352	0	240	606
1658	2018_12_17_13_56_11	57372	0	240	606
1659	2018_12_17_13_56_11	57394	0	240	606
1660	2018_12_17_13_56_11	57414	0	240	606
1661	2018_12_17_13_56_11	57436	0	240	606
1662	2018_12_17_13_56_11	57456	0	240	607
1663	2018_12_17_13_56_11	57478	0	240	606
1664	2018_12_17_13_56_12	57498	0	240	606
1665	2018_12_17_13_56_12	57520	0	240	606
1666	2018_12_17_13_56_12	57540	0	240	606
1667	2018_12_17_13_56_12	57562	0	240	606
1668	2018_12_17_13_56_12	57582	0	240	606
1669	2018_12_17_13_56_12	57604	0	240	606
1670	2018_12_17_13_56_12	57624	0	240	606
1671	2018_12_17_13_56_12	57646	0	240	606
1672	2018_12_17_13_56_12	57666	0	240	607
1673	2018_12_17_13_56_12	57688	0	240	606
1674	2018_12_17_13_56_12	57708	0	240	606
1675	2018_12_17_13_56_12	57730	0	240	606
1676	2018_12_17_13_56_12	57750	0	240	606
1677	2018_12_17_13_56_12	57772	0	240	606
1678	2018_12_17_13_56_12	57792	0	240	606
1679	2018_12_17_13_56_12	57812	0	240	606
1680	2018_12_17_13_56_12	57834	0	240	606
1681	2018_12_17_13_56_12	57854	0	240	606
1682	2018_12_17_13_56_12	57876	0	240	606
1683	2018_12_17_13_56_12	57896	0	240	606
1684	2018_12_17_13_56_12	57918	0	240	606
1685	2018_12_17_13_56_12	57938	0	240	606
1686	2018_12_17_13_56_12	57960	0	240	606
1687	2018_12_17_13_56_12	57980	0	240	606
1688	2018_12_17_13_56_12	58002	0	240	606
1689	2018_12_17_13_56_12	58022	0	240	606
1690	2018_12_17_13_56_12	58044	0	240	606
1691	2018_12_17_13_56_12	58064	0	240	606
1692	2018_12_17_13_56_12	58086	0	240	606
1693	2018_12_17_13_56_12	58106	0	240	606
1694	2018_12_17_13_56_12	58128	0	240	606
1695	2018_12_17_13_56_12	58148	0	240	606
1696	2018_12_17_13_56_12	58170	0	240	606
1697	2018_12_17_13_56_12	58190	0	240	606
1698	2018_12_17_13_56_12	58212	0	240	606
1699	2018_12_17_13_56_12	58232	0	240	606
1700	2018_12_17_13_56_12	58254	0	240	606
1701	2018_12_17_13_56_12	58274	0	240	606
1702	2018_12_17_13_56_12	58296	0	240	606
1703	2018_12_17_13_56_12	58316	0	240	606
1704	2018_12_17_13_56_12	58338	0	240	606
1705	2018_12_17_13_56_12	58358	0	240	606
1706	2018_12_17_13_56_12	58380	0	240	606
1707	2018_12_17_13_56_12	58400	0	240	606
1708	2018_12_17_13_56_12	58422	0	240	606
1709	2018_12_17_13_56_12	58442	0	240	606
1710	2018_12_17_13_56_12	58464	0	240	606
1711	2018_12_17_13_56_12	58484	0	240	606
1712	2018_12_17_13_56_13	58506	0	240	606
1713	2018_12_17_13_56_13	58526	0	240	606
1714	2018_12_17_13_56_13	58548	0	240	606
1715	2018_12_17_13_56_13	58568	0	240	606
1716	2018_12_17_13_56_13	58590	0	240	606
1717	2018_12_17_13_56_13	58610	0	240	606
1718	2018_12_17_13_56_13	58632	0	240	606
1719	2018_12_17_13_56_13	58652	0	240	606
1720	2018_12_17_13_56_13	58674	0	240	606
1721	2018_12_17_13_56_13	58694	0	240	606
1722	2018_12_17_13_56_13	58716	0	240	606
1723	2018_12_17_13_56_13	58736	0	240	606
1724	2018_12_17_13_56_13	58758	0	240	606
1725	2018_12_17_13_56_13	58778	0	240	606
1726	2018_12_17_13_56_13	58800	0	240	606
1727	2018_12_17_13_56_13	58820	0	240	606
1728	2018_12_17_13_56_13	58842	0	240	606
1729	2018_12_17_13_56_13	58862	0	240	606
1730	2018_12_17_13_56_13	58884	0	240	606
1731	2018_12_17_13_56_13	58904	0	240	606
1732	2018_12_17_13_56_13	58926	0	240	606
1733	2018_12_17_13_56_13	58946	0	240	606
1734	2018_12_17_13_56_13	58968	0	240	606
1735	2018_12_17_13_56_13	58988	0	240	606
1736	2018_12_17_13_56_13	59010	0	240	606
1737	2018_12_17_13_56_13	59030	0	240	606
1738	2018_12_17_13_56_13	59052	0	240	606
1739	2018_12_17_13_56_13	59072	0	240	606
1740	2018_12_17_13_56_13	59092	0	240	606
1741	2018_12_17_13_56_13	59114	0	240	606
1742	2018_12_17_13_56_13	59134	0	240	606
1743	2018_12_17_13_56_13	59156	0	240	606
1744	2018_12_17_13_56_13	59176	0	240	606
1745	2018_12_17_13_56_13	59198	0	240	606
1746	2018_12_17_13_56_13	59218	0	240	606
1747	2018_12_17_13_56_13	59240	0	240	606
1748	2018_12_17_13_56_13	59260	0	240	607
1749	2018_12_17_13_56_13	59282	0	240	607
1750	2018_12_17_13_56_13	59302	0	240	606
1751	2018_12_17_13_56_13	59324	0	240	606
1752	2018_12_17_13_56_13	59344	0	240	606
1753	2018_12_17_13_56_13	59366	0	240	606
1754	2018_12_17_13_56_13	59386	0	240	606
1755	2018_12_17_13_56_13	59408	0	240	606
1756	2018_12_17_13_56_13	59428	0	240	606
1757	2018_12_17_13_56_13	59450	0	240	606
1758	2018_12_17_13_56_13	59470	0	240	606
1759	2018_12_17_13_56_13	59492	0	240	606
1760	2018_12_17_13_56_14	59512	0	240	606
1761	2018_12_17_13_56_14	59534	0	240	606
1762	2018_12_17_13_56_14	59554	0	240	606
1763	2018_12_17_13_56_14	59576	0	240	606
1764	2018_12_17_13_56_14	59596	0	240	606
1765	2018_12_17_13_56_14	59618	0	240	606
1766	2018_12_17_13_56_14	59638	0	240	606
1767	2018_12_17_13_56_14	59660	0	240	606
1768	2018_12_17_13_56_14	59680	0	240	606
1769	2018_12_17_13_56_14	59702	0	240	606
1770	2018_12_17_13_56_14	59722	0	240	606
1771	2018_12_17_13_56_14	59744	0	240	606
1772	2018_12_17_13_56_14	59764	0	240	606
1773	2018_12_17_13_56_14	59786	0	240	606
1774	2018_12_17_13_56_14	59806	0	240	607
1775	2018_12_17_13_56_14	59828	0	240	606
1776	2018_12_17_13_56_14	59848	0	240	606
1777	2018_12_17_13_56_14	59870	0	240	606
1778	2018_12_17_13_56_14	59890	0	240	606
1779	2018_12_17_13_56_14	59912	0	240	606
1780	2018_12_17_13_56_14	59932	0	240	606
1781	2018_12_17_13_56_14	59954	0	240	606
1782	2018_12_17_13_56_14	59974	0	240	606
1783	2018_12_17_13_56_14	59996	0	240	606
1784	2018_12_17_13_56_14	60016	0	239	607
1785	2018_12_17_13_56_14	60038	0	239	608
1786	2018_12_17_13_56_14	60058	0	239	608
1787	2018_12_17_13_56_14	60080	0	239	608
1788	2018_12_17_13_56_14	60100	0	239	608
1789	2018_12_17_13_56_14	60122	0	239	608
1790	2018_12_17_13_56_14	60142	0	239	608
1791	2018_12_17_13_56_14	60164	0	239	608
1792	2018_12_17_13_56_14	60184	0	239	608
1793	2018_12_17_13_56_14	60206	0	239	608
1794	2018_12_17_13_56_14	60226	0	239	608
1795	2018_12_17_13_56_14	60248	0	239	608
1796	2018_12_17_13_56_14	60268	0	239	607
1797	2018_12_17_13_56_14	60290	0	239	608
1798	2018_12_17_13_56_14	60310	0	238	607
1799	2018_12_17_13_56_14	60332	0	238	607
1800	2018_12_17_13_56_14	60352	0	238	607
1801	2018_12_17_13_56_14	60372	0	238	607
1802	2018_12_17_13_56_14	60394	0	238	607
1803	2018_12_17_13_56_14	60414	0	237	607
1804	2018_12_17_13_56_14	60436	0	237	607
1805	2018_12_17_13_56_14	60456	0	237	606
1806	2018_12_17_13_56_14	60478	0	237	606
1807	2018_12_17_13_56_15	60498	0	237	606
1808	2018_12_17_13_56_15	60520	0	236	606
1809	2018_12_17_13_56_15	60540	0	236	605
1810	2018_12_17_13_56_15	60562	0	236	605
1811	2018_12_17_13_56_15	60582	0	235	605
1812	2018_12_17_13_56_15	60604	0	235	604
1813	2018_12_17_13_56_15	60624	0	235	603
1814	2018_12_17_13_56_15	60646	0	235	603
1815	2018_12_17_13_56_15	60666	0	234	602
1816	2018_12_17_13_56_15	60688	0	234	601
1817	2018_12_17_13_56_15	60708	0	234	601
1818	2018_12_17_13_56_15	60730	0	233	600
1819	2018_12_17_13_56_15	60750	0	233	599
1820	2018_12_17_13_56_15	60772	0	232	599
1821	2018_12_17_13_56_15	60792	0	232	598
1822	2018_12_17_13_56_15	60814	0	232	596
1823	2018_12_17_13_56_15	60834	0	231	595
1824	2018_12_17_13_56_15	60856	0	231	595
1825	2018_12_17_13_56_15	60876	0	230	595
1826	2018_12_17_13_56_15	60898	0	230	595
1827	2018_12_17_13_56_15	60918	0	230	595
1828	2018_12_17_13_56_15	60940	0	229	595
1829	2018_12_17_13_56_15	60960	0	229	595
1830	2018_12_17_13_56_15	60982	0	228	595
1831	2018_12_17_13_56_15	61002	0	228	595
1832	2018_12_17_13_56_15	61024	0	227	594
1833	2018_12_17_13_56_15	61044	0	227	594
1834	2018_12_17_13_56_15	61066	0	226	594
1835	2018_12_17_13_56_15	61086	0	226	594
1836	2018_12_17_13_56_15	61108	0	225	594
1837	2018_12_17_13_56_15	61128	0	225	594
1838	2018_12_17_13_56_15	61150	0	224	594
1839	2018_12_17_13_56_15	61170	0	223	593
1840	2018_12_17_13_56_15	61192	0	223	593
1841	2018_12_17_13_56_15	61212	0	222	593
1842	2018_12_17_13_56_15	61234	0	222	592
1843	2018_12_17_13_56_15	61254	0	221	593
1844	2018_12_17_13_56_15	61276	0	220	592
1845	2018_12_17_13_56_15	61296	0	220	592
1846	2018_12_17_13_56_15	61318	0	219	592
1847	2018_12_17_13_56_15	61338	0	219	591
1848	2018_12_17_13_56_15	61360	0	218	591
1849	2018_12_17_13_56_15	61380	0	217	591
1850	2018_12_17_13_56_15	61402	0	217	591
1851	2018_12_17_13_56_15	61422	0	216	590
1852	2018_12_17_13_56_15	61444	0	215	590
1853	2018_12_17_13_56_15	61464	0	215	590
1854	2018_12_17_13_56_15	61486	0	214	589
1855	2018_12_17_13_56_16	61506	0	213	589
1856	2018_12_17_13_56_16	61528	0	212	589
1857	2018_12_17_13_56_16	61548	0	212	589
1858	2018_12_17_13_56_16	61570	0	211	588
1859	2018_12_17_13_56_16	61590	0	210	588
1860	2018_12_17_13_56_16	61612	0	209	587
1861	2018_12_17_13_56_16	61632	0	209	588
1862	2018_12_17_13_56_16	61652	0	208	587
1863	2018_12_17_13_56_16	61674	0	207	587
1864	2018_12_17_13_56_16	61694	0	206	586
1865	2018_12_17_13_56_16	61716	0	205	586
1866	2018_12_17_13_56_16	61736	0	205	586
1867	2018_12_17_13_56_16	61758	0	204	586
1868	2018_12_17_13_56_16	61778	0	203	585
1869	2018_12_17_13_56_16	61800	0	202	585
1870	2018_12_17_13_56_16	61820	0	201	584
1871	2018_12_17_13_56_16	61842	0	200	584
1872	2018_12_17_13_56_16	61862	0	200	584
1873	2018_12_17_13_56_16	61884	0	199	583
1874	2018_12_17_13_56_16	61904	0	198	583
1875	2018_12_17_13_56_16	61926	0	197	582
1876	2018_12_17_13_56_16	61946	0	196	582
1877	2018_12_17_13_56_16	61968	0	195	582
1878	2018_12_17_13_56_16	61988	0	194	581
1879	2018_12_17_13_56_16	62010	0	193	581
1880	2018_12_17_13_56_16	62030	0	192	581
1881	2018_12_17_13_56_16	62052	0	191	580
1882	2018_12_17_13_56_16	62072	0	190	579
1883	2018_12_17_13_56_16	62094	0	189	579
1884	2018_12_17_13_56_16	62114	0	188	579
1885	2018_12_17_13_56_16	62136	0	187	578
1886	2018_12_17_13_56_16	62156	0	187	578
1887	2018_12_17_13_56_16	62178	0	185	577
1888	2018_12_17_13_56_16	62198	0	185	577
1889	2018_12_17_13_56_16	62220	0	183	577
1890	2018_12_17_13_56_16	62240	0	182	576
1891	2018_12_17_13_56_16	62262	0	181	575
1892	2018_12_17_13_56_16	62282	0	180	575
1893	2018_12_17_13_56_16	62304	0	179	575
1894	2018_12_17_13_56_16	62324	0	178	574
1895	2018_12_17_13_56_16	62346	0	177	574
1896	2018_12_17_13_56_16	62366	0	176	574
1897	2018_12_17_13_56_16	62388	0	175	573
1898	2018_12_17_13_56_16	62408	0	174	572
1899	2018_12_17_13_56_16	62430	0	173	572
1900	2018_12_17_13_56_16	62450	0	172	572
1901	2018_12_17_13_56_16	62472	0	171	571
1902	2018_12_17_13_56_17	62492	0	170	570
1903	2018_12_17_13_56_17	62514	0	168	570
1904	2018_12_17_13_56_17	62534	0	167	569
1905	2018_12_17_13_56_17	62556	0	166	569
1906	2018_12_17_13_56_17	62576	0	165	568
1907	2018_12_17_13_56_17	62598	0	164	568
1908	2018_12_17_13_56_17	62618	0	163	567
1909	2018_12_17_13_56_17	62640	0	162	566
1910	2018_12_17_13_56_17	62660	0	160	566
1911	2018_12_17_13_56_17	62682	0	159	566
1912	2018_12_17_13_56_17	62702	0	158	565
1913	2018_12_17_13_56_17	62724	0	157	564
1914	2018_12_17_13_56_17	62744	0	156	564
1915	2018_12_17_13_56_17	62766	0	154	563
1916	2018_12_17_13_56_17	62786	0	153	562
1917	2018_12_17_13_56_17	62808	0	152	562
1918	2018_12_17_13_56_17	62828	0	151	561
1919	2018_12_17_13_56_17	62850	0	150	561
1920	2018_12_17_13_56_17	62870	0	148	560
1921	2018_12_17_13_56_17	62892	0	147	560
1922	2018_12_17_13_56_17	62912	0	146	559
1923	2018_12_17_13_56_17	62932	0	145	558
1924	2018_12_17_13_56_17	62954	0	143	558
1925	2018_12_17_13_56_17	62974	0	142	557
1926	2018_12_17_13_56_17	62996	0	141	556
1927	2018_12_17_13_56_17	63016	0	140	556
1928	2018_12_17_13_56_17	63038	0	138	555
1929	2018_12_17_13_56_17	63058	0	137	555
1930	2018_12_17_13_56_17	63080	0	136	554
1931	2018_12_17_13_56_17	63100	0	134	553
1932	2018_12_17_13_56_17	63122	0	133	553
1933	2018_12_17_13_56_17	63142	0	132	552
1934	2018_12_17_13_56_17	63164	0	130	551
1935	2018_12_17_13_56_17	63184	0	129	551
1936	2018_12_17_13_56_17	63206	0	128	550
1937	2018_12_17_13_56_17	63226	0	126	549
1938	2018_12_17_13_56_17	63248	0	125	549
1939	2018_12_17_13_56_17	63268	0	124	548
1940	2018_12_17_13_56_17	63290	0	122	547
1941	2018_12_17_13_56_17	63310	0	121	546
1942	2018_12_17_13_56_17	63332	0	120	546
1943	2018_12_17_13_56_17	63352	0	118	545
1944	2018_12_17_13_56_17	63374	0	117	544
1945	2018_12_17_13_56_17	63394	0	116	544
1946	2018_12_17_13_56_17	63416	0	114	543
1947	2018_12_17_13_56_17	63436	0	113	542
1948	2018_12_17_13_56_17	63458	0	111	542
1949	2018_12_17_13_56_17	63478	0	110	541
1950	2018_12_17_13_56_18	63500	0	108	540
1951	2018_12_17_13_56_18	63520	0	107	539
1952	2018_12_17_13_56_18	63542	0	106	539
1953	2018_12_17_13_56_18	63562	0	104	538
1954	2018_12_17_13_56_18	63584	0	103	537
1955	2018_12_17_13_56_18	63604	0	101	536
1956	2018_12_17_13_56_18	63626	0	100	536
1957	2018_12_17_13_56_18	63646	0	99	535
1958	2018_12_17_13_56_18	63668	0	97	534
1959	2018_12_17_13_56_18	63688	0	96	534
1960	2018_12_17_13_56_18	63710	0	94	533
1961	2018_12_17_13_56_18	63730	0	93	532
1962	2018_12_17_13_56_18	63752	0	91	531
1963	2018_12_17_13_56_18	63772	0	90	530
1964	2018_12_17_13_56_18	63794	0	88	530
1965	2018_12_17_13_56_18	63814	0	87	529
1966	2018_12_17_13_56_18	63836	0	85	528
1967	2018_12_17_13_56_18	63856	0	84	528
1968	2018_12_17_13_56_18	63878	0	82	527
1969	2018_12_17_13_56_18	63898	0	81	526
1970	2018_12_17_13_56_18	63920	0	79	525
1971	2018_12_17_13_56_18	63940	0	78	524
1972	2018_12_17_13_56_18	63962	0	76	523
1973	2018_12_17_13_56_18	63982	0	75	523
1974	2018_12_17_13_56_18	64004	0	73	522
1975	2018_12_17_13_56_18	64024	0	72	521
1976	2018_12_17_13_56_18	64046	0	70	520
1977	2018_12_17_13_56_18	64066	0	69	519
1978	2018_12_17_13_56_18	64088	0	67	519
1979	2018_12_17_13_56_18	64108	0	66	518
1980	2018_12_17_13_56_18	64130	0	64	517
1981	2018_12_17_13_56_18	64150	0	63	516
1982	2018_12_17_13_56_18	64172	0	61	515
1983	2018_12_17_13_56_18	64192	0	60	515
1984	2018_12_17_13_56_18	64212	0	58	514
1985	2018_12_17_13_56_18	64234	0	57	513
1986	2018_12_17_13_56_18	64254	0	55	512
1987	2018_12_17_13_56_18	64276	0	54	511
1988	2018_12_17_13_56_18	64296	0	52	511
1989	2018_12_17_13_56_18	64318	0	51	510
1990	2018_12_17_13_56_18	64338	0	49	510
1991	2018_12_17_13_56_18	64360	0	47	510
1992	2018_12_17_13_56_18	64380	0	46	510
1993	2018_12_17_13_56_18	64402	0	44	509
1994	2018_12_17_13_56_18	64422	0	43	509
1995	2018_12_17_13_56_18	64444	0	41	508
1996	2018_12_17_13_56_18	64464	0	40	508
1997	2018_12_17_13_56_18	64486	0	38	508
1998	2018_12_17_13_56_19	64506	0	37	507
[truncated: 2,531 more rows]
