# Supplementary material for: Design and Evaluation of a Balanced Compliant Laparoscopic Grasper
Source: IEEE J Transl Eng Health Med. 2023 Jul 3;11:451–9. doi: 10.1109/JTEHM.2023.3291925 (PMC10561751; doi:10.1109/JTEHM.2023.3291925)
Supplement: Supplementary materials [file jtehm-3291925-mm.zip › Supplemental A - Matlab scripts/figure 2/2018_12_17_sensordata_240_10_90673_9.tsv]

id	timestamp	millisecond_runtime	Cycle	Position	force
0	2018_12_17_14_2_23	34610	0	240	598
1	2018_12_17_14_2_23	34630	0	240	598
2	2018_12_17_14_2_23	34652	0	240	598
3	2018_12_17_14_2_23	34672	0	240	598
4	2018_12_17_14_2_23	34694	0	240	598
5	2018_12_17_14_2_23	34714	0	240	598
6	2018_12_17_14_2_23	34736	0	240	598
7	2018_12_17_14_2_23	34756	0	240	598
8	2018_12_17_14_2_23	34778	0	240	598
9	2018_12_17_14_2_23	34798	0	240	599
10	2018_12_17_14_2_23	34820	0	240	598
11	2018_12_17_14_2_23	34840	0	240	598
12	2018_12_17_14_2_23	34862	0	240	598
13	2018_12_17_14_2_23	34882	0	240	598
14	2018_12_17_14_2_23	34904	0	240	599
15	2018_12_17_14_2_23	34924	0	240	598
16	2018_12_17_14_2_23	34946	0	240	598
17	2018_12_17_14_2_23	34966	0	240	599
18	2018_12_17_14_2_23	34988	0	240	599
19	2018_12_17_14_2_23	35008	0	240	598
20	2018_12_17_14_2_23	35028	0	240	599
21	2018_12_17_14_2_23	35050	0	240	598
22	2018_12_17_14_2_23	35070	0	240	599
23	2018_12_17_14_2_23	35092	0	240	598
24	2018_12_17_14_2_23	35112	0	240	598
25	2018_12_17_14_2_23	35134	0	240	598
26	2018_12_17_14_2_23	35154	0	240	598
27	2018_12_17_14_2_23	35176	0	240	598
28	2018_12_17_14_2_23	35196	0	240	598
29	2018_12_17_14_2_23	35218	0	240	598
30	2018_12_17_14_2_23	35238	0	240	598
31	2018_12_17_14_2_23	35260	0	240	598
32	2018_12_17_14_2_23	35280	0	240	598
33	2018_12_17_14_2_23	35302	0	240	598
34	2018_12_17_14_2_23	35322	0	240	598
35	2018_12_17_14_2_23	35344	0	240	598
36	2018_12_17_14_2_23	35364	0	240	599
37	2018_12_17_14_2_24	35386	0	240	598
38	2018_12_17_14_2_24	35406	0	240	598
39	2018_12_17_14_2_24	35428	0	240	598
40	2018_12_17_14_2_24	35448	0	240	598
41	2018_12_17_14_2_24	35470	0	240	598
42	2018_12_17_14_2_24	35490	0	240	598
43	2018_12_17_14_2_24	35512	0	240	598
44	2018_12_17_14_2_24	35532	0	240	598
45	2018_12_17_14_2_24	35554	0	240	598
46	2018_12_17_14_2_24	35574	0	240	599
47	2018_12_17_14_2_24	35596	0	240	598
48	2018_12_17_14_2_24	35616	0	240	598
49	2018_12_17_14_2_24	35638	0	240	598
50	2018_12_17_14_2_24	35658	0	240	598
51	2018_12_17_14_2_24	35680	0	240	598
52	2018_12_17_14_2_24	35700	0	240	598
53	2018_12_17_14_2_24	35722	0	240	598
54	2018_12_17_14_2_24	35742	0	240	599
55	2018_12_17_14_2_24	35764	0	240	598
56	2018_12_17_14_2_24	35784	0	240	598
57	2018_12_17_14_2_24	35806	0	240	598
58	2018_12_17_14_2_24	35826	0	240	598
59	2018_12_17_14_2_24	35848	0	240	598
60	2018_12_17_14_2_24	35868	0	240	598
61	2018_12_17_14_2_24	35890	0	240	598
62	2018_12_17_14_2_24	35910	0	240	598
63	2018_12_17_14_2_24	35932	0	240	598
64	2018_12_17_14_2_24	35952	0	240	598
65	2018_12_17_14_2_24	35974	0	240	598
66	2018_12_17_14_2_24	35994	0	240	598
67	2018_12_17_14_2_24	36016	0	240	598
68	2018_12_17_14_2_24	36036	0	240	598
69	2018_12_17_14_2_24	36058	0	240	598
70	2018_12_17_14_2_24	36078	0	240	598
71	2018_12_17_14_2_24	36100	0	240	598
72	2018_12_17_14_2_24	36120	0	240	598
73	2018_12_17_14_2_24	36142	0	240	599
74	2018_12_17_14_2_24	36162	0	240	598
75	2018_12_17_14_2_24	36184	0	240	598
76	2018_12_17_14_2_24	36204	0	240	598
77	2018_12_17_14_2_24	36226	0	240	598
78	2018_12_17_14_2_24	36246	0	240	598
79	2018_12_17_14_2_24	36268	0	240	598
80	2018_12_17_14_2_24	36288	0	240	598
81	2018_12_17_14_2_24	36308	0	240	598
82	2018_12_17_14_2_24	36330	0	240	598
83	2018_12_17_14_2_24	36350	0	240	598
84	2018_12_17_14_2_24	36372	0	240	598
85	2018_12_17_14_2_25	36392	0	240	598
86	2018_12_17_14_2_25	36414	0	240	598
87	2018_12_17_14_2_25	36434	0	240	598
88	2018_12_17_14_2_25	36456	0	240	598
89	2018_12_17_14_2_25	36476	0	240	598
90	2018_12_17_14_2_25	36498	0	240	598
91	2018_12_17_14_2_25	36518	0	240	598
92	2018_12_17_14_2_25	36540	0	240	598
93	2018_12_17_14_2_25	36560	0	240	598
94	2018_12_17_14_2_25	36582	0	240	598
95	2018_12_17_14_2_25	36602	0	240	598
96	2018_12_17_14_2_25	36624	0	240	598
97	2018_12_17_14_2_25	36644	0	240	598
98	2018_12_17_14_2_25	36666	0	240	598
99	2018_12_17_14_2_25	36686	0	240	598
100	2018_12_17_14_2_25	36708	0	240	598
101	2018_12_17_14_2_25	36728	0	240	598
102	2018_12_17_14_2_25	36750	0	240	598
103	2018_12_17_14_2_25	36770	0	240	598
104	2018_12_17_14_2_25	36792	0	240	598
105	2018_12_17_14_2_25	36812	0	240	598
106	2018_12_17_14_2_25	36834	0	240	598
107	2018_12_17_14_2_25	36854	0	240	598
108	2018_12_17_14_2_25	36876	0	240	598
109	2018_12_17_14_2_25	36896	0	240	598
110	2018_12_17_14_2_25	36918	0	240	598
111	2018_12_17_14_2_25	36938	0	240	598
112	2018_12_17_14_2_25	36960	0	240	598
113	2018_12_17_14_2_25	36980	0	240	598
114	2018_12_17_14_2_25	37002	0	240	598
115	2018_12_17_14_2_25	37022	0	240	598
116	2018_12_17_14_2_25	37044	0	240	598
117	2018_12_17_14_2_25	37064	0	240	598
118	2018_12_17_14_2_25	37086	0	240	598
119	2018_12_17_14_2_25	37106	0	240	598
120	2018_12_17_14_2_25	37128	0	240	598
121	2018_12_17_14_2_25	37148	0	240	598
122	2018_12_17_14_2_25	37170	0	240	598
123	2018_12_17_14_2_25	37190	0	240	598
124	2018_12_17_14_2_25	37212	0	240	598
125	2018_12_17_14_2_25	37232	0	240	598
126	2018_12_17_14_2_25	37254	0	240	598
127	2018_12_17_14_2_25	37274	0	240	598
128	2018_12_17_14_2_25	37296	0	240	598
129	2018_12_17_14_2_25	37316	0	240	598
130	2018_12_17_14_2_25	37338	0	240	598
131	2018_12_17_14_2_25	37358	0	240	598
132	2018_12_17_14_2_26	37380	0	240	598
133	2018_12_17_14_2_26	37400	0	240	598
134	2018_12_17_14_2_26	37422	0	240	599
135	2018_12_17_14_2_26	37442	0	240	598
136	2018_12_17_14_2_26	37464	0	240	599
137	2018_12_17_14_2_26	37484	0	240	598
138	2018_12_17_14_2_26	37506	0	240	598
139	2018_12_17_14_2_26	37526	0	240	598
140	2018_12_17_14_2_26	37548	0	240	599
141	2018_12_17_14_2_26	37568	0	240	598
142	2018_12_17_14_2_26	37588	0	240	598
143	2018_12_17_14_2_26	37610	0	240	598
144	2018_12_17_14_2_26	37630	0	240	598
145	2018_12_17_14_2_26	37652	0	240	598
146	2018_12_17_14_2_26	37672	0	240	598
147	2018_12_17_14_2_26	37694	0	240	598
148	2018_12_17_14_2_26	37714	0	240	598
149	2018_12_17_14_2_26	37736	0	240	598
150	2018_12_17_14_2_26	37756	0	240	598
151	2018_12_17_14_2_26	37778	0	240	598
152	2018_12_17_14_2_26	37798	0	240	598
153	2018_12_17_14_2_26	37820	0	240	598
154	2018_12_17_14_2_26	37840	0	240	598
155	2018_12_17_14_2_26	37862	0	240	598
156	2018_12_17_14_2_26	37882	0	240	598
157	2018_12_17_14_2_26	37904	0	240	598
158	2018_12_17_14_2_26	37924	0	240	598
159	2018_12_17_14_2_26	37946	0	240	598
160	2018_12_17_14_2_26	37966	0	240	598
161	2018_12_17_14_2_26	37988	0	240	598
162	2018_12_17_14_2_26	38008	0	240	598
163	2018_12_17_14_2_26	38030	0	240	598
164	2018_12_17_14_2_26	38050	0	240	598
165	2018_12_17_14_2_26	38072	0	240	598
166	2018_12_17_14_2_26	38092	0	240	598
167	2018_12_17_14_2_26	38114	0	240	598
168	2018_12_17_14_2_26	38134	0	240	598
169	2018_12_17_14_2_26	38156	0	240	598
170	2018_12_17_14_2_26	38176	0	240	598
171	2018_12_17_14_2_26	38198	0	240	598
172	2018_12_17_14_2_26	38218	0	240	598
173	2018_12_17_14_2_26	38240	0	240	598
174	2018_12_17_14_2_26	38260	0	240	598
175	2018_12_17_14_2_26	38282	0	240	598
176	2018_12_17_14_2_26	38302	0	240	598
177	2018_12_17_14_2_26	38324	0	240	598
178	2018_12_17_14_2_26	38344	0	240	598
179	2018_12_17_14_2_27	38366	0	240	599
180	2018_12_17_14_2_27	38386	0	240	599
181	2018_12_17_14_2_27	38408	0	240	598
182	2018_12_17_14_2_27	38428	0	240	598
183	2018_12_17_14_2_27	38450	0	240	598
184	2018_12_17_14_2_27	38470	0	240	598
185	2018_12_17_14_2_27	38492	0	240	598
186	2018_12_17_14_2_27	38512	0	240	598
187	2018_12_17_14_2_27	38534	0	240	598
188	2018_12_17_14_2_27	38554	0	240	598
189	2018_12_17_14_2_27	38576	0	240	598
190	2018_12_17_14_2_27	38596	0	240	598
191	2018_12_17_14_2_27	38618	0	240	598
192	2018_12_17_14_2_27	38638	0	240	598
193	2018_12_17_14_2_27	38660	0	240	598
194	2018_12_17_14_2_27	38680	0	240	598
195	2018_12_17_14_2_27	38702	0	240	598
196	2018_12_17_14_2_27	38722	0	240	598
197	2018_12_17_14_2_27	38744	0	240	598
198	2018_12_17_14_2_27	38764	0	240	598
199	2018_12_17_14_2_27	38786	0	240	599
200	2018_12_17_14_2_27	38806	0	240	598
201	2018_12_17_14_2_27	38828	0	240	598
202	2018_12_17_14_2_27	38848	0	240	598
203	2018_12_17_14_2_27	38868	0	240	598
204	2018_12_17_14_2_27	38890	0	240	598
205	2018_12_17_14_2_27	38910	0	240	598
206	2018_12_17_14_2_27	38932	0	240	599
207	2018_12_17_14_2_27	38952	0	240	598
208	2018_12_17_14_2_27	38974	0	240	598
209	2018_12_17_14_2_27	38994	0	240	598
210	2018_12_17_14_2_27	39016	0	240	598
211	2018_12_17_14_2_27	39036	0	240	598
212	2018_12_17_14_2_27	39058	0	240	598
213	2018_12_17_14_2_27	39078	0	240	598
214	2018_12_17_14_2_27	39100	0	240	598
215	2018_12_17_14_2_27	39120	0	240	599
216	2018_12_17_14_2_27	39142	0	240	599
217	2018_12_17_14_2_27	39162	0	240	598
218	2018_12_17_14_2_27	39184	0	240	598
219	2018_12_17_14_2_27	39204	0	240	598
220	2018_12_17_14_2_27	39226	0	240	598
221	2018_12_17_14_2_27	39246	0	240	598
222	2018_12_17_14_2_27	39268	0	240	598
223	2018_12_17_14_2_27	39288	0	240	598
224	2018_12_17_14_2_27	39310	0	240	598
225	2018_12_17_14_2_27	39330	0	240	598
226	2018_12_17_14_2_27	39352	0	240	598
227	2018_12_17_14_2_28	39372	0	240	598
228	2018_12_17_14_2_28	39394	0	240	598
229	2018_12_17_14_2_28	39414	0	240	598
230	2018_12_17_14_2_28	39436	0	240	598
231	2018_12_17_14_2_28	39456	0	240	599
232	2018_12_17_14_2_28	39478	0	240	598
233	2018_12_17_14_2_28	39498	0	240	598
234	2018_12_17_14_2_28	39520	0	240	598
235	2018_12_17_14_2_28	39540	0	240	598
236	2018_12_17_14_2_28	39562	0	240	598
237	2018_12_17_14_2_28	39582	0	240	598
238	2018_12_17_14_2_28	39604	0	240	598
239	2018_12_17_14_2_28	39624	0	240	598
240	2018_12_17_14_2_28	39646	0	240	598
241	2018_12_17_14_2_28	39666	0	240	598
242	2018_12_17_14_2_28	39688	0	240	598
243	2018_12_17_14_2_28	39708	0	240	598
244	2018_12_17_14_2_28	39730	0	240	598
245	2018_12_17_14_2_28	39750	0	240	598
246	2018_12_17_14_2_28	39772	0	240	598
247	2018_12_17_14_2_28	39792	0	240	598
248	2018_12_17_14_2_28	39814	0	240	598
249	2018_12_17_14_2_28	39834	0	240	598
250	2018_12_17_14_2_28	39856	0	240	598
251	2018_12_17_14_2_28	39876	0	240	598
252	2018_12_17_14_2_28	39898	0	240	598
253	2018_12_17_14_2_28	39918	0	240	598
254	2018_12_17_14_2_28	39940	0	240	598
255	2018_12_17_14_2_28	39960	0	240	598
256	2018_12_17_14_2_28	39982	0	240	598
257	2018_12_17_14_2_28	40002	0	240	598
258	2018_12_17_14_2_28	40024	0	240	598
259	2018_12_17_14_2_28	40044	0	240	598
260	2018_12_17_14_2_28	40066	0	240	598
261	2018_12_17_14_2_28	40086	0	240	598
262	2018_12_17_14_2_28	40108	0	240	598
263	2018_12_17_14_2_28	40128	0	240	598
264	2018_12_17_14_2_28	40148	0	240	598
265	2018_12_17_14_2_28	40170	0	240	598
266	2018_12_17_14_2_28	40190	0	240	598
267	2018_12_17_14_2_28	40212	0	240	598
268	2018_12_17_14_2_28	40232	0	240	598
269	2018_12_17_14_2_28	40254	0	240	598
270	2018_12_17_14_2_28	40274	0	240	598
271	2018_12_17_14_2_28	40296	0	240	598
272	2018_12_17_14_2_28	40316	0	240	598
273	2018_12_17_14_2_28	40338	0	240	598
274	2018_12_17_14_2_28	40358	0	240	598
275	2018_12_17_14_2_29	40380	0	240	598
276	2018_12_17_14_2_29	40400	0	240	598
277	2018_12_17_14_2_29	40422	0	240	598
278	2018_12_17_14_2_29	40442	0	240	598
279	2018_12_17_14_2_29	40464	0	240	598
280	2018_12_17_14_2_29	40484	0	240	598
281	2018_12_17_14_2_29	40506	0	240	598
282	2018_12_17_14_2_29	40526	0	240	598
283	2018_12_17_14_2_29	40548	0	240	598
284	2018_12_17_14_2_29	40568	0	240	598
285	2018_12_17_14_2_29	40590	0	240	598
286	2018_12_17_14_2_29	40610	0	240	598
287	2018_12_17_14_2_29	40632	0	240	598
288	2018_12_17_14_2_29	40652	0	240	598
289	2018_12_17_14_2_29	40674	0	240	598
290	2018_12_17_14_2_29	40694	0	240	598
291	2018_12_17_14_2_29	40716	0	240	598
292	2018_12_17_14_2_29	40736	0	240	598
293	2018_12_17_14_2_29	40758	0	240	598
294	2018_12_17_14_2_29	40778	0	240	598
295	2018_12_17_14_2_29	40800	0	240	598
296	2018_12_17_14_2_29	40820	0	240	598
297	2018_12_17_14_2_29	40842	0	240	598
298	2018_12_17_14_2_29	40862	0	240	598
299	2018_12_17_14_2_29	40884	0	240	598
300	2018_12_17_14_2_29	40904	0	240	598
301	2018_12_17_14_2_29	40926	0	240	598
302	2018_12_17_14_2_29	40946	0	240	598
303	2018_12_17_14_2_29	40968	0	240	598
304	2018_12_17_14_2_29	40988	0	240	598
305	2018_12_17_14_2_29	41010	0	240	598
306	2018_12_17_14_2_29	41030	0	240	598
307	2018_12_17_14_2_29	41052	0	240	598
308	2018_12_17_14_2_29	41072	0	240	598
309	2018_12_17_14_2_29	41094	0	240	598
310	2018_12_17_14_2_29	41114	0	240	598
311	2018_12_17_14_2_29	41136	0	240	598
312	2018_12_17_14_2_29	41156	0	240	598
313	2018_12_17_14_2_29	41178	0	240	598
314	2018_12_17_14_2_29	41198	0	240	598
315	2018_12_17_14_2_29	41220	0	240	598
316	2018_12_17_14_2_29	41240	0	240	598
317	2018_12_17_14_2_29	41262	0	240	598
318	2018_12_17_14_2_29	41282	0	240	598
319	2018_12_17_14_2_29	41304	0	240	598
320	2018_12_17_14_2_29	41324	0	240	598
321	2018_12_17_14_2_29	41346	0	240	598
322	2018_12_17_14_2_29	41366	0	240	598
323	2018_12_17_14_2_30	41388	0	240	598
324	2018_12_17_14_2_30	41408	0	240	598
325	2018_12_17_14_2_30	41428	0	240	598
326	2018_12_17_14_2_30	41450	0	240	598
327	2018_12_17_14_2_30	41470	0	240	598
328	2018_12_17_14_2_30	41492	0	240	598
329	2018_12_17_14_2_30	41512	0	240	598
330	2018_12_17_14_2_30	41534	0	240	598
331	2018_12_17_14_2_30	41554	0	240	598
332	2018_12_17_14_2_30	41576	0	240	598
333	2018_12_17_14_2_30	41596	0	240	598
334	2018_12_17_14_2_30	41618	0	240	598
335	2018_12_17_14_2_30	41638	0	240	598
336	2018_12_17_14_2_30	41660	0	240	598
337	2018_12_17_14_2_30	41680	0	240	598
338	2018_12_17_14_2_30	41702	0	240	598
339	2018_12_17_14_2_30	41722	0	240	598
340	2018_12_17_14_2_30	41744	0	240	598
341	2018_12_17_14_2_30	41764	0	240	598
342	2018_12_17_14_2_30	41786	0	240	599
343	2018_12_17_14_2_30	41806	0	240	599
344	2018_12_17_14_2_30	41828	0	240	598
345	2018_12_17_14_2_30	41848	0	240	598
346	2018_12_17_14_2_30	41870	0	240	598
347	2018_12_17_14_2_30	41890	0	240	598
348	2018_12_17_14_2_30	41912	0	240	598
349	2018_12_17_14_2_30	41932	0	240	598
350	2018_12_17_14_2_30	41954	0	240	598
351	2018_12_17_14_2_30	41974	0	240	598
352	2018_12_17_14_2_30	41996	0	240	598
353	2018_12_17_14_2_30	42016	0	240	598
354	2018_12_17_14_2_30	42038	0	240	598
355	2018_12_17_14_2_30	42058	0	240	598
356	2018_12_17_14_2_30	42080	0	240	598
357	2018_12_17_14_2_30	42100	0	240	598
358	2018_12_17_14_2_30	42122	0	240	598
359	2018_12_17_14_2_30	42142	0	240	598
360	2018_12_17_14_2_30	42164	0	240	598
361	2018_12_17_14_2_30	42184	0	240	598
362	2018_12_17_14_2_30	42206	0	240	598
363	2018_12_17_14_2_30	42226	0	240	598
364	2018_12_17_14_2_30	42248	0	240	598
365	2018_12_17_14_2_30	42268	0	240	598
366	2018_12_17_14_2_30	42290	0	240	598
367	2018_12_17_14_2_30	42310	0	240	598
368	2018_12_17_14_2_30	42332	0	240	598
369	2018_12_17_14_2_30	42352	0	240	598
370	2018_12_17_14_2_30	42374	0	240	598
371	2018_12_17_14_2_31	42394	0	240	598
372	2018_12_17_14_2_31	42416	0	240	598
373	2018_12_17_14_2_31	42436	0	240	598
374	2018_12_17_14_2_31	42458	0	240	598
375	2018_12_17_14_2_31	42478	0	240	598
376	2018_12_17_14_2_31	42500	0	240	598
377	2018_12_17_14_2_31	42520	0	240	599
378	2018_12_17_14_2_31	42542	0	240	598
379	2018_12_17_14_2_31	42562	0	240	598
380	2018_12_17_14_2_31	42584	0	240	598
381	2018_12_17_14_2_31	42604	0	240	598
382	2018_12_17_14_2_31	42626	0	240	598
383	2018_12_17_14_2_31	42646	0	240	598
384	2018_12_17_14_2_31	42668	0	240	598
385	2018_12_17_14_2_31	42688	0	240	598
386	2018_12_17_14_2_31	42708	0	240	598
387	2018_12_17_14_2_31	42730	0	240	598
388	2018_12_17_14_2_31	42750	0	240	598
389	2018_12_17_14_2_31	42772	0	240	598
390	2018_12_17_14_2_31	42792	0	240	598
391	2018_12_17_14_2_31	42814	0	240	598
392	2018_12_17_14_2_31	42834	0	240	598
393	2018_12_17_14_2_31	42856	0	240	598
394	2018_12_17_14_2_31	42876	0	240	598
395	2018_12_17_14_2_31	42898	0	240	598
396	2018_12_17_14_2_31	42918	0	240	598
397	2018_12_17_14_2_31	42940	0	240	598
398	2018_12_17_14_2_31	42960	0	240	598
399	2018_12_17_14_2_31	42982	0	240	598
400	2018_12_17_14_2_31	43002	0	240	598
401	2018_12_17_14_2_31	43024	0	240	598
402	2018_12_17_14_2_31	43044	0	240	598
403	2018_12_17_14_2_31	43066	0	240	598
404	2018_12_17_14_2_31	43086	0	240	598
405	2018_12_17_14_2_31	43108	0	240	598
406	2018_12_17_14_2_31	43128	0	240	598
407	2018_12_17_14_2_31	43150	0	240	598
408	2018_12_17_14_2_31	43170	0	240	598
409	2018_12_17_14_2_31	43192	0	240	598
410	2018_12_17_14_2_31	43212	0	240	598
411	2018_12_17_14_2_31	43234	0	240	598
412	2018_12_17_14_2_31	43254	0	240	598
413	2018_12_17_14_2_31	43276	0	240	598
414	2018_12_17_14_2_31	43296	0	240	598
415	2018_12_17_14_2_31	43318	0	240	598
416	2018_12_17_14_2_31	43338	0	240	598
417	2018_12_17_14_2_31	43360	0	240	598
418	2018_12_17_14_2_32	43380	0	240	598
419	2018_12_17_14_2_32	43402	0	240	598
420	2018_12_17_14_2_32	43422	0	240	598
421	2018_12_17_14_2_32	43444	0	240	599
422	2018_12_17_14_2_32	43464	0	240	598
423	2018_12_17_14_2_32	43486	0	240	598
424	2018_12_17_14_2_32	43506	0	240	598
425	2018_12_17_14_2_32	43528	0	240	598
426	2018_12_17_14_2_32	43548	0	240	598
427	2018_12_17_14_2_32	43570	0	240	599
428	2018_12_17_14_2_32	43590	0	240	598
429	2018_12_17_14_2_32	43612	0	240	598
430	2018_12_17_14_2_32	43632	0	240	598
431	2018_12_17_14_2_32	43654	0	240	598
432	2018_12_17_14_2_32	43674	0	240	599
433	2018_12_17_14_2_32	43696	0	240	598
434	2018_12_17_14_2_32	43716	0	240	598
435	2018_12_17_14_2_32	43738	0	240	598
436	2018_12_17_14_2_32	43758	0	240	598
437	2018_12_17_14_2_32	43780	0	240	598
438	2018_12_17_14_2_32	43800	0	240	598
439	2018_12_17_14_2_32	43822	0	240	598
440	2018_12_17_14_2_32	43842	0	240	598
441	2018_12_17_14_2_32	43864	0	240	598
442	2018_12_17_14_2_32	43884	0	240	599
443	2018_12_17_14_2_32	43906	0	240	598
444	2018_12_17_14_2_32	43926	0	240	598
445	2018_12_17_14_2_32	43948	0	240	598
446	2018_12_17_14_2_32	43968	0	240	598
447	2018_12_17_14_2_32	43988	0	240	598
448	2018_12_17_14_2_32	44010	0	240	598
449	2018_12_17_14_2_32	44030	0	240	598
450	2018_12_17_14_2_32	44052	0	240	598
451	2018_12_17_14_2_32	44072	0	240	598
452	2018_12_17_14_2_32	44094	0	240	598
453	2018_12_17_14_2_32	44114	0	240	598
454	2018_12_17_14_2_32	44136	0	240	598
455	2018_12_17_14_2_32	44156	0	240	598
456	2018_12_17_14_2_32	44178	0	240	598
457	2018_12_17_14_2_32	44198	0	240	598
458	2018_12_17_14_2_32	44220	0	240	598
459	2018_12_17_14_2_32	44240	0	240	598
460	2018_12_17_14_2_32	44262	0	240	598
461	2018_12_17_14_2_32	44282	0	240	598
462	2018_12_17_14_2_32	44304	0	240	598
463	2018_12_17_14_2_32	44324	0	240	598
464	2018_12_17_14_2_32	44346	0	240	598
465	2018_12_17_14_2_33	44366	0	240	598
466	2018_12_17_14_2_33	44388	0	240	598
467	2018_12_17_14_2_33	44408	0	240	598
468	2018_12_17_14_2_33	44430	0	240	598
469	2018_12_17_14_2_33	44450	0	240	598
470	2018_12_17_14_2_33	44472	0	240	598
471	2018_12_17_14_2_33	44492	0	240	598
472	2018_12_17_14_2_33	44514	0	240	598
473	2018_12_17_14_2_33	44534	0	240	598
474	2018_12_17_14_2_33	44556	0	240	598
475	2018_12_17_14_2_33	44576	0	240	598
476	2018_12_17_14_2_33	44598	0	240	598
477	2018_12_17_14_2_33	44618	0	240	598
478	2018_12_17_14_2_33	44640	0	240	598
479	2018_12_17_14_2_33	44660	0	240	598
480	2018_12_17_14_2_33	44682	0	240	598
481	2018_12_17_14_2_33	44702	0	240	598
482	2018_12_17_14_2_33	44724	0	240	598
483	2018_12_17_14_2_33	44744	0	240	598
484	2018_12_17_14_2_33	44766	0	240	598
485	2018_12_17_14_2_33	44786	0	240	598
486	2018_12_17_14_2_33	44808	0	240	598
487	2018_12_17_14_2_33	44828	0	240	598
488	2018_12_17_14_2_33	44850	0	240	598
489	2018_12_17_14_2_33	44870	0	240	598
490	2018_12_17_14_2_33	44892	0	240	598
491	2018_12_17_14_2_33	44912	0	240	598
492	2018_12_17_14_2_33	44934	0	240	598
493	2018_12_17_14_2_33	44954	0	240	598
494	2018_12_17_14_2_33	44976	0	240	598
495	2018_12_17_14_2_33	44996	0	240	598
496	2018_12_17_14_2_33	45018	0	240	598
497	2018_12_17_14_2_33	45038	0	240	598
498	2018_12_17_14_2_33	45060	0	240	598
499	2018_12_17_14_2_33	45080	0	240	598
500	2018_12_17_14_2_33	45102	0	240	598
501	2018_12_17_14_2_33	45122	0	240	598
502	2018_12_17_14_2_33	45144	0	240	598
503	2018_12_17_14_2_33	45164	0	240	598
504	2018_12_17_14_2_33	45186	0	240	598
505	2018_12_17_14_2_33	45206	0	240	598
506	2018_12_17_14_2_33	45228	0	240	598
507	2018_12_17_14_2_33	45248	0	240	598
508	2018_12_17_14_2_33	45268	0	240	598
509	2018_12_17_14_2_33	45290	0	240	598
510	2018_12_17_14_2_33	45310	0	240	598
511	2018_12_17_14_2_33	45332	0	240	598
512	2018_12_17_14_2_33	45352	0	240	598
513	2018_12_17_14_2_34	45374	0	240	598
514	2018_12_17_14_2_34	45394	0	240	598
515	2018_12_17_14_2_34	45416	0	240	598
516	2018_12_17_14_2_34	45436	0	240	598
517	2018_12_17_14_2_34	45458	0	240	598
518	2018_12_17_14_2_34	45478	0	240	598
519	2018_12_17_14_2_34	45500	0	240	598
520	2018_12_17_14_2_34	45520	0	240	598
521	2018_12_17_14_2_34	45542	0	240	598
522	2018_12_17_14_2_34	45562	0	240	598
523	2018_12_17_14_2_34	45584	0	240	598
524	2018_12_17_14_2_34	45604	0	240	598
525	2018_12_17_14_2_34	45626	0	240	598
526	2018_12_17_14_2_34	45646	0	240	598
527	2018_12_17_14_2_34	45668	0	240	598
528	2018_12_17_14_2_34	45688	0	240	598
529	2018_12_17_14_2_34	45710	0	240	598
530	2018_12_17_14_2_34	45730	0	240	598
531	2018_12_17_14_2_34	45752	0	240	598
532	2018_12_17_14_2_34	45772	0	240	598
533	2018_12_17_14_2_34	45794	0	240	598
534	2018_12_17_14_2_34	45814	0	240	598
535	2018_12_17_14_2_34	45836	0	240	598
536	2018_12_17_14_2_34	45856	0	240	598
537	2018_12_17_14_2_34	45878	0	240	598
538	2018_12_17_14_2_34	45898	0	240	598
539	2018_12_17_14_2_34	45920	0	240	598
540	2018_12_17_14_2_34	45940	0	240	598
541	2018_12_17_14_2_34	45962	0	240	598
542	2018_12_17_14_2_34	45982	0	240	598
543	2018_12_17_14_2_34	46004	0	240	598
544	2018_12_17_14_2_34	46024	0	240	598
545	2018_12_17_14_2_34	46046	0	240	598
546	2018_12_17_14_2_34	46066	0	240	598
547	2018_12_17_14_2_34	46088	0	240	598
548	2018_12_17_14_2_34	46108	0	240	598
549	2018_12_17_14_2_34	46130	0	240	598
550	2018_12_17_14_2_34	46150	0	240	598
551	2018_12_17_14_2_34	46172	0	240	598
552	2018_12_17_14_2_34	46192	0	240	598
553	2018_12_17_14_2_34	46214	0	240	598
554	2018_12_17_14_2_34	46234	0	240	598
555	2018_12_17_14_2_34	46256	0	240	598
556	2018_12_17_14_2_34	46276	0	240	598
557	2018_12_17_14_2_34	46298	0	240	598
558	2018_12_17_14_2_34	46318	0	240	598
559	2018_12_17_14_2_34	46340	0	240	598
560	2018_12_17_14_2_35	46360	0	240	598
561	2018_12_17_14_2_35	46382	0	240	598
562	2018_12_17_14_2_35	46402	0	240	598
563	2018_12_17_14_2_35	46424	0	240	598
564	2018_12_17_14_2_35	46444	0	240	598
565	2018_12_17_14_2_35	46466	0	240	598
566	2018_12_17_14_2_35	46486	0	240	598
567	2018_12_17_14_2_35	46508	0	240	598
568	2018_12_17_14_2_35	46528	0	240	598
569	2018_12_17_14_2_35	46548	0	240	598
570	2018_12_17_14_2_35	46570	0	240	598
571	2018_12_17_14_2_35	46590	0	240	598
572	2018_12_17_14_2_35	46612	0	240	598
573	2018_12_17_14_2_35	46632	0	240	598
574	2018_12_17_14_2_35	46654	0	240	598
575	2018_12_17_14_2_35	46674	0	240	598
576	2018_12_17_14_2_35	46696	0	240	598
577	2018_12_17_14_2_35	46716	0	240	598
578	2018_12_17_14_2_35	46738	0	240	598
579	2018_12_17_14_2_35	46758	0	240	598
580	2018_12_17_14_2_35	46780	0	240	598
581	2018_12_17_14_2_35	46800	0	240	598
582	2018_12_17_14_2_35	46822	0	240	598
583	2018_12_17_14_2_35	46842	0	240	598
584	2018_12_17_14_2_35	46864	0	240	598
585	2018_12_17_14_2_35	46884	0	240	598
586	2018_12_17_14_2_35	46906	0	240	598
587	2018_12_17_14_2_35	46926	0	240	598
588	2018_12_17_14_2_35	46948	0	240	598
589	2018_12_17_14_2_35	46968	0	240	598
590	2018_12_17_14_2_35	46990	0	240	598
591	2018_12_17_14_2_35	47010	0	240	598
592	2018_12_17_14_2_35	47032	0	240	598
593	2018_12_17_14_2_35	47052	0	240	598
594	2018_12_17_14_2_35	47074	0	240	598
595	2018_12_17_14_2_35	47094	0	240	598
596	2018_12_17_14_2_35	47116	0	240	598
597	2018_12_17_14_2_35	47136	0	240	598
598	2018_12_17_14_2_35	47158	0	240	598
599	2018_12_17_14_2_35	47178	0	240	598
600	2018_12_17_14_2_35	47200	0	240	598
601	2018_12_17_14_2_35	47220	0	240	598
602	2018_12_17_14_2_35	47242	0	240	598
603	2018_12_17_14_2_35	47262	0	240	598
604	2018_12_17_14_2_35	47284	0	240	598
605	2018_12_17_14_2_35	47304	0	240	598
606	2018_12_17_14_2_35	47326	0	240	598
607	2018_12_17_14_2_35	47346	0	240	598
608	2018_12_17_14_2_36	47368	0	240	598
609	2018_12_17_14_2_36	47388	0	240	598
610	2018_12_17_14_2_36	47410	0	240	598
611	2018_12_17_14_2_36	47430	0	240	598
612	2018_12_17_14_2_36	47452	0	240	598
613	2018_12_17_14_2_36	47472	0	240	598
614	2018_12_17_14_2_36	47494	0	240	598
615	2018_12_17_14_2_36	47514	0	240	598
616	2018_12_17_14_2_36	47536	0	240	598
617	2018_12_17_14_2_36	47556	0	240	598
618	2018_12_17_14_2_36	47578	0	240	598
619	2018_12_17_14_2_36	47598	0	240	598
620	2018_12_17_14_2_36	47620	0	240	598
621	2018_12_17_14_2_36	47640	0	240	598
622	2018_12_17_14_2_36	47662	0	240	598
623	2018_12_17_14_2_36	47682	0	240	598
624	2018_12_17_14_2_36	47704	0	240	598
625	2018_12_17_14_2_36	47724	0	240	598
626	2018_12_17_14_2_36	47746	0	240	598
627	2018_12_17_14_2_36	47766	0	240	598
628	2018_12_17_14_2_36	47788	0	240	598
629	2018_12_17_14_2_36	47808	0	240	598
630	2018_12_17_14_2_36	47828	0	240	598
631	2018_12_17_14_2_36	47850	0	240	598
632	2018_12_17_14_2_36	47870	0	240	598
633	2018_12_17_14_2_36	47892	0	240	598
634	2018_12_17_14_2_36	47912	0	240	598
635	2018_12_17_14_2_36	47934	0	240	598
636	2018_12_17_14_2_36	47954	0	240	598
637	2018_12_17_14_2_36	47976	0	240	598
638	2018_12_17_14_2_36	47996	0	240	598
639	2018_12_17_14_2_36	48018	0	240	598
640	2018_12_17_14_2_36	48038	0	240	598
641	2018_12_17_14_2_36	48060	0	240	598
642	2018_12_17_14_2_36	48080	0	240	598
643	2018_12_17_14_2_36	48102	0	240	598
644	2018_12_17_14_2_36	48122	0	240	598
645	2018_12_17_14_2_36	48144	0	240	598
646	2018_12_17_14_2_36	48164	0	240	598
647	2018_12_17_14_2_36	48186	0	240	598
648	2018_12_17_14_2_36	48206	0	240	598
649	2018_12_17_14_2_36	48228	0	240	598
650	2018_12_17_14_2_36	48248	0	240	598
651	2018_12_17_14_2_36	48270	0	240	598
652	2018_12_17_14_2_36	48290	0	240	598
653	2018_12_17_14_2_36	48312	0	240	598
654	2018_12_17_14_2_36	48332	0	240	598
655	2018_12_17_14_2_36	48354	0	240	598
656	2018_12_17_14_2_37	48374	0	240	598
657	2018_12_17_14_2_37	48396	0	240	598
658	2018_12_17_14_2_37	48416	0	240	598
659	2018_12_17_14_2_37	48438	0	240	598
660	2018_12_17_14_2_37	48458	0	240	598
661	2018_12_17_14_2_37	48480	0	240	598
662	2018_12_17_14_2_37	48500	0	240	598
663	2018_12_17_14_2_37	48522	0	240	598
664	2018_12_17_14_2_37	48542	0	240	598
665	2018_12_17_14_2_37	48564	0	240	598
666	2018_12_17_14_2_37	48584	0	240	598
667	2018_12_17_14_2_37	48606	0	240	598
668	2018_12_17_14_2_37	48626	0	240	598
669	2018_12_17_14_2_37	48648	0	240	598
670	2018_12_17_14_2_37	48668	0	240	598
671	2018_12_17_14_2_37	48690	0	240	598
672	2018_12_17_14_2_37	48710	0	240	598
673	2018_12_17_14_2_37	48732	0	240	598
674	2018_12_17_14_2_37	48752	0	240	598
675	2018_12_17_14_2_37	48774	0	240	598
676	2018_12_17_14_2_37	48794	0	240	598
677	2018_12_17_14_2_37	48816	0	240	598
678	2018_12_17_14_2_37	48836	0	240	598
679	2018_12_17_14_2_37	48858	0	240	598
680	2018_12_17_14_2_37	48878	0	240	598
681	2018_12_17_14_2_37	48900	0	240	598
682	2018_12_17_14_2_37	48920	0	240	598
683	2018_12_17_14_2_37	48942	0	240	598
684	2018_12_17_14_2_37	48962	0	240	598
685	2018_12_17_14_2_37	48984	0	240	598
686	2018_12_17_14_2_37	49004	0	240	598
687	2018_12_17_14_2_37	49026	0	240	598
688	2018_12_17_14_2_37	49046	0	240	598
689	2018_12_17_14_2_37	49068	0	240	598
690	2018_12_17_14_2_37	49088	0	240	598
691	2018_12_17_14_2_37	49108	0	240	598
692	2018_12_17_14_2_37	49130	0	240	598
693	2018_12_17_14_2_37	49150	0	240	598
694	2018_12_17_14_2_37	49172	0	240	598
695	2018_12_17_14_2_37	49192	0	240	598
696	2018_12_17_14_2_37	49214	0	240	598
697	2018_12_17_14_2_37	49234	0	240	598
698	2018_12_17_14_2_37	49256	0	240	598
699	2018_12_17_14_2_37	49276	0	240	598
700	2018_12_17_14_2_37	49298	0	240	598
701	2018_12_17_14_2_37	49318	0	240	598
702	2018_12_17_14_2_37	49340	0	240	598
703	2018_12_17_14_2_38	49360	0	240	598
704	2018_12_17_14_2_38	49382	0	240	598
705	2018_12_17_14_2_38	49402	0	240	598
706	2018_12_17_14_2_38	49424	0	240	598
707	2018_12_17_14_2_38	49444	0	240	598
708	2018_12_17_14_2_38	49466	0	240	598
709	2018_12_17_14_2_38	49486	0	240	598
710	2018_12_17_14_2_38	49508	0	240	598
711	2018_12_17_14_2_38	49528	0	240	598
712	2018_12_17_14_2_38	49550	0	240	598
713	2018_12_17_14_2_38	49570	0	240	598
714	2018_12_17_14_2_38	49592	0	240	598
715	2018_12_17_14_2_38	49612	0	240	598
716	2018_12_17_14_2_38	49634	0	240	598
717	2018_12_17_14_2_38	49654	0	240	598
718	2018_12_17_14_2_38	49676	0	240	598
719	2018_12_17_14_2_38	49696	0	240	598
720	2018_12_17_14_2_38	49718	0	240	598
721	2018_12_17_14_2_38	49738	0	240	598
722	2018_12_17_14_2_38	49760	0	240	598
723	2018_12_17_14_2_38	49780	0	240	598
724	2018_12_17_14_2_38	49802	0	240	598
725	2018_12_17_14_2_38	49822	0	240	598
726	2018_12_17_14_2_38	49844	0	240	598
727	2018_12_17_14_2_38	49864	0	240	598
728	2018_12_17_14_2_38	49886	0	240	598
729	2018_12_17_14_2_38	49906	0	240	598
730	2018_12_17_14_2_38	49928	0	240	598
731	2018_12_17_14_2_38	49948	0	240	598
732	2018_12_17_14_2_38	49970	0	240	598
733	2018_12_17_14_2_38	49990	0	240	598
734	2018_12_17_14_2_38	50012	0	240	598
735	2018_12_17_14_2_38	50032	0	240	598
736	2018_12_17_14_2_38	50054	0	240	598
737	2018_12_17_14_2_38	50074	0	240	598
738	2018_12_17_14_2_38	50096	0	240	598
739	2018_12_17_14_2_38	50116	0	240	598
740	2018_12_17_14_2_38	50138	0	240	598
741	2018_12_17_14_2_38	50158	0	240	598
742	2018_12_17_14_2_38	50180	0	240	598
743	2018_12_17_14_2_38	50200	0	240	598
744	2018_12_17_14_2_38	50222	0	240	598
745	2018_12_17_14_2_38	50242	0	240	598
746	2018_12_17_14_2_38	50264	0	240	598
747	2018_12_17_14_2_38	50284	0	240	598
748	2018_12_17_14_2_38	50306	0	240	598
749	2018_12_17_14_2_38	50326	0	240	598
750	2018_12_17_14_2_38	50348	0	240	598
751	2018_12_17_14_2_39	50368	0	240	598
752	2018_12_17_14_2_39	50388	0	240	598
753	2018_12_17_14_2_39	50410	0	240	598
754	2018_12_17_14_2_39	50430	0	240	598
755	2018_12_17_14_2_39	50452	0	240	598
756	2018_12_17_14_2_39	50472	0	240	598
757	2018_12_17_14_2_39	50494	0	240	598
758	2018_12_17_14_2_39	50514	0	240	598
759	2018_12_17_14_2_39	50536	0	240	598
760	2018_12_17_14_2_39	50556	0	240	598
761	2018_12_17_14_2_39	50578	0	240	598
762	2018_12_17_14_2_39	50598	0	240	598
763	2018_12_17_14_2_39	50620	0	240	598
764	2018_12_17_14_2_39	50640	0	240	598
765	2018_12_17_14_2_39	50662	0	240	598
766	2018_12_17_14_2_39	50682	0	240	598
767	2018_12_17_14_2_39	50704	0	240	598
768	2018_12_17_14_2_39	50724	0	240	598
769	2018_12_17_14_2_39	50746	0	240	598
770	2018_12_17_14_2_39	50766	0	240	598
771	2018_12_17_14_2_39	50788	0	240	598
772	2018_12_17_14_2_39	50808	0	240	598
773	2018_12_17_14_2_39	50830	0	240	598
774	2018_12_17_14_2_39	50850	0	240	598
775	2018_12_17_14_2_39	50872	0	240	598
776	2018_12_17_14_2_39	50892	0	240	598
777	2018_12_17_14_2_39	50914	0	240	598
778	2018_12_17_14_2_39	50934	0	240	598
779	2018_12_17_14_2_39	50956	0	240	598
780	2018_12_17_14_2_39	50976	0	240	598
781	2018_12_17_14_2_39	50998	0	240	598
782	2018_12_17_14_2_39	51018	0	240	598
783	2018_12_17_14_2_39	51040	0	240	598
784	2018_12_17_14_2_39	51060	0	240	598
785	2018_12_17_14_2_39	51082	0	240	598
786	2018_12_17_14_2_39	51102	0	240	598
787	2018_12_17_14_2_39	51124	0	240	598
788	2018_12_17_14_2_39	51144	0	240	598
789	2018_12_17_14_2_39	51166	0	240	598
790	2018_12_17_14_2_39	51186	0	240	598
791	2018_12_17_14_2_39	51208	0	240	598
792	2018_12_17_14_2_39	51228	0	240	598
793	2018_12_17_14_2_39	51250	0	240	598
794	2018_12_17_14_2_39	51270	0	240	598
795	2018_12_17_14_2_39	51292	0	240	598
796	2018_12_17_14_2_39	51312	0	240	598
797	2018_12_17_14_2_39	51334	0	240	598
798	2018_12_17_14_2_40	51354	0	240	598
799	2018_12_17_14_2_40	51376	0	240	598
800	2018_12_17_14_2_40	51396	0	240	598
801	2018_12_17_14_2_40	51418	0	240	598
802	2018_12_17_14_2_40	51438	0	240	598
803	2018_12_17_14_2_40	51460	0	240	598
804	2018_12_17_14_2_40	51480	0	240	598
805	2018_12_17_14_2_40	51502	0	240	598
806	2018_12_17_14_2_40	51522	0	240	598
807	2018_12_17_14_2_40	51544	0	240	598
808	2018_12_17_14_2_40	51564	0	240	598
809	2018_12_17_14_2_40	51586	0	240	598
810	2018_12_17_14_2_40	51606	0	240	598
811	2018_12_17_14_2_40	51628	0	240	598
812	2018_12_17_14_2_40	51648	0	240	598
813	2018_12_17_14_2_40	51668	0	240	598
814	2018_12_17_14_2_40	51690	0	240	598
815	2018_12_17_14_2_40	51710	0	240	598
816	2018_12_17_14_2_40	51732	0	240	598
817	2018_12_17_14_2_40	51752	0	240	598
818	2018_12_17_14_2_40	51774	0	240	598
819	2018_12_17_14_2_40	51794	0	240	598
820	2018_12_17_14_2_40	51816	0	240	598
821	2018_12_17_14_2_40	51836	0	240	598
822	2018_12_17_14_2_40	51858	0	240	598
823	2018_12_17_14_2_40	51878	0	240	598
824	2018_12_17_14_2_40	51900	0	240	598
825	2018_12_17_14_2_40	51920	0	240	598
826	2018_12_17_14_2_40	51942	0	240	598
827	2018_12_17_14_2_40	51962	0	240	598
828	2018_12_17_14_2_40	51984	0	240	598
829	2018_12_17_14_2_40	52004	0	240	598
830	2018_12_17_14_2_40	52026	0	240	598
831	2018_12_17_14_2_40	52046	0	240	598
832	2018_12_17_14_2_40	52068	0	240	598
833	2018_12_17_14_2_40	52088	0	240	598
834	2018_12_17_14_2_40	52110	0	240	598
835	2018_12_17_14_2_40	52130	0	240	598
836	2018_12_17_14_2_40	52152	0	240	598
837	2018_12_17_14_2_40	52172	0	240	598
838	2018_12_17_14_2_40	52194	0	240	598
839	2018_12_17_14_2_40	52214	0	240	598
840	2018_12_17_14_2_40	52236	0	240	598
841	2018_12_17_14_2_40	52256	0	240	598
842	2018_12_17_14_2_40	52278	0	240	598
843	2018_12_17_14_2_40	52298	0	240	598
844	2018_12_17_14_2_40	52320	0	240	598
845	2018_12_17_14_2_40	52340	0	240	598
846	2018_12_17_14_2_41	52362	0	240	598
847	2018_12_17_14_2_41	52382	0	240	598
848	2018_12_17_14_2_41	52404	0	240	598
849	2018_12_17_14_2_41	52424	0	240	598
850	2018_12_17_14_2_41	52446	0	240	598
851	2018_12_17_14_2_41	52466	0	240	598
852	2018_12_17_14_2_41	52488	0	240	598
853	2018_12_17_14_2_41	52508	0	240	598
854	2018_12_17_14_2_41	52530	0	240	598
855	2018_12_17_14_2_41	52550	0	240	598
856	2018_12_17_14_2_41	52572	0	240	598
857	2018_12_17_14_2_41	52592	0	240	598
858	2018_12_17_14_2_41	52614	0	240	598
859	2018_12_17_14_2_41	52634	0	240	598
860	2018_12_17_14_2_41	52656	0	240	598
861	2018_12_17_14_2_41	52676	0	240	598
862	2018_12_17_14_2_41	52698	0	240	598
863	2018_12_17_14_2_41	52718	0	240	598
864	2018_12_17_14_2_41	52740	0	240	598
865	2018_12_17_14_2_41	52760	0	240	598
866	2018_12_17_14_2_41	52782	0	240	598
867	2018_12_17_14_2_41	52802	0	240	598
868	2018_12_17_14_2_41	52824	0	240	598
869	2018_12_17_14_2_41	52844	0	240	598
870	2018_12_17_14_2_41	52866	0	240	598
871	2018_12_17_14_2_41	52886	0	240	598
872	2018_12_17_14_2_41	52908	0	240	598
873	2018_12_17_14_2_41	52928	0	240	598
874	2018_12_17_14_2_41	52948	0	240	598
875	2018_12_17_14_2_41	52970	0	240	598
876	2018_12_17_14_2_41	52990	0	240	598
877	2018_12_17_14_2_41	53012	0	240	598
878	2018_12_17_14_2_41	53032	0	240	598
879	2018_12_17_14_2_41	53054	0	240	598
880	2018_12_17_14_2_41	53074	0	240	598
881	2018_12_17_14_2_41	53096	0	240	598
882	2018_12_17_14_2_41	53116	0	240	598
883	2018_12_17_14_2_41	53138	0	240	598
884	2018_12_17_14_2_41	53158	0	240	598
885	2018_12_17_14_2_41	53180	0	240	598
886	2018_12_17_14_2_41	53200	0	240	598
887	2018_12_17_14_2_41	53222	0	240	598
888	2018_12_17_14_2_41	53242	0	240	598
889	2018_12_17_14_2_41	53264	0	240	598
890	2018_12_17_14_2_41	53284	0	240	598
891	2018_12_17_14_2_41	53306	0	240	598
892	2018_12_17_14_2_41	53326	0	240	598
893	2018_12_17_14_2_41	53348	0	240	598
894	2018_12_17_14_2_42	53368	0	240	598
895	2018_12_17_14_2_42	53390	0	240	598
896	2018_12_17_14_2_42	53410	0	240	598
897	2018_12_17_14_2_42	53432	0	240	598
898	2018_12_17_14_2_42	53452	0	240	598
899	2018_12_17_14_2_42	53474	0	240	598
900	2018_12_17_14_2_42	53494	0	240	598
901	2018_12_17_14_2_42	53516	0	240	598
902	2018_12_17_14_2_42	53536	0	240	598
903	2018_12_17_14_2_42	53558	0	240	598
904	2018_12_17_14_2_42	53578	0	240	598
905	2018_12_17_14_2_42	53600	0	240	598
906	2018_12_17_14_2_42	53620	0	240	598
907	2018_12_17_14_2_42	53642	0	240	598
908	2018_12_17_14_2_42	53662	0	240	598
909	2018_12_17_14_2_42	53684	0	240	598
910	2018_12_17_14_2_42	53704	0	240	598
911	2018_12_17_14_2_42	53726	0	240	598
912	2018_12_17_14_2_42	53746	0	240	598
913	2018_12_17_14_2_42	53768	0	240	598
914	2018_12_17_14_2_42	53788	0	240	598
915	2018_12_17_14_2_42	53810	0	240	598
916	2018_12_17_14_2_42	53830	0	240	598
917	2018_12_17_14_2_42	53852	0	240	598
918	2018_12_17_14_2_42	53872	0	240	598
919	2018_12_17_14_2_42	53894	0	240	598
920	2018_12_17_14_2_42	53914	0	240	598
921	2018_12_17_14_2_42	53936	0	240	598
922	2018_12_17_14_2_42	53956	0	240	598
923	2018_12_17_14_2_42	53978	0	240	598
924	2018_12_17_14_2_42	53998	0	240	598
925	2018_12_17_14_2_42	54020	0	240	598
926	2018_12_17_14_2_42	54040	0	240	598
927	2018_12_17_14_2_42	54062	0	240	598
928	2018_12_17_14_2_42	54082	0	240	598
929	2018_12_17_14_2_42	54104	0	240	598
930	2018_12_17_14_2_42	54124	0	240	598
931	2018_12_17_14_2_42	54146	0	240	598
932	2018_12_17_14_2_42	54166	0	240	598
933	2018_12_17_14_2_42	54188	0	240	598
934	2018_12_17_14_2_42	54208	0	240	598
935	2018_12_17_14_2_42	54228	0	240	598
936	2018_12_17_14_2_42	54250	0	240	598
937	2018_12_17_14_2_42	54270	0	240	598
938	2018_12_17_14_2_42	54292	0	240	598
939	2018_12_17_14_2_42	54312	0	240	598
940	2018_12_17_14_2_42	54334	0	240	598
941	2018_12_17_14_2_42	54354	0	240	598
942	2018_12_17_14_2_43	54376	0	240	598
943	2018_12_17_14_2_43	54396	0	240	598
944	2018_12_17_14_2_43	54418	0	240	598
945	2018_12_17_14_2_43	54438	0	240	598
946	2018_12_17_14_2_43	54460	0	240	598
947	2018_12_17_14_2_43	54480	0	240	598
948	2018_12_17_14_2_43	54502	0	240	598
949	2018_12_17_14_2_43	54522	0	240	598
950	2018_12_17_14_2_43	54544	0	240	598
951	2018_12_17_14_2_43	54564	0	240	598
952	2018_12_17_14_2_43	54586	0	240	598
953	2018_12_17_14_2_43	54606	0	240	598
954	2018_12_17_14_2_43	54628	0	240	598
955	2018_12_17_14_2_43	54648	0	240	598
956	2018_12_17_14_2_43	54670	0	240	598
957	2018_12_17_14_2_43	54690	0	240	598
958	2018_12_17_14_2_43	54712	0	240	598
959	2018_12_17_14_2_43	54732	0	240	598
960	2018_12_17_14_2_43	54754	0	240	598
961	2018_12_17_14_2_43	54774	0	240	598
962	2018_12_17_14_2_43	54796	0	240	598
963	2018_12_17_14_2_43	54816	0	240	598
964	2018_12_17_14_2_43	54838	0	240	598
965	2018_12_17_14_2_43	54858	0	240	598
966	2018_12_17_14_2_43	54880	0	240	598
967	2018_12_17_14_2_43	54900	0	240	598
968	2018_12_17_14_2_43	54922	0	240	598
969	2018_12_17_14_2_43	54942	0	240	598
970	2018_12_17_14_2_43	54964	0	240	598
971	2018_12_17_14_2_43	54984	0	240	598
972	2018_12_17_14_2_43	55006	0	240	598
973	2018_12_17_14_2_43	55026	0	240	598
974	2018_12_17_14_2_43	55048	0	240	598
975	2018_12_17_14_2_43	55068	0	240	598
976	2018_12_17_14_2_43	55090	0	240	598
977	2018_12_17_14_2_43	55110	0	240	598
978	2018_12_17_14_2_43	55132	0	240	598
979	2018_12_17_14_2_43	55152	0	240	598
980	2018_12_17_14_2_43	55174	0	240	598
981	2018_12_17_14_2_43	55194	0	240	598
982	2018_12_17_14_2_43	55216	0	240	598
983	2018_12_17_14_2_43	55236	0	240	598
984	2018_12_17_14_2_43	55258	0	240	598
985	2018_12_17_14_2_43	55278	0	240	598
986	2018_12_17_14_2_43	55300	0	240	598
987	2018_12_17_14_2_43	55320	0	240	598
988	2018_12_17_14_2_43	55342	0	240	598
989	2018_12_17_14_2_44	55362	0	240	598
990	2018_12_17_14_2_44	55384	0	240	598
991	2018_12_17_14_2_44	55404	0	240	598
992	2018_12_17_14_2_44	55426	0	240	598
993	2018_12_17_14_2_44	55446	0	240	598
994	2018_12_17_14_2_44	55468	0	240	598
995	2018_12_17_14_2_44	55488	0	240	598
996	2018_12_17_14_2_44	55508	0	240	598
997	2018_12_17_14_2_44	55530	0	240	598
998	2018_12_17_14_2_44	55550	0	240	598
999	2018_12_17_14_2_44	55572	0	240	598
1000	2018_12_17_14_2_44	55592	0	240	598
1001	2018_12_17_14_2_44	55614	0	240	598
1002	2018_12_17_14_2_44	55634	0	240	598
1003	2018_12_17_14_2_44	55656	0	240	598
1004	2018_12_17_14_2_44	55676	0	240	598
1005	2018_12_17_14_2_44	55698	0	240	598
1006	2018_12_17_14_2_44	55718	0	240	598
1007	2018_12_17_14_2_44	55740	0	240	598
1008	2018_12_17_14_2_44	55760	0	240	598
1009	2018_12_17_14_2_44	55782	0	240	598
1010	2018_12_17_14_2_44	55802	0	240	598
1011	2018_12_17_14_2_44	55824	0	240	598
1012	2018_12_17_14_2_44	55844	0	240	598
1013	2018_12_17_14_2_44	55866	0	240	598
1014	2018_12_17_14_2_44	55886	0	240	598
1015	2018_12_17_14_2_44	55908	0	240	598
1016	2018_12_17_14_2_44	55928	0	240	598
1017	2018_12_17_14_2_44	55950	0	240	598
1018	2018_12_17_14_2_44	55970	0	240	598
1019	2018_12_17_14_2_44	55992	0	240	598
1020	2018_12_17_14_2_44	56012	0	240	598
1021	2018_12_17_14_2_44	56034	0	240	598
1022	2018_12_17_14_2_44	56054	0	240	598
1023	2018_12_17_14_2_44	56076	0	240	598
1024	2018_12_17_14_2_44	56096	0	240	598
1025	2018_12_17_14_2_44	56118	0	240	598
1026	2018_12_17_14_2_44	56138	0	240	598
1027	2018_12_17_14_2_44	56160	0	240	598
1028	2018_12_17_14_2_44	56180	0	240	598
1029	2018_12_17_14_2_44	56202	0	240	598
1030	2018_12_17_14_2_44	56222	0	240	598
1031	2018_12_17_14_2_44	56244	0	240	598
1032	2018_12_17_14_2_44	56264	0	240	598
1033	2018_12_17_14_2_44	56286	0	240	598
1034	2018_12_17_14_2_44	56306	0	240	598
1035	2018_12_17_14_2_44	56328	0	240	598
1036	2018_12_17_14_2_44	56348	0	240	598
1037	2018_12_17_14_2_45	56370	0	240	598
1038	2018_12_17_14_2_45	56390	0	240	598
1039	2018_12_17_14_2_45	56412	0	240	598
1040	2018_12_17_14_2_45	56432	0	240	598
1041	2018_12_17_14_2_45	56454	0	240	598
1042	2018_12_17_14_2_45	56474	0	240	598
1043	2018_12_17_14_2_45	56496	0	240	598
1044	2018_12_17_14_2_45	56516	0	240	598
1045	2018_12_17_14_2_45	56538	0	240	598
1046	2018_12_17_14_2_45	56558	0	240	598
1047	2018_12_17_14_2_45	56580	0	240	598
1048	2018_12_17_14_2_45	56600	0	240	598
1049	2018_12_17_14_2_45	56622	0	240	598
1050	2018_12_17_14_2_45	56642	0	240	598
1051	2018_12_17_14_2_45	56664	0	240	598
1052	2018_12_17_14_2_45	56684	0	240	598
1053	2018_12_17_14_2_45	56706	0	240	598
1054	2018_12_17_14_2_45	56726	0	240	598
1055	2018_12_17_14_2_45	56748	0	240	598
1056	2018_12_17_14_2_45	56768	0	240	598
1057	2018_12_17_14_2_45	56788	0	240	598
1058	2018_12_17_14_2_45	56810	0	240	598
1059	2018_12_17_14_2_45	56830	0	240	598
1060	2018_12_17_14_2_45	56852	0	240	598
1061	2018_12_17_14_2_45	56872	0	240	598
1062	2018_12_17_14_2_45	56894	0	240	598
1063	2018_12_17_14_2_45	56914	0	240	598
1064	2018_12_17_14_2_45	56936	0	240	598
1065	2018_12_17_14_2_45	56956	0	240	598
1066	2018_12_17_14_2_45	56978	0	240	598
1067	2018_12_17_14_2_45	56998	0	240	598
1068	2018_12_17_14_2_45	57020	0	240	598
1069	2018_12_17_14_2_45	57040	0	240	598
1070	2018_12_17_14_2_45	57062	0	240	598
1071	2018_12_17_14_2_45	57082	0	240	598
1072	2018_12_17_14_2_45	57104	0	240	598
1073	2018_12_17_14_2_45	57124	0	240	598
1074	2018_12_17_14_2_45	57146	0	240	598
1075	2018_12_17_14_2_45	57166	0	240	598
1076	2018_12_17_14_2_45	57188	0	240	598
1077	2018_12_17_14_2_45	57208	0	240	598
1078	2018_12_17_14_2_45	57230	0	240	598
1079	2018_12_17_14_2_45	57250	0	240	598
1080	2018_12_17_14_2_45	57272	0	240	598
1081	2018_12_17_14_2_45	57292	0	240	598
1082	2018_12_17_14_2_45	57314	0	240	598
1083	2018_12_17_14_2_45	57334	0	240	598
1084	2018_12_17_14_2_46	57356	0	240	598
1085	2018_12_17_14_2_46	57376	0	240	598
1086	2018_12_17_14_2_46	57398	0	240	598
1087	2018_12_17_14_2_46	57418	0	240	598
1088	2018_12_17_14_2_46	57440	0	240	598
1089	2018_12_17_14_2_46	57460	0	240	598
1090	2018_12_17_14_2_46	57482	0	240	598
1091	2018_12_17_14_2_46	57502	0	240	598
1092	2018_12_17_14_2_46	57524	0	240	598
1093	2018_12_17_14_2_46	57544	0	240	598
1094	2018_12_17_14_2_46	57566	0	240	598
1095	2018_12_17_14_2_46	57586	0	240	598
1096	2018_12_17_14_2_46	57608	0	240	598
1097	2018_12_17_14_2_46	57628	0	240	598
1098	2018_12_17_14_2_46	57650	0	240	598
1099	2018_12_17_14_2_46	57670	0	240	598
1100	2018_12_17_14_2_46	57692	0	240	598
1101	2018_12_17_14_2_46	57712	0	240	598
1102	2018_12_17_14_2_46	57734	0	240	598
1103	2018_12_17_14_2_46	57754	0	240	598
1104	2018_12_17_14_2_46	57776	0	240	598
1105	2018_12_17_14_2_46	57796	0	240	598
1106	2018_12_17_14_2_46	57818	0	240	598
1107	2018_12_17_14_2_46	57838	0	240	598
1108	2018_12_17_14_2_46	57860	0	240	598
1109	2018_12_17_14_2_46	57880	0	240	598
1110	2018_12_17_14_2_46	57902	0	240	598
1111	2018_12_17_14_2_46	57922	0	240	598
1112	2018_12_17_14_2_46	57944	0	240	598
1113	2018_12_17_14_2_46	57964	0	240	598
1114	2018_12_17_14_2_46	57986	0	240	598
1115	2018_12_17_14_2_46	58006	0	240	598
1116	2018_12_17_14_2_46	58028	0	240	598
1117	2018_12_17_14_2_46	58048	0	240	598
1118	2018_12_17_14_2_46	58068	0	240	598
1119	2018_12_17_14_2_46	58090	0	240	598
1120	2018_12_17_14_2_46	58110	0	240	598
1121	2018_12_17_14_2_46	58132	0	240	598
1122	2018_12_17_14_2_46	58152	0	240	598
1123	2018_12_17_14_2_46	58174	0	240	598
1124	2018_12_17_14_2_46	58194	0	240	598
1125	2018_12_17_14_2_46	58216	0	240	598
1126	2018_12_17_14_2_46	58236	0	240	598
1127	2018_12_17_14_2_46	58258	0	240	598
1128	2018_12_17_14_2_46	58278	0	240	598
1129	2018_12_17_14_2_46	58300	0	240	598
1130	2018_12_17_14_2_46	58320	0	240	598
1131	2018_12_17_14_2_46	58342	0	240	598
1132	2018_12_17_14_2_47	58362	0	240	598
1133	2018_12_17_14_2_47	58384	0	240	598
1134	2018_12_17_14_2_47	58404	0	240	598
1135	2018_12_17_14_2_47	58426	0	240	598
1136	2018_12_17_14_2_47	58446	0	240	598
1137	2018_12_17_14_2_47	58468	0	240	598
1138	2018_12_17_14_2_47	58488	0	240	598
1139	2018_12_17_14_2_47	58510	0	240	598
1140	2018_12_17_14_2_47	58530	0	240	598
1141	2018_12_17_14_2_47	58552	0	240	598
1142	2018_12_17_14_2_47	58572	0	240	598
1143	2018_12_17_14_2_47	58594	0	240	598
1144	2018_12_17_14_2_47	58614	0	240	598
1145	2018_12_17_14_2_47	58636	0	240	598
1146	2018_12_17_14_2_47	58656	0	240	598
1147	2018_12_17_14_2_47	58678	0	240	598
1148	2018_12_17_14_2_47	58698	0	240	598
1149	2018_12_17_14_2_47	58720	0	240	598
1150	2018_12_17_14_2_47	58740	0	240	598
1151	2018_12_17_14_2_47	58762	0	240	598
1152	2018_12_17_14_2_47	58782	0	240	598
1153	2018_12_17_14_2_47	58804	0	240	598
1154	2018_12_17_14_2_47	58824	0	240	598
1155	2018_12_17_14_2_47	58846	0	240	598
1156	2018_12_17_14_2_47	58866	0	240	598
1157	2018_12_17_14_2_47	58888	0	240	598
1158	2018_12_17_14_2_47	58908	0	240	598
1159	2018_12_17_14_2_47	58930	0	240	598
1160	2018_12_17_14_2_47	58950	0	240	598
1161	2018_12_17_14_2_47	58972	0	240	598
1162	2018_12_17_14_2_47	58992	0	240	598
1163	2018_12_17_14_2_47	59014	0	240	598
1164	2018_12_17_14_2_47	59034	0	240	598
1165	2018_12_17_14_2_47	59056	0	240	598
1166	2018_12_17_14_2_47	59076	0	240	598
1167	2018_12_17_14_2_47	59098	0	240	598
1168	2018_12_17_14_2_47	59118	0	240	598
1169	2018_12_17_14_2_47	59140	0	240	598
1170	2018_12_17_14_2_47	59160	0	240	598
1171	2018_12_17_14_2_47	59182	0	240	598
1172	2018_12_17_14_2_47	59202	0	240	598
1173	2018_12_17_14_2_47	59224	0	240	598
1174	2018_12_17_14_2_47	59244	0	240	598
1175	2018_12_17_14_2_47	59266	0	240	598
1176	2018_12_17_14_2_47	59286	0	240	598
1177	2018_12_17_14_2_47	59308	0	240	598
1178	2018_12_17_14_2_47	59328	0	240	598
1179	2018_12_17_14_2_47	59348	0	240	598
1180	2018_12_17_14_2_48	59370	0	240	598
1181	2018_12_17_14_2_48	59390	0	240	598
1182	2018_12_17_14_2_48	59412	0	240	598
1183	2018_12_17_14_2_48	59432	0	240	598
1184	2018_12_17_14_2_48	59454	0	240	598
1185	2018_12_17_14_2_48	59474	0	240	598
1186	2018_12_17_14_2_48	59496	0	240	598
1187	2018_12_17_14_2_48	59516	0	240	598
1188	2018_12_17_14_2_48	59538	0	240	598
1189	2018_12_17_14_2_48	59558	0	240	598
1190	2018_12_17_14_2_48	59580	0	240	598
1191	2018_12_17_14_2_48	59600	0	240	598
1192	2018_12_17_14_2_48	59622	0	240	598
1193	2018_12_17_14_2_48	59642	0	240	598
1194	2018_12_17_14_2_48	59664	0	240	598
1195	2018_12_17_14_2_48	59684	0	240	598
1196	2018_12_17_14_2_48	59706	0	240	598
1197	2018_12_17_14_2_48	59726	0	240	598
1198	2018_12_17_14_2_48	59748	0	240	598
1199	2018_12_17_14_2_48	59768	0	240	598
1200	2018_12_17_14_2_48	59790	0	240	598
1201	2018_12_17_14_2_48	59810	0	240	598
1202	2018_12_17_14_2_48	59832	0	240	598
1203	2018_12_17_14_2_48	59852	0	240	598
1204	2018_12_17_14_2_48	59874	0	240	598
1205	2018_12_17_14_2_48	59894	0	240	598
1206	2018_12_17_14_2_48	59916	0	240	598
1207	2018_12_17_14_2_48	59936	0	240	598
1208	2018_12_17_14_2_48	59958	0	240	598
1209	2018_12_17_14_2_48	59978	0	240	598
1210	2018_12_17_14_2_48	60000	0	240	598
1211	2018_12_17_14_2_48	60020	0	239	597
1212	2018_12_17_14_2_48	60042	0	239	597
1213	2018_12_17_14_2_48	60062	0	239	596
1214	2018_12_17_14_2_48	60084	0	239	597
1215	2018_12_17_14_2_48	60104	0	239	597
1216	2018_12_17_14_2_48	60126	0	239	597
1217	2018_12_17_14_2_48	60146	0	239	597
1218	2018_12_17_14_2_48	60168	0	239	597
1219	2018_12_17_14_2_48	60188	0	239	597
1220	2018_12_17_14_2_48	60210	0	239	597
1221	2018_12_17_14_2_48	60230	0	239	597
1222	2018_12_17_14_2_48	60252	0	239	597
1223	2018_12_17_14_2_48	60272	0	239	597
1224	2018_12_17_14_2_48	60294	0	238	597
1225	2018_12_17_14_2_48	60314	0	238	596
1226	2018_12_17_14_2_48	60336	0	238	596
1227	2018_12_17_14_2_49	60356	0	238	596
1228	2018_12_17_14_2_49	60378	0	238	597
1229	2018_12_17_14_2_49	60398	0	238	596
1230	2018_12_17_14_2_49	60420	0	237	596
1231	2018_12_17_14_2_49	60440	0	237	596
1232	2018_12_17_14_2_49	60462	0	237	596
1233	2018_12_17_14_2_49	60482	0	237	596
1234	2018_12_17_14_2_49	60504	0	236	596
1235	2018_12_17_14_2_49	60524	0	236	596
1236	2018_12_17_14_2_49	60546	0	236	596
1237	2018_12_17_14_2_49	60566	0	236	596
1238	2018_12_17_14_2_49	60588	0	235	596
1239	2018_12_17_14_2_49	60608	0	235	596
1240	2018_12_17_14_2_49	60628	0	235	596
1241	2018_12_17_14_2_49	60650	0	235	596
1242	2018_12_17_14_2_49	60670	0	234	596
1243	2018_12_17_14_2_49	60692	0	234	596
1244	2018_12_17_14_2_49	60712	0	234	596
1245	2018_12_17_14_2_49	60734	0	233	596
1246	2018_12_17_14_2_49	60754	0	233	596
1247	2018_12_17_14_2_49	60776	0	232	596
1248	2018_12_17_14_2_49	60796	0	232	596
1249	2018_12_17_14_2_49	60818	0	232	596
1250	2018_12_17_14_2_49	60838	0	231	595
1251	2018_12_17_14_2_49	60860	0	231	595
1252	2018_12_17_14_2_49	60880	0	230	595
1253	2018_12_17_14_2_49	60902	0	230	595
1254	2018_12_17_14_2_49	60922	0	230	595
1255	2018_12_17_14_2_49	60944	0	229	595
1256	2018_12_17_14_2_49	60964	0	229	595
1257	2018_12_17_14_2_49	60986	0	228	595
1258	2018_12_17_14_2_49	61006	0	228	595
1259	2018_12_17_14_2_49	61028	0	227	595
1260	2018_12_17_14_2_49	61048	0	227	595
1261	2018_12_17_14_2_49	61070	0	226	594
1262	2018_12_17_14_2_49	61090	0	226	594
1263	2018_12_17_14_2_49	61112	0	225	594
1264	2018_12_17_14_2_49	61132	0	224	594
1265	2018_12_17_14_2_49	61154	0	224	594
1266	2018_12_17_14_2_49	61174	0	223	593
1267	2018_12_17_14_2_49	61196	0	223	593
1268	2018_12_17_14_2_49	61216	0	222	593
1269	2018_12_17_14_2_49	61238	0	222	593
1270	2018_12_17_14_2_49	61258	0	221	593
1271	2018_12_17_14_2_49	61280	0	220	593
1272	2018_12_17_14_2_49	61300	0	220	592
1273	2018_12_17_14_2_49	61322	0	219	592
1274	2018_12_17_14_2_49	61342	0	218	592
1275	2018_12_17_14_2_50	61364	0	218	591
1276	2018_12_17_14_2_50	61384	0	217	591
1277	2018_12_17_14_2_50	61406	0	216	591
1278	2018_12_17_14_2_50	61426	0	216	590
1279	2018_12_17_14_2_50	61448	0	215	590
1280	2018_12_17_14_2_50	61468	0	214	590
1281	2018_12_17_14_2_50	61490	0	214	590
1282	2018_12_17_14_2_50	61510	0	213	590
1283	2018_12_17_14_2_50	61532	0	212	590
1284	2018_12_17_14_2_50	61552	0	212	589
1285	2018_12_17_14_2_50	61574	0	211	588
1286	2018_12_17_14_2_50	61594	0	210	588
1287	2018_12_17_14_2_50	61616	0	209	588
1288	2018_12_17_14_2_50	61636	0	208	588
1289	2018_12_17_14_2_50	61658	0	208	587
1290	2018_12_17_14_2_50	61678	0	207	587
1291	2018_12_17_14_2_50	61700	0	206	587
1292	2018_12_17_14_2_50	61720	0	205	586
1293	2018_12_17_14_2_50	61742	0	204	586
1294	2018_12_17_14_2_50	61762	0	204	586
1295	2018_12_17_14_2_50	61784	0	203	585
1296	2018_12_17_14_2_50	61804	0	202	585
1297	2018_12_17_14_2_50	61826	0	201	584
1298	2018_12_17_14_2_50	61846	0	200	584
1299	2018_12_17_14_2_50	61868	0	199	584
1300	2018_12_17_14_2_50	61888	0	199	583
1301	2018_12_17_14_2_50	61908	0	198	583
1302	2018_12_17_14_2_50	61930	0	197	583
1303	2018_12_17_14_2_50	61950	0	196	582
1304	2018_12_17_14_2_50	61972	0	195	582
1305	2018_12_17_14_2_50	61992	0	194	581
1306	2018_12_17_14_2_50	62014	0	193	581
1307	2018_12_17_14_2_50	62034	0	192	581
1308	2018_12_17_14_2_50	62056	0	191	580
1309	2018_12_17_14_2_50	62076	0	190	580
1310	2018_12_17_14_2_50	62098	0	189	579
1311	2018_12_17_14_2_50	62118	0	188	579
1312	2018_12_17_14_2_50	62140	0	187	578
1313	2018_12_17_14_2_50	62160	0	186	578
1314	2018_12_17_14_2_50	62182	0	185	577
1315	2018_12_17_14_2_50	62202	0	184	577
1316	2018_12_17_14_2_50	62224	0	183	577
1317	2018_12_17_14_2_50	62244	0	182	576
1318	2018_12_17_14_2_50	62266	0	181	576
1319	2018_12_17_14_2_50	62286	0	180	576
1320	2018_12_17_14_2_50	62308	0	179	575
1321	2018_12_17_14_2_50	62328	0	178	574
1322	2018_12_17_14_2_51	62350	0	177	574
1323	2018_12_17_14_2_51	62370	0	176	574
1324	2018_12_17_14_2_51	62392	0	175	573
1325	2018_12_17_14_2_51	62412	0	174	572
1326	2018_12_17_14_2_51	62434	0	173	572
1327	2018_12_17_14_2_51	62454	0	172	571
1328	2018_12_17_14_2_51	62476	0	170	571
1329	2018_12_17_14_2_51	62496	0	169	570
1330	2018_12_17_14_2_51	62518	0	168	570
1331	2018_12_17_14_2_51	62538	0	167	569
1332	2018_12_17_14_2_51	62560	0	166	569
1333	2018_12_17_14_2_51	62580	0	165	568
1334	2018_12_17_14_2_51	62602	0	164	568
1335	2018_12_17_14_2_51	62622	0	163	567
1336	2018_12_17_14_2_51	62644	0	161	566
1337	2018_12_17_14_2_51	62664	0	160	566
1338	2018_12_17_14_2_51	62686	0	159	566
1339	2018_12_17_14_2_51	62706	0	158	565
1340	2018_12_17_14_2_51	62728	0	157	564
1341	2018_12_17_14_2_51	62748	0	155	564
1342	2018_12_17_14_2_51	62770	0	154	563
1343	2018_12_17_14_2_51	62790	0	153	563
1344	2018_12_17_14_2_51	62812	0	152	562
1345	2018_12_17_14_2_51	62832	0	151	561
1346	2018_12_17_14_2_51	62854	0	149	561
1347	2018_12_17_14_2_51	62874	0	148	561
1348	2018_12_17_14_2_51	62896	0	147	560
1349	2018_12_17_14_2_51	62916	0	146	559
1350	2018_12_17_14_2_51	62938	0	144	558
1351	2018_12_17_14_2_51	62958	0	143	558
1352	2018_12_17_14_2_51	62980	0	142	557
1353	2018_12_17_14_2_51	63000	0	141	556
1354	2018_12_17_14_2_51	63022	0	139	556
1355	2018_12_17_14_2_51	63042	0	138	555
1356	2018_12_17_14_2_51	63064	0	137	555
1357	2018_12_17_14_2_51	63084	0	135	554
1358	2018_12_17_14_2_51	63106	0	134	553
1359	2018_12_17_14_2_51	63126	0	133	553
1360	2018_12_17_14_2_51	63148	0	131	552
1361	2018_12_17_14_2_51	63168	0	130	551
1362	2018_12_17_14_2_51	63188	0	129	551
1363	2018_12_17_14_2_51	63210	0	127	550
1364	2018_12_17_14_2_51	63230	0	126	549
1365	2018_12_17_14_2_51	63252	0	125	549
1366	2018_12_17_14_2_51	63272	0	123	548
1367	2018_12_17_14_2_51	63294	0	122	547
1368	2018_12_17_14_2_51	63314	0	121	547
1369	2018_12_17_14_2_51	63336	0	119	546
1370	2018_12_17_14_2_52	63356	0	118	545
1371	2018_12_17_14_2_52	63378	0	117	544
1372	2018_12_17_14_2_52	63398	0	115	544
1373	2018_12_17_14_2_52	63420	0	114	543
1374	2018_12_17_14_2_52	63440	0	112	542
1375	2018_12_17_14_2_52	63462	0	111	542
1376	2018_12_17_14_2_52	63482	0	110	541
1377	2018_12_17_14_2_52	63504	0	108	540
1378	2018_12_17_14_2_52	63524	0	107	540
1379	2018_12_17_14_2_52	63546	0	105	538
1380	2018_12_17_14_2_52	63566	0	104	538
1381	2018_12_17_14_2_52	63588	0	103	537
1382	2018_12_17_14_2_52	63608	0	101	536
1383	2018_12_17_14_2_52	63630	0	100	536
1384	2018_12_17_14_2_52	63650	0	98	535
1385	2018_12_17_14_2_52	63672	0	97	534
1386	2018_12_17_14_2_52	63692	0	95	534
1387	2018_12_17_14_2_52	63714	0	94	533
1388	2018_12_17_14_2_52	63734	0	92	532
1389	2018_12_17_14_2_52	63756	0	91	531
1390	2018_12_17_14_2_52	63776	0	90	530
1391	2018_12_17_14_2_52	63798	0	88	530
1392	2018_12_17_14_2_52	63818	0	87	529
1393	2018_12_17_14_2_52	63840	0	85	528
1394	2018_12_17_14_2_52	63860	0	84	527
1395	2018_12_17_14_2_52	63882	0	82	527
1396	2018_12_17_14_2_52	63902	0	81	526
1397	2018_12_17_14_2_52	63924	0	79	525
1398	2018_12_17_14_2_52	63944	0	78	524
1399	2018_12_17_14_2_52	63966	0	76	523
1400	2018_12_17_14_2_52	63986	0	75	523
1401	2018_12_17_14_2_52	64008	0	73	522
1402	2018_12_17_14_2_52	64028	0	72	521
1403	2018_12_17_14_2_52	64050	0	70	520
1404	2018_12_17_14_2_52	64070	0	69	519
1405	2018_12_17_14_2_52	64092	0	67	519
1406	2018_12_17_14_2_52	64112	0	66	518
1407	2018_12_17_14_2_52	64134	0	64	517
1408	2018_12_17_14_2_52	64154	0	63	516
1409	2018_12_17_14_2_52	64176	0	61	515
1410	2018_12_17_14_2_52	64196	0	59	514
1411	2018_12_17_14_2_52	64218	0	58	513
1412	2018_12_17_14_2_52	64238	0	56	513
1413	2018_12_17_14_2_52	64260	0	55	512
1414	2018_12_17_14_2_52	64280	0	53	511
1415	2018_12_17_14_2_52	64302	0	52	510
1416	2018_12_17_14_2_52	64322	0	50	510
1417	2018_12_17_14_2_53	64344	0	49	510
1418	2018_12_17_14_2_53	64364	0	47	510
1419	2018_12_17_14_2_53	64386	0	46	510
1420	2018_12_17_14_2_53	64406	0	44	510
1421	2018_12_17_14_2_53	64428	0	42	509
1422	2018_12_17_14_2_53	64448	0	41	509
1423	2018_12_17_14_2_53	64468	0	39	508
1424	2018_12_17_14_2_53	64490	0	38	508
1425	2018_12_17_14_2_53	64510	0	36	507
1426	2018_12_17_14_2_53	64532	0	35	507
1427	2018_12_17_14_2_53	64552	0	33	506
1428	2018_12_17_14_2_53	64574	0	32	505
1429	2018_12_17_14_2_53	64594	0	30	504
1430	2018_12_17_14_2_53	64616	0	28	503
1431	2018_12_17_14_2_53	64636	0	27	502
1432	2018_12_17_14_2_53	64658	0	25	501
1433	2018_12_17_14_2_53	64678	0	24	500
1434	2018_12_17_14_2_53	64700	0	22	499
1435	2018_12_17_14_2_53	64720	0	21	498
1436	2018_12_17_14_2_53	64742	0	19	498
1437	2018_12_17_14_2_53	64762	0	17	496
1438	2018_12_17_14_2_53	64784	0	16	496
1439	2018_12_17_14_2_53	64804	0	14	495
1440	2018_12_17_14_2_53	64826	0	13	494
1441	2018_12_17_14_2_53	64846	0	11	493
1442	2018_12_17_14_2_53	64868	0	9	491
1443	2018_12_17_14_2_53	64888	0	8	491
1444	2018_12_17_14_2_53	64910	0	6	490
1445	2018_12_17_14_2_53	64930	0	5	489
1446	2018_12_17_14_2_53	64952	0	3	488
1447	2018_12_17_14_2_53	64972	0	2	486
1448	2018_12_17_14_2_53	64994	0	0	486
1449	2018_12_17_14_2_53	65014	0	-1	485
1450	2018_12_17_14_2_53	65036	0	-2	484
1451	2018_12_17_14_2_53	65056	0	-4	483
1452	2018_12_17_14_2_53	65078	0	-5	482
1453	2018_12_17_14_2_53	65098	0	-7	481
1454	2018_12_17_14_2_53	65120	0	-9	480
1455	2018_12_17_14_2_53	65140	0	-10	479
1456	2018_12_17_14_2_53	65162	0	-12	478
1457	2018_12_17_14_2_53	65182	0	-13	478
1458	2018_12_17_14_2_53	65204	0	-15	476
1459	2018_12_17_14_2_53	65224	0	-16	476
1460	2018_12_17_14_2_53	65246	0	-18	474
1461	2018_12_17_14_2_53	65266	0	-20	473
1462	2018_12_17_14_2_53	65288	0	-21	472
1463	2018_12_17_14_2_53	65308	0	-23	471
1464	2018_12_17_14_2_53	65330	0	-24	471
1465	2018_12_17_14_2_54	65350	0	-26	469
1466	2018_12_17_14_2_54	65372	0	-27	468
1467	2018_12_17_14_2_54	65392	0	-29	467
1468	2018_12_17_14_2_54	65414	0	-31	466
1469	2018_12_17_14_2_54	65434	0	-32	465
1470	2018_12_17_14_2_54	65456	0	-34	464
1471	2018_12_17_14_2_54	65476	0	-35	463
1472	2018_12_17_14_2_54	65498	0	-37	462
1473	2018_12_17_14_2_54	65518	0	-38	461
1474	2018_12_17_14_2_54	65540	0	-40	460
1475	2018_12_17_14_2_54	65560	0	-42	459
1476	2018_12_17_14_2_54	65582	0	-43	458
1477	2018_12_17_14_2_54	65602	0	-45	456
1478	2018_12_17_14_2_54	65624	0	-46	455
1479	2018_12_17_14_2_54	65644	0	-48	454
1480	2018_12_17_14_2_54	65666	0	-49	453
1481	2018_12_17_14_2_54	65686	0	-51	452
1482	2018_12_17_14_2_54	65708	0	-52	451
1483	2018_12_17_14_2_54	65728	0	-54	449
1484	2018_12_17_14_2_54	65748	0	-55	448
1485	2018_12_17_14_2_54	65770	0	-57	448
1486	2018_12_17_14_2_54	65790	0	-58	446
1487	2018_12_17_14_2_54	65812	0	-60	445
1488	2018_12_17_14_2_54	65832	0	-62	444
1489	2018_12_17_14_2_54	65854	0	-63	443
1490	2018_12_17_14_2_54	65874	0	-65	442
1491	2018_12_17_14_2_54	65896	0	-66	441
1492	2018_12_17_14_2_54	65916	0	-68	439
1493	2018_12_17_14_2_54	65938	0	-69	438
1494	2018_12_17_14_2_54	65958	0	-71	437
1495	2018_12_17_14_2_54	65980	0	-72	436
1496	2018_12_17_14_2_54	66000	0	-74	435
1497	2018_12_17_14_2_54	66022	0	-75	433
1498	2018_12_17_14_2_54	66042	0	-77	432
1499	2018_12_17_14_2_54	66064	0	-78	431
1500	2018_12_17_14_2_54	66084	0	-80	430
1501	2018_12_17_14_2_54	66106	0	-81	429
1502	2018_12_17_14_2_54	66126	0	-83	428
1503	2018_12_17_14_2_54	66148	0	-84	427
1504	2018_12_17_14_2_54	66168	0	-86	426
1505	2018_12_17_14_2_54	66190	0	-87	424
1506	2018_12_17_14_2_54	66210	0	-89	423
1507	2018_12_17_14_2_54	66232	0	-90	422
1508	2018_12_17_14_2_54	66252	0	-91	421
1509	2018_12_17_14_2_54	66274	0	-93	420
1510	2018_12_17_14_2_54	66294	0	-94	418
1511	2018_12_17_14_2_54	66316	0	-96	417
1512	2018_12_17_14_2_55	66336	0	-97	416
1513	2018_12_17_14_2_55	66358	0	-99	415
1514	2018_12_17_14_2_55	66378	0	-100	414
1515	2018_12_17_14_2_55	66400	0	-102	413
1516	2018_12_17_14_2_55	66420	0	-103	412
1517	2018_12_17_14_2_55	66442	0	-105	411
1518	2018_12_17_14_2_55	66462	0	-106	409
1519	2018_12_17_14_2_55	66484	0	-107	408
1520	2018_12_17_14_2_55	66504	0	-109	407
1521	2018_12_17_14_2_55	66526	0	-110	406
1522	2018_12_17_14_2_55	66546	0	-112	405
1523	2018_12_17_14_2_55	66568	0	-113	404
1524	2018_12_17_14_2_55	66588	0	-114	403
1525	2018_12_17_14_2_55	66610	0	-116	401
1526	2018_12_17_14_2_55	66630	0	-117	401
1527	2018_12_17_14_2_55	66652	0	-119	399
1528	2018_12_17_14_2_55	66672	0	-120	398
1529	2018_12_17_14_2_55	66694	0	-121	397
1530	2018_12_17_14_2_55	66714	0	-123	396
1531	2018_12_17_14_2_55	66736	0	-124	395
1532	2018_12_17_14_2_55	66756	0	-125	394
1533	2018_12_17_14_2_55	66778	0	-127	393
1534	2018_12_17_14_2_55	66798	0	-128	392
1535	2018_12_17_14_2_55	66820	0	-129	391
1536	2018_12_17_14_2_55	66840	0	-131	390
1537	2018_12_17_14_2_55	66862	0	-132	389
1538	2018_12_17_14_2_55	66882	0	-133	388
1539	2018_12_17_14_2_55	66904	0	-135	386
1540	2018_12_17_14_2_55	66924	0	-136	385
1541	2018_12_17_14_2_55	66946	0	-137	384
1542	2018_12_17_14_2_55	66966	0	-138	383
1543	2018_12_17_14_2_55	66988	0	-140	382
1544	2018_12_17_14_2_55	67008	0	-141	381
1545	2018_12_17_14_2_55	67028	0	-142	380
1546	2018_12_17_14_2_55	67050	0	-144	379
1547	2018_12_17_14_2_55	67070	0	-145	378
1548	2018_12_17_14_2_55	67092	0	-146	377
1549	2018_12_17_14_2_55	67112	0	-147	376
1550	2018_12_17_14_2_55	67134	0	-149	375
1551	2018_12_17_14_2_55	67154	0	-150	374
1552	2018_12_17_14_2_55	67176	0	-151	373
1553	2018_12_17_14_2_55	67196	0	-152	372
1554	2018_12_17_14_2_55	67218	0	-154	371
1555	2018_12_17_14_2_55	67238	0	-155	370
1556	2018_12_17_14_2_55	67260	0	-156	369
1557	2018_12_17_14_2_55	67280	0	-157	368
1558	2018_12_17_14_2_55	67302	0	-158	367
1559	2018_12_17_14_2_55	67322	0	-159	366
1560	2018_12_17_14_2_56	67344	0	-161	365
1561	2018_12_17_14_2_56	67364	0	-162	364
1562	2018_12_17_14_2_56	67386	0	-163	363
1563	2018_12_17_14_2_56	67406	0	-164	362
1564	2018_12_17_14_2_56	67428	0	-165	361
1565	2018_12_17_14_2_56	67448	0	-166	360
1566	2018_12_17_14_2_56	67470	0	-168	359
1567	2018_12_17_14_2_56	67490	0	-169	359
1568	2018_12_17_14_2_56	67512	0	-170	358
1569	2018_12_17_14_2_56	67532	0	-171	356
1570	2018_12_17_14_2_56	67554	0	-172	356
1571	2018_12_17_14_2_56	67574	0	-173	355
1572	2018_12_17_14_2_56	67596	0	-174	354
1573	2018_12_17_14_2_56	67616	0	-175	353
1574	2018_12_17_14_2_56	67638	0	-176	352
1575	2018_12_17_14_2_56	67658	0	-177	351
1576	2018_12_17_14_2_56	67680	0	-179	350
1577	2018_12_17_14_2_56	67700	0	-180	350
1578	2018_12_17_14_2_56	67722	0	-181	349
1579	2018_12_17_14_2_56	67742	0	-182	348
1580	2018_12_17_14_2_56	67764	0	-183	347
1581	2018_12_17_14_2_56	67784	0	-184	346
1582	2018_12_17_14_2_56	67806	0	-185	346
1583	2018_12_17_14_2_56	67826	0	-186	345
1584	2018_12_17_14_2_56	67848	0	-187	344
1585	2018_12_17_14_2_56	67868	0	-188	343
1586	2018_12_17_14_2_56	67890	0	-189	342
1587	2018_12_17_14_2_56	67910	0	-190	341
1588	2018_12_17_14_2_56	67932	0	-191	340
1589	2018_12_17_14_2_56	67952	0	-192	340
1590	2018_12_17_14_2_56	67974	0	-193	339
1591	2018_12_17_14_2_56	67994	0	-193	338
1592	2018_12_17_14_2_56	68016	0	-194	337
1593	2018_12_17_14_2_56	68036	0	-195	337
1594	2018_12_17_14_2_56	68058	0	-196	336
1595	2018_12_17_14_2_56	68078	0	-197	335
1596	2018_12_17_14_2_56	68100	0	-198	334
1597	2018_12_17_14_2_56	68120	0	-199	334
1598	2018_12_17_14_2_56	68142	0	-200	334
1599	2018_12_17_14_2_56	68162	0	-201	333
1600	2018_12_17_14_2_56	68184	0	-201	332
1601	2018_12_17_14_2_56	68204	0	-202	331
1602	2018_12_17_14_2_56	68226	0	-203	330
1603	2018_12_17_14_2_56	68246	0	-204	330
1604	2018_12_17_14_2_56	68268	0	-205	329
1605	2018_12_17_14_2_56	68288	0	-206	328
1606	2018_12_17_14_2_56	68308	0	-206	328
1607	2018_12_17_14_2_56	68330	0	-207	327
1608	2018_12_17_14_2_57	68350	0	-208	327
1609	2018_12_17_14_2_57	68372	0	-209	326
1610	2018_12_17_14_2_57	68392	0	-210	325
1611	2018_12_17_14_2_57	68414	0	-210	325
1612	2018_12_17_14_2_57	68434	0	-211	324
1613	2018_12_17_14_2_57	68456	0	-212	324
1614	2018_12_17_14_2_57	68476	0	-213	323
1615	2018_12_17_14_2_57	68498	0	-213	322
1616	2018_12_17_14_2_57	68518	0	-214	322
1617	2018_12_17_14_2_57	68540	0	-215	321
1618	2018_12_17_14_2_57	68560	0	-215	321
1619	2018_12_17_14_2_57	68582	0	-216	320
1620	2018_12_17_14_2_57	68602	0	-217	320
1621	2018_12_17_14_2_57	68624	0	-217	319
1622	2018_12_17_14_2_57	68644	0	-218	318
1623	2018_12_17_14_2_57	68666	0	-219	318
1624	2018_12_17_14_2_57	68686	0	-219	317
1625	2018_12_17_14_2_57	68708	0	-220	317
1626	2018_12_17_14_2_57	68728	0	-221	316
1627	2018_12_17_14_2_57	68750	0	-221	316
1628	2018_12_17_14_2_57	68770	0	-222	315
1629	2018_12_17_14_2_57	68792	0	-222	315
1630	2018_12_17_14_2_57	68812	0	-223	314
1631	2018_12_17_14_2_57	68834	0	-224	314
1632	2018_12_17_14_2_57	68854	0	-224	313
1633	2018_12_17_14_2_57	68876	0	-225	313
1634	2018_12_17_14_2_57	68896	0	-225	312
1635	2018_12_17_14_2_57	68918	0	-226	312
1636	2018_12_17_14_2_57	68938	0	-226	311
1637	2018_12_17_14_2_57	68960	0	-227	311
1638	2018_12_17_14_2_57	68980	0	-227	311
1639	2018_12_17_14_2_57	69002	0	-228	310
1640	2018_12_17_14_2_57	69022	0	-228	310
1641	2018_12_17_14_2_57	69044	0	-229	309
1642	2018_12_17_14_2_57	69064	0	-229	309
1643	2018_12_17_14_2_57	69086	0	-230	308
1644	2018_12_17_14_2_57	69106	0	-230	308
1645	2018_12_17_14_2_57	69128	0	-231	308
1646	2018_12_17_14_2_57	69148	0	-231	308
1647	2018_12_17_14_2_57	69170	0	-231	307
1648	2018_12_17_14_2_57	69190	0	-232	307
1649	2018_12_17_14_2_57	69212	0	-232	306
1650	2018_12_17_14_2_57	69232	0	-233	306
1651	2018_12_17_14_2_57	69254	0	-233	306
1652	2018_12_17_14_2_57	69274	0	-233	305
1653	2018_12_17_14_2_57	69296	0	-234	305
1654	2018_12_17_14_2_57	69316	0	-234	304
1655	2018_12_17_14_2_58	69338	0	-234	304
1656	2018_12_17_14_2_58	69358	0	-235	304
1657	2018_12_17_14_2_58	69380	0	-235	304
1658	2018_12_17_14_2_58	69400	0	-235	304
1659	2018_12_17_14_2_58	69422	0	-236	304
1660	2018_12_17_14_2_58	69442	0	-236	303
1661	2018_12_17_14_2_58	69464	0	-236	303
1662	2018_12_17_14_2_58	69484	0	-236	303
1663	2018_12_17_14_2_58	69506	0	-237	303
1664	2018_12_17_14_2_58	69526	0	-237	302
1665	2018_12_17_14_2_58	69548	0	-237	302
1666	2018_12_17_14_2_58	69568	0	-237	302
1667	2018_12_17_14_2_58	69588	0	-237	302
1668	2018_12_17_14_2_58	69610	0	-238	302
1669	2018_12_17_14_2_58	69630	0	-238	301
1670	2018_12_17_14_2_58	69652	0	-238	301
1671	2018_12_17_14_2_58	69672	0	-238	301
1672	2018_12_17_14_2_58	69694	0	-238	301
1673	2018_12_17_14_2_58	69714	0	-239	301
1674	2018_12_17_14_2_58	69736	0	-239	301
1675	2018_12_17_14_2_58	69756	0	-239	300
1676	2018_12_17_14_2_58	69778	0	-239	301
1677	2018_12_17_14_2_58	69798	0	-239	301
1678	2018_12_17_14_2_58	69820	0	-239	301
1679	2018_12_17_14_2_58	69840	0	-239	301
1680	2018_12_17_14_2_58	69862	0	-239	301
1681	2018_12_17_14_2_58	69882	0	-239	301
1682	2018_12_17_14_2_58	69904	0	-239	301
1683	2018_12_17_14_2_58	69924	0	-239	301
1684	2018_12_17_14_2_58	69946	0	-239	301
1685	2018_12_17_14_2_58	69966	0	-239	301
1686	2018_12_17_14_2_58	69988	0	-239	301
1687	2018_12_17_14_2_58	70008	0	-239	301
1688	2018_12_17_14_2_58	70030	0	-239	301
1689	2018_12_17_14_2_58	70050	0	-239	300
1690	2018_12_17_14_2_58	70072	0	-239	301
1691	2018_12_17_14_2_58	70092	0	-239	300
1692	2018_12_17_14_2_58	70114	0	-239	301
1693	2018_12_17_14_2_58	70134	0	-239	301
1694	2018_12_17_14_2_58	70156	0	-239	301
1695	2018_12_17_14_2_58	70176	0	-239	301
1696	2018_12_17_14_2_58	70198	0	-239	301
1697	2018_12_17_14_2_58	70218	0	-239	301
1698	2018_12_17_14_2_58	70240	0	-239	301
1699	2018_12_17_14_2_58	70260	0	-239	301
1700	2018_12_17_14_2_58	70282	0	-239	300
1701	2018_12_17_14_2_58	70302	0	-238	301
1702	2018_12_17_14_2_58	70324	0	-238	301
1703	2018_12_17_14_2_59	70344	0	-238	301
1704	2018_12_17_14_2_59	70366	0	-238	301
1705	2018_12_17_14_2_59	70386	0	-238	301
1706	2018_12_17_14_2_59	70408	0	-238	301
1707	2018_12_17_14_2_59	70428	0	-237	301
1708	2018_12_17_14_2_59	70450	0	-237	302
1709	2018_12_17_14_2_59	70470	0	-237	302
1710	2018_12_17_14_2_59	70492	0	-237	303
1711	2018_12_17_14_2_59	70512	0	-236	302
1712	2018_12_17_14_2_59	70534	0	-236	303
1713	2018_12_17_14_2_59	70554	0	-236	304
1714	2018_12_17_14_2_59	70576	0	-236	304
1715	2018_12_17_14_2_59	70596	0	-235	304
1716	2018_12_17_14_2_59	70618	0	-235	304
1717	2018_12_17_14_2_59	70638	0	-235	305
1718	2018_12_17_14_2_59	70660	0	-234	305
1719	2018_12_17_14_2_59	70680	0	-234	305
1720	2018_12_17_14_2_59	70702	0	-234	305
1721	2018_12_17_14_2_59	70722	0	-233	305
1722	2018_12_17_14_2_59	70744	0	-233	305
1723	2018_12_17_14_2_59	70764	0	-233	305
1724	2018_12_17_14_2_59	70786	0	-232	305
1725	2018_12_17_14_2_59	70806	0	-232	306
1726	2018_12_17_14_2_59	70828	0	-231	306
1727	2018_12_17_14_2_59	70848	0	-231	306
1728	2018_12_17_14_2_59	70868	0	-231	306
1729	2018_12_17_14_2_59	70890	0	-230	306
1730	2018_12_17_14_2_59	70910	0	-230	306
1731	2018_12_17_14_2_59	70932	0	-229	306
1732	2018_12_17_14_2_59	70952	0	-229	306
1733	2018_12_17_14_2_59	70974	0	-228	307
1734	2018_12_17_14_2_59	70994	0	-228	307
1735	2018_12_17_14_2_59	71016	0	-227	307
1736	2018_12_17_14_2_59	71036	0	-227	307
1737	2018_12_17_14_2_59	71058	0	-226	307
1738	2018_12_17_14_2_59	71078	0	-226	307
1739	2018_12_17_14_2_59	71100	0	-225	307
1740	2018_12_17_14_2_59	71120	0	-225	307
1741	2018_12_17_14_2_59	71142	0	-224	307
1742	2018_12_17_14_2_59	71162	0	-224	308
1743	2018_12_17_14_2_59	71184	0	-223	307
1744	2018_12_17_14_2_59	71204	0	-223	308
1745	2018_12_17_14_2_59	71226	0	-222	308
1746	2018_12_17_14_2_59	71246	0	-221	308
1747	2018_12_17_14_2_59	71268	0	-221	308
1748	2018_12_17_14_2_59	71288	0	-220	308
1749	2018_12_17_14_2_59	71310	0	-219	308
1750	2018_12_17_14_2_59	71330	0	-219	308
1751	2018_12_17_14_3_0	71352	0	-218	309
1752	2018_12_17_14_3_0	71372	0	-218	309
1753	2018_12_17_14_3_0	71394	0	-217	308
1754	2018_12_17_14_3_0	71414	0	-216	309
1755	2018_12_17_14_3_0	71436	0	-215	309
1756	2018_12_17_14_3_0	71456	0	-215	310
1757	2018_12_17_14_3_0	71478	0	-214	311
1758	2018_12_17_14_3_0	71498	0	-213	312
1759	2018_12_17_14_3_0	71520	0	-213	312
1760	2018_12_17_14_3_0	71540	0	-212	313
1761	2018_12_17_14_3_0	71562	0	-211	313
1762	2018_12_17_14_3_0	71582	0	-210	314
1763	2018_12_17_14_3_0	71604	0	-210	315
1764	2018_12_17_14_3_0	71624	0	-209	316
1765	2018_12_17_14_3_0	71646	0	-208	316
1766	2018_12_17_14_3_0	71666	0	-207	317
1767	2018_12_17_14_3_0	71688	0	-207	318
1768	2018_12_17_14_3_0	71708	0	-206	319
1769	2018_12_17_14_3_0	71730	0	-205	320
1770	2018_12_17_14_3_0	71750	0	-204	320
1771	2018_12_17_14_3_0	71772	0	-203	321
1772	2018_12_17_14_3_0	71792	0	-202	322
1773	2018_12_17_14_3_0	71814	0	-202	323
1774	2018_12_17_14_3_0	71834	0	-201	323
1775	2018_12_17_14_3_0	71856	0	-200	324
1776	2018_12_17_14_3_0	71876	0	-199	325
1777	2018_12_17_14_3_0	71898	0	-198	326
1778	2018_12_17_14_3_0	71918	0	-197	327
1779	2018_12_17_14_3_0	71940	0	-196	327
1780	2018_12_17_14_3_0	71960	0	-195	328
1781	2018_12_17_14_3_0	71982	0	-194	329
1782	2018_12_17_14_3_0	72002	0	-194	330
1783	2018_12_17_14_3_0	72024	0	-193	331
1784	2018_12_17_14_3_0	72044	0	-192	331
1785	2018_12_17_14_3_0	72066	0	-191	332
1786	2018_12_17_14_3_0	72086	0	-190	333
1787	2018_12_17_14_3_0	72108	0	-189	334
1788	2018_12_17_14_3_0	72128	0	-188	335
1789	2018_12_17_14_3_0	72148	0	-187	335
1790	2018_12_17_14_3_0	72170	0	-186	337
1791	2018_12_17_14_3_0	72190	0	-185	338
1792	2018_12_17_14_3_0	72212	0	-184	338
1793	2018_12_17_14_3_0	72232	0	-183	339
1794	2018_12_17_14_3_0	72254	0	-182	340
1795	2018_12_17_14_3_0	72274	0	-181	341
1796	2018_12_17_14_3_0	72296	0	-180	342
1797	2018_12_17_14_3_0	72316	0	-179	343
1798	2018_12_17_14_3_1	72338	0	-178	344
1799	2018_12_17_14_3_1	72358	0	-177	345
1800	2018_12_17_14_3_1	72380	0	-175	346
1801	2018_12_17_14_3_1	72400	0	-174	347
1802	2018_12_17_14_3_1	72422	0	-173	348
1803	2018_12_17_14_3_1	72442	0	-172	349
1804	2018_12_17_14_3_1	72464	0	-171	349
1805	2018_12_17_14_3_1	72484	0	-170	351
1806	2018_12_17_14_3_1	72506	0	-169	352
1807	2018_12_17_14_3_1	72526	0	-168	352
1808	2018_12_17_14_3_1	72548	0	-167	353
1809	2018_12_17_14_3_1	72568	0	-166	354
1810	2018_12_17_14_3_1	72590	0	-164	355
1811	2018_12_17_14_3_1	72610	0	-163	356
1812	2018_12_17_14_3_1	72632	0	-162	357
1813	2018_12_17_14_3_1	72652	0	-161	359
1814	2018_12_17_14_3_1	72674	0	-160	359
1815	2018_12_17_14_3_1	72694	0	-159	360
1816	2018_12_17_14_3_1	72716	0	-157	361
1817	2018_12_17_14_3_1	72736	0	-156	362
1818	2018_12_17_14_3_1	72758	0	-155	363
1819	2018_12_17_14_3_1	72778	0	-154	365
1820	2018_12_17_14_3_1	72800	0	-152	366
1821	2018_12_17_14_3_1	72820	0	-151	366
1822	2018_12_17_14_3_1	72842	0	-150	367
1823	2018_12_17_14_3_1	72862	0	-149	369
1824	2018_12_17_14_3_1	72884	0	-148	369
1825	2018_12_17_14_3_1	72904	0	-146	371
1826	2018_12_17_14_3_1	72926	0	-145	372
1827	2018_12_17_14_3_1	72946	0	-144	373
1828	2018_12_17_14_3_1	72968	0	-143	374
1829	2018_12_17_14_3_1	72988	0	-141	375
1830	2018_12_17_14_3_1	73010	0	-140	376
1831	2018_12_17_14_3_1	73030	0	-139	377
1832	2018_12_17_14_3_1	73052	0	-137	378
1833	2018_12_17_14_3_1	73072	0	-136	379
1834	2018_12_17_14_3_1	73094	0	-135	380
1835	2018_12_17_14_3_1	73114	0	-134	382
1836	2018_12_17_14_3_1	73136	0	-132	383
1837	2018_12_17_14_3_1	73156	0	-131	383
1838	2018_12_17_14_3_1	73178	0	-129	385
1839	2018_12_17_14_3_1	73198	0	-128	386
1840	2018_12_17_14_3_1	73220	0	-127	387
1841	2018_12_17_14_3_1	73240	0	-126	388
1842	2018_12_17_14_3_1	73262	0	-124	389
1843	2018_12_17_14_3_1	73282	0	-123	390
1844	2018_12_17_14_3_1	73304	0	-121	391
1845	2018_12_17_14_3_1	73324	0	-120	392
1846	2018_12_17_14_3_2	73346	0	-119	393
1847	2018_12_17_14_3_2	73366	0	-117	395
1848	2018_12_17_14_3_2	73388	0	-116	396
1849	2018_12_17_14_3_2	73408	0	-115	397
1850	2018_12_17_14_3_2	73428	0	-113	398
1851	2018_12_17_14_3_2	73450	0	-112	399
1852	2018_12_17_14_3_2	73470	0	-110	400
1853	2018_12_17_14_3_2	73492	0	-109	401
1854	2018_12_17_14_3_2	73512	0	-108	402
1855	2018_12_17_14_3_2	73534	0	-106	403
1856	2018_12_17_14_3_2	73554	0	-105	405
1857	2018_12_17_14_3_2	73576	0	-103	406
1858	2018_12_17_14_3_2	73596	0	-102	407
1859	2018_12_17_14_3_2	73618	0	-100	408
1860	2018_12_17_14_3_2	73638	0	-99	409
1861	2018_12_17_14_3_2	73660	0	-98	410
1862	2018_12_17_14_3_2	73680	0	-96	411
1863	2018_12_17_14_3_2	73702	0	-95	412
1864	2018_12_17_14_3_2	73722	0	-93	414
1865	2018_12_17_14_3_2	73744	0	-92	415
1866	2018_12_17_14_3_2	73764	0	-90	416
1867	2018_12_17_14_3_2	73786	0	-89	417
1868	2018_12_17_14_3_2	73806	0	-87	418
1869	2018_12_17_14_3_2	73828	0	-86	420
1870	2018_12_17_14_3_2	73848	0	-84	421
1871	2018_12_17_14_3_2	73870	0	-83	422
1872	2018_12_17_14_3_2	73890	0	-82	423
1873	2018_12_17_14_3_2	73912	0	-80	424
1874	2018_12_17_14_3_2	73932	0	-79	425
1875	2018_12_17_14_3_2	73954	0	-77	427
1876	2018_12_17_14_3_2	73974	0	-76	428
1877	2018_12_17_14_3_2	73996	0	-74	429
1878	2018_12_17_14_3_2	74016	0	-73	430
1879	2018_12_17_14_3_2	74038	0	-71	431
1880	2018_12_17_14_3_2	74058	0	-69	432
1881	2018_12_17_14_3_2	74080	0	-68	434
1882	2018_12_17_14_3_2	74100	0	-66	435
1883	2018_12_17_14_3_2	74122	0	-65	436
1884	2018_12_17_14_3_2	74142	0	-63	437
1885	2018_12_17_14_3_2	74164	0	-62	438
1886	2018_12_17_14_3_2	74184	0	-60	439
1887	2018_12_17_14_3_2	74206	0	-59	440
1888	2018_12_17_14_3_2	74226	0	-57	442
1889	2018_12_17_14_3_2	74248	0	-56	443
1890	2018_12_17_14_3_2	74268	0	-54	444
1891	2018_12_17_14_3_2	74290	0	-53	445
1892	2018_12_17_14_3_2	74310	0	-51	446
1893	2018_12_17_14_3_3	74332	0	-49	447
1894	2018_12_17_14_3_3	74352	0	-48	449
1895	2018_12_17_14_3_3	74374	0	-46	450
1896	2018_12_17_14_3_3	74394	0	-45	451
1897	2018_12_17_14_3_3	74416	0	-43	452
1898	2018_12_17_14_3_3	74436	0	-42	453
1899	2018_12_17_14_3_3	74458	0	-40	455
1900	2018_12_17_14_3_3	74478	0	-39	456
1901	2018_12_17_14_3_3	74500	0	-37	457
1902	2018_12_17_14_3_3	74520	0	-36	458
1903	2018_12_17_14_3_3	74542	0	-34	459
1904	2018_12_17_14_3_3	74562	0	-32	460
1905	2018_12_17_14_3_3	74584	0	-31	461
1906	2018_12_17_14_3_3	74604	0	-29	462
1907	2018_12_17_14_3_3	74626	0	-28	464
1908	2018_12_17_14_3_3	74646	0	-26	465
1909	2018_12_17_14_3_3	74668	0	-24	466
1910	2018_12_17_14_3_3	74688	0	-23	467
1911	2018_12_17_14_3_3	74708	0	-21	468
1912	2018_12_17_14_3_3	74730	0	-20	469
1913	2018_12_17_14_3_3	74750	0	-18	470
1914	2018_12_17_14_3_3	74772	0	-17	471
1915	2018_12_17_14_3_3	74792	0	-15	472
1916	2018_12_17_14_3_3	74814	0	-14	474
1917	2018_12_17_14_3_3	74834	0	-12	475
1918	2018_12_17_14_3_3	74856	0	-10	476
1919	2018_12_17_14_3_3	74876	0	-9	477
1920	2018_12_17_14_3_3	74898	0	-7	478
1921	2018_12_17_14_3_3	74918	0	-6	479
1922	2018_12_17_14_3_3	74940	0	-4	480
1923	2018_12_17_14_3_3	74960	0	-3	481
1924	2018_12_17_14_3_3	74982	0	-1	482
1925	2018_12_17_14_3_3	75002	0	0	483
1926	2018_12_17_14_3_3	75024	0	1	484
1927	2018_12_17_14_3_3	75044	0	3	485
1928	2018_12_17_14_3_3	75066	0	4	485
1929	2018_12_17_14_3_3	75086	0	6	487
1930	2018_12_17_14_3_3	75108	0	8	488
1931	2018_12_17_14_3_3	75128	0	9	488
1932	2018_12_17_14_3_3	75150	0	11	489
1933	2018_12_17_14_3_3	75170	0	12	491
1934	2018_12_17_14_3_3	75192	0	14	492
1935	2018_12_17_14_3_3	75212	0	15	493
1936	2018_12_17_14_3_3	75234	0	17	494
1937	2018_12_17_14_3_3	75254	0	19	495
1938	2018_12_17_14_3_3	75276	0	20	496
1939	2018_12_17_14_3_3	75296	0	22	496
1940	2018_12_17_14_3_3	75318	0	23	498
1941	2018_12_17_14_3_4	75338	0	25	498
1942	2018_12_17_14_3_4	75360	0	27	499
1943	2018_12_17_14_3_4	75380	0	28	500
1944	2018_12_17_14_3_4	75402	0	30	501
1945	2018_12_17_14_3_4	75422	0	31	503
1946	2018_12_17_14_3_4	75444	0	33	503
1947	2018_12_17_14_3_4	75464	0	34	505
1948	2018_12_17_14_3_4	75486	0	36	506
1949	2018_12_17_14_3_4	75506	0	37	506
1950	2018_12_17_14_3_4	75528	0	39	508
1951	2018_12_17_14_3_4	75548	0	41	508
1952	2018_12_17_14_3_4	75570	0	42	509
1953	2018_12_17_14_3_4	75590	0	44	510
1954	2018_12_17_14_3_4	75612	0	45	511
1955	2018_12_17_14_3_4	75632	0	47	513
1956	2018_12_17_14_3_4	75654	0	48	513
1957	2018_12_17_14_3_4	75674	0	50	514
1958	2018_12_17_14_3_4	75696	0	52	515
1959	2018_12_17_14_3_4	75716	0	53	516
1960	2018_12_17_14_3_4	75738	0	55	517
1961	2018_12_17_14_3_4	75758	0	56	518
1962	2018_12_17_14_3_4	75780	0	58	519
1963	2018_12_17_14_3_4	75800	0	59	520
1964	2018_12_17_14_3_4	75822	0	61	520
1965	2018_12_17_14_3_4	75842	0	62	521
1966	2018_12_17_14_3_4	75864	0	64	521
1967	2018_12_17_14_3_4	75884	0	65	522
1968	2018_12_17_14_3_4	75906	0	67	522
1969	2018_12_17_14_3_4	75926	0	68	523
1970	2018_12_17_14_3_4	75948	0	70	523
1971	2018_12_17_14_3_4	75968	0	71	522
1972	2018_12_17_14_3_4	75988	0	73	523
1973	2018_12_17_14_3_4	76010	0	74	523
1974	2018_12_17_14_3_4	76030	0	76	523
1975	2018_12_17_14_3_4	76052	0	77	524
1976	2018_12_17_14_3_4	76072	0	79	525
1977	2018_12_17_14_3_4	76094	0	80	526
1978	2018_12_17_14_3_4	76114	0	82	526
1979	2018_12_17_14_3_4	76136	0	83	527
1980	2018_12_17_14_3_4	76156	0	85	528
1981	2018_12_17_14_3_4	76178	0	86	528
1982	2018_12_17_14_3_4	76198	0	88	529
1983	2018_12_17_14_3_4	76220	0	89	530
1984	2018_12_17_14_3_4	76240	0	91	531
1985	2018_12_17_14_3_4	76262	0	92	532
1986	2018_12_17_14_3_4	76282	0	94	533
1987	2018_12_17_14_3_4	76304	0	95	533
1988	2018_12_17_14_3_4	76324	0	96	534
1989	2018_12_17_14_3_5	76346	0	98	535
1990	2018_12_17_14_3_5	76366	0	99	536
1991	2018_12_17_14_3_5	76388	0	101	536
1992	2018_12_17_14_3_5	76408	0	102	537
1993	2018_12_17_14_3_5	76430	0	104	538
1994	2018_12_17_14_3_5	76450	0	105	539
1995	2018_12_17_14_3_5	76472	0	107	540
1996	2018_12_17_14_3_5	76492	0	108	541
1997	2018_12_17_14_3_5	76514	0	109	541
1998	2018_12_17_14_3_5	76534	0	111	542
[truncated: 1,841 more rows]
