# Supplementary material for: Design and Evaluation of a Balanced Compliant Laparoscopic Grasper
Source: IEEE J Transl Eng Health Med. 2023 Jul 3;11:451–9. doi: 10.1109/JTEHM.2023.3291925 (PMC10561751; doi:10.1109/JTEHM.2023.3291925)
Supplement: Supplementary materials [file jtehm-3291925-mm.zip › Supplemental A - Matlab scripts/figure 2/dataProcessing.m]

%% Dataprocessing
% This script trims the data from the linear stage measurements (position
% and force), rearranges it and separates it separates the cyclic motion
% into opening and closing movements. For the separtion, the cycle counter
% saved during the experiment is used.

%% Copyright 2021 Jan-Willem Klok

%% Start function
function [time, cycleCounter, position, force, dataCycleLength, positionPerRun, forcePerRun, standardDeviationForce] = dataProcessing(time, cycleCounter, position, forceValue, calibration, amplitudeInMM, positionStep)
%% Leave out first stationary part
staticPart = find(position==position(1));
time(staticPart) = [];
cycleCounter(staticPart) = [];
position(staticPart) = [];
forceValue(staticPart) = [];

%% Leave out last (incomplete) run
nCycle = cycleCounter(end);
lastCycle = find(cycleCounter==nCycle);
time(lastCycle) = [];
cycleCounter(lastCycle) = [];
position(lastCycle) = [];
forceValue(lastCycle) = [];

%% Normalize position and time
position = position-position(1);                                            % bring starting point to zero
neutralPoint = find(forceValue==512);
position = position-position(neutralPoint(1));

time = time-time(1);

%% Process force, position and time
forceValue = forceValue-512;
force = forceValue/calibration;
position = position*positionStep;
dTime = diff(time);
time = [time; time(end)+dTime(end); time(end)+2*dTime(end); time(end)+3*dTime(end)];
time = time./1000;

%% Correct cycle counter
dataCycleLength = find(diff(cycleCounter)~=0);
dataCycleLength = dataCycleLength(1)+1;
nCycle = round(2*length(time)/dataCycleLength);
cycleCounter = [];

for n = 1:nCycle
    cycleCounter = [cycleCounter; n*ones(dataCycleLength/2,1)];
end

%% Separate in cycles
leftover = nCycle*dataCycleLength/2 - length(position);

positionPerRun = reshape([position; position(end)*ones(leftover,1)], [dataCycleLength/2, nCycle]);
forcePerRun = reshape([force; force(end)*ones(leftover,1)], [dataCycleLength/2, nCycle]);

%% Reverse every 2nd column
for n = 2:2:nCycle
    positionPerRun(:,n) = flipud(positionPerRun(:,n));
    forcePerRun(:,n) = flipud(forcePerRun(:,n));
end
