# Supplementary material for: Design and Evaluation of a Balanced Compliant Laparoscopic Grasper
Source: IEEE J Transl Eng Health Med. 2023 Jul 3;11:451–9. doi: 10.1109/JTEHM.2023.3291925 (PMC10561751; doi:10.1109/JTEHM.2023.3291925)
Supplement: Supplementary materials [file jtehm-3291925-mm.zip › Supplemental A - Matlab scripts/figure 2/figure2.m]

%% Figure 2 - Compliant grasper tip force
% This script reproduces the graph of the measured compliant grasper tip
% force.

%% Copyright 2021 Jan-Willem Klok

%% Preparation
clc
clear all

%% Preallocation
totalTime = [0];
totalPosition = [];
totalForce = [];
position = [];
force = [];

%% Input settings on linear stage
positionStep = 0.0025;
amplitudeInput = 240;
amplitudeInMM = amplitudeInput*positionStep;
periodLength = 10;
calibration = 9.0673;                           % Sensor calibration (N/V)

%% Import and structure data
for n=1:11

data = importdata(['2018_12_17_sensordata_240_10_90673_' num2str(n) '.tsv']);
time = data.data(:,1);
cycleCounter = data.data(:,2);
position = data.data(:,3);
forceValue = data.data(:,4);

%% Data processing
[time, cycleCounter, positionOfRun, forceOfRun, dataCycleLength, positionPerRun, forcePerRun] = dataProcessing(time, cycleCounter, position, forceValue, calibration, amplitudeInMM, positionStep);

%% Stitch time, position and force data
totalTime = [totalTime; time+totalTime(end)];
totalPosition = [totalPosition positionPerRun];
totalForce = [totalForce forcePerRun];

end

%% Rearrange results also in vector and fix time vector (for plotting purposes)
position = totalPosition(:);
force = totalForce(:);
dTime = diff(totalTime);
totalTime = [totalTime; totalTime(end)+dTime(end)];

%% Calculate mean force
forceOpen = mean([forcePerRun(:,1) forcePerRun(:,3) forcePerRun(:,5)],2);
forceClose = mean([forcePerRun(:,2) forcePerRun(:,4) forcePerRun(:,6)],2);

positionOpen = mean([positionPerRun(:,1) positionPerRun(:,3) positionPerRun(:,5)],2);
positionClose = mean([positionPerRun(:,2) positionPerRun(:,4) positionPerRun(:,6)],2);

%% Plot total
figure
plot(positionOpen+0.75, forceOpen,'linewidth', 2, 'color', 'black')
xlabel('Displacement x [s]')
ylabel('Force F_{i,c} [N]')
title('Measured compliant grasper tip force')
grid on
hold on
plot(positionClose+0.75, forceClose,'linewidth', 2, 'linestyle', '--', 'color', 'black')
legend('Opening','Closing')
ylim([-30 20])
hold off
