# Supplementary material for: Design and Evaluation of a Balanced Compliant Laparoscopic Grasper
Source: IEEE J Transl Eng Health Med. 2023 Jul 3;11:451–9. doi: 10.1109/JTEHM.2023.3291925 (PMC10561751; doi:10.1109/JTEHM.2023.3291925)
Supplement: Supplementary materials [file jtehm-3291925-mm.zip › Supplemental A - Matlab scripts/figure 9/figure9.m]

%% Figure 9 - This script processes the output data from the FEMM model simulation. The 
% file 'output.csv' contains the force integrated over the magnetic field
% (F_b). In the file 'FEMMparameters.csv', simulation constants are saved.

%% Copyright 2021 Jan-Willem Klok

%% Preparation
clc
clear all

%% Load data
FEMMforce = csvread('output.csv');
femmParameters = csvread('FEMMparameters.csv');
distanceMoved = femmParameters(1);
stepSize = femmParameters(2);
nStep = femmParameters(3);

%% Reproduce position vector from simulation constants
positionStep = 0.0025;
amplitudeInput = 240;
amplitudeInMM = amplitudeInput*positionStep;

x = (0:stepSize:distanceMoved)-2*amplitudeInMM;

%% Correct position and force vector to match convention
x = x + distanceMoved;
FEMMforce = -FEMMforce+25.45;

%% Plot force F_b over position x
figure
plot(x,FEMMforce, 'Color', [0 0.4470 0.7410], 'linewidth', 2)
xlabel('Position [mm]')
ylabel('Force [N]')
title('FEMM simulated balancing force')
grid on
