# Supplementary material for: Design and Evaluation of a Balanced Compliant Laparoscopic Grasper
Source: IEEE J Transl Eng Health Med. 2023 Jul 3;11:451–9. doi: 10.1109/JTEHM.2023.3291925 (PMC10561751; doi:10.1109/JTEHM.2023.3291925)
Supplement: Supplementary materials [file jtehm-3291925-mm.zip › Supplemental A - Matlab scripts/figure 9/output.csv]

0.05001274009519307	0.7399231794316648	1.672070972097701	2.636567941613554	3.62273372104913	4.211337598083127	5.114825700270107	5.812170390572622	7.207645048799839	7.718795606286338	8.879390631130438	9.258207017277345	10.54252418704547	11.0554322011889	12.10334848724168	12.64614309272194	13.51387798785165	14.32770031788354	15.05866687404827	15.89528113987761	16.76593916677038	17.59194458650427	18.64385654309487	19.31717205912147	20.33838259377768	20.58535131207167	21.96804961775806	22.17408563071538	23.69146677390413	24.27986327900444	25.44542375594238	26.27717048322154	27.25044207831735	27.91377767391025	28.85201937879977	29.35535454521198	30.67637885530951	31.14980865925158	32.74481387357591	33.05339278907366	34.57228589884779	34.8848150689595	36.33132326687476	36.75341642556126	38.11409672145329	38.34186205706646	39.75271622844287	40.05089963118564	41.3968511879608
