# Supplementary material for: Design and Evaluation of a Balanced Compliant Laparoscopic Grasper
Source: IEEE J Transl Eng Health Med. 2023 Jul 3;11:451–9. doi: 10.1109/JTEHM.2023.3291925 (PMC10561751; doi:10.1109/JTEHM.2023.3291925)
Supplement: Supplementary materials [file jtehm-3291925-mm.zip › Supplemental A - Matlab scripts/runme.m]

%% This is the main file that runs all matlab files associated with the paper 
% "DESIGN AND EVALUATION OF A BALANCED COMPLIANT LAPAROSCOPIC GRASPER". Run
% this file to load and process the raw data and reproduce all figures in the
% paper.

% Copyright 2023 Jan-Willem Klok

%% Preparation
clc
close all
clear all

%% Add subfolders
folder = fileparts(which('runme.m')); 
addpath(genpath('figure 2'))
addpath(genpath('figure 9'))
addpath(genpath('figure 10'))
addpath(genpath('figure 11'))
addpath(genpath('figure 12'))

%% Figure 2: Measured standalone compliant grasper tip force
run('figure2.m');

%% Figure 9: Simulated FEMM force
run('figure9.m');

%% Figure 10: Measured residual force (balanced compliant grasper) and hysteresis loops of conventional laparoscopic graspers
run('figure10.m');

%% Figure 11: Balancing force relative to handle and grasper tip forces (R_b)
run('figure11.m');

%% Figure 12: Mean sensitivity threshold
run('figure12.m');
